# Supplementary material for: Reconstruction and analysis of a large-scale binary Ras-effector signaling network
Source: Cell Commun Signal. 2022 Mar 4;20:24. doi: 10.1186/s12964-022-00823-5 (PMC8896392; doi:10.1186/s12964-022-00823-5)
Supplement: Supplementary file 2 — Additional file 1: Table S1. All protein-protein interactions (PPI) of the Ras-network sorted by layer. [file 12964_2022_823_MOESM2_ESM.xlsx]

## Sheet: source-target
Table S1. All protein-protein interactions (PPI) of the Ras-network sorted by layer.
Source-Target interactions by layer.
source	target	interaction	layer
ARAF	PDGFRB	Directed	L1
ARAF	MAP2K1	Directed	L1
BRAF	MAP2K1	Directed	L1
BRAF	MAP2K2	Directed	L1
BRAF	PRKACA	Directed	L1
BRAF	NEDD4L	Directed	L1
BRAF	MAPK1	Directed	L1
RAF1	MAP2K1	Directed	L1
RAF1	MAP2K2	Directed	L1
RAF1	BRAF	Directed	L1
RAF1	PRKAA1	Directed	L1
RAF1	PRKG1	Directed	L1
RAF1	INSR	Directed	L1
RAF1	PDGFRB	Directed	L1
RAF1	PIN1	Directed	L1
RAF1	NR3C1	Directed	L1
RAF1	PRKACA	Directed	L1
RAF1	STK3	Directed	L1
AFDN	BCR	Directed	L1
AFDN	RAP1A	Directed	L1
AFDN	RRAS2	Directed	L1
PIK3CA	APPL1	Directed	L1
PIK3CA	NRAS	Directed	L1
PIK3CA	SGK1	Directed	L1
PIK3CA	MRAS	Directed	L1
PIK3CA	SH3KBP1	Directed	L1
PIK3CB	PIK3R1	Directed	L1
PIK3CB	PRKCD	Directed	L1
PIK3CG	RAC1	Directed	L1
PIK3CG	KRAS	Directed	L1
PIK3CG	PRKAA2	Directed	L1
PIK3CG	PTPN11	Directed	L1
PIK3C2B	PDGFRB	Directed	L1
RIN1	ABL2	Directed	L1
RIN1	ABL1	Directed	L1
RASSF1	MAPK8	Directed	L1
RASSF1	TNFRSF10A	Directed	L1
GRB7	RND1	Directed	L1
GRB7	ERBB2	Directed	L1
GRB7	INSR	Directed	L1
GRB7	PDGFRB	Directed	L1
GRB7	TEK	Directed	L1
GRB7	PAK4	Directed	L1
GRB7	CHEK1	Directed	L1
GRB7	ADRA2A	Directed	L1
GRB7	ABL2	Directed	L1
GRB7	ITCH	Directed	L1
GRB7	CD28	Directed	L1
GRB7	ERBB3	Directed	L1
GRB7	KIT	Directed	L1
GRB7	GRB2	Directed	L1
GRB7	EGFR	Directed	L1
GRB7	TLE1	Directed	L1
GRB7	GNB2	Directed	L1
GRB10	NEDD4	Directed	L1
GRB10	ABL1	Directed	L1
GRB10	AKT1	Directed	L1
GRB10	BCR	Directed	L1
GRB10	FYN	Directed	L1
GRB10	IGF1R	Directed	L1
GRB10	JAK2	Directed	L1
GRB10	KDR	Directed	L1
GRB10	MAP2K1	Directed	L1
GRB10	MAPK1	Directed	L1
GRB10	PDGFRB	Directed	L1
GRB10	RET	Directed	L1
GRB10	SRC	Directed	L1
GRB10	PAK4	Directed	L1
GRB10	CHEK1	Directed	L1
GRB10	ADRA2A	Directed	L1
GRB10	ABL2	Directed	L1
GRB10	ITCH	Directed	L1
GRB10	CD28	Directed	L1
GRB10	EGFR	Directed	L1
GRB14	DAPK3	Directed	L1
GRB14	INSR	Directed	L1
GRB14	PDGFRA	Directed	L1
GRB14	PDGFRB	Directed	L1
GRB14	PRKCZ	Directed	L1
GRB14	TEK	Directed	L1
GRB14	PAK4	Directed	L1
GRB14	CHEK1	Directed	L1
GRB14	ADRA2A	Directed	L1
GRB14	ABL2	Directed	L1
GRB14	ITCH	Directed	L1
GRB14	CD28	Directed	L1
GRB14	SQSTM1	Directed	L1
PIK3CA	RAC2	Directed	L1
PIK3CA	RAC3	Directed	L1
PIK3CB	RAC3	Directed	L1
PIK3CD	RAC1	Directed	L1
PIK3CD	RAC2	Directed	L1
PIK3CD	RAC3	Directed	L1
RIN1	RAB5A	Directed	L1
RIN1	RAB5B	Directed	L1
RIN1	RAB5C	Directed	L1
RASSF1	STK4	Directed	L1
PLCE1	DAG1	Directed	L1
TIAM1	RAC3	Directed	L1
RAPGEF5	RAP1A	Directed	L1
RAPGEF5	RAP1B	Directed	L1
RALGDS	RALA	Directed	L1
RALGDS	RALB	Directed	L1
RGL2	RALA	Directed	L1
RGL2	RALB	Directed	L1
RGL1	RALA	Directed	L1
RGL1	RALB	Directed	L1
SNX27	AHSG	Undirected	L1
SNX27	ALB	Undirected	L1
SNX27	APOA1	Undirected	L1
SNX27	APOA2	Undirected	L1
SNX27	APOA4	Undirected	L1
SNX27	BPIFA1	Undirected	L1
SNX27	BPIFB1	Undirected	L1
SNX27	C3	Undirected	L1
SNX27	C3orf18	Undirected	L1
SNX27	C4A	Undirected	L1
SNX27	C6orf58	Undirected	L1
SNX27	CARTPT	Undirected	L1
SNX27	CCL25	Undirected	L1
SNX27	CDK16	Undirected	L1
SNX27	CDS1	Undirected	L1
SNX27	CHRDL1	Undirected	L1
SNX27	CIT	Undirected	L1
SNX27	CLU	Undirected	L1
SNX27	COPS9	Undirected	L1
SNX27	CP	Undirected	L1
SNX27	CST4	Undirected	L1
SNX27	DMBT1	Undirected	L1
SNX27	EIF1AD	Undirected	L1
SNX27	EVA1B	Undirected	L1
SNX27	FAM124A	Undirected	L1
SNX27	FGA	Undirected	L1
SNX27	FGB	Undirected	L1
SNX27	FGG	Undirected	L1
SNX27	GC	Undirected	L1
SNX27	GPR156	Undirected	L1
SNX27	GREM2	Undirected	L1
SNX27	HP	Undirected	L1
SNX27	HPX	Undirected	L1
SNX27	IGLL5	Undirected	L1
SNX27	JCHAIN	Undirected	L1
SNX27	KCNE3	Undirected	L1
SNX27	KNG1	Undirected	L1
SNX27	LACRT	Undirected	L1
SNX27	LCN1	Undirected	L1
SNX27	LCN2	Undirected	L1
SNX27	LRRC36	Undirected	L1
SNX27	LTF	Undirected	L1
SNX27	LYZ	Undirected	L1
SNX27	MARCHF1	Undirected	L1
SNX27	MRPL42	Undirected	L1
SNX27	MTPN	Undirected	L1
SNX27	ORM1	Undirected	L1
SNX27	PDCD2L	Undirected	L1
SNX27	PIGR	Undirected	L1
SNX27	PPM1B	Undirected	L1
SNX27	PROSER2	Undirected	L1
SNX27	PRR4	Undirected	L1
SNX27	RPL35A	Undirected	L1
SNX27	SCGB1D1	Undirected	L1
SNX27	SCGB2A1	Undirected	L1
SNX27	SERPINA1	Undirected	L1
SNX27	SERPINA3	Undirected	L1
SNX27	SPANXN4	Undirected	L1
SNX27	TACR3	Undirected	L1
SNX27	TAFA3	Undirected	L1
SNX27	TANC2	Undirected	L1
SNX27	TF	Undirected	L1
SNX27	TGM1	Undirected	L1
SNX27	TMEM74	Undirected	L1
SNX27	TTR	Undirected	L1
SNX27	VPS26B	Undirected	L1
SNX27	ZG16B	Undirected	L1
SNX27	ZNF512B	Undirected	L1
RASSF5	UBQLN1	Undirected	L1
RASSF5	UBQLN2	Undirected	L1
RASSF5	STK4	Undirected	L1
RASSF7	PPP1R13B	Undirected	L1
RASSF7	TP53BP2	Undirected	L1
RASSF7	PPP1CC	Undirected	L1
RASSF7	PPP1CA	Undirected	L1
RASSF7	CEP72	Undirected	L1
RASSF7	NCK2	Undirected	L1
RASSF7	PICK1	Undirected	L1
RASSF7	PSMC3	Undirected	L1
RASSF7	TARS3	Undirected	L1
RASSF7	PCM1	Undirected	L1
RASSF7	CCDC6	Undirected	L1
RASSF7	SNAP29	Undirected	L1
RASSF7	SPARC	Undirected	L1
RASSF7	GNPTAB	Undirected	L1
RASSF7	CENPH	Undirected	L1
RASSF7	CEBPB	Undirected	L1
RASSF7	CEP97	Undirected	L1
RASSF7	CLU	Undirected	L1
RASSF7	C9orf16	Undirected	L1
PIK3CD	PIK3R1	Undirected	L1
PIK3CD	PIK3R3	Undirected	L1
PIK3C2A	AGBL4	Undirected	L1
PIK3C2A	ASB3	Undirected	L1
PIK3C2A	BACE2	Undirected	L1
PIK3C2A	BAG2	Undirected	L1
PIK3C2A	BBS7	Undirected	L1
PIK3C2A	C10orf88	Undirected	L1
PIK3C2A	C6orf141	Undirected	L1
PIK3C2A	CAMK2A	Undirected	L1
PIK3C2A	CAPN2	Undirected	L1
PIK3C2A	CCDC96	Undirected	L1
PIK3C2A	CCNJL	Undirected	L1
PIK3C2A	CCT8L2	Undirected	L1
PIK3C2A	CDC16	Undirected	L1
PIK3C2A	CLINT1	Undirected	L1
PIK3C2A	CRYL1	Undirected	L1
PIK3C2A	CXCL16	Undirected	L1
PIK3C2A	DNAJC6	Undirected	L1
PIK3C2A	DUSP16	Undirected	L1
PIK3C2A	DUSP21	Undirected	L1
PIK3C2A	EEF1AKMT2	Undirected	L1
PIK3C2A	EEF1AKMT3	Undirected	L1
PIK3C2A	EIF5A2	Undirected	L1
PIK3C2A	FAM136A	Undirected	L1
PIK3C2A	GPBP1L1	Undirected	L1
PIK3C2A	GPR182	Undirected	L1
PIK3C2A	HAVCR2	Undirected	L1
PIK3C2A	HES6	Undirected	L1
PIK3C2A	HNRNPCL2	Undirected	L1
PIK3C2A	LGALS3BP	Undirected	L1
PIK3C2A	LRCH1	Undirected	L1
PIK3C2A	LYPD4	Undirected	L1
PIK3C2A	MAGEA9	Undirected	L1
PIK3C2A	MAP7D2	Undirected	L1
PIK3C2A	NCAPH2	Undirected	L1
PIK3C2A	OASL	Undirected	L1
PIK3C2A	OLFM2	Undirected	L1
PIK3C2A	PICALM	Undirected	L1
PIK3C2A	PILRA	Undirected	L1
PIK3C2A	POGZ	Undirected	L1
PIK3C2A	PTGES3	Undirected	L1
PIK3C2A	QPRT	Undirected	L1
PIK3C2A	RBM47	Undirected	L1
PIK3C2A	SEC23A	Undirected	L1
PIK3C2A	SLC25A41	Undirected	L1
PIK3C2A	SMUG1	Undirected	L1
PIK3C2A	SNAPC4	Undirected	L1
PIK3C2A	STAMBP	Undirected	L1
PIK3C2A	STAMBPL1	Undirected	L1
PIK3C2A	THBS3	Undirected	L1
PIK3C2A	TMEM74	Undirected	L1
PIK3C2A	YWHAB	Undirected	L1
PIK3C2A	YWHAG	Undirected	L1
PIK3C2A	YWHAH	Undirected	L1
PLCE1	FKBP5	Undirected	L1
PLCE1	CDC37	Undirected	L1
RIN2	NAA11	Undirected	L1
RIN2	GKAP1	Undirected	L1
RIN2	ANKS1B	Undirected	L1
RIN2	NAA10	Undirected	L1
RIN2	ARC	Undirected	L1
RIN2	PPP2R5D	Undirected	L1
RIN3	STK16	Undirected	L1
TIAM1	ABTB2	Undirected	L1
TIAM1	PIP	Undirected	L1
TIAM1	YWHAB	Undirected	L1
TIAM1	YWHAG	Undirected	L1
TIAM1	YWHAH	Undirected	L1
TIAM1	YWHAQ	Undirected	L1
TIAM1	YWHAZ	Undirected	L1
ARHGAP20		Undirected	L1
ARAP1	CAPZA2	Undirected	L1
ARAP1	CAPZB	Undirected	L1
ARAP1	CRK	Undirected	L1
ARAP1	EEF1AKMT3	Undirected	L1
ARAP1	FPR2	Undirected	L1
ARAP1	GRB2	Undirected	L1
ARAP1	NCK1	Undirected	L1
ARAP1	NCK2	Undirected	L1
ARAP1	SH3KBP1	Undirected	L1
ARAP1	SORBS3	Undirected	L1
ARAP1	UBXN6	Undirected	L1
ARAP2		Undirected	L1
DGKQ	EHD1	Undirected	L1
DGKQ	EHD4	Undirected	L1
DGKQ	EMILIN1	Undirected	L1
DGKQ	HAVCR2	Undirected	L1
DGKQ	KLHL14	Undirected	L1
DGKQ	NBPF19	Undirected	L1
DGKQ	NOTCH2NLA	Undirected	L1
DGKQ	SF3B3	Undirected	L1
DGKQ	ZNRD2	Undirected	L1
RASSF2	STK3	Undirected	L1
RASSF2	S100Z	Undirected	L1
RASSF2	STK4	Undirected	L1
RASSF2	EMB	Undirected	L1
RASSF2	PPP1R9A	Undirected	L1
RASSF2	PPP3R1	Undirected	L1
RASSF2	DCAF5	Undirected	L1
RASSF2	PPP3CA	Undirected	L1
RASSF2	PPP3CB	Undirected	L1
RASSF3	KDM1A	Undirected	L1
RASSF3	KYNU	Undirected	L1
RASSF3	ZNF410	Undirected	L1
RASSF3	PARD6B	Undirected	L1
RASSF3	TENT5D	Undirected	L1
RASSF3	FBXW11	Undirected	L1
RASSF3	BTRC	Undirected	L1
RASSF3	LITAF	Undirected	L1
RASSF3	VAPB	Undirected	L1
RASSF4	IFT20	Undirected	L1
RASSF4	CENPH	Undirected	L1
RASSF4	MAGEA6	Undirected	L1
RASSF6	KDM3A	Undirected	L1
RASSF6	STK3	Undirected	L1
RASSF6	STK4	Undirected	L1
RASSF6	NANS	Undirected	L1
RASSF6	HSPA8	Undirected	L1
RASSF8	TXLNA	Undirected	L1
RASSF8	PPP1R13B	Undirected	L1
RASSF8	CCDC136	Undirected	L1
RASSF8	TP53BP2	Undirected	L1
RASSF8	ZBTB2	Undirected	L1
RASSF8	PARD3	Undirected	L1
RASSF8	POC1A	Undirected	L1
RASSF8	YWHAG	Undirected	L1
RASSF8	PPP1CC	Undirected	L1
RASSF8	PPP1CA	Undirected	L1
RASSF8	YWHAH	Undirected	L1
RASSF8	ZNF639	Undirected	L1
RASSF8	FRMD6	Undirected	L1
RASSF8	MPDZ	Undirected	L1
RASSF8	PCM1	Undirected	L1
RASSF8	YWHAB	Undirected	L1
RASSF8	GOLPH3	Undirected	L1
RASSF8	EDA	Undirected	L1
RASSF8	GOLGA2	Undirected	L1
RASSF8	YWHAZ	Undirected	L1
RASSF8	PRKCI	Undirected	L1
RASSF8	CORO1A	Undirected	L1
RASSF8	PAK3	Undirected	L1
RASSF8	ZCCHC9	Undirected	L1
RASSF8	CLEC16A	Undirected	L1
RASSF8	ARID1B	Undirected	L1
RASSF8	AGO4	Undirected	L1
RASSF8	FAAP100	Undirected	L1
RASSF8	ATE1	Undirected	L1
RASSF8	TCF20	Undirected	L1
RAPGEF2	IL16	Undirected	L1
RAPGEF2	MAGEA9	Undirected	L1
RAPGEF3	AP1M1	Undirected	L1
RAPGEF3	DDX6	Undirected	L1
RAPGEF3	EXOC8	Undirected	L1
RAPGEF3	OARD1	Undirected	L1
RAPGEF3	TGFB1	Undirected	L1
RAPGEF3	UFSP1	Undirected	L1
RAPGEF3	ZRANB1	Undirected	L1
RAPGEF4	RADX	Undirected	L1
RAPGEF6	APBA3	Undirected	L1
RAPGEF6	AURKA	Undirected	L1
RAPGEF6	BAG2	Undirected	L1
RAPGEF6	DUSP16	Undirected	L1
RAPGEF6	FTL	Undirected	L1
RAPGEF6	GRN	Undirected	L1
RAPGEF6	HSPA1A	Undirected	L1
RAPGEF6	HSPA2	Undirected	L1
RAPGEF6	MAGEA9	Undirected	L1
RAPGEF6	RAP2A	Undirected	L1
RAPGEF6	RARRES1	Undirected	L1
RAPGEF6	S100A2	Undirected	L1
RAPGEF6	SERPINB2	Undirected	L1
RAPGEF6	SOWAHB	Undirected	L1
RAPGEF6	ZNRD2	Undirected	L1
APBB1IP	ACTA2	Undirected	L1
APBB1IP	ANXA13	Undirected	L1
APBB1IP	BAG6	Undirected	L1
APBB1IP	PLEKHH1	Undirected	L1
APBB1IP	TLX3	Undirected	L1
RAPH1	ABI2	Undirected	L1
RAPH1	ARHGAP12	Undirected	L1
RAPH1	DNM3	Undirected	L1
RAPH1	NCK2	Undirected	L1
MYO9B	MAGEA9	Undirected	L1
MYO9B	GPR182	Undirected	L1
MYO9B	ZNRD2	Undirected	L1
MYO9B	SDF4	Undirected	L1
MYO9B	HSPB8	Undirected	L1
MYO9B	MCC	Undirected	L1
MYO9B	CITED1	Undirected	L1
MYO9B	DQX1	Undirected	L1
MYO9B	NEUROG3	Undirected	L1
MYO9B	TRIM52	Undirected	L1
MYO9B	ZCCHC10	Undirected	L1
MYO9B	SENP3	Undirected	L1
MYO9B	EMILIN1	Undirected	L1
MYO9B	CA6	Undirected	L1
MYO9B	FAXC	Undirected	L1
MYO9B	C1orf54	Undirected	L1
MYO9B	CIAO2A	Undirected	L1
MYO9B	SKAP1	Undirected	L1
MYO9B	CD3D	Undirected	L1
MYO9B	VSIG4	Undirected	L1
MYO9B	HAX1	Undirected	L1
MYO9B	RBM33	Undirected	L1
MYO9B	MRFAP1L1	Undirected	L1
MYO9B	NUBP2	Undirected	L1
MYO9B	TTYH1	Undirected	L1
MYO9B	ACTL6B	Undirected	L1
MYO9B	IFT43	Undirected	L1
MYO9B	CDH5	Undirected	L1
MYO9B	EID1	Undirected	L1
MYO9B	FAM131B	Undirected	L1
MYO9B	DHDH	Undirected	L1
MYO9B	TUBB	Undirected	L1
MYO9B	UBXN6	Undirected	L1
MYO9B	LURAP1	Undirected	L1
MYO9B	TUBB6	Undirected	L1
MYO9B	TFPT	Undirected	L1
MYO9B	COMMD5	Undirected	L1
MYO9B	CDH8	Undirected	L1
MYO9B	TMOD4	Undirected	L1
MYO9B	ISLR	Undirected	L1
MYO9B	MAPK4	Undirected	L1
MYO9B	EIF2B5	Undirected	L1
MYO9B	CRYBA4	Undirected	L1
RGS12	ARL4C	Undirected	L1
RGS12	EHMT1	Undirected	L1
RGS12	EHMT2	Undirected	L1
RGS12	GNAI1	Undirected	L1
RGS12	GNAI3	Undirected	L1
RGS12	NBEA	Undirected	L1
RGS12	PM20D2	Undirected	L1
RGS12	PPP2R2D	Undirected	L1
RGS12	WIZ	Undirected	L1
RGS12	YWHAB	Undirected	L1
RGS12	YWHAG	Undirected	L1
RALGDS	HOXA1	Undirected	L1
RALGDS	KRTAP10-8	Undirected	L1
RALGDS	CYSRT1	Undirected	L1
RGL2	GORASP2	Undirected	L1
RGL2	ADAMTSL4	Undirected	L1
RGL2	KRTAP10-8	Undirected	L1
RGL2	CYSRT1	Undirected	L1
PDGFRB	PDGFRA	Directed	L2
PDGFRB	PLCG1	Directed	L2
PDGFRB	PTPN11	Directed	L2
PDGFRB	NCK1	Directed	L2
PDGFRB	GRAP	Directed	L2
PDGFRB	RASA1	Directed	L2
PDGFRB	CRK	Directed	L2
PDGFRB	SHC1	Directed	L2
PDGFRB	NCK2	Directed	L2
PDGFRB	STAT3	Directed	L2
PDGFRB	STAT5A	Directed	L2
PDGFRB	STAT1	Directed	L2
PDGFRB	PIK3R1	Directed	L2
PDGFRB	GAB1	Directed	L2
PDGFRB	SRC	Directed	L2
PDGFRB	PTPRJ	Directed	L2
PDGFRB	STAT5B	Directed	L2
PDGFRB	PIK3CA	Directed	L2
PDGFRB	PTPN1	Directed	L2
PDGFRB	PIK3R3	Directed	L2
PDGFRB	PIK3R2	Directed	L2
MAP2K1	MAPK3	Directed	L2
MAP2K1	MAPK1	Directed	L2
MAP2K1	GLI1	Directed	L2
MAP2K1	GLIS2	Directed	L2
MAP2K1	CREBBP	Directed	L2
MAP2K1	ADRA2A	Directed	L2
MAP2K1	PIK3R1	Directed	L2
MAP2K1	RPS6KA4	Directed	L2
MAP2K1	TRAF6	Directed	L2
MAP2K1	PRKCZ	Directed	L2
MAP2K1	TRAF3	Directed	L2
MAP2K1	PRKCI	Directed	L2
MAP2K1	MYC	Directed	L2
MAP2K1	ELK1	Directed	L2
MAP2K1	RPS6KA2	Directed	L2
MAP2K2	MAPK1	Directed	L2
MAP2K2	MAPK3	Directed	L2
MAP2K2	CREBBP	Directed	L2
MAP2K2	ADRA2A	Directed	L2
MAP2K2	PIK3R1	Directed	L2
MAP2K2	GRIN2D	Directed	L2
MAP2K2	GRIN1	Directed	L2
PRKACA	RAF1	Directed	L2
PRKACA	SUFU	Directed	L2
PRKACA	GLI1	Directed	L2
PRKACA	GLI3	Directed	L2
PRKACA	GLIS2	Directed	L2
PRKACA	GSK3B	Directed	L2
PRKACA	CSNK1A1L	Directed	L2
PRKACA	LRP6	Directed	L2
PRKACA	CREBBP	Directed	L2
PRKACA	ADRA2A	Directed	L2
PRKACA	PIK3R1	Directed	L2
PRKACA	PDE3B	Directed	L2
PRKACA	GRIA1	Directed	L2
PRKACA	PDE4D	Directed	L2
PRKACA	GRIA4	Directed	L2
PRKACA	RANBP9	Directed	L2
PRKACA	APC	Directed	L2
PRKACA	MAP3K3	Directed	L2
PRKACA	CCND1	Directed	L2
PRKACA	EGFR	Directed	L2
NEDD4L	SMAD7	Directed	L2
NEDD4L	CLIC1	Directed	L2
NEDD4L	SGK1	Directed	L2
MAPK1	MAP2K2	Directed	L2
MAPK1	RPS6KA1	Directed	L2
MAPK1	RPS6KA5	Directed	L2
MAPK1	RAF1	Directed	L2
MAPK1	SOS1	Directed	L2
MAPK1	SMAD3	Directed	L2
MAPK1	SMAD2	Directed	L2
MAPK1	MAP2K3	Directed	L2
MAPK1	MAP3K5	Directed	L2
MAPK1	PRKCD	Directed	L2
MAPK1	CREBBP	Directed	L2
MAPK1	ADRA2A	Directed	L2
MAPK1	PIK3R1	Directed	L2
MAPK1	INSR	Directed	L2
MAPK1	ESR1	Directed	L2
MAPK1	AGTR1	Directed	L2
MAPK1	ESR2	Directed	L2
MAPK1	HNF4A	Directed	L2
MAPK1	RPS6KB1	Directed	L2
MAPK1	PGR	Directed	L2
MAPK1	VDR	Directed	L2
MAPK1	KHDRBS1	Directed	L2
MAPK1	TCF3	Directed	L2
MAPK1	ETS1	Directed	L2
MAPK1	KRT8	Directed	L2
MAPK1	STAT5B	Directed	L2
MAPK1	RARA	Directed	L2
MAPK1	TSC2	Directed	L2
MAPK1	AR	Directed	L2
MAPK1	NGFR	Directed	L2
MAPK1	STAT3	Directed	L2
MAPK1	PRKCE	Directed	L2
MAPK1	NCOA3	Directed	L2
MAPK1	EPOR	Directed	L2
MAPK1	NCOA1	Directed	L2
MAPK1	PRKCZ	Directed	L2
MAPK1	LIFR	Directed	L2
BRAF	MAP2K1	Directed	L2
BRAF	MAP2K2	Directed	L2
BRAF	PRKACA	Directed	L2
BRAF	NEDD4L	Directed	L2
BRAF	MAPK1	Directed	L2
PRKAA1	CREBBP	Directed	L2
PRKAA1	ADRA2A	Directed	L2
PRKAA1	PIK3R1	Directed	L2
PRKAA1	MTOR	Directed	L2
PRKAA1	GRIK2	Directed	L2
PRKG1	ADRA2A	Directed	L2
PRKG1	CREBBP	Directed	L2
PRKG1	PIK3R1	Directed	L2
PRKG1	PRKCA	Directed	L2
PRKG1	NPR1	Directed	L2
INSR	IRS1	Directed	L2
INSR	IRS2	Directed	L2
INSR	GRB7	Directed	L2
INSR	DOK4	Directed	L2
INSR	DOK5	Directed	L2
INSR	PLCG1	Directed	L2
INSR	CRK	Directed	L2
INSR	SRC	Directed	L2
INSR	CRKL	Directed	L2
INSR	GAB1	Directed	L2
INSR	STAT5B	Directed	L2
INSR	KHDRBS1	Directed	L2
INSR	PIK3R3	Directed	L2
INSR	PIK3R1	Directed	L2
INSR	RASA1	Directed	L2
INSR	PTPRF	Directed	L2
INSR	JAK2	Directed	L2
INSR	STAT5A	Directed	L2
PIN1	CLIC1	Directed	L2
PIN1	RPS6KB1	Directed	L2
PIN1	CSNK2A1	Directed	L2
PIN1	CSNK2A2	Directed	L2
NR3C1	SMAD3	Directed	L2
NR3C1	PPARG	Directed	L2
NR3C1	NR2F2	Directed	L2
NR3C1	RXRA	Directed	L2
NR3C1	NR4A1	Directed	L2
NR3C1	NR4A2	Directed	L2
NR3C1	NR4A3	Directed	L2
NR3C1	AR	Directed	L2
NR3C1	NR3C2	Directed	L2
NR3C1	DUSP1	Directed	L2
NR3C1	NR3C1	Directed	L2
NR3C1	NR1I3	Directed	L2
NR3C1	MED14	Directed	L2
NR3C1	STAT5A	Directed	L2
NR3C1	MDM2	Directed	L2
NR3C1	STAT3	Directed	L2
STK3	CREBBP	Directed	L2
STK3	ADRA2A	Directed	L2
STK3	PIK3R1	Directed	L2
BCR	RASA1	Directed	L2
BCR	ABL1	Directed	L2
BCR	PLCG1	Directed	L2
BCR	ABL2	Directed	L2
BCR	MAP4K5	Directed	L2
BCR	HNF1A	Directed	L2
BCR	GRB2	Directed	L2
BCR	VAV1	Directed	L2
BCR	PTPN11	Directed	L2
BCR	PTPN1	Directed	L2
RAP1A	RASA1	Directed	L2
RAP1A	BMX	Directed	L2
RAP1A	PRKACA	Directed	L2
RRAS2	BMPR1B	Directed	L2
RRAS2	SMURF2	Directed	L2
RRAS2	RIN1	Directed	L2
RRAS2	ACVR1	Directed	L2
RRAS2	ARAF	Directed	L2
RRAS2	RASSF5	Directed	L2
RRAS2	RAF1	Directed	L2
APPL1	AKT1	Directed	L2
APPL1	FSHR	Directed	L2
NRAS	RAF1	Directed	L2
NRAS	ACVR1	Directed	L2
NRAS	SMURF2	Directed	L2
NRAS	RASSF5	Directed	L2
SGK1	CREBBP	Directed	L2
SGK1	PIK3R1	Directed	L2
SGK1	ADRA2A	Directed	L2
SGK1	BRAF	Directed	L2
MRAS	BRAF	Directed	L2
SH3KBP1	SH3BP2	Directed	L2
SH3KBP1	SYNJ1	Directed	L2
SH3KBP1	BMPR1B	Directed	L2
SH3KBP1	PAK2	Directed	L2
SH3KBP1	NEDD4	Directed	L2
PIK3R1	ITCH	Directed	L2
PIK3R1	TLR2	Directed	L2
PIK3R1	ABL1	Directed	L2
PIK3R1	AGAP2	Directed	L2
PIK3R1	AKT1	Directed	L2
PIK3R1	ARAF	Directed	L2
PIK3R1	AXL	Directed	L2
PIK3R1	CD3E	Directed	L2
PIK3R1	CHRNA7	Directed	L2
PIK3R1	CRKL	Directed	L2
PIK3R1	ESR1	Directed	L2
PIK3R1	FYN	Directed	L2
PIK3R1	GNAQ	Directed	L2
PIK3R1	IFNAR1	Directed	L2
PIK3R1	IL2RB	Directed	L2
PIK3R1	JAK1	Directed	L2
PIK3R1	JAK2	Directed	L2
PIK3R1	MAPK8	Directed	L2
PIK3R1	MET	Directed	L2
PIK3R1	MST1R	Directed	L2
PIK3R1	NTRK2	Directed	L2
PIK3R1	PDGFRA	Directed	L2
PIK3R1	PDGFRB	Directed	L2
PIK3R1	PIK3CB	Directed	L2
PIK3R1	PIK3CD	Directed	L2
PIK3R1	PPM1A	Directed	L2
PIK3R1	PSEN1	Directed	L2
PIK3R1	PTK2	Directed	L2
PIK3R1	PTK2B	Directed	L2
PIK3R1	PTPN11	Directed	L2
PIK3R1	PTPN6	Directed	L2
PIK3R1	RET	Directed	L2
PIK3R1	SYK	Directed	L2
PIK3R1	TEC	Directed	L2
PIK3R1	TEK	Directed	L2
PIK3R1	TGFBR1	Directed	L2
PIK3R1	TGFBR2	Directed	L2
PIK3R1	TYRO3	Directed	L2
PIK3R1	PAK4	Directed	L2
PIK3R1	CHEK1	Directed	L2
PIK3R1	ADRA2A	Directed	L2
PIK3R1	ABL2	Directed	L2
PIK3R1	CD28	Directed	L2
PIK3R1	HGS	Directed	L2
PIK3R1	NFKBIA	Directed	L2
PIK3R1	RASA1	Directed	L2
PIK3R1	SH3KBP1	Directed	L2
PIK3R1	IL1RAP	Directed	L2
PIK3R1	KHDRBS1	Directed	L2
PIK3R1	CTNNB1	Directed	L2
PRKCD	CREBBP	Directed	L2
PRKCD	ADRA2A	Directed	L2
PRKCD	PIK3R1	Directed	L2
PRKCD	PLCB1	Directed	L2
PRKCD	GNAZ	Directed	L2
PRKCD	PRKCZ	Directed	L2
PRKCD	ESRRA	Directed	L2
PRKCD	RAF1	Directed	L2
PRKCD	STAT3	Directed	L2
PRKCD	EGFR	Directed	L2
PRKCD	IGF1R	Directed	L2
PRKCD	PPM1A	Directed	L2
PRKCD	PTK2B	Directed	L2
PRKCD	GNA13	Directed	L2
RAC1	PAK2	Directed	L2
RAC1	STAT3	Directed	L2
RAC1	MAP3K11	Directed	L2
RAC1	PAK1	Directed	L2
RAC1	RPS6KB1	Directed	L2
RAC1	OCRL	Directed	L2
RAC1	SUMO1	Directed	L2
RAC1	PRKCI	Directed	L2
RAC1	EIF2AK2	Directed	L2
RAC1	PTK2	Directed	L2
RAC1	NCK1	Directed	L2
RAC1	PLD1	Directed	L2
RAC1	PRKCD	Directed	L2
RAC1	RALBP1	Directed	L2
RAC1	PRKCA	Directed	L2
RAC1	ARHGEF7	Directed	L2
RAC1	MAP3K4	Directed	L2
RAC1	PRKN	Directed	L2
RAC1	FLNA	Directed	L2
RAC1	CDC42SE2	Directed	L2
RAC1	DVL2	Directed	L2
RAC1	AKT1	Directed	L2
RAC1	PIK3R1	Directed	L2
RAC1	DVL1	Directed	L2
RAC1	VAV1	Directed	L2
KRAS	MAP3K1	Directed	L2
KRAS	MAP4K5	Directed	L2
KRAS	RAF1	Directed	L2
KRAS	BRAF	Directed	L2
KRAS	MINK1	Directed	L2
PRKAA2	CREBBP	Directed	L2
PRKAA2	ADRA2A	Directed	L2
PRKAA2	PIK3R1	Directed	L2
PTPN11	JAK2	Directed	L2
PTPN11	JAK3	Directed	L2
PTPN11	IGF1R	Directed	L2
PTPN11	STAT1	Directed	L2
PTPN11	STAT5A	Directed	L2
PTPN11	STAT3	Directed	L2
PTPN11	GAB2	Directed	L2
PTPN11	PAK4	Directed	L2
PTPN11	CHEK1	Directed	L2
PTPN11	ADRA2A	Directed	L2
PTPN11	ABL2	Directed	L2
PTPN11	ITCH	Directed	L2
PTPN11	CD28	Directed	L2
PTPN11	SIRPA	Directed	L2
PTPN11	MET	Directed	L2
PTPN11	SPRY2	Directed	L2
PTPN11	PLCG1	Directed	L2
PTPN11	TEK	Directed	L2
PTPN11	CSF3R	Directed	L2
PTPN11	MS4A2	Directed	L2
PTPN11	DDR1	Directed	L2
PTPN11	CTNNB1	Directed	L2
PTPN11	MAP3K4	Directed	L2
PTPN11	CHUK	Directed	L2
PTPN11	STAT5B	Directed	L2
PTPN11	PRKCA	Directed	L2
PTPN11	CXCR4	Directed	L2
PTPN11	LEPR	Directed	L2
PTPN11	PRKCB	Directed	L2
PTPN11	MAPK3	Directed	L2
ABL2	SORBS2	Directed	L2
ABL2	PAK4	Directed	L2
ABL2	CHEK1	Directed	L2
ABL2	ADRA2A	Directed	L2
ABL2	ITCH	Directed	L2
ABL2	CD28	Directed	L2
ABL2	ABL2	Directed	L2
ABL1	EPHB2	Directed	L2
ABL1	RAD9A	Directed	L2
ABL1	YTHDC1	Directed	L2
ABL1	NCK1	Directed	L2
ABL1	RAD51	Directed	L2
ABL1	NEDD9	Directed	L2
ABL1	CRKL	Directed	L2
ABL1	SORBS2	Directed	L2
ABL1	MDM2	Directed	L2
ABL1	GRAP	Directed	L2
ABL1	VAV1	Directed	L2
ABL1	MTOR	Directed	L2
ABL1	TP73	Directed	L2
ABL1	PAK4	Directed	L2
ABL1	CHEK1	Directed	L2
ABL1	ADRA2A	Directed	L2
ABL1	ABL2	Directed	L2
ABL1	ITCH	Directed	L2
ABL1	CD28	Directed	L2
ABL1	INPPL1	Directed	L2
ABL1	PRKD1	Directed	L2
ABL1	PLCG1	Directed	L2
ABL1	PTPN6	Directed	L2
ABL1	GRIN2D	Directed	L2
ABL1	MAP4K5	Directed	L2
ABL1	WASL	Directed	L2
ABL1	RASA1	Directed	L2
ABL1	TP53	Directed	L2
ABL1	YAP1	Directed	L2
ABL1	MAP4K1	Directed	L2
MAPK8	ELK1	Directed	L2
MAPK8	ATF2	Directed	L2
MAPK8	JUN	Directed	L2
MAPK8	ELK4	Directed	L2
MAPK8	ELK3	Directed	L2
MAPK8	STAT3	Directed	L2
MAPK8	CREBBP	Directed	L2
MAPK8	ADRA2A	Directed	L2
MAPK8	PIK3R1	Directed	L2
MAPK8	IL27RA	Directed	L2
MAPK8	RPS6KB1	Directed	L2
MAPK8	TRAF6	Directed	L2
MAPK8	WWOX	Directed	L2
MAPK8	NR4A1	Directed	L2
MAPK8	KRT8	Directed	L2
RND1	FRS3	Directed	L2
RND1	FRS2	Directed	L2
ERBB2	GRAP	Directed	L2
ERBB2	SHC1	Directed	L2
ERBB2	ERBB3	Directed	L2
ERBB2	PLCG1	Directed	L2
ERBB2	PIK3R1	Directed	L2
ERBB2	ESR1	Directed	L2
ERBB2	PTPN11	Directed	L2
ERBB2	PIK3C2B	Directed	L2
ERBB2	SOS1	Directed	L2
ERBB2	PIK3R2	Directed	L2
ERBB2	MATK	Directed	L2
ERBB2	CTNNB1	Directed	L2
ERBB2	ITGB4	Directed	L2
ERBB2	JAK2	Directed	L2
TEK	DOK2	Directed	L2
TEK	GRAP	Directed	L2
TEK	GRB7	Directed	L2
TEK	TNIP2	Directed	L2
TEK	GRB14	Directed	L2
TEK	STAT5B	Directed	L2
TEK	STAT5A	Directed	L2
PAK4	CREBBP	Directed	L2
PAK4	ADRA2A	Directed	L2
PAK4	PIK3R1	Directed	L2
CHEK1	CREBBP	Directed	L2
CHEK1	ADRA2A	Directed	L2
CHEK1	PIK3R1	Directed	L2
CHEK1	CUL1	Directed	L2
ITCH	NOTCH1	Directed	L2
ITCH	SMAD2	Directed	L2
ITCH	SMAD7	Directed	L2
ITCH	CLIC1	Directed	L2
ITCH	CXCR4	Directed	L2
CD28	PIK3R1	Directed	L2
ERBB3	PIK3R1	Directed	L2
ERBB3	AKT1	Directed	L2
ERBB3	PTK6	Directed	L2
ERBB3	FLNA	Directed	L2
ERBB3	PIK3R2	Directed	L2
ERBB3	GRB2	Directed	L2
ERBB3	SOS1	Directed	L2
KIT	PRKCB	Directed	L2
KIT	JAK2	Directed	L2
KIT	CRK	Directed	L2
KIT	PIK3CG	Directed	L2
KIT	SRC	Directed	L2
KIT	SH2B2	Directed	L2
KIT	SH3KBP1	Directed	L2
KIT	INPP5D	Directed	L2
KIT	FYN	Directed	L2
KIT	ABL1	Directed	L2
KIT	BTK	Directed	L2
KIT	GRAP2	Directed	L2
KIT	PIK3R2	Directed	L2
KIT	SH2B3	Directed	L2
KIT	STAT5A	Directed	L2
KIT	PRKCA	Directed	L2
KIT	PIK3R1	Directed	L2
KIT	STAT5B	Directed	L2
KIT	RASA1	Directed	L2
GRB2	ABL1	Directed	L2
GRB2	ADAM10	Directed	L2
GRB2	ALK	Directed	L2
GRB2	AXL	Directed	L2
GRB2	CSF1R	Directed	L2
GRB2	ERBB4	Directed	L2
GRB2	ESR1	Directed	L2
GRB2	FGFR3	Directed	L2
GRB2	FLT4	Directed	L2
GRB2	INPP5D	Directed	L2
GRB2	INSR	Directed	L2
GRB2	ITK	Directed	L2
GRB2	JAK2	Directed	L2
GRB2	KDR	Directed	L2
GRB2	MAP4K5	Directed	L2
GRB2	MAPK1	Directed	L2
GRB2	MAPK12	Directed	L2
GRB2	MAPK14	Directed	L2
GRB2	MET	Directed	L2
GRB2	MST1R	Directed	L2
GRB2	PAK2	Directed	L2
GRB2	PDGFRA	Directed	L2
GRB2	PIK3CG	Directed	L2
GRB2	PTK2B	Directed	L2
GRB2	PTPN1	Directed	L2
GRB2	PTPN11	Directed	L2
GRB2	PTPN6	Directed	L2
GRB2	PTPRC	Directed	L2
GRB2	RET	Directed	L2
GRB2	RPS6KA1	Directed	L2
GRB2	SRC	Directed	L2
GRB2	TEK	Directed	L2
GRB2	ZAP70	Directed	L2
GRB2	PAK4	Directed	L2
GRB2	CHEK1	Directed	L2
GRB2	ADRA2A	Directed	L2
GRB2	ABL2	Directed	L2
GRB2	ITCH	Directed	L2
GRB2	CD28	Directed	L2
GRB2	OCRL	Directed	L2
GRB2	NGFR	Directed	L2
GRB2	DRD3	Directed	L2
GRB2	ITGB4	Directed	L2
GRB2	ADA	Directed	L2
GRB2	DNM2	Directed	L2
GRB2	USP6NL	Directed	L2
GRB2	SYNJ1	Directed	L2
GRB2	PTPRE	Directed	L2
GRB2	WASF2	Directed	L2
GRB2	PIK3R2	Directed	L2
GRB2	RASA1	Directed	L2
GRB2	KHDRBS1	Directed	L2
GRB2	MS4A2	Directed	L2
GRB2	ADRB2	Directed	L2
GRB2	STAMBP	Directed	L2
GRB2	PIK3R1	Directed	L2
EGFR	GRAP	Directed	L2
EGFR	SHC2	Directed	L2
EGFR	SHC3	Directed	L2
EGFR	SHC1	Directed	L2
EGFR	LRIG1	Directed	L2
EGFR	STAT5A	Directed	L2
EGFR	PLCG1	Directed	L2
EGFR	NCK1	Directed	L2
EGFR	GRB14	Directed	L2
EGFR	NCK2	Directed	L2
EGFR	ESR1	Directed	L2
EGFR	PPP5C	Directed	L2
EGFR	STAT5B	Directed	L2
EGFR	PTK6	Directed	L2
EGFR	PTPRJ	Directed	L2
EGFR	HGS	Directed	L2
EGFR	PIK3R1	Directed	L2
EGFR	CTNNB1	Directed	L2
EGFR	EPS8	Directed	L2
EGFR	PRKCA	Directed	L2
EGFR	GAB1	Directed	L2
EGFR	PDGFRB	Directed	L2
EGFR	RASA1	Directed	L2
EGFR	PIK3R2	Directed	L2
EGFR	MET	Directed	L2
EGFR	STAT3	Directed	L2
EGFR	GRK2	Directed	L2
EGFR	LYN	Directed	L2
EGFR	PTPN11	Directed	L2
EGFR	STAT1	Directed	L2
TLE1	DAPK1	Directed	L2
TLE1	EFNA5	Directed	L2
TLE1	FEN1	Directed	L2
TLE1	PTPRB	Directed	L2
TLE1	BTK	Directed	L2
TLE1	VCP	Directed	L2
TLE1	XPO1	Directed	L2
TLE1	CCKAR	Directed	L2
TLE1	IL6ST	Directed	L2
TLE1	RAP1B	Directed	L2
TLE1	HNF1A	Directed	L2
GNB2	XPO1	Directed	L2
GNB2	DAPK1	Directed	L2
GNB2	EFNA5	Directed	L2
GNB2	BTK	Directed	L2
GNB2	VCP	Directed	L2
GNB2	GNG4	Directed	L2
GNB2	STAT5A	Directed	L2
GNB2	RAF1	Directed	L2
NEDD4	IGF1R	Directed	L2
NEDD4	PTEN	Directed	L2
NEDD4	CLIC1	Directed	L2
NEDD4	ADRB2	Directed	L2
AKT1	FOXO3	Directed	L2
AKT1	RPS6KB1	Directed	L2
AKT1	FOXO1	Directed	L2
AKT1	SMAD3	Directed	L2
AKT1	FOXO4	Directed	L2
AKT1	PRKACA	Directed	L2
AKT1	GSK3B	Directed	L2
AKT1	CTNNB1	Directed	L2
AKT1	MST1R	Directed	L2
AKT1	CREBBP	Directed	L2
AKT1	ADRA2A	Directed	L2
AKT1	PIK3R1	Directed	L2
AKT1	IRAK1	Directed	L2
AKT1	NOS3	Directed	L2
AKT1	STAT1	Directed	L2
AKT1	NR4A1	Directed	L2
AKT1	ESR1	Directed	L2
AKT1	PPM1A	Directed	L2
AKT1	AR	Directed	L2
AKT1	MAPKAPK2	Directed	L2
AKT1	GSK3A	Directed	L2
AKT1	MAPK14	Directed	L2
AKT1	PDPK1	Directed	L2
AKT1	MAP2K4	Directed	L2
AKT1	ESR2	Directed	L2
AKT1	PDE3B	Directed	L2
AKT1	PAK1	Directed	L2
AKT1	MAP3K8	Directed	L2
FYN	CD28	Directed	L2
FYN	SHC1	Directed	L2
FYN	PAK4	Directed	L2
FYN	CHEK1	Directed	L2
FYN	ADRA2A	Directed	L2
FYN	ABL2	Directed	L2
FYN	ITCH	Directed	L2
FYN	DOK4	Directed	L2
FYN	VAV1	Directed	L2
FYN	TNK2	Directed	L2
FYN	KHDRBS1	Directed	L2
FYN	GRB2	Directed	L2
FYN	PTPRZ1	Directed	L2
FYN	JAK2	Directed	L2
FYN	ZAP70	Directed	L2
FYN	PIK3R1	Directed	L2
FYN	WASF2	Directed	L2
FYN	FLT1	Directed	L2
FYN	PAK2	Directed	L2
FYN	SH2B2	Directed	L2
FYN	PTPRE	Directed	L2
FYN	PIK3R2	Directed	L2
FYN	ITGB4	Directed	L2
FYN	NR3C1	Directed	L2
FYN	PLCG1	Directed	L2
FYN	STAT1	Directed	L2
FYN	RAF1	Directed	L2
FYN	SKAP2	Directed	L2
FYN	IRS1	Directed	L2
FYN	PTPRF	Directed	L2
FYN	SH3BP2	Directed	L2
FYN	CNTNAP1	Directed	L2
FYN	SKAP1	Directed	L2
FYN	CNTN1	Directed	L2
FYN	TYRO3	Directed	L2
FYN	PTPN11	Directed	L2
FYN	PTPRC	Directed	L2
FYN	PRKCE	Directed	L2
FYN	SYK	Directed	L2
FYN	CTNNB1	Directed	L2
FYN	PLD2	Directed	L2
FYN	CDK5	Directed	L2
FYN	PRKCD	Directed	L2
FYN	PTPRA	Directed	L2
IGF1R	IRS4	Directed	L2
IGF1R	IRS2	Directed	L2
IGF1R	IRS1	Directed	L2
IGF1R	SIRPA	Directed	L2
IGF1R	PIK3CG	Directed	L2
IGF1R	CSK	Directed	L2
IGF1R	RASA1	Directed	L2
IGF1R	XYLT1	Directed	L2
IGF1R	PTPN11	Directed	L2
IGF1R	ESR1	Directed	L2
IGF1R	DOK4	Directed	L2
IGF1R	PIK3R1	Directed	L2
IGF1R	PTPN1	Directed	L2
IGF1R	CRK	Directed	L2
IGF1R	DOK5	Directed	L2
IGF1R	STAT3	Directed	L2
IGF1R	CRKL	Directed	L2
IGF1R	SRC	Directed	L2
IGF1R	JAK2	Directed	L2
IGF1R	PIK3R2	Directed	L2
JAK2	PTPN11	Directed	L2
JAK2	STAM	Directed	L2
JAK2	DBP	Directed	L2
JAK2	STAT6	Directed	L2
JAK2	STAT3	Directed	L2
JAK2	STAT5B	Directed	L2
JAK2	STAT1	Directed	L2
JAK2	STAT5A	Directed	L2
JAK2	STAT4	Directed	L2
JAK2	PAK4	Directed	L2
JAK2	PTPN6	Directed	L2
JAK2	CHEK1	Directed	L2
JAK2	ADRA2A	Directed	L2
JAK2	ABL2	Directed	L2
JAK2	ITCH	Directed	L2
JAK2	CD28	Directed	L2
JAK2	VAV1	Directed	L2
JAK2	CCR5	Directed	L2
JAK2	MST1R	Directed	L2
JAK2	IRS2	Directed	L2
JAK2	SH2B2	Directed	L2
JAK2	TSHR	Directed	L2
JAK2	PTPRC	Directed	L2
JAK2	OSMR	Directed	L2
JAK2	PIK3R1	Directed	L2
JAK2	ABL1	Directed	L2
JAK2	CSF3R	Directed	L2
JAK2	HTR2A	Directed	L2
JAK2	SIRPA	Directed	L2
JAK2	IRS1	Directed	L2
JAK2	LEPR	Directed	L2
JAK2	STAT2	Directed	L2
KDR	ANXA5	Directed	L2
KDR	SHC2	Directed	L2
KDR	SHC1	Directed	L2
KDR	CRK	Directed	L2
KDR	FRS2	Directed	L2
KDR	PTPN6	Directed	L2
KDR	GRB2	Directed	L2
KDR	CSF2RB	Directed	L2
KDR	SH2D2A	Directed	L2
KDR	PTPN11	Directed	L2
KDR	STAT1	Directed	L2
KDR	RASA1	Directed	L2
KDR	NCK1	Directed	L2
KDR	PLCG1	Directed	L2
KDR	DNM2	Directed	L2
RET	GRB10	Directed	L2
RET	STAT3	Directed	L2
RET	DOK4	Directed	L2
RET	DOK5	Directed	L2
RET	DOK6	Directed	L2
RET	GRAP	Directed	L2
RET	SHC1	Directed	L2
RET	GFRA1	Directed	L2
RET	FRS2	Directed	L2
RET	GRB7	Directed	L2
RET	DOK1	Directed	L2
RET	MAPK3	Directed	L2
RET	PTPN11	Directed	L2
RET	MAPK14	Directed	L2
RET	GAB1	Directed	L2
RET	MAPK1	Directed	L2
RET	MAPK8	Directed	L2
SRC	TGFBR2	Directed	L2
SRC	RASA1	Directed	L2
SRC	RXRA	Directed	L2
SRC	PPARG	Directed	L2
SRC	PAK4	Directed	L2
SRC	CHEK1	Directed	L2
SRC	ADRA2A	Directed	L2
SRC	ABL2	Directed	L2
SRC	ITCH	Directed	L2
SRC	CD28	Directed	L2
SRC	PIK3R1	Directed	L2
SRC	CNTNAP1	Directed	L2
SRC	ADRB2	Directed	L2
SRC	PDPK1	Directed	L2
SRC	PRKCZ	Directed	L2
SRC	SKAP1	Directed	L2
SRC	SYK	Directed	L2
SRC	PRKCD	Directed	L2
SRC	WWOX	Directed	L2
SRC	PRKD1	Directed	L2
SRC	LYN	Directed	L2
SRC	MST1R	Directed	L2
SRC	NPHS1	Directed	L2
SRC	STAT6	Directed	L2
SRC	STAT5A	Directed	L2
SRC	TNFRSF11A	Directed	L2
SRC	DNM2	Directed	L2
SRC	RAF1	Directed	L2
SRC	PGR	Directed	L2
SRC	GAB2	Directed	L2
SRC	PRKCE	Directed	L2
SRC	PTPN6	Directed	L2
SRC	STAT5B	Directed	L2
SRC	PRKCA	Directed	L2
SRC	MET	Directed	L2
SRC	PTPN1	Directed	L2
SRC	FYN	Directed	L2
SRC	PTPRA	Directed	L2
SRC	PRKACA	Directed	L2
SRC	PAK2	Directed	L2
SRC	MPZL1	Directed	L2
SRC	CDK5	Directed	L2
SRC	GRIN2B	Directed	L2
SRC	ITGB3	Directed	L2
SRC	DOK4	Directed	L2
SRC	AKT1	Directed	L2
SRC	PTPRE	Directed	L2
SRC	KHDRBS1	Directed	L2
SRC	PTPN11	Directed	L2
SRC	RET	Directed	L2
SRC	AR	Directed	L2
DAPK3	CREBBP	Directed	L2
DAPK3	ADRA2A	Directed	L2
DAPK3	PIK3R1	Directed	L2
DAPK3	PRKCZ	Directed	L2
DAPK3	MET	Directed	L2
PDGFRA	PLCG1	Directed	L2
PDGFRA	CRK	Directed	L2
PDGFRA	STAT3	Directed	L2
PDGFRA	STAT1	Directed	L2
PDGFRA	STAT5B	Directed	L2
PDGFRA	SHB	Directed	L2
PDGFRA	STAT5A	Directed	L2
PDGFRA	CRKL	Directed	L2
PDGFRA	PDGFRB	Directed	L2
PDGFRA	PTPN11	Directed	L2
PRKCZ	CREBBP	Directed	L2
PRKCZ	ADRA2A	Directed	L2
PRKCZ	PIK3R1	Directed	L2
PRKCZ	STAT6	Directed	L2
PRKCZ	JAK1	Directed	L2
SQSTM1	NTRK1	Directed	L2
SQSTM1	BMPR1B	Directed	L2
SQSTM1	CASP8	Directed	L2
SQSTM1	GABRR1	Directed	L2
SQSTM1	GRIA1	Directed	L2
SQSTM1	GRIA2	Directed	L2
SQSTM1	GRIA3	Directed	L2
SQSTM1	LCK	Directed	L2
SQSTM1	MALT1	Directed	L2
SQSTM1	MAP2K5	Directed	L2
SQSTM1	NR2F2	Directed	L2
SQSTM1	NTRK3	Directed	L2
SQSTM1	PIK3CA	Directed	L2
SQSTM1	RIPK1	Directed	L2
SQSTM1	SMURF1	Directed	L2
SQSTM1	TGFBR1	Directed	L2
SQSTM1	TRAF6	Directed	L2
SQSTM1	STAT5A	Directed	L2
SQSTM1	SMAD4	Directed	L2
SQSTM1	SMAD3	Directed	L2
SQSTM1	SMAD2	Directed	L2
SQSTM1	SMAD1	Directed	L2
CDK16	CREBBP	Directed	L2
CDK16	PIK3R1	Directed	L2
CDK16	ADRA2A	Directed	L2
CIT	CREBBP	Directed	L2
CIT	ADRA2A	Directed	L2
CIT	PIK3R1	Directed	L2
CIT	GRIN2D	Directed	L2
STK4	MAP2K4	Directed	L2
STK4	CREBBP	Directed	L2
STK4	ADRA2A	Directed	L2
STK4	PIK3R1	Directed	L2
PPP1CC	TGFBR1	Directed	L2
PPP1CC	RAF1	Directed	L2
PPP1CC	AURKA	Directed	L2
PPP1CA	ACVRL1	Directed	L2
PPP1CA	MAPK1	Directed	L2
PPP1CA	MAPK3	Directed	L2
PPP1CA	PRKCD	Directed	L2
PPP1CA	AURKA	Directed	L2
NCK2	PTK2	Directed	L2
NCK2	CBLB	Directed	L2
NCK2	NTRK2	Directed	L2
NCK2	PKN2	Directed	L2
NCK2	PAK4	Directed	L2
NCK2	CHEK1	Directed	L2
NCK2	ADRA2A	Directed	L2
NCK2	ABL2	Directed	L2
NCK2	ITCH	Directed	L2
NCK2	CD28	Directed	L2
NCK2	SOS1	Directed	L2
NCK2	DDR1	Directed	L2
PICK1	CTNNB1	Directed	L2
PICK1	EPHB2	Directed	L2
PICK1	GRIP1	Directed	L2
CEBPB	PIM1	Directed	L2
CEBPB	CLTC	Directed	L2
CEBPB	PDIK1L	Directed	L2
CEBPB	PARD6A	Directed	L2
CEBPB	PCNA	Directed	L2
CEBPB	CXCR4	Directed	L2
CEBPB	CD7	Directed	L2
CEBPB	NEK3	Directed	L2
CEBPB	PCSK6	Directed	L2
CEBPB	AURKA	Directed	L2
CEBPB	CCNK	Directed	L2
CEBPB	CDC7	Directed	L2
CEBPB	CCND3	Directed	L2
CEBPB	IFT122	Directed	L2
CEBPB	APC2	Directed	L2
CEBPB	PRKACA	Directed	L2
CEBPB	BRCA1	Directed	L2
CEBPB	UBE2F	Directed	L2
CEBPB	NEK6	Directed	L2
CEBPB	POC1A	Directed	L2
CEBPB	ITGB7	Directed	L2
CEBPB	DUSP1	Directed	L2
CEBPB	CDC42BPA	Directed	L2
CEBPB	CSTF1	Directed	L2
CEBPB	TRIB3	Directed	L2
CEBPB	TRIB1	Directed	L2
CEBPB	SHF	Directed	L2
CEBPB	ARMC6	Directed	L2
PIK3R3	ABL2	Directed	L2
PIK3R3	PAK4	Directed	L2
PIK3R3	CHEK1	Directed	L2
PIK3R3	ADRA2A	Directed	L2
PIK3R3	ITCH	Directed	L2
PIK3R3	CD28	Directed	L2
PIK3R3	TEC	Directed	L2
PIK3R3	PIK3CA	Directed	L2
PIK3R3	ESR1	Directed	L2
CAMK2A	CREBBP	Directed	L2
CAMK2A	ADRA2A	Directed	L2
CAMK2A	PIK3R1	Directed	L2
CCNJL	PPARD	Directed	L2
CCNJL	CUL1	Directed	L2
CCNJL	NCOA1	Directed	L2
DUSP16	MAPK8IP1	Directed	L2
DUSP16	MAPK8IP2	Directed	L2
DUSP16	MAPK8	Directed	L2
DUSP16	MAPK9	Directed	L2
DUSP16	MAPK1	Directed	L2
DUSP16	MAPK10	Directed	L2
YWHAB	PRKCZ	Directed	L2
YWHAB	ABL1	Directed	L2
YWHAB	AKAP13	Directed	L2
YWHAB	BCR	Directed	L2
YWHAB	CBL	Directed	L2
YWHAB	CSNK2A1	Directed	L2
YWHAB	DAPK1	Directed	L2
YWHAB	FER	Directed	L2
YWHAB	IGF1R	Directed	L2
YWHAB	INSR	Directed	L2
YWHAB	ITGB4	Directed	L2
YWHAB	MAP3K3	Directed	L2
YWHAB	MAPK7	Directed	L2
YWHAB	MARK2	Directed	L2
YWHAB	MINK1	Directed	L2
YWHAB	MST1R	Directed	L2
YWHAB	PDE3B	Directed	L2
YWHAB	PIK3R2	Directed	L2
YWHAB	PRKCD	Directed	L2
YWHAB	PRKCG	Directed	L2
YWHAB	RAF1	Directed	L2
YWHAB	SRC	Directed	L2
YWHAB	TNFAIP3	Directed	L2
YWHAB	ESR1	Directed	L2
YWHAB	PARD3	Directed	L2
YWHAB	DYRK1A	Directed	L2
YWHAB	CDK14	Directed	L2
YWHAB	IRS1	Directed	L2
YWHAB	IRS2	Directed	L2
YWHAG	ABL1	Directed	L2
YWHAG	BCR	Directed	L2
YWHAG	BRAF	Directed	L2
YWHAG	CBL	Directed	L2
YWHAG	GSK3A	Directed	L2
YWHAG	IGF1R	Directed	L2
YWHAG	MAP3K2	Directed	L2
YWHAG	MAP3K3	Directed	L2
YWHAG	TAB1	Directed	L2
YWHAG	PAK1	Directed	L2
YWHAG	PRKCA	Directed	L2
YWHAG	PRKCQ	Directed	L2
YWHAG	PRKCZ	Directed	L2
YWHAG	RAF1	Directed	L2
YWHAG	SRC	Directed	L2
YWHAG	DAPK1	Directed	L2
YWHAG	ESR1	Directed	L2
YWHAG	NCKIPSD	Directed	L2
YWHAG	DFFA	Directed	L2
YWHAG	TSC2	Directed	L2
YWHAG	GIT1	Directed	L2
YWHAG	PAK4	Directed	L2
YWHAG	BAIAP2	Directed	L2
YWHAG	ARHGEF7	Directed	L2
YWHAG	ARAF	Directed	L2
YWHAG	TNFAIP3	Directed	L2
YWHAG	DYRK1A	Directed	L2
YWHAG	PIK3R1	Directed	L2
YWHAG	PARD3	Directed	L2
YWHAG	IRS2	Directed	L2
YWHAG	SRPK1	Directed	L2
YWHAG	SPTBN1	Directed	L2
YWHAG	MAP3K20	Directed	L2
YWHAG	IRS1	Directed	L2
YWHAG	CHEK1	Directed	L2
YWHAG	AKAP13	Directed	L2
YWHAG	YAP1	Directed	L2
YWHAH	ABL1	Directed	L2
YWHAH	BCR	Directed	L2
YWHAH	BRAF	Directed	L2
YWHAH	ESR1	Directed	L2
YWHAH	ESR2	Directed	L2
YWHAH	MAP3K3	Directed	L2
YWHAH	MAP3K5	Directed	L2
YWHAH	MST1R	Directed	L2
YWHAH	NCOA1	Directed	L2
YWHAH	NCOA3	Directed	L2
YWHAH	NR3C1	Directed	L2
YWHAH	PDPK1	Directed	L2
YWHAH	PRKCI	Directed	L2
YWHAH	PRKCZ	Directed	L2
YWHAH	SRC	Directed	L2
YWHAH	THRA	Directed	L2
YWHAH	DAPK1	Directed	L2
YWHAH	PARD6A	Directed	L2
YWHAH	MED1	Directed	L2
YWHAH	CREBBP	Directed	L2
YWHAH	NCOA2	Directed	L2
YWHAH	TSC2	Directed	L2
YWHAH	KCNH2	Directed	L2
YWHAH	PTH1R	Directed	L2
STK16	CREBBP	Directed	L2
STK16	ADRA2A	Directed	L2
STK16	PIK3R1	Directed	L2
YWHAQ	MEF2D	Directed	L2
YWHAQ	PRKD1	Directed	L2
YWHAQ	ABL1	Directed	L2
YWHAQ	BCR	Directed	L2
YWHAQ	BRAF	Directed	L2
YWHAQ	CBL	Directed	L2
YWHAQ	CSNK1A1	Directed	L2
YWHAQ	CSNK2A1	Directed	L2
YWHAQ	FSHR	Directed	L2
YWHAQ	ITGB4	Directed	L2
YWHAQ	MAP3K3	Directed	L2
YWHAQ	MAP3K5	Directed	L2
YWHAQ	MST1R	Directed	L2
YWHAQ	MTNR1B	Directed	L2
YWHAQ	MTOR	Directed	L2
YWHAQ	PDK1	Directed	L2
YWHAQ	PDPK1	Directed	L2
YWHAQ	PIK3CB	Directed	L2
YWHAQ	PRKCZ	Directed	L2
YWHAQ	RAF1	Directed	L2
YWHAQ	DAPK1	Directed	L2
YWHAQ	ESR1	Directed	L2
YWHAQ	YAP1	Directed	L2
YWHAQ	TSC2	Directed	L2
YWHAQ	SH3BP2	Directed	L2
YWHAQ	CDK14	Directed	L2
YWHAZ	BRAF	Directed	L2
YWHAZ	CTNNB1	Directed	L2
YWHAZ	PRKCZ	Directed	L2
YWHAZ	ABL1	Directed	L2
YWHAZ	ADRA2A	Directed	L2
YWHAZ	ADRA2B	Directed	L2
YWHAZ	ADRA2C	Directed	L2
YWHAZ	AKAP13	Directed	L2
YWHAZ	AKT1	Directed	L2
YWHAZ	BCR	Directed	L2
YWHAZ	CBL	Directed	L2
YWHAZ	CSF2RB	Directed	L2
YWHAZ	CSNK1A1	Directed	L2
YWHAZ	DFFA	Directed	L2
YWHAZ	GP1BB	Directed	L2
YWHAZ	IGF1R	Directed	L2
YWHAZ	KSR1	Directed	L2
YWHAZ	LIMK1	Directed	L2
YWHAZ	MAP3K2	Directed	L2
YWHAZ	MAP3K3	Directed	L2
YWHAZ	MAP3K5	Directed	L2
YWHAZ	MAPK8	Directed	L2
YWHAZ	MAPKAPK2	Directed	L2
YWHAZ	MARK2	Directed	L2
YWHAZ	MINK1	Directed	L2
YWHAZ	MST1R	Directed	L2
YWHAZ	NR4A1	Directed	L2
YWHAZ	PAK4	Directed	L2
YWHAZ	PRKCA	Directed	L2
YWHAZ	PRKCD	Directed	L2
YWHAZ	PRKCE	Directed	L2
YWHAZ	PRKCI	Directed	L2
YWHAZ	RAF1	Directed	L2
YWHAZ	RRAD	Directed	L2
YWHAZ	STK25	Directed	L2
YWHAZ	TBXA2R	Directed	L2
YWHAZ	TNFAIP3	Directed	L2
YWHAZ	DAPK1	Directed	L2
YWHAZ	ESR1	Directed	L2
YWHAZ	SIK1	Directed	L2
YWHAZ	PARD6A	Directed	L2
YWHAZ	IRS2	Directed	L2
YWHAZ	IRS1	Directed	L2
YWHAZ	PPP1CC	Directed	L2
CRK	MAPK8	Directed	L2
CRK	ABL1	Directed	L2
CRK	ABL2	Directed	L2
CRK	BCR	Directed	L2
CRK	CBLC	Directed	L2
CRK	ERBB4	Directed	L2
CRK	MAP4K1	Directed	L2
CRK	MAP4K5	Directed	L2
CRK	PDGFRA	Directed	L2
CRK	PTK2	Directed	L2
CRK	PTK2B	Directed	L2
CRK	RET	Directed	L2
CRK	SRC	Directed	L2
CRK	PAK4	Directed	L2
CRK	CHEK1	Directed	L2
CRK	ADRA2A	Directed	L2
CRK	ITCH	Directed	L2
CRK	CD28	Directed	L2
CRK	GAB1	Directed	L2
CRK	VAV1	Directed	L2
CRK	KHDRBS1	Directed	L2
CRK	STAT5A	Directed	L2
CRK	STAT5B	Directed	L2
CRK	SHB	Directed	L2
NCK1	WASL	Directed	L2
NCK1	ERBB4	Directed	L2
NCK1	MAP4K1	Directed	L2
NCK1	MAP4K4	Directed	L2
NCK1	MINK1	Directed	L2
NCK1	PAK1	Directed	L2
NCK1	PAK2	Directed	L2
NCK1	PKN2	Directed	L2
NCK1	PLCG1	Directed	L2
NCK1	TBK1	Directed	L2
NCK1	TNIK	Directed	L2
NCK1	TNK2	Directed	L2
NCK1	PAK4	Directed	L2
NCK1	CHEK1	Directed	L2
NCK1	ADRA2A	Directed	L2
NCK1	ABL2	Directed	L2
NCK1	ITCH	Directed	L2
NCK1	CD28	Directed	L2
NCK1	KHDRBS1	Directed	L2
NCK1	ARHGEF7	Directed	L2
SORBS3	ABL1	Directed	L2
SORBS3	MAPK3	Directed	L2
SORBS3	PAK2	Directed	L2
DCAF5	DAPK1	Directed	L2
DCAF5	VCP	Directed	L2
DCAF5	XPO1	Directed	L2
DCAF5	EFNA5	Directed	L2
DCAF5	BTK	Directed	L2
FBXW11	CTNNB1	Directed	L2
FBXW11	SMAD3	Directed	L2
FBXW11	SMAD4	Directed	L2
FBXW11	DAPK1	Directed	L2
FBXW11	EFNA5	Directed	L2
FBXW11	FEN1	Directed	L2
FBXW11	PTPRB	Directed	L2
FBXW11	BTK	Directed	L2
FBXW11	VCP	Directed	L2
FBXW11	XPO1	Directed	L2
FBXW11	CCKAR	Directed	L2
FBXW11	YAP1	Directed	L2
FBXW11	KDR	Directed	L2
BTRC	CTNNB1	Directed	L2
BTRC	GLIS2	Directed	L2
BTRC	GLI3	Directed	L2
BTRC	DAPK1	Directed	L2
BTRC	EFNA5	Directed	L2
BTRC	FEN1	Directed	L2
BTRC	PTPRB	Directed	L2
BTRC	BTK	Directed	L2
BTRC	VCP	Directed	L2
BTRC	XPO1	Directed	L2
BTRC	CCKAR	Directed	L2
BTRC	HRAS	Directed	L2
BTRC	RASSF1	Directed	L2
BTRC	YAP1	Directed	L2
BTRC	KDR	Directed	L2
BTRC	RASA1	Directed	L2
PARD3	PRKCG	Directed	L2
PARD3	PLCB1	Directed	L2
PARD3	SMAD3	Directed	L2
PARD3	SMAD2	Directed	L2
PARD3	SMAD7	Directed	L2
PARD3	SMAD4	Directed	L2
POC1A	DAPK1	Directed	L2
POC1A	EFNA5	Directed	L2
POC1A	BTK	Directed	L2
POC1A	VCP	Directed	L2
POC1A	XPO1	Directed	L2
PRKCI	CREBBP	Directed	L2
PRKCI	ADRA2A	Directed	L2
PRKCI	PIK3R1	Directed	L2
CORO1A	DAPK1	Directed	L2
CORO1A	EFNA5	Directed	L2
CORO1A	BTK	Directed	L2
CORO1A	VCP	Directed	L2
CORO1A	XPO1	Directed	L2
PAK3	CREBBP	Directed	L2
PAK3	ADRA2A	Directed	L2
PAK3	PIK3R1	Directed	L2
AP1M1	ADRA2A	Directed	L2
AP1M1	RHOC	Directed	L2
AP1M1	NOS2	Directed	L2
AP1M1	RAC2	Directed	L2
AP1M1	CDC42	Directed	L2
TGFB1	TGFBR2	Directed	L2
AURKA	CREBBP	Directed	L2
AURKA	ADRA2A	Directed	L2
AURKA	PIK3R1	Directed	L2
AURKA	FBXW7	Directed	L2
RAP2A	BMPR1B	Directed	L2
RAP2A	ACVR1	Directed	L2
RAP2A	RAF1	Directed	L2
RAP2A	TGFBR1	Directed	L2
RAP2A	TNIK	Directed	L2
ACTA2	MAP2K4	Directed	L2
ACTA2	MAPK14	Directed	L2
ACTA2	CSNK2A1	Directed	L2
ACTA2	DAPK1	Directed	L2
ACTA2	ERBB3	Directed	L2
ACTA2	FGFR2	Directed	L2
ACTA2	IGF1R	Directed	L2
ACTA2	ITGB3	Directed	L2
ACTA2	ITGB4	Directed	L2
ACTA2	LRP6	Directed	L2
ACTA2	MET	Directed	L2
ACTA2	MAPK11	Directed	L2
ACTA2	RAC2	Directed	L2
ACTA2	SNCA	Directed	L2
ACTA2	BRAF	Directed	L2
ACTA2	ADAM17	Directed	L2
ACTA2	TGFA	Directed	L2
ACTA2	TGFBR1	Directed	L2
ACTA2	TP53	Directed	L2
ACTA2	TRAF3	Directed	L2
ACTA2	VEGFB	Directed	L2
ACTA2	CASP8	Directed	L2
ACTA2	CUL1	Directed	L2
ACTA2	NCOR2	Directed	L2
ACTA2	CDC42	Directed	L2
SKAP1	FYN	Directed	L2
SKAP1	LCK	Directed	L2
SKAP1	SRC	Directed	L2
ACTL6B	MAPK14	Directed	L2
ACTL6B	CSNK2A1	Directed	L2
ACTL6B	DAPK1	Directed	L2
ACTL6B	ERBB3	Directed	L2
ACTL6B	FGFR2	Directed	L2
ACTL6B	IGF1R	Directed	L2
ACTL6B	ITGB3	Directed	L2
ACTL6B	ITGB4	Directed	L2
ACTL6B	LRP6	Directed	L2
ACTL6B	MET	Directed	L2
ACTL6B	MAPK11	Directed	L2
ACTL6B	RAC2	Directed	L2
ACTL6B	MAP2K4	Directed	L2
ACTL6B	SNCA	Directed	L2
ACTL6B	BRAF	Directed	L2
ACTL6B	ADAM17	Directed	L2
ACTL6B	TGFA	Directed	L2
ACTL6B	TGFBR1	Directed	L2
ACTL6B	TP53	Directed	L2
ACTL6B	TRAF3	Directed	L2
ACTL6B	VEGFB	Directed	L2
ACTL6B	CASP8	Directed	L2
ACTL6B	CUL1	Directed	L2
ACTL6B	NCOR2	Directed	L2
ACTL6B	CDC42	Directed	L2
MAPK4	CREBBP	Directed	L2
MAPK4	ADRA2A	Directed	L2
MAPK4	PIK3R1	Directed	L2
GNAI1	SSTR2	Directed	L2
GNAI1	OPRD1	Directed	L2
GNAI1	IGF1R	Directed	L2
GNAI1	CXCR4	Directed	L2
GNAI1	TSHR	Directed	L2
GNAI1	MTNR1A	Directed	L2
GNAI1	CCR5	Directed	L2
GNAI1	MTNR1B	Directed	L2
GNAI1	ADRA2A	Directed	L2
GNAI1	RGS7	Directed	L2
GNAI3	CCR5	Directed	L2
GNAI3	TSHR	Directed	L2
GNAI3	CXCR2	Directed	L2
GNAI3	MTNR1B	Directed	L2
NBEA	DAPK1	Directed	L2
NBEA	EFNA5	Directed	L2
NBEA	BTK	Directed	L2
NBEA	VCP	Directed	L2
NBEA	XPO1	Directed	L2
RAC2	RHOA	Directed	L2
RAC2	PAK3	Directed	L2
RAC2	PAK5	Directed	L2
RAC2	PAK6	Directed	L2
RAC3	RHOA	Directed	L2
RAC3	PAK3	Directed	L2
RAC3	PAK5	Directed	L2
RAC3	PAK6	Directed	L2
RAC1	RHOA	Directed	L2
RAC1	PAK3	Directed	L2
RAC1	PAK4	Directed	L2
RAC1	PAK5	Directed	L2
RAC1	PAK6	Directed	L2
DAG1	PRKCA	Directed	L2
DAG1	PRKCB	Directed	L2
DAG1	PRKCG	Directed	L2
RALA	RALBP1	Directed	L2
RALA	PLD1	Directed	L2
RALA	PLD2	Directed	L2
RALA	EXOC2	Directed	L2
RALA	MAPK8	Directed	L2
RALA	MAPK9	Directed	L2
RALA	MAPK10	Directed	L2
RALB	RALBP1	Directed	L2
RALB	PLD1	Directed	L2
RALB	PLD2	Directed	L2
RALB	EXOC2	Directed	L2
RALB	MAPK8	Directed	L2
RALB	MAPK9	Directed	L2
RALB	MAPK10	Directed	L2
CIT	SUMO1	Undirected	L2
CIT	RHOC	Undirected	L2
STK4	CNKSR1	Undirected	L2
STK4	NEDD4	Undirected	L2
STK4	STK3	Undirected	L2
STK4	TP53	Undirected	L2
PPP1CC	MAPK1	Undirected	L2
PPP1CC	PPP1R9B	Undirected	L2
PPP1CC	RB1	Undirected	L2
PPP1CC	TP53	Undirected	L2
PPP1CC	EIF2AK2	Undirected	L2
PPP1CC	PPP1R15A	Undirected	L2
PPP1CC	PPP1R2	Undirected	L2
PPP1CC	VDR	Undirected	L2
PPP1CA	CUL1	Undirected	L2
PPP1CA	PPP1R15A	Undirected	L2
PPP1CA	PTEN	Undirected	L2
PPP1CA	PPP1R2	Undirected	L2
PPP1CA	PCNA	Undirected	L2
PPP1CA	PPP2CA	Undirected	L2
PPP1CA	PPP1R9B	Undirected	L2
PPP1CA	MYC	Undirected	L2
NCK2	TRIP6	Undirected	L2
NCK2	AXL	Undirected	L2
NCK2	CD3E	Undirected	L2
NCK2	ERBB2	Undirected	L2
NCK2	ERBB4	Undirected	L2
NCK2	FGFR1	Undirected	L2
NCK2	ILK	Undirected	L2
NCK2	PDGFRB	Undirected	L2
NCK2	RHOU	Undirected	L2
NCK2	PAK1	Undirected	L2
NCK2	EFNB2	Undirected	L2
NCK2	EFNB1	Undirected	L2
PICK1	GRIK1	Undirected	L2
PICK1	ERBIN	Undirected	L2
PICK1	ASIC1	Undirected	L2
PICK1	PRLHR	Undirected	L2
PICK1	ERBB2	Undirected	L2
PICK1	GRM3	Undirected	L2
PICK1	PRKCA	Undirected	L2
PICK1	GRIK2	Undirected	L2
PICK1	EFNB1	Undirected	L2
PICK1	GRIA1	Undirected	L2
PIK3R1	GAB2	Undirected	L2
PIK3R1	BRCA1	Undirected	L2
PIK3R1	CBL	Undirected	L2
PIK3R1	CBLB	Undirected	L2
PIK3R1	CD4	Undirected	L2
PIK3R1	CD7	Undirected	L2
PIK3R1	CDC42	Undirected	L2
PIK3R1	CSF1R	Undirected	L2
PIK3R1	EPHA2	Undirected	L2
PIK3R1	ERBB2	Undirected	L2
PIK3R1	FGFR1	Undirected	L2
PIK3R1	IGF1R	Undirected	L2
PIK3R1	IL1R1	Undirected	L2
PIK3R1	INPP5D	Undirected	L2
PIK3R1	INSR	Undirected	L2
PIK3R1	JAK3	Undirected	L2
PIK3R1	LCK	Undirected	L2
PIK3R1	LTK	Undirected	L2
PIK3R1	MAP4K1	Undirected	L2
PIK3R1	NTRK1	Undirected	L2
PIK3R1	PIK3C2B	Undirected	L2
PIK3R1	PIK3CA	Undirected	L2
PIK3R1	PLCG2	Undirected	L2
PIK3R1	RAC1	Undirected	L2
PIK3R1	RRAS	Undirected	L2
PIK3R1	RRAS2	Undirected	L2
PIK3R1	SRC	Undirected	L2
PIK3R1	SSTR2	Undirected	L2
PIK3R1	TIE1	Undirected	L2
PIK3R1	TLR3	Undirected	L2
PIK3R1	TRAT1	Undirected	L2
PIK3R1	TSHR	Undirected	L2
PIK3R1	TYK2	Undirected	L2
PIK3R1	IRS2	Undirected	L2
PIK3R1	LCP2	Undirected	L2
PIK3R1	GRB2	Undirected	L2
PIK3R1	IL6ST	Undirected	L2
PIK3R1	LAT	Undirected	L2
PIK3R1	CD19	Undirected	L2
PIK3R1	ARHGAP32	Undirected	L2
PIK3R1	SOCS6	Undirected	L2
PIK3R1	CSF2RA	Undirected	L2
PIK3R1	SHC1	Undirected	L2
PIK3R1	IRS1	Undirected	L2
PIK3R1	EGFR	Undirected	L2
PIK3R1	DOK1	Undirected	L2
PIK3R1	YWHAG	Undirected	L2
PIK3R1	KIT	Undirected	L2
PIK3R1	HDAC3	Undirected	L2
PIK3R1	IL13	Undirected	L2
PIK3R3	IRS1	Undirected	L2
PIK3R3	IRS2	Undirected	L2
PIK3R3	IGF1R	Undirected	L2
PIK3R3	RB1	Undirected	L2
DUSP16	MAPK14	Undirected	L2
STAMBP	STAM	Undirected	L2
STAMBP	GRB2	Undirected	L2
STAMBP	SMAD6	Undirected	L2
STAMBP	SMURF2	Undirected	L2
STAMBP	SMAD7	Undirected	L2
YWHAB	MYC	Undirected	L2
YWHAB	KRT18	Undirected	L2
YWHAB	BRAF	Undirected	L2
YWHAB	DFFA	Undirected	L2
YWHAB	ITGB1	Undirected	L2
YWHAB	MAP3K2	Undirected	L2
YWHAB	MAP3K5	Undirected	L2
YWHAB	OTUD7B	Undirected	L2
YWHAB	PAK4	Undirected	L2
YWHAB	RPS6KA1	Undirected	L2
YWHAB	SRPK1	Undirected	L2
YWHAB	YWHAQ	Undirected	L2
YWHAB	YWHAE	Undirected	L2
YWHAB	TSC2	Undirected	L2
YWHAB	SLC9A1	Undirected	L2
YWHAB	FOXO3	Undirected	L2
YWHAB	SNCA	Undirected	L2
YWHAB	NEDD4L	Undirected	L2
YWHAG	FOXO3	Undirected	L2
YWHAG	IRS4	Undirected	L2
YWHAG	EEF1A1	Undirected	L2
YWHAG	PPFIA1	Undirected	L2
YWHAG	FOXO1	Undirected	L2
YWHAG	STK4	Undirected	L2
YWHAG	TP53	Undirected	L2
YWHAG	FLNA	Undirected	L2
YWHAG	PRKCB	Undirected	L2
YWHAG	PRKCD	Undirected	L2
YWHAG	YWHAB	Undirected	L2
YWHAG	AKT1S1	Undirected	L2
YWHAG	YWHAH	Undirected	L2
YWHAG	YWHAQ	Undirected	L2
YWHAG	USP8	Undirected	L2
YWHAG	PRKCG	Undirected	L2
YWHAG	NUMBL	Undirected	L2
YWHAG	PRMT1	Undirected	L2
YWHAG	CLTC	Undirected	L2
YWHAG	PRLR	Undirected	L2
YWHAH	TNFAIP3	Undirected	L2
YWHAH	MARK2	Undirected	L2
YWHAH	PRKN	Undirected	L2
YWHAH	RAF1	Undirected	L2
YWHAH	YWHAE	Undirected	L2
YWHAH	YWHAQ	Undirected	L2
YWHAH	SNCA	Undirected	L2
YWHAH	FOXO3	Undirected	L2
PPP2R5D	PPP2R1A	Undirected	L2
PPP2R5D	PPP2CA	Undirected	L2
PPP2R5D	CHEK2	Undirected	L2
PPP2R5D	PPP4C	Undirected	L2
YWHAQ	MYC	Undirected	L2
YWHAQ	AR	Undirected	L2
YWHAQ	DFFA	Undirected	L2
YWHAQ	ESR2	Undirected	L2
YWHAQ	MARK2	Undirected	L2
YWHAQ	MED1	Undirected	L2
YWHAQ	NCOA1	Undirected	L2
YWHAQ	NCOA3	Undirected	L2
YWHAQ	PAK4	Undirected	L2
YWHAQ	THRA	Undirected	L2
YWHAQ	NRIP1	Undirected	L2
YWHAQ	YWHAE	Undirected	L2
YWHAQ	MDM2	Undirected	L2
YWHAZ	PRKAA1	Undirected	L2
YWHAZ	PAK1	Undirected	L2
YWHAZ	KRT18	Undirected	L2
YWHAZ	PRLR	Undirected	L2
YWHAZ	UCHL5	Undirected	L2
YWHAZ	MTOR	Undirected	L2
YWHAZ	GP1BA	Undirected	L2
YWHAZ	HUS1	Undirected	L2
YWHAZ	MET	Undirected	L2
YWHAZ	PIK3C2B	Undirected	L2
YWHAZ	PRKACA	Undirected	L2
YWHAZ	PRKD1	Undirected	L2
YWHAZ	RFC4	Undirected	L2
YWHAZ	VCP	Undirected	L2
YWHAZ	ARAF	Undirected	L2
YWHAZ	MAP3K4	Undirected	L2
YWHAZ	YWHAQ	Undirected	L2
YWHAZ	EGFR	Undirected	L2
YWHAZ	MEF2C	Undirected	L2
YWHAZ	YWHAE	Undirected	L2
YWHAZ	MAP2K5	Undirected	L2
YWHAZ	TP53	Undirected	L2
YWHAZ	FOXO1	Undirected	L2
YWHAZ	FOXO4	Undirected	L2
YWHAZ	BCAR1	Undirected	L2
YWHAZ	PDC	Undirected	L2
CRK	BMX	Undirected	L2
CRK	CBL	Undirected	L2
CRK	CELSR2	Undirected	L2
CRK	CNTFR	Undirected	L2
CRK	CNTNAP1	Undirected	L2
CRK	CRKL	Undirected	L2
CRK	DNM2	Undirected	L2
CRK	EPHB2	Undirected	L2
CRK	EPHB3	Undirected	L2
CRK	ERBB2	Undirected	L2
CRK	FCGR2B	Undirected	L2
CRK	FGFR1	Undirected	L2
CRK	FYN	Undirected	L2
CRK	GRIN2D	Undirected	L2
CRK	IGF1R	Undirected	L2
CRK	INSR	Undirected	L2
CRK	MICAL1	Undirected	L2
CRK	NTRK1	Undirected	L2
CRK	PDGFRB	Undirected	L2
CRK	PTPN1	Undirected	L2
CRK	RRAS	Undirected	L2
CRK	ZAP70	Undirected	L2
CRK	KDR	Undirected	L2
CRK	BCAR1	Undirected	L2
CRK	PIK3R1	Undirected	L2
CRK	SH3KBP1	Undirected	L2
CRK	NEDD9	Undirected	L2
CRK	NCK1	Undirected	L2
CRK	PPP1CA	Undirected	L2
CRK	ARHGAP32	Undirected	L2
CRK	IRS2	Undirected	L2
GRB2	EPHB1	Undirected	L2
GRB2	BCR	Undirected	L2
GRB2	CBL	Undirected	L2
GRB2	CNTFR	Undirected	L2
GRB2	CRKL	Undirected	L2
GRB2	EPHA2	Undirected	L2
GRB2	EPHB2	Undirected	L2
GRB2	ERBB2	Undirected	L2
GRB2	FGFR1	Undirected	L2
GRB2	FLT3	Undirected	L2
GRB2	FYN	Undirected	L2
GRB2	IL2RG	Undirected	L2
GRB2	JAK1	Undirected	L2
GRB2	MAP2K5	Undirected	L2
GRB2	MAP3K1	Undirected	L2
GRB2	MAP4K1	Undirected	L2
GRB2	MAPK9	Undirected	L2
GRB2	MERTK	Undirected	L2
GRB2	NR1H4	Undirected	L2
GRB2	NTRK1	Undirected	L2
GRB2	PAK1	Undirected	L2
GRB2	PDGFRB	Undirected	L2
GRB2	PLCG1	Undirected	L2
GRB2	PTK2	Undirected	L2
GRB2	RRAS	Undirected	L2
GRB2	SYK	Undirected	L2
GRB2	EGFR	Undirected	L2
GRB2	USP8	Undirected	L2
GRB2	CRK	Undirected	L2
GRB2	ITGA2B	Undirected	L2
GRB2	PDE6G	Undirected	L2
GRB2	FRS2	Undirected	L2
GRB2	IRS4	Undirected	L2
GRB2	WASL	Undirected	L2
GRB2	PIK3C2B	Undirected	L2
GRB2	EPS15	Undirected	L2
GRB2	GAB1	Undirected	L2
GRB2	IRS2	Undirected	L2
GRB2	KIT	Undirected	L2
GRB2	SHB	Undirected	L2
GRB2	DTX1	Undirected	L2
GRB2	VAV1	Undirected	L2
GRB2	SPRY2	Undirected	L2
GRB2	SH3BP2	Undirected	L2
GRB2	PTPN22	Undirected	L2
GRB2	BLNK	Undirected	L2
GRB2	SHC1	Undirected	L2
GRB2	LAT2	Undirected	L2
GRB2	ERBB3	Undirected	L2
GRB2	TNK2	Undirected	L2
GRB2	SKAP1	Undirected	L2
GRB2	IL6ST	Undirected	L2
GRB2	SH2B3	Undirected	L2
GRB2	SH2B1	Undirected	L2
GRB2	SH2B2	Undirected	L2
NCK1	EPHB1	Undirected	L2
NCK1	ARHGAP32	Undirected	L2
NCK1	ABL1	Undirected	L2
NCK1	ACAP1	Undirected	L2
NCK1	BRCA1	Undirected	L2
NCK1	CBL	Undirected	L2
NCK1	CBLB	Undirected	L2
NCK1	CCKBR	Undirected	L2
NCK1	CCR10	Undirected	L2
NCK1	CD3E	Undirected	L2
NCK1	CELSR2	Undirected	L2
NCK1	CELSR3	Undirected	L2
NCK1	CNTFR	Undirected	L2
NCK1	CNTNAP1	Undirected	L2
[truncated: 17,083 more rows]

## Sheet: L1 PPIs
Table S1. All protein-protein interactions (PPI) of the Ras-network sorted by layer.
Layer 1 protein-protein interactions.
source	source_Process (1) (SysGO)	source_Process (2) (SysGO)	source_Process (3) (SysGO)	source_Main location (SysGO)	source_topology (SignaLink)	target	target_Process (1) (SysGO)	target_Process (2) (SysGO)	target_Process (3) (SysGO)	target_Main location (SysGO)	target_topology (SignaLink)	layer (SignaLink)	interaction_type (SignaLink)	directness (SignaLink)	effect (SignaLink)
ARAF	1_26_15_mitogen-activated protein kinase kinase	Protein kinases	Signaling	01_A_Cytosol		PDGFRB	3_2_17_Signaling by PDGF	Signaling - Cell fates	Signaling	02_B_Cell membrane	Co-factor,Scaffold	Directed protein-protein interaction	PPI predicted as directed (SignaLink)	direct	unknown
ARAF	1_26_15_mitogen-activated protein kinase kinase	Protein kinases	Signaling	01_A_Cytosol		MAP2K1	1_26_14_mitogen-activated protein kinase	Protein kinases	Signaling	01_A_Cytosol		Directed protein-protein interaction	PPI predicted as directed (SignaLink)	direct	unknown
BRAF	1_26_16_mitogen-activated protein kinase kinase kinase	Protein kinases	Signaling	01_A_Cytosol	Mediator	MAP2K1	1_26_14_mitogen-activated protein kinase	Protein kinases	Signaling	01_A_Cytosol		Interaction between pathway members	PPI directed (SignaLink)	direct	stimulation
BRAF	1_26_16_mitogen-activated protein kinase kinase kinase	Protein kinases	Signaling	01_A_Cytosol	Mediator	MAP2K2	1_26_14_mitogen-activated protein kinase	Protein kinases	Signaling	01_A_Cytosol	Mediator	Interaction between pathway members	PPI directed (SignaLink)	direct	stimulation
BRAF	1_26_16_mitogen-activated protein kinase kinase kinase	Protein kinases	Signaling	01_A_Cytosol	Mediator	PRKACA	1_26_22_protein kinase cAMP-dependent	Protein kinases	Signaling	01_A_Cytosol	Mediator,Scaffold	Directed protein-protein interaction	PPI predicted as directed (SignaLink)	direct	unknown
BRAF	1_26_16_mitogen-activated protein kinase kinase kinase	Protein kinases	Signaling	01_A_Cytosol	Mediator	NEDD4L	1_8_6_Protein ubiquitination	Post-translational protein modification	Protein translation, folding, modification & degradation	01_B_3_Golgi apparatus	Co-factor	Directed protein-protein interaction	PPI predicted as directed (SignaLink)	direct	unknown
BRAF	1_26_16_mitogen-activated protein kinase kinase kinase	Protein kinases	Signaling	01_A_Cytosol	Mediator	MAP2K2	1_26_14_mitogen-activated protein kinase	Protein kinases	Signaling	01_A_Cytosol	Mediator	Directed protein-protein interaction	PPI predicted as directed (SignaLink)	direct	unknown
BRAF	1_26_16_mitogen-activated protein kinase kinase kinase	Protein kinases	Signaling	01_A_Cytosol	Mediator	MAPK1	1_26_14_mitogen-activated protein kinase	Protein kinases	Signaling	01_A_Cytosol	Mediator	Directed protein-protein interaction	PPI predicted as directed (SignaLink)	direct	unknown
RAF1	1_26_16_mitogen-activated protein kinase kinase kinase	Protein kinases	Signaling	01_A_Cytosol	Mediator,Scaffold	MAP2K1	1_26_14_mitogen-activated protein kinase	Protein kinases	Signaling	01_A_Cytosol		Interaction between pathway members	PPI directed (SignaLink)	direct	stimulation
RAF1	1_26_16_mitogen-activated protein kinase kinase kinase	Protein kinases	Signaling	01_A_Cytosol	Mediator,Scaffold	MAP2K2	1_26_14_mitogen-activated protein kinase	Protein kinases	Signaling	01_A_Cytosol	Mediator	Interaction between pathway members	PPI directed (SignaLink)	direct	stimulation
RAF1	1_26_16_mitogen-activated protein kinase kinase kinase	Protein kinases	Signaling	01_A_Cytosol	Mediator,Scaffold	MAP2K2	1_26_14_mitogen-activated protein kinase	Protein kinases	Signaling	01_A_Cytosol	Mediator	Directed protein-protein interaction	PPI predicted as directed (SignaLink)	direct	unknown
RAF1	1_26_16_mitogen-activated protein kinase kinase kinase	Protein kinases	Signaling	01_A_Cytosol	Mediator,Scaffold	BRAF	1_26_16_mitogen-activated protein kinase kinase kinase	Protein kinases	Signaling	01_A_Cytosol	Mediator	Directed protein-protein interaction	PPI predicted as directed (SignaLink)	direct	unknown
RAF1	1_26_16_mitogen-activated protein kinase kinase kinase	Protein kinases	Signaling	01_A_Cytosol	Mediator,Scaffold	PRKAA1	1_26_22_protein kinase cAMP-dependent	Protein kinases	Signaling	03_F_Nuclear speckles	Scaffold	Directed protein-protein interaction	PPI predicted as directed (SignaLink)	direct	unknown
RAF1	1_26_16_mitogen-activated protein kinase kinase kinase	Protein kinases	Signaling	01_A_Cytosol	Mediator,Scaffold	PRKG1	1_26_28_serine/threonine kinase	Protein kinases	Signaling	01_A_Cytosol	Scaffold	Directed protein-protein interaction	PPI predicted as directed (SignaLink)	direct	unknown
RAF1	1_26_16_mitogen-activated protein kinase kinase kinase	Protein kinases	Signaling	01_A_Cytosol	Mediator,Scaffold	INSR	3_2_19_Signaling by Insulin receptor	Signaling - Cell fates	Signaling	02_B_Cell membrane		Directed protein-protein interaction	PPI predicted as directed (SignaLink)	direct	unknown
RAF1	1_26_16_mitogen-activated protein kinase kinase kinase	Protein kinases	Signaling	01_A_Cytosol	Mediator,Scaffold	PDGFRB	3_2_17_Signaling by PDGF	Signaling - Cell fates	Signaling	02_B_Cell membrane	Co-factor,Scaffold	Directed protein-protein interaction	PPI predicted as directed (SignaLink)	direct	unknown
RAF1	1_26_16_mitogen-activated protein kinase kinase kinase	Protein kinases	Signaling	01_A_Cytosol	Mediator,Scaffold	PIN1	4_1_2_Cell Cycle	Signaling - Cell fates	Signaling	03_A_Nucleus	Scaffold	Directed protein-protein interaction	PPI predicted as directed (SignaLink)	direct	unknown
RAF1	1_26_16_mitogen-activated protein kinase kinase kinase	Protein kinases	Signaling	01_A_Cytosol	Mediator,Scaffold	NR3C1	1_34_Nuclear receptors	Nuclear receptors	Other	03_C_Nucleoplasm	Receptor,Scaffold,Transcription factor	Directed protein-protein interaction	PPI predicted as directed (SignaLink)	direct	unknown
RAF1	1_26_16_mitogen-activated protein kinase kinase kinase	Protein kinases	Signaling	01_A_Cytosol	Mediator,Scaffold	PRKACA	1_26_22_protein kinase cAMP-dependent	Protein kinases	Signaling	01_A_Cytosol	Mediator,Scaffold	Directed protein-protein interaction	PPI predicted as directed (SignaLink)	direct	unknown
RAF1	1_26_16_mitogen-activated protein kinase kinase kinase	Protein kinases	Signaling	01_A_Cytosol	Mediator,Scaffold	STK3	1_26_28_serine/threonine kinase	Protein kinases	Signaling	01_A_Cytosol	Scaffold	Directed protein-protein interaction	PPI predicted as directed (SignaLink)	direct	unknown
AFDN	1_15_1_Actin	Cytoskeleton	Cytoskeleton	02_A_Cell-cell-junctions	Co-factor,Scaffold	BCR	1_26_5_Rho_GEF	Rho GTPase and regulators	Signaling	02_B_Cell membrane	Co-factor	Pathway regulation	PPI directed (SignaLink)	direct	unknown
AFDN	1_15_1_Actin	Cytoskeleton	Cytoskeleton	02_A_Cell-cell-junctions	Co-factor,Scaffold	RAP1A	1_26_1_Ras	Ras GTPases and regulators	Signaling	02_B_Cell membrane	Mediator,Scaffold	Pathway regulation	PPI directed (SignaLink)	direct	unknown
AFDN	1_15_1_Actin	Cytoskeleton	Cytoskeleton	02_A_Cell-cell-junctions	Co-factor,Scaffold	RRAS2	1_26_1_Ras	Ras GTPases and regulators	Signaling	02_B_Cell membrane	Scaffold	Pathway regulation	PPI directed (SignaLink)	direct	unknown
PIK3CA	1_1_5_Phospholipid metabolism	Lipid & FA metabolism	Metabolism	01_A_Cytosol	Scaffold	APPL1	1_26_29_adapters/scaffolds	Adapters/scaffolds	Signaling	01_B_7_Endosomes	Scaffold	Directed protein-protein interaction	PPI predicted as directed (SignaLink)	direct	unknown
PIK3CA	1_1_5_Phospholipid metabolism	Lipid & FA metabolism	Metabolism	01_A_Cytosol	Scaffold	NRAS	1_26_1_Ras	Ras GTPases and regulators	Signaling	02_B_Cell membrane	Mediator	Directed protein-protein interaction	PPI predicted as directed (SignaLink)	direct	unknown
PIK3CA	1_1_5_Phospholipid metabolism	Lipid & FA metabolism	Metabolism	01_A_Cytosol	Scaffold	SGK1	1_26_28_serine/threonine kinase	Protein kinases	Signaling	01_A_Cytosol	Mediator	Directed protein-protein interaction	PPI predicted as directed (SignaLink)	direct	unknown
PIK3CA	1_1_5_Phospholipid metabolism	Lipid & FA metabolism	Metabolism	01_A_Cytosol	Scaffold	MRAS	1_26_1_Ras	Ras GTPases and regulators	Signaling	02_B_Cell membrane		Directed protein-protein interaction	PPI predicted as directed (SignaLink)	direct	unknown
PIK3CA	1_1_5_Phospholipid metabolism	Lipid & FA metabolism	Metabolism	01_A_Cytosol	Scaffold	SH3KBP1	1_26_27_SH3 domain containing	Signaling - Other	Signaling	01_A_Cytosol	Endocytosis related	Directed protein-protein interaction	PPI predicted as directed (SignaLink)	direct	unknown
PIK3CB	1_1_5_Phospholipid metabolism	Lipid & FA metabolism	Metabolism	03_C_Nucleoplasm	Scaffold	PIK3R1	1_1_5_Phospholipid metabolism	Lipid & FA metabolism	Metabolism	01_A_Cytosol	Mediator,Scaffold	Directed protein-protein interaction	PPI predicted as directed (SignaLink)	direct	unknown
PIK3CB	1_1_5_Phospholipid metabolism	Lipid & FA metabolism	Metabolism	03_C_Nucleoplasm	Scaffold	PRKCD	1_26_23_protein kinase C	Protein kinases	Signaling	01_B_2_Endoplasmic reticulum		Directed protein-protein interaction	PPI predicted as directed (SignaLink)	direct	unknown
PIK3CG	1_1_5_Phospholipid metabolism	Lipid & FA metabolism	Metabolism	01_A_Cytosol	Mediator,Scaffold	RAC1	1_26_4_Rho	Rho GTPase and regulators	Signaling	01_A_Cytosol	Mediator,Co-factor,Scaffold	Interaction between pathway members	PPI directed (SignaLink)	direct	stimulation
PIK3CG	1_1_5_Phospholipid metabolism	Lipid & FA metabolism	Metabolism	01_A_Cytosol	Mediator,Scaffold	KRAS	1_26_1_Ras	Ras GTPases and regulators	Signaling	02_B_Cell membrane	Mediator	Directed protein-protein interaction	PPI predicted as directed (SignaLink)	direct	unknown
PIK3CG	1_1_5_Phospholipid metabolism	Lipid & FA metabolism	Metabolism	01_A_Cytosol	Mediator,Scaffold	PRKAA2	1_26_22_protein kinase cAMP-dependent	Protein kinases	Signaling	03_F_Nuclear speckles	Scaffold	Directed protein-protein interaction	PPI predicted as directed (SignaLink)	direct	unknown
PIK3CG	1_1_5_Phospholipid metabolism	Lipid & FA metabolism	Metabolism	01_A_Cytosol	Mediator,Scaffold	PTPN11	1_26_24_protein tyrosine phosphatase	Protein phosphatases	Signaling	01_A_Cytosol	Co-factor,Scaffold	Directed protein-protein interaction	PPI predicted as directed (SignaLink)	direct	unknown
PIK3C2B	1_1_5_Phospholipid metabolism	Lipid & FA metabolism	Metabolism	01_A_Cytosol	Scaffold	PDGFRB	3_2_17_Signaling by PDGF	Signaling - Cell fates	Signaling	02_B_Cell membrane	Co-factor,Scaffold	Directed protein-protein interaction	PPI predicted as directed (SignaLink)	direct	unknown
RIN1	1_26_8_Rab_GEF	Rab GTPase and regulators	Signaling	01_A_Cytosol	Endocytosis related	ABL2	1_26_30_non-receptor tyrosine kinase	Protein kinases	Signaling	01_A_Cytosol	Co-factor,Mediator	Directed protein-protein interaction	PPI predicted as directed (SignaLink)	direct	unknown
RIN1	1_26_8_Rab_GEF	Rab GTPase and regulators	Signaling	01_A_Cytosol	Endocytosis related	ABL1	1_26_30_non-receptor tyrosine kinase	Protein kinases	Signaling	01_A_Cytosol	Mediator,Endocytosis related	Directed protein-protein interaction	PPI predicted as directed (SignaLink)	direct	unknown
RASSF1	4_2_Programmed Cell Death	Cell death	Signaling	01_A_Cytosol	Scaffold	MAPK8	1_26_14_mitogen-activated protein kinase	Protein kinases	Signaling	01_A_Cytosol	Mediator	Pathway regulation	PPI directed (SignaLink)	direct	unknown
RASSF1	4_2_Programmed Cell Death	Cell death	Signaling	01_A_Cytosol	Scaffold	TNFRSF10A	3_2_4_Death Receptor Signalling	Signaling - Cell fates	Signaling	02_B_Cell membrane	Scaffold	Directed protein-protein interaction	PPI predicted as directed (SignaLink)	direct	unknown
RASSF1	4_2_Programmed Cell Death	Cell death	Signaling	01_A_Cytosol	Scaffold	MAPK8	1_26_14_mitogen-activated protein kinase	Protein kinases	Signaling	01_A_Cytosol	Mediator	Directed protein-protein interaction	PPI predicted as directed (SignaLink)	direct	unknown
GRB7	1_26_29_adapters/scaffolds	Adapters/scaffolds	Signaling	01_A_Cytosol	Co-factor,Scaffold	RND1	1_26_4_Rho	Rho GTPase and regulators	Signaling	01_A_Cytosol	Mediator,Endocytosis related ,Scaffold	Interaction between pathway members	PPI directed (SignaLink)	direct	stimulation
GRB7	1_26_29_adapters/scaffolds	Adapters/scaffolds	Signaling	01_A_Cytosol	Co-factor,Scaffold	ERBB2	3_2_22_ERBB family signaling	Signaling - Cell fates	Signaling	02_B_Cell membrane	Receptor	Pathway regulation	PPI directed (SignaLink)	direct	unknown
GRB7	1_26_29_adapters/scaffolds	Adapters/scaffolds	Signaling	01_A_Cytosol	Co-factor,Scaffold	INSR	3_2_19_Signaling by Insulin receptor	Signaling - Cell fates	Signaling	02_B_Cell membrane		Pathway regulation	PPI directed (SignaLink)	direct	unknown
GRB7	1_26_29_adapters/scaffolds	Adapters/scaffolds	Signaling	01_A_Cytosol	Co-factor,Scaffold	PDGFRB	3_2_17_Signaling by PDGF	Signaling - Cell fates	Signaling	02_B_Cell membrane	Co-factor,Scaffold	Pathway regulation	PPI directed (SignaLink)	direct	unknown
GRB7	1_26_29_adapters/scaffolds	Adapters/scaffolds	Signaling	01_A_Cytosol	Co-factor,Scaffold	TEK	3_2_25_Signaling by Tie	Signaling - Cell fates	Signaling	02_B_Cell membrane	Receptor,Scaffold	Pathway regulation	PPI directed (SignaLink)	direct	unknown
GRB7	1_26_29_adapters/scaffolds	Adapters/scaffolds	Signaling	01_A_Cytosol	Co-factor,Scaffold	PAK4	1_26_28_serine/threonine kinase	Protein kinases	Signaling	02_B_Cell membrane	Scaffold	Post-translational modification	PPI directed (SignaLink)	direct	unknown
GRB7	1_26_29_adapters/scaffolds	Adapters/scaffolds	Signaling	01_A_Cytosol	Co-factor,Scaffold	CHEK1	4_1_2_Cell Cycle	Signaling - Cell fates	Signaling	01_D_3d_Centrosome		Post-translational modification	PPI directed (SignaLink)	direct	unknown
GRB7	1_26_29_adapters/scaffolds	Adapters/scaffolds	Signaling	01_A_Cytosol	Co-factor,Scaffold	ADRA2A	3_6_7_Adrenoceptors	Neuronal System_synapses_channels	Neuronal System_synapses_channels	02_B_Cell membrane		Post-translational modification	PPI directed (SignaLink)	direct	unknown
GRB7	1_26_29_adapters/scaffolds	Adapters/scaffolds	Signaling	01_A_Cytosol	Co-factor,Scaffold	ABL2	1_26_30_non-receptor tyrosine kinase	Protein kinases	Signaling	01_A_Cytosol	Co-factor,Mediator	Post-translational modification	PPI directed (SignaLink)	direct	unknown
GRB7	1_26_29_adapters/scaffolds	Adapters/scaffolds	Signaling	01_A_Cytosol	Co-factor,Scaffold	ITCH	1_8_6_Protein ubiquitination	Post-translational protein modification	Protein translation, folding, modification & degradation	01_B_7_Endosomes	Co-factor,Endocytosis related	Post-translational modification	PPI directed (SignaLink)	direct	unknown
GRB7	1_26_29_adapters/scaffolds	Adapters/scaffolds	Signaling	01_A_Cytosol	Co-factor,Scaffold	CD28	3_5_1_Adaptive Immune System	Adaptive Immune System	Immune system & Inflammation	02_B_Cell membrane		Post-translational modification	PPI directed (SignaLink)	direct	unknown
GRB7	1_26_29_adapters/scaffolds	Adapters/scaffolds	Signaling	01_A_Cytosol	Co-factor,Scaffold	ERBB3	3_2_22_ERBB family signaling	Signaling - Cell fates	Signaling	02_B_Cell membrane	Receptor	Directed protein-protein interaction	PPI predicted as directed (SignaLink)	direct	unknown
GRB7	1_26_29_adapters/scaffolds	Adapters/scaffolds	Signaling	01_A_Cytosol	Co-factor,Scaffold	KIT	3_2_15_Signaling by SCF-KIT	Signaling - Cell fates	Signaling	02_B_Cell membrane	Receptor	Directed protein-protein interaction	PPI predicted as directed (SignaLink)	direct	unknown
GRB7	1_26_29_adapters/scaffolds	Adapters/scaffolds	Signaling	01_A_Cytosol	Co-factor,Scaffold	GRB2	1_26_29_adapters/scaffolds	Adapters/scaffolds	Signaling	01_A_Cytosol	Scaffold,Endocytosis related	Directed protein-protein interaction	PPI predicted as directed (SignaLink)	direct	unknown
GRB7	1_26_29_adapters/scaffolds	Adapters/scaffolds	Signaling	01_A_Cytosol	Co-factor,Scaffold	PDGFRB	3_2_17_Signaling by PDGF	Signaling - Cell fates	Signaling	02_B_Cell membrane	Co-factor,Scaffold	Directed protein-protein interaction	PPI predicted as directed (SignaLink)	direct	unknown
GRB7	1_26_29_adapters/scaffolds	Adapters/scaffolds	Signaling	01_A_Cytosol	Co-factor,Scaffold	TEK	3_2_25_Signaling by Tie	Signaling - Cell fates	Signaling	02_B_Cell membrane	Receptor,Scaffold	Directed protein-protein interaction	PPI predicted as directed (SignaLink)	direct	unknown
GRB7	1_26_29_adapters/scaffolds	Adapters/scaffolds	Signaling	01_A_Cytosol	Co-factor,Scaffold	EGFR	3_2_22_ERBB family signaling	Signaling - Cell fates	Signaling	02_B_Cell membrane	Receptor,Endocytosis related	Directed protein-protein interaction	PPI predicted as directed (SignaLink)	direct	unknown
GRB7	1_26_29_adapters/scaffolds	Adapters/scaffolds	Signaling	01_A_Cytosol	Co-factor,Scaffold	TLE1	1_5_1_Transcription	Transcription & transcription factors	Transcription	03_C_Nucleoplasm		Directed protein-protein interaction	PPI predicted as directed (SignaLink)	direct	unknown
GRB7	1_26_29_adapters/scaffolds	Adapters/scaffolds	Signaling	01_A_Cytosol	Co-factor,Scaffold	GNB2	1_26_49_G protein	Signaling - G protein	Signaling	02_B_Cell membrane		Directed protein-protein interaction	PPI predicted as directed (SignaLink)	direct	unknown
GRB7	1_26_29_adapters/scaffolds	Adapters/scaffolds	Signaling	01_A_Cytosol	Co-factor,Scaffold	ERBB2	3_2_22_ERBB family signaling	Signaling - Cell fates	Signaling	02_B_Cell membrane	Receptor	Directed protein-protein interaction	PPI predicted as directed (SignaLink)	direct	unknown
GRB10	1_26_29_adapters/scaffolds	Adapters/scaffolds	Signaling	01_A_Cytosol	Co-factor,Scaffold	NEDD4	1_8_6_Protein ubiquitination	Post-translational protein modification	Protein translation, folding, modification & degradation	01_A_Cytosol	Co-factor,Endocytosis related	Interaction between pathway members	PPI directed (SignaLink)	direct	stimulation
GRB10	1_26_29_adapters/scaffolds	Adapters/scaffolds	Signaling	01_A_Cytosol	Co-factor,Scaffold	ABL1	1_26_30_non-receptor tyrosine kinase	Protein kinases	Signaling	01_A_Cytosol	Mediator,Endocytosis related	Interaction between pathway members	PPI directed (SignaLink)	direct	stimulation
GRB10	1_26_29_adapters/scaffolds	Adapters/scaffolds	Signaling	01_A_Cytosol	Co-factor,Scaffold	ABL1	1_26_30_non-receptor tyrosine kinase	Protein kinases	Signaling	01_A_Cytosol	Mediator,Endocytosis related	Pathway regulation	PPI directed (SignaLink)	direct	unknown
GRB10	1_26_29_adapters/scaffolds	Adapters/scaffolds	Signaling	01_A_Cytosol	Co-factor,Scaffold	AKT1	1_26_28_serine/threonine kinase	Protein kinases	Signaling	02_B_Cell membrane	Mediator	Pathway regulation	PPI directed (SignaLink)	direct	unknown
GRB10	1_26_29_adapters/scaffolds	Adapters/scaffolds	Signaling	01_A_Cytosol	Co-factor,Scaffold	BCR	1_26_5_Rho_GEF	Rho GTPase and regulators	Signaling	02_B_Cell membrane	Co-factor	Pathway regulation	PPI directed (SignaLink)	direct	unknown
GRB10	1_26_29_adapters/scaffolds	Adapters/scaffolds	Signaling	01_A_Cytosol	Co-factor,Scaffold	FYN	1_26_30_non-receptor tyrosine kinase	Protein kinases	Signaling	01_A_Cytosol		Pathway regulation	PPI directed (SignaLink)	direct	unknown
GRB10	1_26_29_adapters/scaffolds	Adapters/scaffolds	Signaling	01_A_Cytosol	Co-factor,Scaffold	IGF1R	3_2_10_Signaling by Type 1 Insulin-like Growth Factor 1 Receptor (IGF1R)	Signaling - Cell fates	Signaling	02_B_Cell membrane	Receptor,Endocytosis related ,Transcription factor	Pathway regulation	PPI directed (SignaLink)	direct	unknown
GRB10	1_26_29_adapters/scaffolds	Adapters/scaffolds	Signaling	01_A_Cytosol	Co-factor,Scaffold	JAK2	1_26_12_Janus kinase	Protein kinases	Signaling	01_A_Cytosol	Mediator	Pathway regulation	PPI directed (SignaLink)	direct	unknown
GRB10	1_26_29_adapters/scaffolds	Adapters/scaffolds	Signaling	01_A_Cytosol	Co-factor,Scaffold	KDR	3_2_16_Signaling by VEGF	Signaling - Cell fates	Signaling	02_B_Cell membrane	Receptor	Pathway regulation	PPI directed (SignaLink)	direct	unknown
GRB10	1_26_29_adapters/scaffolds	Adapters/scaffolds	Signaling	01_A_Cytosol	Co-factor,Scaffold	MAP2K1	1_26_14_mitogen-activated protein kinase	Protein kinases	Signaling	01_A_Cytosol		Pathway regulation	PPI directed (SignaLink)	direct	unknown
GRB10	1_26_29_adapters/scaffolds	Adapters/scaffolds	Signaling	01_A_Cytosol	Co-factor,Scaffold	MAPK1	1_26_14_mitogen-activated protein kinase	Protein kinases	Signaling	01_A_Cytosol	Mediator	Pathway regulation	PPI directed (SignaLink)	direct	unknown
GRB10	1_26_29_adapters/scaffolds	Adapters/scaffolds	Signaling	01_A_Cytosol	Co-factor,Scaffold	NEDD4	1_8_6_Protein ubiquitination	Post-translational protein modification	Protein translation, folding, modification & degradation	01_A_Cytosol	Co-factor,Endocytosis related	Pathway regulation	PPI directed (SignaLink)	direct	unknown
GRB10	1_26_29_adapters/scaffolds	Adapters/scaffolds	Signaling	01_A_Cytosol	Co-factor,Scaffold	PDGFRB	3_2_17_Signaling by PDGF	Signaling - Cell fates	Signaling	02_B_Cell membrane	Co-factor,Scaffold	Pathway regulation	PPI directed (SignaLink)	direct	unknown
GRB10	1_26_29_adapters/scaffolds	Adapters/scaffolds	Signaling	01_A_Cytosol	Co-factor,Scaffold	RET	3_2_27_Signaling by Ret	Signaling - Cell fates	Signaling	02_B_Cell membrane	Receptor,Scaffold	Pathway regulation	PPI directed (SignaLink)	direct	unknown
GRB10	1_26_29_adapters/scaffolds	Adapters/scaffolds	Signaling	01_A_Cytosol	Co-factor,Scaffold	SRC	1_26_30_non-receptor tyrosine kinase	Protein kinases	Signaling	01_A_Cytosol	Mediator,Endocytosis related ,Scaffold	Pathway regulation	PPI directed (SignaLink)	direct	unknown
GRB10	1_26_29_adapters/scaffolds	Adapters/scaffolds	Signaling	01_A_Cytosol	Co-factor,Scaffold	PAK4	1_26_28_serine/threonine kinase	Protein kinases	Signaling	02_B_Cell membrane	Scaffold	Post-translational modification	PPI directed (SignaLink)	direct	unknown
GRB10	1_26_29_adapters/scaffolds	Adapters/scaffolds	Signaling	01_A_Cytosol	Co-factor,Scaffold	CHEK1	4_1_2_Cell Cycle	Signaling - Cell fates	Signaling	01_D_3d_Centrosome		Post-translational modification	PPI directed (SignaLink)	direct	unknown
GRB10	1_26_29_adapters/scaffolds	Adapters/scaffolds	Signaling	01_A_Cytosol	Co-factor,Scaffold	ADRA2A	3_6_7_Adrenoceptors	Neuronal System_synapses_channels	Neuronal System_synapses_channels	02_B_Cell membrane		Post-translational modification	PPI directed (SignaLink)	direct	unknown
GRB10	1_26_29_adapters/scaffolds	Adapters/scaffolds	Signaling	01_A_Cytosol	Co-factor,Scaffold	ABL2	1_26_30_non-receptor tyrosine kinase	Protein kinases	Signaling	01_A_Cytosol	Co-factor,Mediator	Post-translational modification	PPI directed (SignaLink)	direct	unknown
GRB10	1_26_29_adapters/scaffolds	Adapters/scaffolds	Signaling	01_A_Cytosol	Co-factor,Scaffold	ITCH	1_8_6_Protein ubiquitination	Post-translational protein modification	Protein translation, folding, modification & degradation	01_B_7_Endosomes	Co-factor,Endocytosis related	Post-translational modification	PPI directed (SignaLink)	direct	unknown
GRB10	1_26_29_adapters/scaffolds	Adapters/scaffolds	Signaling	01_A_Cytosol	Co-factor,Scaffold	CD28	3_5_1_Adaptive Immune System	Adaptive Immune System	Immune system & Inflammation	02_B_Cell membrane		Post-translational modification	PPI directed (SignaLink)	direct	unknown
GRB10	1_26_29_adapters/scaffolds	Adapters/scaffolds	Signaling	01_A_Cytosol		PAK4	1_26_28_serine/threonine kinase	Protein kinases	Signaling	02_B_Cell membrane	Scaffold	Post-translational modification	PPI directed (SignaLink)	direct	unknown
GRB10	1_26_29_adapters/scaffolds	Adapters/scaffolds	Signaling	01_A_Cytosol		ADRA2A	3_6_7_Adrenoceptors	Neuronal System_synapses_channels	Neuronal System_synapses_channels	02_B_Cell membrane		Post-translational modification	PPI directed (SignaLink)	direct	unknown
GRB10	1_26_29_adapters/scaffolds	Adapters/scaffolds	Signaling	01_A_Cytosol		ABL2	1_26_30_non-receptor tyrosine kinase	Protein kinases	Signaling	01_A_Cytosol	Co-factor,Mediator	Post-translational modification	PPI directed (SignaLink)	direct	unknown
GRB10	1_26_29_adapters/scaffolds	Adapters/scaffolds	Signaling	01_A_Cytosol		ITCH	1_8_6_Protein ubiquitination	Post-translational protein modification	Protein translation, folding, modification & degradation	01_B_7_Endosomes	Co-factor,Endocytosis related	Post-translational modification	PPI directed (SignaLink)	direct	unknown
GRB10	1_26_29_adapters/scaffolds	Adapters/scaffolds	Signaling	01_A_Cytosol		CD28	3_5_1_Adaptive Immune System	Adaptive Immune System	Immune system & Inflammation	02_B_Cell membrane		Post-translational modification	PPI directed (SignaLink)	direct	unknown
GRB10	1_26_29_adapters/scaffolds	Adapters/scaffolds	Signaling	01_A_Cytosol		PAK4	1_26_28_serine/threonine kinase	Protein kinases	Signaling	02_B_Cell membrane	Scaffold	Post-translational modification	PPI directed (SignaLink)	direct	unknown
GRB10	1_26_29_adapters/scaffolds	Adapters/scaffolds	Signaling	01_A_Cytosol		ADRA2A	3_6_7_Adrenoceptors	Neuronal System_synapses_channels	Neuronal System_synapses_channels	02_B_Cell membrane		Post-translational modification	PPI directed (SignaLink)	direct	unknown
GRB10	1_26_29_adapters/scaffolds	Adapters/scaffolds	Signaling	01_A_Cytosol		ABL2	1_26_30_non-receptor tyrosine kinase	Protein kinases	Signaling	01_A_Cytosol	Co-factor,Mediator	Post-translational modification	PPI directed (SignaLink)	direct	unknown
GRB10	1_26_29_adapters/scaffolds	Adapters/scaffolds	Signaling	01_A_Cytosol		ITCH	1_8_6_Protein ubiquitination	Post-translational protein modification	Protein translation, folding, modification & degradation	01_B_7_Endosomes	Co-factor,Endocytosis related	Post-translational modification	PPI directed (SignaLink)	direct	unknown
GRB10	1_26_29_adapters/scaffolds	Adapters/scaffolds	Signaling	01_A_Cytosol		CD28	3_5_1_Adaptive Immune System	Adaptive Immune System	Immune system & Inflammation	02_B_Cell membrane		Post-translational modification	PPI directed (SignaLink)	direct	unknown
GRB10	1_26_29_adapters/scaffolds	Adapters/scaffolds	Signaling	01_A_Cytosol	Co-factor,Scaffold	KDR	3_2_16_Signaling by VEGF	Signaling - Cell fates	Signaling	02_B_Cell membrane	Receptor	Directed protein-protein interaction	PPI predicted as directed (SignaLink)	direct	unknown
GRB10	1_26_29_adapters/scaffolds	Adapters/scaffolds	Signaling	01_A_Cytosol	Co-factor,Scaffold	NEDD4	1_8_6_Protein ubiquitination	Post-translational protein modification	Protein translation, folding, modification & degradation	01_A_Cytosol	Co-factor,Endocytosis related	Directed protein-protein interaction	PPI predicted as directed (SignaLink)	direct	unknown
GRB10	1_26_29_adapters/scaffolds	Adapters/scaffolds	Signaling	01_A_Cytosol	Co-factor,Scaffold	AKT1	1_26_28_serine/threonine kinase	Protein kinases	Signaling	02_B_Cell membrane	Mediator	Directed protein-protein interaction	PPI predicted as directed (SignaLink)	direct	unknown
GRB10	1_26_29_adapters/scaffolds	Adapters/scaffolds	Signaling	01_A_Cytosol	Co-factor,Scaffold	PDGFRB	3_2_17_Signaling by PDGF	Signaling - Cell fates	Signaling	02_B_Cell membrane	Co-factor,Scaffold	Directed protein-protein interaction	PPI predicted as directed (SignaLink)	direct	unknown
GRB10	1_26_29_adapters/scaffolds	Adapters/scaffolds	Signaling	01_A_Cytosol	Co-factor,Scaffold	MAPK1	1_26_14_mitogen-activated protein kinase	Protein kinases	Signaling	01_A_Cytosol	Mediator	Directed protein-protein interaction	PPI predicted as directed (SignaLink)	direct	unknown
GRB10	1_26_29_adapters/scaffolds	Adapters/scaffolds	Signaling	01_A_Cytosol	Co-factor,Scaffold	EGFR	3_2_22_ERBB family signaling	Signaling - Cell fates	Signaling	02_B_Cell membrane	Receptor,Endocytosis related	Directed protein-protein interaction	PPI predicted as directed (SignaLink)	direct	unknown
GRB10	1_26_29_adapters/scaffolds	Adapters/scaffolds	Signaling	01_A_Cytosol	Co-factor,Scaffold	JAK2	1_26_12_Janus kinase	Protein kinases	Signaling	01_A_Cytosol	Mediator	Directed protein-protein interaction	PPI predicted as directed (SignaLink)	direct	unknown
GRB14	1_26_29_adapters/scaffolds	Adapters/scaffolds	Signaling	01_A_Cytosol	Co-factor,Mediator,Scaffold	DAPK3	4_2_Programmed Cell Death	Cell death	Signaling	03_A_Nucleus		Pathway regulation	PPI directed (SignaLink)	direct	unknown
GRB14	1_26_29_adapters/scaffolds	Adapters/scaffolds	Signaling	01_A_Cytosol	Co-factor,Mediator,Scaffold	INSR	3_2_19_Signaling by Insulin receptor	Signaling - Cell fates	Signaling	02_B_Cell membrane		Pathway regulation	PPI directed (SignaLink)	direct	unknown
GRB14	1_26_29_adapters/scaffolds	Adapters/scaffolds	Signaling	01_A_Cytosol	Co-factor,Mediator,Scaffold	PDGFRA	3_2_17_Signaling by PDGF	Signaling - Cell fates	Signaling	02_B_Cell membrane	Receptor,Scaffold	Pathway regulation	PPI directed (SignaLink)	direct	unknown
GRB14	1_26_29_adapters/scaffolds	Adapters/scaffolds	Signaling	01_A_Cytosol	Co-factor,Mediator,Scaffold	PDGFRB	3_2_17_Signaling by PDGF	Signaling - Cell fates	Signaling	02_B_Cell membrane	Co-factor,Scaffold	Pathway regulation	PPI directed (SignaLink)	direct	unknown
GRB14	1_26_29_adapters/scaffolds	Adapters/scaffolds	Signaling	01_A_Cytosol	Co-factor,Mediator,Scaffold	PRKCZ	1_26_23_protein kinase C	Protein kinases	Signaling	01_A_Cytosol	Mediator,Endocytosis related ,Scaffold	Pathway regulation	PPI directed (SignaLink)	direct	unknown
GRB14	1_26_29_adapters/scaffolds	Adapters/scaffolds	Signaling	01_A_Cytosol	Co-factor,Mediator,Scaffold	TEK	3_2_25_Signaling by Tie	Signaling - Cell fates	Signaling	02_B_Cell membrane	Receptor,Scaffold	Pathway regulation	PPI directed (SignaLink)	direct	unknown
GRB14	1_26_29_adapters/scaffolds	Adapters/scaffolds	Signaling	01_A_Cytosol	Co-factor,Mediator,Scaffold	PAK4	1_26_28_serine/threonine kinase	Protein kinases	Signaling	02_B_Cell membrane	Scaffold	Post-translational modification	PPI directed (SignaLink)	direct	unknown
GRB14	1_26_29_adapters/scaffolds	Adapters/scaffolds	Signaling	01_A_Cytosol	Co-factor,Mediator,Scaffold	CHEK1	4_1_2_Cell Cycle	Signaling - Cell fates	Signaling	01_D_3d_Centrosome		Post-translational modification	PPI directed (SignaLink)	direct	unknown
GRB14	1_26_29_adapters/scaffolds	Adapters/scaffolds	Signaling	01_A_Cytosol	Co-factor,Mediator,Scaffold	ADRA2A	3_6_7_Adrenoceptors	Neuronal System_synapses_channels	Neuronal System_synapses_channels	02_B_Cell membrane		Post-translational modification	PPI directed (SignaLink)	direct	unknown
GRB14	1_26_29_adapters/scaffolds	Adapters/scaffolds	Signaling	01_A_Cytosol	Co-factor,Mediator,Scaffold	ABL2	1_26_30_non-receptor tyrosine kinase	Protein kinases	Signaling	01_A_Cytosol	Co-factor,Mediator	Post-translational modification	PPI directed (SignaLink)	direct	unknown
GRB14	1_26_29_adapters/scaffolds	Adapters/scaffolds	Signaling	01_A_Cytosol	Co-factor,Mediator,Scaffold	ITCH	1_8_6_Protein ubiquitination	Post-translational protein modification	Protein translation, folding, modification & degradation	01_B_7_Endosomes	Co-factor,Endocytosis related	Post-translational modification	PPI directed (SignaLink)	direct	unknown
GRB14	1_26_29_adapters/scaffolds	Adapters/scaffolds	Signaling	01_A_Cytosol	Co-factor,Mediator,Scaffold	CD28	3_5_1_Adaptive Immune System	Adaptive Immune System	Immune system & Inflammation	02_B_Cell membrane		Post-translational modification	PPI directed (SignaLink)	direct	unknown
GRB14	1_26_29_adapters/scaffolds	Adapters/scaffolds	Signaling	01_A_Cytosol		PAK4	1_26_28_serine/threonine kinase	Protein kinases	Signaling	02_B_Cell membrane	Scaffold	Post-translational modification	PPI directed (SignaLink)	direct	unknown
GRB14	1_26_29_adapters/scaffolds	Adapters/scaffolds	Signaling	01_A_Cytosol		ADRA2A	3_6_7_Adrenoceptors	Neuronal System_synapses_channels	Neuronal System_synapses_channels	02_B_Cell membrane		Post-translational modification	PPI directed (SignaLink)	direct	unknown
GRB14	1_26_29_adapters/scaffolds	Adapters/scaffolds	Signaling	01_A_Cytosol		ABL2	1_26_30_non-receptor tyrosine kinase	Protein kinases	Signaling	01_A_Cytosol	Co-factor,Mediator	Post-translational modification	PPI directed (SignaLink)	direct	unknown
GRB14	1_26_29_adapters/scaffolds	Adapters/scaffolds	Signaling	01_A_Cytosol		ITCH	1_8_6_Protein ubiquitination	Post-translational protein modification	Protein translation, folding, modification & degradation	01_B_7_Endosomes	Co-factor,Endocytosis related	Post-translational modification	PPI directed (SignaLink)	direct	unknown
GRB14	1_26_29_adapters/scaffolds	Adapters/scaffolds	Signaling	01_A_Cytosol		CD28	3_5_1_Adaptive Immune System	Adaptive Immune System	Immune system & Inflammation	02_B_Cell membrane		Post-translational modification	PPI directed (SignaLink)	direct	unknown
GRB14	1_26_29_adapters/scaffolds	Adapters/scaffolds	Signaling	01_A_Cytosol		PAK4	1_26_28_serine/threonine kinase	Protein kinases	Signaling	02_B_Cell membrane	Scaffold	Post-translational modification	PPI directed (SignaLink)	direct	unknown
GRB14	1_26_29_adapters/scaffolds	Adapters/scaffolds	Signaling	01_A_Cytosol		ADRA2A	3_6_7_Adrenoceptors	Neuronal System_synapses_channels	Neuronal System_synapses_channels	02_B_Cell membrane		Post-translational modification	PPI directed (SignaLink)	direct	unknown
GRB14	1_26_29_adapters/scaffolds	Adapters/scaffolds	Signaling	01_A_Cytosol		ABL2	1_26_30_non-receptor tyrosine kinase	Protein kinases	Signaling	01_A_Cytosol	Co-factor,Mediator	Post-translational modification	PPI directed (SignaLink)	direct	unknown
GRB14	1_26_29_adapters/scaffolds	Adapters/scaffolds	Signaling	01_A_Cytosol		ITCH	1_8_6_Protein ubiquitination	Post-translational protein modification	Protein translation, folding, modification & degradation	01_B_7_Endosomes	Co-factor,Endocytosis related	Post-translational modification	PPI directed (SignaLink)	direct	unknown
GRB14	1_26_29_adapters/scaffolds	Adapters/scaffolds	Signaling	01_A_Cytosol		CD28	3_5_1_Adaptive Immune System	Adaptive Immune System	Immune system & Inflammation	02_B_Cell membrane		Post-translational modification	PPI directed (SignaLink)	direct	unknown
GRB14	1_26_29_adapters/scaffolds	Adapters/scaffolds	Signaling	01_A_Cytosol	Co-factor,Mediator,Scaffold	PDGFRA	3_2_17_Signaling by PDGF	Signaling - Cell fates	Signaling	02_B_Cell membrane	Receptor,Scaffold	Directed protein-protein interaction	PPI predicted as directed (SignaLink)	direct	unknown
GRB14	1_26_29_adapters/scaffolds	Adapters/scaffolds	Signaling	01_A_Cytosol	Co-factor,Mediator,Scaffold	PDGFRB	3_2_17_Signaling by PDGF	Signaling - Cell fates	Signaling	02_B_Cell membrane	Co-factor,Scaffold	Directed protein-protein interaction	PPI predicted as directed (SignaLink)	direct	unknown
GRB14	1_26_29_adapters/scaffolds	Adapters/scaffolds	Signaling	01_A_Cytosol	Co-factor,Mediator,Scaffold	SQSTM1	4_4_Macroautophagy	Signaling - Cell fates	Signaling	01_A_Cytosol	Co-factor,Scaffold	Directed protein-protein interaction	PPI predicted as directed (SignaLink)	direct	unknown
GRB14	1_26_29_adapters/scaffolds	Adapters/scaffolds	Signaling	01_A_Cytosol	Co-factor,Mediator,Scaffold	TEK	3_2_25_Signaling by Tie	Signaling - Cell fates	Signaling	02_B_Cell membrane	Receptor,Scaffold	Directed protein-protein interaction	PPI predicted as directed (SignaLink)	direct	unknown
GRB14	1_26_29_adapters/scaffolds	Adapters/scaffolds	Signaling	01_A_Cytosol	Co-factor,Mediator,Scaffold	PRKCZ	1_26_23_protein kinase C	Protein kinases	Signaling	01_A_Cytosol	Mediator,Endocytosis related ,Scaffold	Directed protein-protein interaction	PPI predicted as directed (SignaLink)	direct	unknown
SNX27	1_13_Golgi Apparatus	Endoplasmic Reticulum & Golgi	Organelles	01_B_3_Golgi apparatus		AHSG	3_11_Hemostasis	Hemostasis	Other	04_EXTRACELLULAR			PPI undirected (STRING)
SNX27	1_13_Golgi Apparatus	Endoplasmic Reticulum & Golgi	Organelles	01_B_3_Golgi apparatus		ALB	3_11_Hemostasis	Hemostasis	Other	04_EXTRACELLULAR			PPI undirected (STRING)
SNX27	1_13_Golgi Apparatus	Endoplasmic Reticulum & Golgi	Organelles	01_B_3_Golgi apparatus		APOA1	1_1_1_Regulation of lipid metabolism by Peroxisome proliferator-activated receptor alpha (PPARalpha)	Lipid & FA metabolism	Metabolism	04_EXTRACELLULAR			PPI undirected (STRING)
SNX27	1_13_Golgi Apparatus	Endoplasmic Reticulum & Golgi	Organelles	01_B_3_Golgi apparatus		APOA2	1_1_1_Regulation of lipid metabolism by Peroxisome proliferator-activated receptor alpha (PPARalpha)	Lipid & FA metabolism	Metabolism	04_EXTRACELLULAR			PPI undirected (STRING)
SNX27	1_13_Golgi Apparatus	Endoplasmic Reticulum & Golgi	Organelles	01_B_3_Golgi apparatus		APOA4	1_18_Metabolism of vitamins and cofactors	Metabolism of vitamins and cofactors	Metabolism	04_EXTRACELLULAR			PPI undirected (STRING)
SNX27	1_13_Golgi Apparatus	Endoplasmic Reticulum & Golgi	Organelles	01_B_3_Golgi apparatus		BPIFA1	3_5_2_Innate Immune System	Innate Immune System	Immune system & Inflammation	04_EXTRACELLULAR			PPI undirected (STRING)
SNX27	1_13_Golgi Apparatus	Endoplasmic Reticulum & Golgi	Organelles	01_B_3_Golgi apparatus		BPIFB1	3_5_2_Innate Immune System	Innate Immune System	Immune system & Inflammation	04_EXTRACELLULAR			PPI undirected (STRING)
SNX27	1_13_Golgi Apparatus	Endoplasmic Reticulum & Golgi	Organelles	01_B_3_Golgi apparatus		C3	3_5_2_Innate Immune System	Innate Immune System	Immune system & Inflammation	04_EXTRACELLULAR			PPI undirected (STRING)
SNX27	1_13_Golgi Apparatus	Endoplasmic Reticulum & Golgi	Organelles	01_B_3_Golgi apparatus		C3orf18	UNKNOWN_Cytosol	Unknown	Unknown	01_A_Cytosol			PPI undirected (STRING)
SNX27	1_13_Golgi Apparatus	Endoplasmic Reticulum & Golgi	Organelles	01_B_3_Golgi apparatus		C4A	3_5_2_Innate Immune System	Innate Immune System	Immune system & Inflammation	04_EXTRACELLULAR			PPI undirected (STRING)
SNX27	1_13_Golgi Apparatus	Endoplasmic Reticulum & Golgi	Organelles	01_B_3_Golgi apparatus		C6orf58	3_9_Development	Developmental	Developmental	04_EXTRACELLULAR			PPI undirected (STRING)
SNX27	1_13_Golgi Apparatus	Endoplasmic Reticulum & Golgi	Organelles	01_B_3_Golgi apparatus		CARTPT	3_2_7_Signaling by Leptin	Signaling - Cell fates	Signaling	04_EXTRACELLULAR			PPI undirected (STRING)
SNX27	1_13_Golgi Apparatus	Endoplasmic Reticulum & Golgi	Organelles	01_B_3_Golgi apparatus		CCL25	3_5_3_Cytokine Signaling in Immune system	GPCR signaling	Signaling	04_EXTRACELLULAR			PPI undirected (STRING)
SNX27	1_13_Golgi Apparatus	Endoplasmic Reticulum & Golgi	Organelles	01_B_3_Golgi apparatus		CDK16	4_1_2_Cell Cycle	Signaling - Cell fates	Signaling	02_B_Cell membrane			PPI undirected (STRING)
SNX27	1_13_Golgi Apparatus	Endoplasmic Reticulum & Golgi	Organelles	01_B_3_Golgi apparatus		CDS1	1_1_5_Phospholipid metabolism	Lipid & FA metabolism	Metabolism	01_B_2_b_Smooth ER			PPI undirected (STRING)
SNX27	1_13_Golgi Apparatus	Endoplasmic Reticulum & Golgi	Organelles	01_B_3_Golgi apparatus		CHRDL1	3_2_14_Signaling by BMP	Signaling - Cell fates	Signaling	04_EXTRACELLULAR			PPI undirected (STRING)
SNX27	1_13_Golgi Apparatus	Endoplasmic Reticulum & Golgi	Organelles	01_B_3_Golgi apparatus		CIT	1_26_28_serine/threonine kinase	Protein kinases	Signaling	01_A_Cytosol			PPI undirected (STRING)
SNX27	1_13_Golgi Apparatus	Endoplasmic Reticulum & Golgi	Organelles	01_B_3_Golgi apparatus		CLU	1_8_2_Protein folding	Protein folding & repair	Protein translation, folding, modification & degradation	04_EXTRACELLULAR			PPI undirected (STRING)
SNX27	1_13_Golgi Apparatus	Endoplasmic Reticulum & Golgi	Organelles	01_B_3_Golgi apparatus		COPS9	1_8_11_Neddylation	Post-translational protein modification	Protein translation, folding, modification & degradation	01_A_Cytosol			PPI undirected (STRING)
SNX27	1_13_Golgi Apparatus	Endoplasmic Reticulum & Golgi	Organelles	01_B_3_Golgi apparatus		CP	3_1_20_metal transporters	Ion transporters	Metabolism	04_EXTRACELLULAR			PPI undirected (STRING)
SNX27	1_13_Golgi Apparatus	Endoplasmic Reticulum & Golgi	Organelles	01_B_3_Golgi apparatus		CST4	1_8_17_Peptide hormone metabolism	Hormones	Signaling	04_EXTRACELLULAR			PPI undirected (STRING)
SNX27	1_13_Golgi Apparatus	Endoplasmic Reticulum & Golgi	Organelles	01_B_3_Golgi apparatus		DMBT1	2_2_Surfactant metabolism	ECM organisation	ECM organisation	04_EXTRACELLULAR			PPI undirected (STRING)
SNX27	1_13_Golgi Apparatus	Endoplasmic Reticulum & Golgi	Organelles	01_B_3_Golgi apparatus		EIF1AD	1_8_1_Translation	Metabolism of mRNA & Translation	Protein translation, folding, modification & degradation	01_C_3_Ribosomes			PPI undirected (STRING)
SNX27	1_13_Golgi Apparatus	Endoplasmic Reticulum & Golgi	Organelles	01_B_3_Golgi apparatus		EVA1B	4_2_Programmed Cell Death	Cell death	Signaling	01_A_Cytosol			PPI undirected (STRING)
SNX27	1_13_Golgi Apparatus	Endoplasmic Reticulum & Golgi	Organelles	01_B_3_Golgi apparatus		FAM124A	UNKNOWN_Nucleus	Unknown	Unknown	03_A_Nucleus			PPI undirected (STRING)
SNX27	1_13_Golgi Apparatus	Endoplasmic Reticulum & Golgi	Organelles	01_B_3_Golgi apparatus		FGA	3_11_Hemostasis	Hemostasis	Other	04_EXTRACELLULAR			PPI undirected (STRING)
SNX27	1_13_Golgi Apparatus	Endoplasmic Reticulum & Golgi	Organelles	01_B_3_Golgi apparatus		FGB	3_11_Hemostasis	Hemostasis	Other	04_EXTRACELLULAR			PPI undirected (STRING)
SNX27	1_13_Golgi Apparatus	Endoplasmic Reticulum & Golgi	Organelles	01_B_3_Golgi apparatus		FGG	3_11_Hemostasis	Hemostasis	Other	04_EXTRACELLULAR			PPI undirected (STRING)
SNX27	1_13_Golgi Apparatus	Endoplasmic Reticulum & Golgi	Organelles	01_B_3_Golgi apparatus		GC	3_1_9_Vitamin transporters	Metabolism of vitamins and cofactors	Metabolism	04_EXTRACELLULAR			PPI undirected (STRING)
SNX27	1_13_Golgi Apparatus	Endoplasmic Reticulum & Golgi	Organelles	01_B_3_Golgi apparatus		GPR156	3_6_1_Orphan and other 7TM receptors	GPCR signaling	Signaling	02_B_Cell membrane			PPI undirected (STRING)
SNX27	1_13_Golgi Apparatus	Endoplasmic Reticulum & Golgi	Organelles	01_B_3_Golgi apparatus		GREM2	3_2_14_Signaling by BMP	Signaling - Cell fates	Signaling	04_EXTRACELLULAR			PPI undirected (STRING)
SNX27	1_13_Golgi Apparatus	Endoplasmic Reticulum & Golgi	Organelles	01_B_3_Golgi apparatus		HP	3_11_Hemostasis	Hemostasis	Other	04_EXTRACELLULAR			PPI undirected (STRING)
SNX27	1_13_Golgi Apparatus	Endoplasmic Reticulum & Golgi	Organelles	01_B_3_Golgi apparatus		HPX	3_11_Hemostasis	Hemostasis	Other	04_EXTRACELLULAR			PPI undirected (STRING)
SNX27	1_13_Golgi Apparatus	Endoplasmic Reticulum & Golgi	Organelles	01_B_3_Golgi apparatus		IGLL5	3_5_1_Adaptive Immune System	Adaptive Immune System	Immune system & Inflammation	04_EXTRACELLULAR			PPI undirected (STRING)
SNX27	1_13_Golgi Apparatus	Endoplasmic Reticulum & Golgi	Organelles	01_B_3_Golgi apparatus		JCHAIN	3_5_1_Adaptive Immune System	Adaptive Immune System	Immune system & Inflammation	04_EXTRACELLULAR			PPI undirected (STRING)
SNX27	1_13_Golgi Apparatus	Endoplasmic Reticulum & Golgi	Organelles	01_B_3_Golgi apparatus		KCNE3	3_3_Neuronal System_synapses_channels	Neuronal System_synapses_channels	Neuronal System_synapses_channels	02_B_Cell membrane			PPI undirected (STRING)
SNX27	1_13_Golgi Apparatus	Endoplasmic Reticulum & Golgi	Organelles	01_B_3_Golgi apparatus		KNG1	3_11_Hemostasis	Hemostasis	Other	04_EXTRACELLULAR			PPI undirected (STRING)
SNX27	1_13_Golgi Apparatus	Endoplasmic Reticulum & Golgi	Organelles	01_B_3_Golgi apparatus		LACRT	2_1_7_Fibronectin matrix formation	ECM organisation	ECM organisation	04_EXTRACELLULAR			PPI undirected (STRING)
SNX27	1_13_Golgi Apparatus	Endoplasmic Reticulum & Golgi	Organelles	01_B_3_Golgi apparatus		LCN1	3_1_6_Lipid transporters	Lipid & FA metabolism	Metabolism	04_EXTRACELLULAR			PPI undirected (STRING)
SNX27	1_13_Golgi Apparatus	Endoplasmic Reticulum & Golgi	Organelles	01_B_3_Golgi apparatus		LCN2	3_1_6_Lipid transporters	Lipid & FA metabolism	Metabolism	04_EXTRACELLULAR			PPI undirected (STRING)
SNX27	1_13_Golgi Apparatus	Endoplasmic Reticulum & Golgi	Organelles	01_B_3_Golgi apparatus		LRRC36	1_26_57_LRR (leucin rich repeat) containing	Signaling - Other	Signaling	03_A_Nucleus			PPI undirected (STRING)
SNX27	1_13_Golgi Apparatus	Endoplasmic Reticulum & Golgi	Organelles	01_B_3_Golgi apparatus		LTF	3_5_2_Innate Immune System	Innate Immune System	Immune system & Inflammation	04_EXTRACELLULAR			PPI undirected (STRING)
SNX27	1_13_Golgi Apparatus	Endoplasmic Reticulum & Golgi	Organelles	01_B_3_Golgi apparatus		LYZ	3_5_2_Innate Immune System	Innate Immune System	Immune system & Inflammation	04_EXTRACELLULAR			PPI undirected (STRING)
SNX27	1_13_Golgi Apparatus	Endoplasmic Reticulum & Golgi	Organelles	01_B_3_Golgi apparatus		MARCHF1	1_8_6_Protein ubiquitination	Post-translational protein modification	Protein translation, folding, modification & degradation	01_B_7_Endosomes			PPI undirected (STRING)
SNX27	1_13_Golgi Apparatus	Endoplasmic Reticulum & Golgi	Organelles	01_B_3_Golgi apparatus		MRPL42	1_9_2_Mitochondrial translation	Mitochondria	Organelles	01_B_1_d2_MatrixRibosomes			PPI undirected (STRING)
SNX27	1_13_Golgi Apparatus	Endoplasmic Reticulum & Golgi	Organelles	01_B_3_Golgi apparatus		MTPN	1_5_2_Transcription factors	Transcription & transcription factors	Transcription	03_C_Nucleoplasm			PPI undirected (STRING)
SNX27	1_13_Golgi Apparatus	Endoplasmic Reticulum & Golgi	Organelles	01_B_3_Golgi apparatus		ORM1	3_5_2_Innate Immune System	Innate Immune System	Immune system & Inflammation	04_EXTRACELLULAR			PPI undirected (STRING)
SNX27	1_13_Golgi Apparatus	Endoplasmic Reticulum & Golgi	Organelles	01_B_3_Golgi apparatus		PDCD2L	4_1_2_Cell Cycle	Signaling - Cell fates	Signaling	01_B_1_Mitochondria			PPI undirected (STRING)
SNX27	1_13_Golgi Apparatus	Endoplasmic Reticulum & Golgi	Organelles	01_B_3_Golgi apparatus		PIGR	3_5_2_Innate Immune System	Innate Immune System	Immune system & Inflammation	02_B_Cell membrane			PPI undirected (STRING)
SNX27	1_13_Golgi Apparatus	Endoplasmic Reticulum & Golgi	Organelles	01_B_3_Golgi apparatus		PPM1B	1_26_19_protein phosphatase catalytic subunit	Protein phosphatases	Signaling	03_H_Necleoli			PPI undirected (STRING)
SNX27	1_13_Golgi Apparatus	Endoplasmic Reticulum & Golgi	Organelles	01_B_3_Golgi apparatus		PROSER2	UNKNOWN_Plasma membrane	Unknown	Unknown	02_B_Cell membrane			PPI undirected (STRING)
SNX27	1_13_Golgi Apparatus	Endoplasmic Reticulum & Golgi	Organelles	01_B_3_Golgi apparatus		PRR4	UNKNOWN_EXTRACELLULAR	Unknown	Unknown	04_EXTRACELLULAR			PPI undirected (STRING)
SNX27	1_13_Golgi Apparatus	Endoplasmic Reticulum & Golgi	Organelles	01_B_3_Golgi apparatus		RPL35A	1_8_1_Translation	Metabolism of mRNA & Translation	Protein translation, folding, modification & degradation	01_C_3_Ribosomes			PPI undirected (STRING)
SNX27	1_13_Golgi Apparatus	Endoplasmic Reticulum & Golgi	Organelles	01_B_3_Golgi apparatus		SCGB1D1	UNKNOWN_EXTRACELLULAR	Unknown	Unknown	04_EXTRACELLULAR			PPI undirected (STRING)
SNX27	1_13_Golgi Apparatus	Endoplasmic Reticulum & Golgi	Organelles	01_B_3_Golgi apparatus		SCGB2A1	UNKNOWN_EXTRACELLULAR	Unknown	Unknown	04_EXTRACELLULAR			PPI undirected (STRING)
SNX27	1_13_Golgi Apparatus	Endoplasmic Reticulum & Golgi	Organelles	01_B_3_Golgi apparatus		SERPINA1	2_1_10_Serpins	ECM organisation	ECM organisation	04_EXTRACELLULAR			PPI undirected (STRING)
SNX27	1_13_Golgi Apparatus	Endoplasmic Reticulum & Golgi	Organelles	01_B_3_Golgi apparatus		SERPINA3	2_1_10_Serpins	ECM organisation	ECM organisation	04_EXTRACELLULAR			PPI undirected (STRING)
SNX27	1_13_Golgi Apparatus	Endoplasmic Reticulum & Golgi	Organelles	01_B_3_Golgi apparatus		SPANXN4	3_10_Reproduction	Reproduction	Other	03_A_Nucleus			PPI undirected (STRING)
SNX27	1_13_Golgi Apparatus	Endoplasmic Reticulum & Golgi	Organelles	01_B_3_Golgi apparatus		TACR3	3_6_62_Tachykinin receptors	Neuronal System_synapses_channels	Neuronal System_synapses_channels	02_B_Cell membrane			PPI undirected (STRING)
SNX27	1_13_Golgi Apparatus	Endoplasmic Reticulum & Golgi	Organelles	01_B_3_Golgi apparatus		TAFA3	UNKNOWN_EXTRACELLULAR	Unknown	Unknown	04_EXTRACELLULAR			PPI undirected (STRING)
SNX27	1_13_Golgi Apparatus	Endoplasmic Reticulum & Golgi	Organelles	01_B_3_Golgi apparatus		TANC2	3_9_Development	Developmental	Developmental	01_A_Cytosol			PPI undirected (STRING)
SNX27	1_13_Golgi Apparatus	Endoplasmic Reticulum & Golgi	Organelles	01_B_3_Golgi apparatus		TF	3_11_Hemostasis	Hemostasis	Other	04_EXTRACELLULAR			PPI undirected (STRING)
SNX27	1_13_Golgi Apparatus	Endoplasmic Reticulum & Golgi	Organelles	01_B_3_Golgi apparatus		TGM1	1_8_24_Cross linking	Post-translational protein modification	Protein translation, folding, modification & degradation	01_A_Cytosol			PPI undirected (STRING)
SNX27	1_13_Golgi Apparatus	Endoplasmic Reticulum & Golgi	Organelles	01_B_3_Golgi apparatus		TMEM74	3_7_other membrane proteins	Signaling - Other	Signaling	02_B_Cell membrane			PPI undirected (STRING)
SNX27	1_13_Golgi Apparatus	Endoplasmic Reticulum & Golgi	Organelles	01_B_3_Golgi apparatus		TTR	1_30_Retinoic cycle, metabolism, and transport	Phototransduction & Retinoic cycle	Metabolism	04_EXTRACELLULAR			PPI undirected (STRING)
SNX27	1_13_Golgi Apparatus	Endoplasmic Reticulum & Golgi	Organelles	01_B_3_Golgi apparatus		VPS26B	1_30_Vesicle_transport	Vesicle transport	Other	01_B_7_Endosomes			PPI undirected (STRING)
SNX27	1_13_Golgi Apparatus	Endoplasmic Reticulum & Golgi	Organelles	01_B_3_Golgi apparatus		ZG16B	1_5_2_Transcription factors	Transcription & transcription factors	Transcription	03_C_Nucleoplasm			PPI undirected (STRING)
SNX27	1_13_Golgi Apparatus	Endoplasmic Reticulum & Golgi	Organelles	01_B_3_Golgi apparatus		ZNF512B	1_5_2_Transcription factors	Transcription & transcription factors	Transcription	03_C_Nucleoplasm			PPI undirected (STRING)
RASSF5	4_2_Programmed Cell Death	Cell death	Signaling	01_A_Cytosol		UBQLN1	4_4_Macroautophagy	Signaling - Cell fates	Signaling	01_B_2_Endoplasmic reticulum			PPI undirected (STRING)
RASSF5	4_2_Programmed Cell Death	Cell death	Signaling	01_A_Cytosol		UBQLN2	4_4_Macroautophagy	Signaling - Cell fates	Signaling	01_A_Cytosol			PPI undirected (STRING)
RASSF5	4_2_Programmed Cell Death	Cell death	Signaling	01_A_Cytosol		STK4	1_26_28_serine/threonine kinase	Protein kinases	Signaling	01_A_Cytosol			PPI undirected (STRING)
RASSF7	4_2_Programmed Cell Death	Cell death	Signaling	01_A_Cytosol		PPP1R13B	1_26_20_protein phosphatase regulatory subunit	Protein phosphatases	Signaling	03_C_Nucleoplasm			PPI undirected (STRING)
RASSF7	4_2_Programmed Cell Death	Cell death	Signaling	01_A_Cytosol		TP53BP2	1_4_DNA Repair	DNA Repair	Chromatin organization & DNA repair	03_C_Nucleoplasm			PPI undirected (STRING)
RASSF7	4_2_Programmed Cell Death	Cell death	Signaling	01_A_Cytosol		PPP1CC	1_26_19_protein phosphatase catalytic subunit	Protein phosphatases	Signaling	01_B_1_Mitochondria			PPI undirected (STRING)
RASSF7	4_2_Programmed Cell Death	Cell death	Signaling	01_A_Cytosol		PPP1CA	1_26_19_protein phosphatase catalytic subunit	Protein phosphatases	Signaling	03_C_Nucleoplasm			PPI undirected (STRING)
RASSF7	4_2_Programmed Cell Death	Cell death	Signaling	01_A_Cytosol		CEP72	1_15_4_Tubulin	Cytoskeleton	Cytoskeleton	01_D_3d_Centrosome			PPI undirected (STRING)
RASSF7	4_2_Programmed Cell Death	Cell death	Signaling	01_A_Cytosol		NCK2	1_26_29_adaptors/scaffolds	Adapters/scaffolds	Signaling	01_A_Cytosol			PPI undirected (STRING)
RASSF7	4_2_Programmed Cell Death	Cell death	Signaling	01_A_Cytosol		PICK1	3_3_Neuronal System_synapses_channels	Neuronal System_synapses_channels	Neuronal System_synapses_channels	02_B_Cell membrane			PPI undirected (STRING)
RASSF7	4_2_Programmed Cell Death	Cell death	Signaling	01_A_Cytosol		PSMC3	1_8_21_Proteasome	Proteasome	Protein translation, folding, modification & degradation	01_C_5_Proteasome			PPI undirected (STRING)
RASSF7	4_2_Programmed Cell Death	Cell death	Signaling	01_A_Cytosol		TARS3	1_6_1_Metabolism of tRNA	Metabolism of tRNA	Metabolism	03_A_Nucleus			PPI undirected (STRING)
RASSF7	4_2_Programmed Cell Death	Cell death	Signaling	01_A_Cytosol		PCM1	1_16_Cilium assembly	Cytoskeleton	Cytoskeleton	01_D_3b_Cilia			PPI undirected (STRING)
RASSF7	4_2_Programmed Cell Death	Cell death	Signaling	01_A_Cytosol		CCDC6	1_26_45_coiled-coil domain containing	Signaling - Other	Signaling	01_A_Cytosol			PPI undirected (STRING)
RASSF7	4_2_Programmed Cell Death	Cell death	Signaling	01_A_Cytosol		SNAP29	3_3_Neuronal System_synapses_channels	Neuronal System_synapses_channels	Neuronal System_synapses_channels	02_B_Cell membrane			PPI undirected (STRING)
RASSF7	4_2_Programmed Cell Death	Cell death	Signaling	01_A_Cytosol		SPARC	2_1_9_ECM proteoglycans	ECM organisation	ECM organisation	04_EXTRACELLULAR			PPI undirected (STRING)
RASSF7	4_2_Programmed Cell Death	Cell death	Signaling	01_A_Cytosol		GNPTAB	1_17_Metabolism of carbohydrates	Carbohydrate metabolism	Metabolism	01_B_3_Golgi apparatus			PPI undirected (STRING)
RASSF7	4_2_Programmed Cell Death	Cell death	Signaling	01_A_Cytosol		CENPH	1_15_4_Tubulin	Cytoskeleton	Cytoskeleton	01_D_3h_Mitotic spindle			PPI undirected (STRING)
RASSF7	4_2_Programmed Cell Death	Cell death	Signaling	01_A_Cytosol		CEBPB	1_5_2_Transcription factors	Transcription & transcription factors	Transcription	03_C_Nucleoplasm			PPI undirected (STRING)
RASSF7	4_2_Programmed Cell Death	Cell death	Signaling	01_A_Cytosol		CEP97	1_15_4_Tubulin	Cytoskeleton	Cytoskeleton	01_D_3d_Centrosome			PPI undirected (STRING)
RASSF7	4_2_Programmed Cell Death	Cell death	Signaling	01_A_Cytosol		CLU	1_8_2_Protein folding	Protein folding & repair	Protein translation, folding, modification & degradation	04_EXTRACELLULAR			PPI undirected (STRING)
RASSF7	4_2_Programmed Cell Death	Cell death	Signaling	01_A_Cytosol		C9orf16	UNKNOWN_Microtubules	Cytoskeleton	Cytoskeleton	01_D_3_Microtubules			PPI undirected (STRING)
PIK3CD	1_1_5_Phospholipid metabolism	Lipid & FA metabolism	Metabolism	01_A_Cytosol		PIK3R1	1_1_5_Phospholipid metabolism	Lipid & FA metabolism	Metabolism	01_A_Cytosol			PPI undirected (STRING)
PIK3CD	1_1_5_Phospholipid metabolism	Lipid & FA metabolism	Metabolism	01_A_Cytosol		PIK3R3	1_1_5_Phospholipid metabolism	Lipid & FA metabolism	Metabolism	01_A_Cytosol			PPI undirected (STRING)
PIK3C2A	1_1_5_Phospholipid metabolism	Lipid & FA metabolism	Metabolism	03_A_Nucleus		AGBL4	1_15_4_Tubulin	Cytoskeleton	Cytoskeleton	01_D_3_Microtubules			PPI undirected (STRING)
PIK3C2A	1_1_5_Phospholipid metabolism	Lipid & FA metabolism	Metabolism	03_A_Nucleus		ASB3	1_8_11_Neddylation	Post-translational protein modification	Protein translation, folding, modification & degradation	01_A_Cytosol			PPI undirected (STRING)
PIK3C2A	1_1_5_Phospholipid metabolism	Lipid & FA metabolism	Metabolism	03_A_Nucleus		BACE2	1_8_19_Amyloid fiber formation	Amyloid fiber formation	Protein translation, folding, modification & degradation	02_B_Cell membrane			PPI undirected (STRING)
PIK3C2A	1_1_5_Phospholipid metabolism	Lipid & FA metabolism	Metabolism	03_A_Nucleus		BAG2	1_25_4_Cellular response to heat stress	Signaling - ROS/hypoxia, heat stress	Signaling	01_A_Cytosol			PPI undirected (STRING)
PIK3C2A	1_1_5_Phospholipid metabolism	Lipid & FA metabolism	Metabolism	03_A_Nucleus		BBS7	1_16_Cilium assembly	Cytoskeleton	Cytoskeleton	01_D_3b_Cilia			PPI undirected (STRING)
PIK3C2A	1_1_5_Phospholipid metabolism	Lipid & FA metabolism	Metabolism	03_A_Nucleus		C10orf88	UNKNOWN_Cytosol	Unknown	Unknown	01_A_Cytosol			PPI undirected (STRING)
PIK3C2A	1_1_5_Phospholipid metabolism	Lipid & FA metabolism	Metabolism	03_A_Nucleus		C6orf141	UNKNOWN_Nuclear membrane	Unknown	Unknown	03_B_Nuclear envelope			PPI undirected (STRING)
PIK3C2A	1_1_5_Phospholipid metabolism	Lipid & FA metabolism	Metabolism	03_A_Nucleus		CAMK2A	1_26_44_calcium/calmodulin dependent protein kinase	Protein kinases	Signaling	02_B_Cell membrane			PPI undirected (STRING)
PIK3C2A	1_1_5_Phospholipid metabolism	Lipid & FA metabolism	Metabolism	03_A_Nucleus		CAPN2	2_1_1_Degradation of the extracellular matrix	ECM organisation	ECM organisation	04_EXTRACELLULAR			PPI undirected (STRING)
PIK3C2A	1_1_5_Phospholipid metabolism	Lipid & FA metabolism	Metabolism	03_A_Nucleus		CCDC96	1_26_45_coiled-coil domain containing	Signaling - Other	Signaling	01_D_3d_Centrosome			PPI undirected (STRING)
PIK3C2A	1_1_5_Phospholipid metabolism	Lipid & FA metabolism	Metabolism	03_A_Nucleus		CCNJL	4_1_2_Cell Cycle	Signaling - Cell fates	Signaling	03_A_Nucleus			PPI undirected (STRING)
PIK3C2A	1_1_5_Phospholipid metabolism	Lipid & FA metabolism	Metabolism	03_A_Nucleus		CCT8L2	1_8_2_Protein folding	Protein folding & repair	Protein translation, folding, modification & degradation	01_A_Cytosol			PPI undirected (STRING)
PIK3C2A	1_1_5_Phospholipid metabolism	Lipid & FA metabolism	Metabolism	03_A_Nucleus		CDC16	4_1_2_Cell Cycle	Signaling - Cell fates	Signaling	01_D_3d_Centrosome			PPI undirected (STRING)
PIK3C2A	1_1_5_Phospholipid metabolism	Lipid & FA metabolism	Metabolism	03_A_Nucleus		CLINT1	1_13_Golgi Apparatus	Endoplasmic Reticulum & Golgi	Organelles	01_B_3_Golgi apparatus			PPI undirected (STRING)
PIK3C2A	1_1_5_Phospholipid metabolism	Lipid & FA metabolism	Metabolism	03_A_Nucleus		CRYL1	1_25_4_Cellular response to heat stress	Signaling - ROS/hypoxia, heat stress	Signaling	01_A_Cytosol			PPI undirected (STRING)
PIK3C2A	1_1_5_Phospholipid metabolism	Lipid & FA metabolism	Metabolism	03_A_Nucleus		CXCL16	3_5_3_Cytokine Signaling in Immune system	GPCR signaling	Signaling	04_EXTRACELLULAR			PPI undirected (STRING)
PIK3C2A	1_1_5_Phospholipid metabolism	Lipid & FA metabolism	Metabolism	03_A_Nucleus		DNAJC6	1_25_4_Cellular response to heat stress	Signaling - ROS/hypoxia, heat stress	Signaling	01_A_Cytosol			PPI undirected (STRING)
PIK3C2A	1_1_5_Phospholipid metabolism	Lipid & FA metabolism	Metabolism	03_A_Nucleus		DUSP16	1_5_2_Transcription factors	Transcription & transcription factors	Transcription	03_C_Nucleoplasm			PPI undirected (STRING)
PIK3C2A	1_1_5_Phospholipid metabolism	Lipid & FA metabolism	Metabolism	03_A_Nucleus		DUSP21	1_26_10_dual specificity phosphatase	Protein phosphatases	Signaling	03_A_Nucleus			PPI undirected (STRING)
PIK3C2A	1_1_5_Phospholipid metabolism	Lipid & FA metabolism	Metabolism	03_A_Nucleus		EEF1AKMT2	1_8_7_Protein methylation	Post-translational protein modification	Protein translation, folding, modification & degradation	01_A_Cytosol			PPI undirected (STRING)
PIK3C2A	1_1_5_Phospholipid metabolism	Lipid & FA metabolism	Metabolism	03_A_Nucleus		EEF1AKMT3	1_8_7_Protein methylation	Post-translational protein modification	Protein translation, folding, modification & degradation	01_D_3d_Centrosome			PPI undirected (STRING)
PIK3C2A	1_1_5_Phospholipid metabolism	Lipid & FA metabolism	Metabolism	03_A_Nucleus		EIF5A2	1_8_1_Translation	Metabolism of mRNA & Translation	Protein translation, folding, modification & degradation	01_C_3_Ribosomes			PPI undirected (STRING)
PIK3C2A	1_1_5_Phospholipid metabolism	Lipid & FA metabolism	Metabolism	03_A_Nucleus		FAM136A	UNKNOWN_Mitochondria	Mitochondria	Organelles	01_B_1_Mitochondria			PPI undirected (STRING)
PIK3C2A	1_1_5_Phospholipid metabolism	Lipid & FA metabolism	Metabolism	03_A_Nucleus		GPBP1L1	1_5_2_Transcription factors	Transcription & transcription factors	Transcription	03_C_Nucleoplasm			PPI undirected (STRING)
PIK3C2A	1_1_5_Phospholipid metabolism	Lipid & FA metabolism	Metabolism	03_A_Nucleus		GPR182	3_6_1_Orphan and other 7TM receptors	GPCR signaling	Signaling	02_B_Cell membrane			PPI undirected (STRING)
PIK3C2A	1_1_5_Phospholipid metabolism	Lipid & FA metabolism	Metabolism	03_A_Nucleus		HAVCR2	3_5_1_Adaptive Immune System	Adaptive Immune System	Immune system & Inflammation	02_B_Cell membrane			PPI undirected (STRING)
PIK3C2A	1_1_5_Phospholipid metabolism	Lipid & FA metabolism	Metabolism	03_A_Nucleus		HES6	1_5_2_Transcription factors	Transcription & transcription factors	Transcription	03_C_Nucleoplasm			PPI undirected (STRING)
PIK3C2A	1_1_5_Phospholipid metabolism	Lipid & FA metabolism	Metabolism	03_A_Nucleus		HNRNPCL2	1_6_3_Metabolism of mRNA	Metabolism of mRNA & Translation	Protein translation, folding, modification & degradation	03_A_Nucleus			PPI undirected (STRING)
PIK3C2A	1_1_5_Phospholipid metabolism	Lipid & FA metabolism	Metabolism	03_A_Nucleus		LGALS3BP	4_9_Galectins	Signaling - Other	Signaling	04_EXTRACELLULAR			PPI undirected (STRING)
PIK3C2A	1_1_5_Phospholipid metabolism	Lipid & FA metabolism	Metabolism	03_A_Nucleus		LRCH1	1_26_29_adaptors/scaffolds	Adapters/scaffolds	Signaling	01_A_Cytosol			PPI undirected (STRING)
PIK3C2A	1_1_5_Phospholipid metabolism	Lipid & FA metabolism	Metabolism	03_A_Nucleus		LYPD4	1_8_9_Post-translational modification: synthesis of GPI-anchored proteins	Post-translational protein modification	Protein translation, folding, modification & degradation	02_B_Cell membrane			PPI undirected (STRING)
PIK3C2A	1_1_5_Phospholipid metabolism	Lipid & FA metabolism	Metabolism	03_A_Nucleus		MAGEA9	3_5_1_Adaptive Immune System	Adaptive Immune System	Immune system & Inflammation	05_UNKNOWN			PPI undirected (STRING)
PIK3C2A	1_1_5_Phospholipid metabolism	Lipid & FA metabolism	Metabolism	03_A_Nucleus		MAP7D2	1_15_4_Tubulin	Cytoskeleton	Cytoskeleton	01_D_3_Microtubules			PPI undirected (STRING)
PIK3C2A	1_1_5_Phospholipid metabolism	Lipid & FA metabolism	Metabolism	03_A_Nucleus		NCAPH2	4_1_2_Cell Cycle	Signaling - Cell fates	Signaling	03_A_Nucleus			PPI undirected (STRING)
PIK3C2A	1_1_5_Phospholipid metabolism	Lipid & FA metabolism	Metabolism	03_A_Nucleus		OASL	3_5_3_Cytokine Signaling in Immune system	GPCR signaling	Signaling	01_A_Cytosol			PPI undirected (STRING)
PIK3C2A	1_1_5_Phospholipid metabolism	Lipid & FA metabolism	Metabolism	03_A_Nucleus		OLFM2	4_5_Cell fate_differentiation	Signaling - Cell fates	Signaling	04_EXTRACELLULAR			PPI undirected (STRING)
PIK3C2A	1_1_5_Phospholipid metabolism	Lipid & FA metabolism	Metabolism	03_A_Nucleus		PICALM	1_13_Golgi Apparatus	Endoplasmic Reticulum & Golgi	Organelles	01_B_3_Golgi apparatus			PPI undirected (STRING)
PIK3C2A	1_1_5_Phospholipid metabolism	Lipid & FA metabolism	Metabolism	03_A_Nucleus		PILRA	3_5_1_Adaptive Immune System	Adaptive Immune System	Immune system & Inflammation	02_B_Cell membrane			PPI undirected (STRING)
PIK3C2A	1_1_5_Phospholipid metabolism	Lipid & FA metabolism	Metabolism	03_A_Nucleus		POGZ	4_1_2_Cell Cycle	Signaling - Cell fates	Signaling	03_A_Nucleus			PPI undirected (STRING)
PIK3C2A	1_1_5_Phospholipid metabolism	Lipid & FA metabolism	Metabolism	03_A_Nucleus		PTGES3	1_1_3_Fatty acid metabolism	Lipid & FA metabolism	Metabolism	01_A_Cytosol			PPI undirected (STRING)
PIK3C2A	1_1_5_Phospholipid metabolism	Lipid & FA metabolism	Metabolism	03_A_Nucleus		QPRT	1_18_Metabolism of vitamins and cofactors	Metabolism of vitamins and cofactors	Metabolism	01_A_Cytosol			PPI undirected (STRING)
PIK3C2A	1_1_5_Phospholipid metabolism	Lipid & FA metabolism	Metabolism	03_A_Nucleus		RBM47	1_6_3_Metabolism of mRNA	Metabolism of mRNA & Translation	Protein translation, folding, modification & degradation	03_C_Nucleoplasm			PPI undirected (STRING)
PIK3C2A	1_1_5_Phospholipid metabolism	Lipid & FA metabolism	Metabolism	03_A_Nucleus		SEC23A	1_13_Golgi Apparatus	Endoplasmic Reticulum & Golgi	Organelles	01_B_3_Golgi apparatus			PPI undirected (STRING)
PIK3C2A	1_1_5_Phospholipid metabolism	Lipid & FA metabolism	Metabolism	03_A_Nucleus		SLC25A41	3_1_10_other transporters	Metabolism - Other	Metabolism	02_B_Cell membrane			PPI undirected (STRING)
PIK3C2A	1_1_5_Phospholipid metabolism	Lipid & FA metabolism	Metabolism	03_A_Nucleus		SMUG1	1_4_DNA Repair	DNA Repair	Chromatin organization & DNA repair	03_C_Nucleoplasm			PPI undirected (STRING)
PIK3C2A	1_1_5_Phospholipid metabolism	Lipid & FA metabolism	Metabolism	03_A_Nucleus		SNAPC4	1_5_1_Transcription	Transcription & transcription factors	Transcription	03_C_Nucleoplasm			PPI undirected (STRING)
PIK3C2A	1_1_5_Phospholipid metabolism	Lipid & FA metabolism	Metabolism	03_A_Nucleus		STAMBP	1_8_13_Deubiquitination	Post-translational protein modification	Protein translation, folding, modification & degradation	03_C_Nucleoplasm			PPI undirected (STRING)
PIK3C2A	1_1_5_Phospholipid metabolism	Lipid & FA metabolism	Metabolism	03_A_Nucleus		STAMBPL1	1_8_13_Deubiquitination	Post-translational protein modification	Protein translation, folding, modification & degradation	01_A_Cytosol			PPI undirected (STRING)
PIK3C2A	1_1_5_Phospholipid metabolism	Lipid & FA metabolism	Metabolism	03_A_Nucleus		THBS3	3_4_Cell_cell_junctions_adhesion	Cell_cell_junctions_adhesion	Cell junction & adhesion	02_A_Cell-cell-junctions			PPI undirected (STRING)
PIK3C2A	1_1_5_Phospholipid metabolism	Lipid & FA metabolism	Metabolism	03_A_Nucleus		TMEM74	3_7_other membrane proteins	Signaling - Other	Signaling	02_B_Cell membrane			PPI undirected (STRING)
PIK3C2A	1_1_5_Phospholipid metabolism	Lipid & FA metabolism	Metabolism	03_A_Nucleus		YWHAB	1_26_29_adapters/scaffolds	Adapters/scaffolds	Signaling	01_A_Cytosol			PPI undirected (STRING)
PIK3C2A	1_1_5_Phospholipid metabolism	Lipid & FA metabolism	Metabolism	03_A_Nucleus		YWHAG	1_26_29_adapters/scaffolds	Adapters/scaffolds	Signaling	01_A_Cytosol			PPI undirected (STRING)
PIK3C2A	1_1_5_Phospholipid metabolism	Lipid & FA metabolism	Metabolism	03_A_Nucleus		YWHAH	1_26_29_adapters/scaffolds	Adapters/scaffolds	Signaling	01_A_Cytosol			PPI undirected (STRING)
PLCE1	1_26_2_Ras_GEF	Ras GTPases and regulators	Signaling	01_B_3_Golgi apparatus		FKBP5	1_8_2_Protein folding	Protein folding & repair	Protein translation, folding, modification & degradation	03_C_Nucleoplasm			PPI undirected (STRING)
PLCE1	1_26_2_Ras_GEF	Ras GTPases and regulators	Signaling	01_B_3_Golgi apparatus		CDC37	4_1_2_Cell Cycle	Signaling - Cell fates	Signaling	01_A_Cytosol			PPI undirected (STRING)
RIN2	1_26_8_Rab_GEF	Rab GTPase and regulators	Signaling	01_A_Cytosol		NAA11	1_8_22_Acyltransferase	Post-translational protein modification	Protein translation, folding, modification & degradation	01_A_Cytosol			PPI undirected (STRING)
RIN2	1_26_8_Rab_GEF	Rab GTPase and regulators	Signaling	01_A_Cytosol		GKAP1	1_26_29_adaptors/scaffolds	Adapters/scaffolds	Signaling	01_B_3_Golgi apparatus			PPI undirected (STRING)
RIN2	1_26_8_Rab_GEF	Rab GTPase and regulators	Signaling	01_A_Cytosol		ANKS1B	1_26_39_ankyrin repeat containing	Signaling - Other	Signaling	02_B_Cell membrane			PPI undirected (STRING)
RIN2	1_26_8_Rab_GEF	Rab GTPase and regulators	Signaling	01_A_Cytosol		NAA10	1_8_22_Acyltransferase	Post-translational protein modification	Protein translation, folding, modification & degradation	01_A_Cytosol			PPI undirected (STRING)
RIN2	1_26_8_Rab_GEF	Rab GTPase and regulators	Signaling	01_A_Cytosol		ARC	1_15_1_Actin	Cytoskeleton	Cytoskeleton	01_D_1_Microfilaments (Actin)			PPI undirected (STRING)
RIN2	1_26_8_Rab_GEF	Rab GTPase and regulators	Signaling	01_A_Cytosol		PPP2R5D	1_26_20_protein phosphatase regulatory subunit	Protein phosphatases	Signaling	03_C_Nucleoplasm			PPI undirected (STRING)
RIN3	1_26_8_Rab_GEF	Rab GTPase and regulators	Signaling	01_A_Cytosol		STK16	1_26_28_serine/threonine kinase	Protein kinases	Signaling	01_A_Cytosol			PPI undirected (STRING)
TIAM1	1_26_5_Rho_GEF	Rho GTPase and regulators	Signaling	01_A_Cytosol		ABTB2	1_26_39_ankyrin repeat containing	Signaling - Other	Signaling	01_A_Cytosol			PPI undirected (STRING)
TIAM1	1_26_5_Rho_GEF	Rho GTPase and regulators	Signaling	01_A_Cytosol		PIP	1_8_20_Protein processing/proteolysis	Protein folding & repair	Protein translation, folding, modification & degradation	04_EXTRACELLULAR			PPI undirected (STRING)
TIAM1	1_26_5_Rho_GEF	Rho GTPase and regulators	Signaling	01_A_Cytosol		YWHAB	1_26_29_adapters/scaffolds	Adapters/scaffolds	Signaling	01_A_Cytosol			PPI undirected (STRING)
TIAM1	1_26_5_Rho_GEF	Rho GTPase and regulators	Signaling	01_A_Cytosol		YWHAG	1_26_29_adapters/scaffolds	Adapters/scaffolds	Signaling	01_A_Cytosol			PPI undirected (STRING)
TIAM1	1_26_5_Rho_GEF	Rho GTPase and regulators	Signaling	01_A_Cytosol		YWHAH	1_26_29_adapters/scaffolds	Adapters/scaffolds	Signaling	01_A_Cytosol			PPI undirected (STRING)
TIAM1	1_26_5_Rho_GEF	Rho GTPase and regulators	Signaling	01_A_Cytosol		YWHAQ	1_26_29_adapters/scaffolds	Adapters/scaffolds	Signaling	01_A_Cytosol			PPI undirected (STRING)
TIAM1	1_26_5_Rho_GEF	Rho GTPase and regulators	Signaling	01_A_Cytosol		YWHAZ	1_26_29_adapters/scaffolds	Adapters/scaffolds	Signaling	01_A_Cytosol			PPI undirected (STRING)
ARHGAP20	1_26_6_Rho_GAP	Rho GTPase and regulators	Signaling	01_B_1_Mitochondria									PPI undirected (STRING)
ARAP1	1_26_6_Rho_GAP	Rho GTPase and regulators	Signaling	02_B_Cell membrane		CAPZA2	1_15_1_Actin	Cytoskeleton	Cytoskeleton	01_D_1_Microfilaments (Actin)			PPI undirected (STRING)
ARAP1	1_26_6_Rho_GAP	Rho GTPase and regulators	Signaling	02_B_Cell membrane		CAPZB	1_15_1_Actin	Cytoskeleton	Cytoskeleton	01_D_1_Microfilaments (Actin)			PPI undirected (STRING)
ARAP1	1_26_6_Rho_GAP	Rho GTPase and regulators	Signaling	02_B_Cell membrane		CRK	1_26_29_adapters/scaffolds	Adapters/scaffolds	Signaling	01_A_Cytosol			PPI undirected (STRING)
ARAP1	1_26_6_Rho_GAP	Rho GTPase and regulators	Signaling	02_B_Cell membrane		EEF1AKMT3	1_8_7_Protein methylation	Post-translational protein modification	Protein translation, folding, modification & degradation	01_D_3d_Centrosome			PPI undirected (STRING)
ARAP1	1_26_6_Rho_GAP	Rho GTPase and regulators	Signaling	02_B_Cell membrane		FPR2	3_6_25_Formylpeptide receptors	Inflammation	Immune system & Inflammation	02_B_Cell membrane			PPI undirected (STRING)
ARAP1	1_26_6_Rho_GAP	Rho GTPase and regulators	Signaling	02_B_Cell membrane		GRB2	1_26_29_adapters/scaffolds	Adapters/scaffolds	Signaling	01_A_Cytosol			PPI undirected (STRING)
ARAP1	1_26_6_Rho_GAP	Rho GTPase and regulators	Signaling	02_B_Cell membrane		NCK1	1_26_29_adaptors/scaffolds	Adapters/scaffolds	Signaling	01_A_Cytosol			PPI undirected (STRING)
ARAP1	1_26_6_Rho_GAP	Rho GTPase and regulators	Signaling	02_B_Cell membrane		NCK2	1_26_29_adaptors/scaffolds	Adapters/scaffolds	Signaling	01_A_Cytosol			PPI undirected (STRING)
ARAP1	1_26_6_Rho_GAP	Rho GTPase and regulators	Signaling	02_B_Cell membrane		SH3KBP1	1_26_27_SH3 domain containing	Signaling - Other	Signaling	01_A_Cytosol			PPI undirected (STRING)
ARAP1	1_26_6_Rho_GAP	Rho GTPase and regulators	Signaling	02_B_Cell membrane		SORBS3	3_4_Cell_cell_junctions_adhesion	Cell_cell_junctions_adhesion	Cell junction & adhesion	02_A_Cell-cell-junctions			PPI undirected (STRING)
ARAP1	1_26_6_Rho_GAP	Rho GTPase and regulators	Signaling	02_B_Cell membrane		UBXN6	1_8_3_Unfolded Protein Response (UPR)	Protein translation, folding, modification & degradation	Protein translation, folding, modification & degradation	01_B_2_Endoplasmic reticulum			PPI undirected (STRING)
ARAP2	1_26_6_Rho_GAP	Rho GTPase and regulators	Signaling	02_F_Focal adhesion sites									PPI undirected (STRING)
DGKQ	1_26_46_diacylglycerol kinase	Lipid & FA metabolism	Signaling	01_A_Cytosol		EHD1	3_11_Hemostasis	Hemostasis	Other	01_B_7_Endosomes			PPI undirected (STRING)
DGKQ	1_26_46_diacylglycerol kinase	Lipid & FA metabolism	Signaling	01_A_Cytosol		EHD4	3_11_Hemostasis	Hemostasis	Other	01_B_7_Endosomes			PPI undirected (STRING)
DGKQ	1_26_46_diacylglycerol kinase	Lipid & FA metabolism	Signaling	01_A_Cytosol		EMILIN1	2_1_8_Elastic fibre formation	ECM organisation	ECM organisation	04_EXTRACELLULAR			PPI undirected (STRING)
DGKQ	1_26_46_diacylglycerol kinase	Lipid & FA metabolism	Signaling	01_A_Cytosol		HAVCR2	3_5_1_Adaptive Immune System	Adaptive Immune System	Immune system & Inflammation	02_B_Cell membrane			PPI undirected (STRING)
DGKQ	1_26_46_diacylglycerol kinase	Lipid & FA metabolism	Signaling	01_A_Cytosol		KLHL14	1_26_50_kelch domain containing	Signaling - Other	Signaling	01_A_Cytosol			PPI undirected (STRING)
DGKQ	1_26_46_diacylglycerol kinase	Lipid & FA metabolism	Signaling	01_A_Cytosol		NBPF19	UNKNOWN_Vesicles	Vesicle transport	Other	01_C_6_Vesicles			PPI undirected (STRING)
DGKQ	1_26_46_diacylglycerol kinase	Lipid & FA metabolism	Signaling	01_A_Cytosol		NOTCH2NLA	3_2_12_Signaling by NOTCH	Signaling - Cell fates	Signaling	02_B_Cell membrane			PPI undirected (STRING)
DGKQ	1_26_46_diacylglycerol kinase	Lipid & FA metabolism	Signaling	01_A_Cytosol		SF3B3	1_6_3_Metabolism of mRNA	Metabolism of mRNA & Translation	Protein translation, folding, modification & degradation	03_A_Nucleus			PPI undirected (STRING)
DGKQ	1_26_46_diacylglycerol kinase	Lipid & FA metabolism	Signaling	01_A_Cytosol		ZNRD2	UNKNOWN_EXTRACELLULAR	Unknown	Unknown	04_EXTRACELLULAR			PPI undirected (STRING)
RASSF2	4_2_Programmed Cell Death	Cell death	Signaling	01_A_Cytosol		STK3	1_26_28_serine/threonine kinase	Protein kinases	Signaling	01_A_Cytosol			PPI undirected (STRING)
RASSF2	4_2_Programmed Cell Death	Cell death	Signaling	01_A_Cytosol		S100Z	1_26_43_calcium binding protein	Signaling - Other	Signaling	01_A_Cytosol			PPI undirected (STRING)
RASSF2	4_2_Programmed Cell Death	Cell death	Signaling	01_A_Cytosol		STK4	1_26_28_serine/threonine kinase	Protein kinases	Signaling	01_A_Cytosol			PPI undirected (STRING)
RASSF2	4_2_Programmed Cell Death	Cell death	Signaling	01_A_Cytosol		EMB	3_4_Cell_cell_junctions_adhesion	Cell_cell_junctions_adhesion	Cell junction & adhesion	02_A_Cell-cell-junctions			PPI undirected (STRING)
RASSF2	4_2_Programmed Cell Death	Cell death	Signaling	01_A_Cytosol		PPP1R9A	1_26_20_protein phosphatase regulatory subunit	Protein phosphatases	Signaling	02_B_Cell membrane			PPI undirected (STRING)
RASSF2	4_2_Programmed Cell Death	Cell death	Signaling	01_A_Cytosol		PPP3R1	1_26_20_protein phosphatase regulatory subunit	Protein phosphatases	Signaling	02_B_Cell membrane			PPI undirected (STRING)
RASSF2	4_2_Programmed Cell Death	Cell death	Signaling	01_A_Cytosol		DCAF5	1_8_11_Neddylation	Post-translational protein modification	Protein translation, folding, modification & degradation	03_A_Nucleus			PPI undirected (STRING)
RASSF2	4_2_Programmed Cell Death	Cell death	Signaling	01_A_Cytosol		PPP3CA	1_26_19_protein phosphatase catalytic subunit	Protein phosphatases	Signaling	03_C_Nucleoplasm			PPI undirected (STRING)
RASSF2	4_2_Programmed Cell Death	Cell death	Signaling	01_A_Cytosol		PPP3CB	1_26_19_protein phosphatase catalytic subunit	Protein phosphatases	Signaling	01_B_1_Mitochondria			PPI undirected (STRING)
RASSF3	4_2_Programmed Cell Death	Cell death	Signaling	01_A_Cytosol		KDM1A	1_3_Chromatin organization	Chromatin organization	Chromatin organization & DNA repair	03_D_Chromatin			PPI undirected (STRING)
RASSF3	4_2_Programmed Cell Death	Cell death	Signaling	01_A_Cytosol		KYNU	1_7_Metabolism of amino acids and derivatives	Metabolism of amino acids and derivatives	Metabolism	01_A_Cytosol			PPI undirected (STRING)
RASSF3	4_2_Programmed Cell Death	Cell death	Signaling	01_A_Cytosol		ZNF410	1_5_2_Transcription factors	Transcription & transcription factors	Transcription	03_C_Nucleoplasm			PPI undirected (STRING)
RASSF3	4_2_Programmed Cell Death	Cell death	Signaling	01_A_Cytosol		PARD6B	3_4_Cell_cell_junctions_adhesion	Cell_cell_junctions_adhesion	Cell junction & adhesion	02_A_Cell-cell-junctions			PPI undirected (STRING)
RASSF3	4_2_Programmed Cell Death	Cell death	Signaling	01_A_Cytosol		TENT5D	1_2_Metabolism of nucleotides	Metabolism of nucleotides & phosphates	Metabolism	05_UNKNOWN			PPI undirected (STRING)
RASSF3	4_2_Programmed Cell Death	Cell death	Signaling	01_A_Cytosol		FBXW11	1_8_11_Neddylation	Post-translational protein modification	Protein translation, folding, modification & degradation	03_A_Nucleus			PPI undirected (STRING)
RASSF3	4_2_Programmed Cell Death	Cell death	Signaling	01_A_Cytosol		BTRC	1_8_11_Neddylation	Post-translational protein modification	Protein translation, folding, modification & degradation	03_C_Nucleoplasm			PPI undirected (STRING)
RASSF3	4_2_Programmed Cell Death	Cell death	Signaling	01_A_Cytosol		LITAF	4_2_Programmed Cell Death	Cell death	Signaling	01_B_7_Endosomes			PPI undirected (STRING)
RASSF3	4_2_Programmed Cell Death	Cell death	Signaling	01_A_Cytosol		VAPB	1_15_4_Tubulin	Cytoskeleton	Cytoskeleton	01_D_3_Microtubules			PPI undirected (STRING)
RASSF4	4_2_Programmed Cell Death	Cell death	Signaling	01_A_Cytosol		IFT20	1_16_Cilium assembly	Cytoskeleton	Cytoskeleton	01_D_3b_Cilia			PPI undirected (STRING)
RASSF4	4_2_Programmed Cell Death	Cell death	Signaling	01_A_Cytosol		CENPH	1_15_4_Tubulin	Cytoskeleton	Cytoskeleton	01_D_3h_Mitotic spindle			PPI undirected (STRING)
RASSF4	4_2_Programmed Cell Death	Cell death	Signaling	01_A_Cytosol		MAGEA6	3_5_1_Adaptive Immune System	Adaptive Immune System	Immune system & Inflammation	01_A_Cytosol			PPI undirected (STRING)
RASSF6	4_2_Programmed Cell Death	Cell death	Signaling	01_A_Cytosol		KDM3A	1_3_Chromatin organization	Chromatin organization	Chromatin organization & DNA repair	03_D_Chromatin			PPI undirected (STRING)
RASSF6	4_2_Programmed Cell Death	Cell death	Signaling	01_A_Cytosol		STK3	1_26_28_serine/threonine kinase	Protein kinases	Signaling	01_A_Cytosol			PPI undirected (STRING)
RASSF6	4_2_Programmed Cell Death	Cell death	Signaling	01_A_Cytosol		STK4	1_26_28_serine/threonine kinase	Protein kinases	Signaling	01_A_Cytosol			PPI undirected (STRING)
RASSF6	4_2_Programmed Cell Death	Cell death	Signaling	01_A_Cytosol		NANS	1_8_15_Asparagine N-linked glycosylation	Post-translational protein modification	Protein translation, folding, modification & degradation	01_A_Cytosol			PPI undirected (STRING)
RASSF6	4_2_Programmed Cell Death	Cell death	Signaling	01_A_Cytosol		HSPA8	1_25_4_Cellular response to heat stress	Signaling - ROS/hypoxia, heat stress	Signaling	01_A_Cytosol			PPI undirected (STRING)
RASSF8	4_2_Programmed Cell Death	Cell death	Signaling	01_A_Cytosol		TXLNA	4_12_Exocytosis	Vesicle transport	Other	01_A_Cytosol			PPI undirected (STRING)
RASSF8	4_2_Programmed Cell Death	Cell death	Signaling	01_A_Cytosol		PPP1R13B	1_26_20_protein phosphatase regulatory subunit	Protein phosphatases	Signaling	03_C_Nucleoplasm			PPI undirected (STRING)
RASSF8	4_2_Programmed Cell Death	Cell death	Signaling	01_A_Cytosol		CCDC136	3_10_Reproduction	Reproduction	Other	03_H_Necleoli			PPI undirected (STRING)
RASSF8	4_2_Programmed Cell Death	Cell death	Signaling	01_A_Cytosol		TP53BP2	1_4_DNA Repair	DNA Repair	Chromatin organization & DNA repair	03_C_Nucleoplasm			PPI undirected (STRING)
RASSF8	4_2_Programmed Cell Death	Cell death	Signaling	01_A_Cytosol		ZBTB2	1_5_2_Transcription factors	Transcription & transcription factors	Transcription	03_C_Nucleoplasm			PPI undirected (STRING)
RASSF8	4_2_Programmed Cell Death	Cell death	Signaling	01_A_Cytosol		PARD3	3_4_Cell_cell_junctions_adhesion	Cell_cell_junctions_adhesion	Cell junction & adhesion	02_A_Cell-cell-junctions			PPI undirected (STRING)
RASSF8	4_2_Programmed Cell Death	Cell death	Signaling	01_A_Cytosol		POC1A	1_16_Cilium assembly	Cytoskeleton	Cytoskeleton	01_D_3b_Cilia			PPI undirected (STRING)
RASSF8	4_2_Programmed Cell Death	Cell death	Signaling	01_A_Cytosol		YWHAG	1_26_29_adapters/scaffolds	Adapters/scaffolds	Signaling	01_A_Cytosol			PPI undirected (STRING)
RASSF8	4_2_Programmed Cell Death	Cell death	Signaling	01_A_Cytosol		PPP1CC	1_26_19_protein phosphatase catalytic subunit	Protein phosphatases	Signaling	01_B_1_Mitochondria			PPI undirected (STRING)
RASSF8	4_2_Programmed Cell Death	Cell death	Signaling	01_A_Cytosol		PPP1CA	1_26_19_protein phosphatase catalytic subunit	Protein phosphatases	Signaling	03_C_Nucleoplasm			PPI undirected (STRING)
RASSF8	4_2_Programmed Cell Death	Cell death	Signaling	01_A_Cytosol		YWHAH	1_26_29_adapters/scaffolds	Adapters/scaffolds	Signaling	01_A_Cytosol			PPI undirected (STRING)
RASSF8	4_2_Programmed Cell Death	Cell death	Signaling	01_A_Cytosol		ZNF639	1_5_2_Transcription factors	Transcription & transcription factors	Transcription	03_C_Nucleoplasm			PPI undirected (STRING)
RASSF8	4_2_Programmed Cell Death	Cell death	Signaling	01_A_Cytosol		FRMD6	1_26_53_FERM domain containing	Signaling - Other	Signaling	02_B_Cell membrane			PPI undirected (STRING)
RASSF8	4_2_Programmed Cell Death	Cell death	Signaling	01_A_Cytosol		MPDZ	3_4_Cell_cell_junctions_adhesion	Cell_cell_junctions_adhesion	Cell junction & adhesion	02_A_Cell-cell-junctions			PPI undirected (STRING)
RASSF8	4_2_Programmed Cell Death	Cell death	Signaling	01_A_Cytosol		PCM1	1_16_Cilium assembly	Cytoskeleton	Cytoskeleton	01_D_3b_Cilia			PPI undirected (STRING)
RASSF8	4_2_Programmed Cell Death	Cell death	Signaling	01_A_Cytosol		YWHAB	1_26_29_adapters/scaffolds	Adapters/scaffolds	Signaling	01_A_Cytosol			PPI undirected (STRING)
RASSF8	4_2_Programmed Cell Death	Cell death	Signaling	01_A_Cytosol		GOLPH3	1_13_Golgi Apparatus	Endoplasmic Reticulum & Golgi	Organelles	01_B_3_Golgi apparatus			PPI undirected (STRING)
RASSF8	4_2_Programmed Cell Death	Cell death	Signaling	01_A_Cytosol		EDA	3_5_3_Cytokine Signaling in Immune system	GPCR signaling	Signaling	04_EXTRACELLULAR			PPI undirected (STRING)
RASSF8	4_2_Programmed Cell Death	Cell death	Signaling	01_A_Cytosol		GOLGA2	1_13_Golgi Apparatus	Endoplasmic Reticulum & Golgi	Organelles	01_B_3_Golgi apparatus			PPI undirected (STRING)
RASSF8	4_2_Programmed Cell Death	Cell death	Signaling	01_A_Cytosol		YWHAZ	1_26_29_adapters/scaffolds	Adapters/scaffolds	Signaling	01_A_Cytosol			PPI undirected (STRING)
RASSF8	4_2_Programmed Cell Death	Cell death	Signaling	01_A_Cytosol		PRKCI	1_26_23_protein kinase C	Protein kinases	Signaling	01_D_3_Microtubules			PPI undirected (STRING)
RASSF8	4_2_Programmed Cell Death	Cell death	Signaling	01_A_Cytosol		CORO1A	1_15_1_Actin	Cytoskeleton	Cytoskeleton	01_D_1_Microfilaments (Actin)			PPI undirected (STRING)
RASSF8	4_2_Programmed Cell Death	Cell death	Signaling	01_A_Cytosol		PAK3	1_26_28_serine/threonine kinase	Protein kinases	Signaling	01_A_Cytosol			PPI undirected (STRING)
RASSF8	4_2_Programmed Cell Death	Cell death	Signaling	01_A_Cytosol		ZCCHC9	1_5_2_Transcription factors	Transcription & transcription factors	Transcription	03_C_Nucleoplasm			PPI undirected (STRING)
RASSF8	4_2_Programmed Cell Death	Cell death	Signaling	01_A_Cytosol		CLEC16A	3_5_2_Innate Immune System	Innate Immune System	Immune system & Inflammation	01_B_7_Endosomes			PPI undirected (STRING)
RASSF8	4_2_Programmed Cell Death	Cell death	Signaling	01_A_Cytosol		ARID1B	1_3_Chromatin organization	Chromatin organization	Chromatin organization & DNA repair	03_D_Chromatin			PPI undirected (STRING)
RASSF8	4_2_Programmed Cell Death	Cell death	Signaling	01_A_Cytosol		AGO4	1_5_1_Transcription	Transcription & transcription factors	Transcription	03_C_Nucleoplasm			PPI undirected (STRING)
RASSF8	4_2_Programmed Cell Death	Cell death	Signaling	01_A_Cytosol		FAAP100	1_4_DNA Repair	DNA Repair	Chromatin organization & DNA repair	03_C_Nucleoplasm			PPI undirected (STRING)
RASSF8	4_2_Programmed Cell Death	Cell death	Signaling	01_A_Cytosol		ATE1	1_8_6_Protein ubiquitination	Post-translational protein modification	Protein translation, folding, modification & degradation	03_C_Nucleoplasm			PPI undirected (STRING)
RASSF8	4_2_Programmed Cell Death	Cell death	Signaling	01_A_Cytosol		TCF20	1_5_2_Transcription factors	Transcription & transcription factors	Transcription	03_C_Nucleoplasm			PPI undirected (STRING)
RAPGEF2	1_26_2_Ras_GEF	Ras GTPases and regulators	Signaling	01_A_Cytosol		IL16	3_5_3_Cytokine Signaling in Immune system	GPCR signaling	Signaling	04_EXTRACELLULAR			PPI undirected (STRING)
RAPGEF2	1_26_2_Ras_GEF	Ras GTPases and regulators	Signaling	01_A_Cytosol		MAGEA9	3_5_1_Adaptive Immune System	Adaptive Immune System	Immune system & Inflammation	05_UNKNOWN			PPI undirected (STRING)
RAPGEF3	1_26_2_Ras_GEF	Ras GTPases and regulators	Signaling	01_A_Cytosol		AP1M1	3_5_1_Adaptive Immune System	Adaptive Immune System	Immune system & Inflammation	01_B_3_Golgi apparatus			PPI undirected (STRING)
RAPGEF3	1_26_2_Ras_GEF	Ras GTPases and regulators	Signaling	01_A_Cytosol		DDX6	1_6_3_Metabolism of mRNA	Metabolism of mRNA & Translation	Protein translation, folding, modification & degradation	01_A_Cytosol			PPI undirected (STRING)
RAPGEF3	1_26_2_Ras_GEF	Ras GTPases and regulators	Signaling	01_A_Cytosol		EXOC8	1_13_Golgi Apparatus	Endoplasmic Reticulum & Golgi	Organelles	01_B_3_Golgi apparatus			PPI undirected (STRING)
RAPGEF3	1_26_2_Ras_GEF	Ras GTPases and regulators	Signaling	01_A_Cytosol		OARD1	1_26_58_Hydrolase	Metabolism - Other	Signaling	03_A_Nucleus			PPI undirected (STRING)
RAPGEF3	1_26_2_Ras_GEF	Ras GTPases and regulators	Signaling	01_A_Cytosol		TGFB1	3_2_13_Signaling by TGF-beta Receptor Complex	Signaling - Cell fates	Signaling	04_EXTRACELLULAR			PPI undirected (STRING)
RAPGEF3	1_26_2_Ras_GEF	Ras GTPases and regulators	Signaling	01_A_Cytosol		UFSP1	1_8_20_Protein processing/proteolysis	Protein folding & repair	Protein translation, folding, modification & degradation	01_A_Cytosol			PPI undirected (STRING)
RAPGEF3	1_26_2_Ras_GEF	Ras GTPases and regulators	Signaling	01_A_Cytosol		ZRANB1	1_5_2_Transcription factors	Transcription & transcription factors	Transcription	03_C_Nucleoplasm			PPI undirected (STRING)
RAPGEF4	1_26_2_Ras_GEF	Ras GTPases and regulators	Signaling	01_A_Cytosol		RADX	UNKNOWN_Intermediate filaments	Cytoskeleton	Cytoskeleton	01_D_2_Intermediate filaments (Keratin, filaments)			PPI undirected (STRING)
RAPGEF6	1_26_2_Ras_GEF	Ras GTPases and regulators	Signaling	01_A_Cytosol		APBA3	3_3_Neuronal System_synapses_channels	Neuronal System_synapses_channels	Neuronal System_synapses_channels	01_C_6_Vesicles			PPI undirected (STRING)
RAPGEF6	1_26_2_Ras_GEF	Ras GTPases and regulators	Signaling	01_A_Cytosol		AURKA	4_1_2_Cell Cycle	Signaling - Cell fates	Signaling	01_D_3d_Centrosome			PPI undirected (STRING)
RAPGEF6	1_26_2_Ras_GEF	Ras GTPases and regulators	Signaling	01_A_Cytosol		BAG2	1_25_4_Cellular response to heat stress	Signaling - ROS/hypoxia, heat stress	Signaling	01_A_Cytosol			PPI undirected (STRING)
RAPGEF6	1_26_2_Ras_GEF	Ras GTPases and regulators	Signaling	01_A_Cytosol		DUSP16	1_5_2_Transcription factors	Transcription & transcription factors	Transcription	03_C_Nucleoplasm			PPI undirected (STRING)
RAPGEF6	1_26_2_Ras_GEF	Ras GTPases and regulators	Signaling	01_A_Cytosol		FTL	3_11_Hemostasis	Hemostasis	Other	01_A_Cytosol			PPI undirected (STRING)
RAPGEF6	1_26_2_Ras_GEF	Ras GTPases and regulators	Signaling	01_A_Cytosol		GRN	3_5_2_Innate Immune System	Innate Immune System	Immune system & Inflammation	04_EXTRACELLULAR			PPI undirected (STRING)
RAPGEF6	1_26_2_Ras_GEF	Ras GTPases and regulators	Signaling	01_A_Cytosol		HSPA1A	1_25_4_Cellular response to heat stress	Signaling - ROS/hypoxia, heat stress	Signaling	01_A_Cytosol			PPI undirected (STRING)
RAPGEF6	1_26_2_Ras_GEF	Ras GTPases and regulators	Signaling	01_A_Cytosol		HSPA2	1_25_4_Cellular response to heat stress	Signaling - ROS/hypoxia, heat stress	Signaling	01_D_3h_Mitotic spindle			PPI undirected (STRING)
RAPGEF6	1_26_2_Ras_GEF	Ras GTPases and regulators	Signaling	01_A_Cytosol		MAGEA9	3_5_1_Adaptive Immune System	Adaptive Immune System	Immune system & Inflammation	05_UNKNOWN			PPI undirected (STRING)
RAPGEF6	1_26_2_Ras_GEF	Ras GTPases and regulators	Signaling	01_A_Cytosol		RAP2A	1_26_1_Ras	Ras GTPases and regulators	Signaling	02_B_Cell membrane			PPI undirected (STRING)
RAPGEF6	1_26_2_Ras_GEF	Ras GTPases and regulators	Signaling	01_A_Cytosol		RARRES1	UNKNOWN_EXTRACELLULAR	Unknown	Unknown	04_EXTRACELLULAR			PPI undirected (STRING)
RAPGEF6	1_26_2_Ras_GEF	Ras GTPases and regulators	Signaling	01_A_Cytosol		S100A2	1_26_43_calcium binding protein	Signaling - Other	Signaling	01_A_Cytosol			PPI undirected (STRING)
RAPGEF6	1_26_2_Ras_GEF	Ras GTPases and regulators	Signaling	01_A_Cytosol		SERPINB2	2_1_10_Serpins	ECM organisation	ECM organisation	04_EXTRACELLULAR			PPI undirected (STRING)
RAPGEF6	1_26_2_Ras_GEF	Ras GTPases and regulators	Signaling	01_A_Cytosol		SOWAHB	1_26_39_ankyrin repeat containing	Signaling - Other	Signaling	03_A_Nucleus			PPI undirected (STRING)
RAPGEF6	1_26_2_Ras_GEF	Ras GTPases and regulators	Signaling	01_A_Cytosol		ZNRD2	UNKNOWN_EXTRACELLULAR	Unknown	Unknown	04_EXTRACELLULAR			PPI undirected (STRING)
APBB1IP	3_3_Neuronal System_synapses_channels	Neuronal System_synapses_channels	Neuronal System_synapses_channels	02_B_Cell membrane		ACTA2	1_15_1_Actin	Cytoskeleton	Cytoskeleton	01_D_1_Microfilaments (Actin)			PPI undirected (STRING)
APBB1IP	3_3_Neuronal System_synapses_channels	Neuronal System_synapses_channels	Neuronal System_synapses_channels	02_B_Cell membrane		ANXA13	1_15_1_Actin	Cytoskeleton	Cytoskeleton	02_B_Cell membrane			PPI undirected (STRING)
APBB1IP	3_3_Neuronal System_synapses_channels	Neuronal System_synapses_channels	Neuronal System_synapses_channels	02_B_Cell membrane		BAG6	1_25_4_Cellular response to heat stress	Signaling - ROS/hypoxia, heat stress	Signaling	01_A_Cytosol			PPI undirected (STRING)
APBB1IP	3_3_Neuronal System_synapses_channels	Neuronal System_synapses_channels	Neuronal System_synapses_channels	02_B_Cell membrane		PLEKHH1	1_26_54_PH domain containing	Signaling - Other	Signaling	01_D_3d_Centrosome			PPI undirected (STRING)
APBB1IP	3_3_Neuronal System_synapses_channels	Neuronal System_synapses_channels	Neuronal System_synapses_channels	02_B_Cell membrane		TLX3	1_5_2_Transcription factors	Transcription & transcription factors	Transcription	03_C_Nucleoplasm			PPI undirected (STRING)
RAPH1	3_4_Cell_cell_junctions_adhesion	Cell_cell_junctions_adhesion	Cell junction & adhesion	02_A_Cell-cell-junctions		ABI2	1_26_29_adapters/scaffolds	Adapters/scaffolds	Signaling	01_A_Cytosol			PPI undirected (STRING)
RAPH1	3_4_Cell_cell_junctions_adhesion	Cell_cell_junctions_adhesion	Cell junction & adhesion	02_A_Cell-cell-junctions		ARHGAP12	1_26_6_Rho_GAP	Rho GTPase and regulators	Signaling	01_A_Cytosol			PPI undirected (STRING)
RAPH1	3_4_Cell_cell_junctions_adhesion	Cell_cell_junctions_adhesion	Cell junction & adhesion	02_A_Cell-cell-junctions		DNM3	1_15_4_Tubulin	Cytoskeleton	Cytoskeleton	01_D_3_Microtubules			PPI undirected (STRING)
RAPH1	3_4_Cell_cell_junctions_adhesion	Cell_cell_junctions_adhesion	Cell junction & adhesion	02_A_Cell-cell-junctions		NCK2	1_26_29_adaptors/scaffolds	Adapters/scaffolds	Signaling	01_A_Cytosol			PPI undirected (STRING)
MYO9B	1_15_1_Actin	Cytoskeleton	Cytoskeleton	01_D_1_Microfilaments (Actin)		MAGEA9	3_5_1_Adaptive Immune System	Adaptive Immune System	Immune system & Inflammation	05_UNKNOWN			PPI undirected (STRING)
MYO9B	1_15_1_Actin	Cytoskeleton	Cytoskeleton	01_D_1_Microfilaments (Actin)		GPR182	3_6_1_Orphan and other 7TM receptors	GPCR signaling	Signaling	02_B_Cell membrane			PPI undirected (STRING)
MYO9B	1_15_1_Actin	Cytoskeleton	Cytoskeleton	01_D_1_Microfilaments (Actin)		ZNRD2	UNKNOWN_EXTRACELLULAR	Unknown	Unknown	04_EXTRACELLULAR			PPI undirected (STRING)
MYO9B	1_15_1_Actin	Cytoskeleton	Cytoskeleton	01_D_1_Microfilaments (Actin)		SDF4	4_12_Exocytosis	Vesicle transport	Other	01_B_3_Golgi apparatus			PPI undirected (STRING)
MYO9B	1_15_1_Actin	Cytoskeleton	Cytoskeleton	01_D_1_Microfilaments (Actin)		HSPB8	1_25_4_Cellular response to heat stress	Signaling - ROS/hypoxia, heat stress	Signaling	01_A_Cytosol			PPI undirected (STRING)
MYO9B	1_15_1_Actin	Cytoskeleton	Cytoskeleton	01_D_1_Microfilaments (Actin)		MCC	3_2_11_Signaling by Wnt	Signaling - Cell fates	Signaling	03_C_Nucleoplasm			PPI undirected (STRING)
MYO9B	1_15_1_Actin	Cytoskeleton	Cytoskeleton	01_D_1_Microfilaments (Actin)		CITED1	1_5_1_Transcription	Transcription & transcription factors	Transcription	03_C_Nucleoplasm			PPI undirected (STRING)
MYO9B	1_15_1_Actin	Cytoskeleton	Cytoskeleton	01_D_1_Microfilaments (Actin)		DQX1	1_6_3_Metabolism of mRNA	Metabolism of mRNA & Translation	Protein translation, folding, modification & degradation	03_A_Nucleus			PPI undirected (STRING)
MYO9B	1_15_1_Actin	Cytoskeleton	Cytoskeleton	01_D_1_Microfilaments (Actin)		NEUROG3	1_5_1_Transcription	Transcription & transcription factors	Transcription	03_C_Nucleoplasm			PPI undirected (STRING)
MYO9B	1_15_1_Actin	Cytoskeleton	Cytoskeleton	01_D_1_Microfilaments (Actin)		TRIM52	UNKNOWN_Nucleus	Unknown	Unknown	03_A_Nucleus			PPI undirected (STRING)
MYO9B	1_15_1_Actin	Cytoskeleton	Cytoskeleton	01_D_1_Microfilaments (Actin)		ZCCHC10	1_5_2_Transcription factors	Transcription & transcription factors	Transcription	03_C_Nucleoplasm			PPI undirected (STRING)
MYO9B	1_15_1_Actin	Cytoskeleton	Cytoskeleton	01_D_1_Microfilaments (Actin)		SENP3	1_8_4_SUMOylation	Post-translational protein modification	Protein translation, folding, modification & degradation	03_A_Nucleus			PPI undirected (STRING)
MYO9B	1_15_1_Actin	Cytoskeleton	Cytoskeleton	01_D_1_Microfilaments (Actin)		EMILIN1	2_1_8_Elastic fibre formation	ECM organisation	ECM organisation	04_EXTRACELLULAR			PPI undirected (STRING)
MYO9B	1_15_1_Actin	Cytoskeleton	Cytoskeleton	01_D_1_Microfilaments (Actin)		CA6	1_22_Reversible hydration of carbon dioxide	Metabolism - Other	Metabolism	04_EXTRACELLULAR			PPI undirected (STRING)
MYO9B	1_15_1_Actin	Cytoskeleton	Cytoskeleton	01_D_1_Microfilaments (Actin)		FAXC	3_3_Neuronal System_synapses_channels	Neuronal System_synapses_channels	Neuronal System_synapses_channels	03_C_Nucleoplasm			PPI undirected (STRING)
MYO9B	1_15_1_Actin	Cytoskeleton	Cytoskeleton	01_D_1_Microfilaments (Actin)		C1orf54	UNKNOWN_Plasma membrane	Unknown	Unknown	02_B_Cell membrane			PPI undirected (STRING)
MYO9B	1_15_1_Actin	Cytoskeleton	Cytoskeleton	01_D_1_Microfilaments (Actin)		CIAO2A	1_9_6_Cytosolic iron-sulfur cluster assembly	Mitochondria	Organelles	01_B_1_Mitochondria			PPI undirected (STRING)
MYO9B	1_15_1_Actin	Cytoskeleton	Cytoskeleton	01_D_1_Microfilaments (Actin)		SKAP1	1_26_29_adapters/scaffolds	Adapters/scaffolds	Signaling	01_A_Cytosol			PPI undirected (STRING)
MYO9B	1_15_1_Actin	Cytoskeleton	Cytoskeleton	01_D_1_Microfilaments (Actin)		CD3D	3_5_1_Adaptive Immune System	Adaptive Immune System	Immune system & Inflammation	02_B_Cell membrane			PPI undirected (STRING)
MYO9B	1_15_1_Actin	Cytoskeleton	Cytoskeleton	01_D_1_Microfilaments (Actin)		VSIG4	3_5_2_Innate Immune System	Innate Immune System	Immune system & Inflammation	02_B_Cell membrane			PPI undirected (STRING)
MYO9B	1_15_1_Actin	Cytoskeleton	Cytoskeleton	01_D_1_Microfilaments (Actin)		HAX1	1_15_1_Actin	Cytoskeleton	Cytoskeleton	01_D_1_Microfilaments (Actin)			PPI undirected (STRING)
MYO9B	1_15_1_Actin	Cytoskeleton	Cytoskeleton	01_D_1_Microfilaments (Actin)		RBM33	1_6_3_Metabolism of mRNA	Metabolism of mRNA & Translation	Protein translation, folding, modification & degradation	03_C_Nucleoplasm			PPI undirected (STRING)
MYO9B	1_15_1_Actin	Cytoskeleton	Cytoskeleton	01_D_1_Microfilaments (Actin)		MRFAP1L1	UNKNOWN_Cytosol	Unknown	Unknown	01_A_Cytosol			PPI undirected (STRING)
MYO9B	1_15_1_Actin	Cytoskeleton	Cytoskeleton	01_D_1_Microfilaments (Actin)		NUBP2	1_9_6_Cytosolic iron-sulfur cluster assembly	Mitochondria	Organelles	01_B_1_Mitochondria			PPI undirected (STRING)
MYO9B	1_15_1_Actin	Cytoskeleton	Cytoskeleton	01_D_1_Microfilaments (Actin)		TTYH1	3_4_Cell_cell_junctions_adhesion	Cell_cell_junctions_adhesion	Cell junction & adhesion	02_A_Cell-cell-junctions			PPI undirected (STRING)
MYO9B	1_15_1_Actin	Cytoskeleton	Cytoskeleton	01_D_1_Microfilaments (Actin)		ACTL6B	1_15_1_Actin	Cytoskeleton	Cytoskeleton	01_D_1_Microfilaments (Actin)			PPI undirected (STRING)
MYO9B	1_15_1_Actin	Cytoskeleton	Cytoskeleton	01_D_1_Microfilaments (Actin)		IFT43	1_16_Cilium assembly	Cytoskeleton	Cytoskeleton	01_D_3b_Cilia			PPI undirected (STRING)
MYO9B	1_15_1_Actin	Cytoskeleton	Cytoskeleton	01_D_1_Microfilaments (Actin)		CDH5	3_4_Cell_cell_junctions_adhesion	Cell_cell_junctions_adhesion	Cell junction & adhesion	02_A_Cell-cell-junctions			PPI undirected (STRING)
MYO9B	1_15_1_Actin	Cytoskeleton	Cytoskeleton	01_D_1_Microfilaments (Actin)		EID1	1_3_Chromatin organization	Chromatin organization	Chromatin organization & DNA repair	03_D_Chromatin			PPI undirected (STRING)
MYO9B	1_15_1_Actin	Cytoskeleton	Cytoskeleton	01_D_1_Microfilaments (Actin)		FAM131B	UNKNOWN_Nucleoplasm	Unknown	Unknown	03_C_Nucleoplasm			PPI undirected (STRING)
MYO9B	1_15_1_Actin	Cytoskeleton	Cytoskeleton	01_D_1_Microfilaments (Actin)		DHDH	1_17_Metabolism of carbohydrates	Carbohydrate metabolism	Metabolism	03_C_Nucleoplasm			PPI undirected (STRING)
MYO9B	1_15_1_Actin	Cytoskeleton	Cytoskeleton	01_D_1_Microfilaments (Actin)		TUBB	1_15_4_Tubulin	Cytoskeleton	Cytoskeleton	01_D_3_Microtubules			PPI undirected (STRING)
MYO9B	1_15_1_Actin	Cytoskeleton	Cytoskeleton	01_D_1_Microfilaments (Actin)		UBXN6	1_8_3_Unfolded Protein Response (UPR)	Protein translation, folding, modification & degradation	Protein translation, folding, modification & degradation	01_B_2_Endoplasmic reticulum			PPI undirected (STRING)
MYO9B	1_15_1_Actin	Cytoskeleton	Cytoskeleton	01_D_1_Microfilaments (Actin)		LURAP1	3_5_3_Cytokine Signaling in Immune system	GPCR signaling	Signaling	01_A_Cytosol			PPI undirected (STRING)
MYO9B	1_15_1_Actin	Cytoskeleton	Cytoskeleton	01_D_1_Microfilaments (Actin)		TUBB6	1_15_4_Tubulin	Cytoskeleton	Cytoskeleton	01_D_3_Microtubules			PPI undirected (STRING)
MYO9B	1_15_1_Actin	Cytoskeleton	Cytoskeleton	01_D_1_Microfilaments (Actin)		TFPT	1_5_1_Transcription	Transcription & transcription factors	Transcription	03_C_Nucleoplasm			PPI undirected (STRING)
MYO9B	1_15_1_Actin	Cytoskeleton	Cytoskeleton	01_D_1_Microfilaments (Actin)		COMMD5	1_8_11_Neddylation	Post-translational protein modification	Protein translation, folding, modification & degradation	01_A_Cytosol			PPI undirected (STRING)
MYO9B	1_15_1_Actin	Cytoskeleton	Cytoskeleton	01_D_1_Microfilaments (Actin)		CDH8	3_4_Cell_cell_junctions_adhesion	Cell_cell_junctions_adhesion	Cell junction & adhesion	02_A_Cell-cell-junctions			PPI undirected (STRING)
MYO9B	1_15_1_Actin	Cytoskeleton	Cytoskeleton	01_D_1_Microfilaments (Actin)		TMOD4	1_15_1_Actin	Cytoskeleton	Cytoskeleton	01_D_1_Microfilaments (Actin)			PPI undirected (STRING)
MYO9B	1_15_1_Actin	Cytoskeleton	Cytoskeleton	01_D_1_Microfilaments (Actin)		ISLR	3_4_Cell_cell_junctions_adhesion	Cell_cell_junctions_adhesion	Cell junction & adhesion	02_A_Cell-cell-junctions			PPI undirected (STRING)
MYO9B	1_15_1_Actin	Cytoskeleton	Cytoskeleton	01_D_1_Microfilaments (Actin)		MAPK4	1_26_14_mitogen-activated protein kinase	Protein kinases	Signaling	01_A_Cytosol			PPI undirected (STRING)
MYO9B	1_15_1_Actin	Cytoskeleton	Cytoskeleton	01_D_1_Microfilaments (Actin)		EIF2B5	1_8_1_Translation	Metabolism of mRNA & Translation	Protein translation, folding, modification & degradation	01_C_3_Ribosomes			PPI undirected (STRING)
MYO9B	1_15_1_Actin	Cytoskeleton	Cytoskeleton	01_D_1_Microfilaments (Actin)		CRYBA4	1_25_4_Cellular response to heat stress	Signaling - ROS/hypoxia, heat stress	Signaling	01_A_Cytosol			PPI undirected (STRING)
RGS12	1_26_25_regulator of G protein signaling	Signaling - Other	Signaling	01_A_Cytosol		ARL4C	1_26_31_Arf	ARF GTPases and regulators	Signaling	02_B_Cell membrane			PPI undirected (STRING)
RGS12	1_26_25_regulator of G protein signaling	Signaling - Other	Signaling	01_A_Cytosol		EHMT1	1_3_Chromatin organization	Chromatin organization	Chromatin organization & DNA repair	03_D_Chromatin			PPI undirected (STRING)
RGS12	1_26_25_regulator of G protein signaling	Signaling - Other	Signaling	01_A_Cytosol		EHMT2	1_3_Chromatin organization	Chromatin organization	Chromatin organization & DNA repair	03_D_Chromatin			PPI undirected (STRING)
RGS12	1_26_25_regulator of G protein signaling	Signaling - Other	Signaling	01_A_Cytosol		GNAI1	1_26_49_G protein	Signaling - G protein	Signaling	02_B_Cell membrane			PPI undirected (STRING)
RGS12	1_26_25_regulator of G protein signaling	Signaling - Other	Signaling	01_A_Cytosol		GNAI3	1_26_49_G protein	Signaling - G protein	Signaling	02_B_Cell membrane			PPI undirected (STRING)
RGS12	1_26_25_regulator of G protein signaling	Signaling - Other	Signaling	01_A_Cytosol		NBEA	1_14_Lysosomes	Lysosomes	Organelles	01_B_4_Lysosomes			PPI undirected (STRING)
RGS12	1_26_25_regulator of G protein signaling	Signaling - Other	Signaling	01_A_Cytosol		PM20D2	1_8_20_Protein processing/proteolysis	Protein folding & repair	Protein translation, folding, modification & degradation	04_EXTRACELLULAR			PPI undirected (STRING)
RGS12	1_26_25_regulator of G protein signaling	Signaling - Other	Signaling	01_A_Cytosol		PPP2R2D	1_26_20_protein phosphatase regulatory subunit	Protein phosphatases	Signaling	01_A_Cytosol			PPI undirected (STRING)
RGS12	1_26_25_regulator of G protein signaling	Signaling - Other	Signaling	01_A_Cytosol		WIZ	1_5_2_Transcription factors	Transcription & transcription factors	Transcription	03_C_Nucleoplasm			PPI undirected (STRING)
RGS12	1_26_25_regulator of G protein signaling	Signaling - Other	Signaling	01_A_Cytosol		YWHAB	1_26_29_adapters/scaffolds	Adapters/scaffolds	Signaling	01_A_Cytosol			PPI undirected (STRING)
RGS12	1_26_25_regulator of G protein signaling	Signaling - Other	Signaling	01_A_Cytosol		YWHAG	1_26_29_adapters/scaffolds	Adapters/scaffolds	Signaling	01_A_Cytosol			PPI undirected (STRING)
RALGDS	1_26_2_Ras_GEF	Ras GTPases and regulators	Signaling	01_A_Cytosol		HOXA1	1_5_2_Transcription factors	Transcription & transcription factors	Transcription	03_C_Nucleoplasm			PPI undirected (STRING)
RALGDS	1_26_2_Ras_GEF	Ras GTPases and regulators	Signaling	01_A_Cytosol		KRTAP10-8	1_32_Cornification epidermins	Cornification epidermins	Other	01_D_2_Intermediate filaments (Keratin, filaments)			PPI undirected (STRING)
RALGDS	1_26_2_Ras_GEF	Ras GTPases and regulators	Signaling	01_A_Cytosol		CYSRT1	UNKNOWN_Nuclear speckles	Unknown	Unknown	03_F_Nuclear speckles			PPI undirected (STRING)
RGL2	1_26_2_Ras_GEF	Ras GTPases and regulators	Signaling	01_A_Cytosol		GORASP2	1_13_Golgi Apparatus	Endoplasmic Reticulum & Golgi	Organelles	01_B_3_Golgi apparatus			PPI undirected (STRING)
RGL2	1_26_2_Ras_GEF	Ras GTPases and regulators	Signaling	01_A_Cytosol		ADAMTSL4	2_1_1_Degradation of the extracellular matrix	ECM organisation	ECM organisation	04_EXTRACELLULAR			PPI undirected (STRING)
RGL2	1_26_2_Ras_GEF	Ras GTPases and regulators	Signaling	01_A_Cytosol		KRTAP10-8	1_32_Cornification epidermins	Cornification epidermins	Other	01_D_2_Intermediate filaments (Keratin, filaments)			PPI undirected (STRING)
RGL2	1_26_2_Ras_GEF	Ras GTPases and regulators	Signaling	01_A_Cytosol		CYSRT1	UNKNOWN_Nuclear speckles	Unknown	Unknown	03_F_Nuclear speckles			PPI undirected (STRING)
PIK3CA	1_1_5_Phospholipid metabolism	Lipid & FA metabolism	Metabolism	01_A_Cytosol		RAC2	1_26_4_Rho	Rho GTPase and regulators	Signaling	01_A_Cytosol			PPI directed (KEGG)		stimulation
PIK3CA	1_1_5_Phospholipid metabolism	Lipid & FA metabolism	Metabolism	01_A_Cytosol		RAC3	1_26_4_Rho	Rho GTPase and regulators	Signaling	01_A_Cytosol			PPI directed (KEGG)		stimulation
PIK3CB	1_1_5_Phospholipid metabolism	Lipid & FA metabolism	Metabolism	03_C_Nucleoplasm		RAC3	1_26_4_Rho	Rho GTPase and regulators	Signaling	01_A_Cytosol			PPI directed (KEGG)		stimulation
PIK3CD	1_1_5_Phospholipid metabolism	Lipid & FA metabolism	Metabolism	01_A_Cytosol		RAC1	1_26_4_Rho	Rho GTPase and regulators	Signaling	01_A_Cytosol			PPI directed (KEGG)		stimulation
PIK3CD	1_1_5_Phospholipid metabolism	Lipid & FA metabolism	Metabolism	01_A_Cytosol		RAC2	1_26_4_Rho	Rho GTPase and regulators	Signaling	01_A_Cytosol			PPI directed (KEGG)		stimulation
PIK3CD	1_1_5_Phospholipid metabolism	Lipid & FA metabolism	Metabolism	01_A_Cytosol		RAC3	1_26_4_Rho	Rho GTPase and regulators	Signaling	01_A_Cytosol			PPI directed (KEGG)		stimulation
RIN1	1_26_8_Rab_GEF	Rab GTPase and regulators	Signaling	01_A_Cytosol		RAB5A	1_26_7_Rab	Rab GTPase and regulators	Signaling	01_B_7_Endosomes			PPI directed (KEGG)		stimulation
RIN1	1_26_8_Rab_GEF	Rab GTPase and regulators	Signaling	01_A_Cytosol		RAB5B	1_26_7_Rab	Rab GTPase and regulators	Signaling	01_B_7_Endosomes			PPI directed (KEGG)		stimulation
RIN1	1_26_8_Rab_GEF	Rab GTPase and regulators	Signaling	01_A_Cytosol		RAB5C	1_26_7_Rab	Rab GTPase and regulators	Signaling	01_B_7_Endosomes			PPI directed (KEGG)		stimulation
RASSF1	4_2_Programmed Cell Death	Cell death	Signaling	01_A_Cytosol		STK4	1_26_28_serine/threonine kinase	Protein kinases	Signaling	01_A_Cytosol			PPI directed (KEGG)		stimulation
PLCE1	1_26_2_Ras_GEF	Ras GTPases and regulators	Signaling	01_B_3_Golgi apparatus		DAG1	2_1_3_Non-integrin membrane-ECM interactions	ECM organisation	ECM organisation	04_EXTRACELLULAR			PPI directed (KEGG)		stimulation
TIAM1	1_26_5_Rho_GEF	Rho GTPase and regulators	Signaling	01_A_Cytosol		RAC3	1_26_4_Rho	Rho GTPase and regulators	Signaling	01_A_Cytosol			PPI directed (KEGG)		stimulation
RAPGEF5	1_26_2_Ras_GEF	Ras GTPases and regulators	Signaling	01_A_Cytosol		RAP1A	1_26_1_Ras	Ras GTPases and regulators	Signaling	02_B_Cell membrane			PPI directed (KEGG)		stimulation
RAPGEF5	1_26_2_Ras_GEF	Ras GTPases and regulators	Signaling	01_A_Cytosol		RAP1B	1_26_1_Ras	Ras GTPases and regulators	Signaling	02_B_Cell membrane			PPI directed (KEGG)		stimulation
RALGDS	1_26_2_Ras_GEF	Ras GTPases and regulators	Signaling	01_A_Cytosol		RALA	1_26_1_Ras	Ras GTPases and regulators	Signaling	02_B_Cell membrane			PPI directed (KEGG)		stimulation
RALGDS	1_26_2_Ras_GEF	Ras GTPases and regulators	Signaling	01_A_Cytosol		RALB	1_26_1_Ras	Ras GTPases and regulators	Signaling	02_B_Cell membrane			PPI directed (KEGG)		stimulation
RGL2	1_26_2_Ras_GEF	Ras GTPases and regulators	Signaling	01_A_Cytosol		RALA	1_26_1_Ras	Ras GTPases and regulators	Signaling	02_B_Cell membrane			PPI directed (KEGG)		stimulation
RGL2	1_26_2_Ras_GEF	Ras GTPases and regulators	Signaling	01_A_Cytosol		RALB	1_26_1_Ras	Ras GTPases and regulators	Signaling	02_B_Cell membrane			PPI directed (KEGG)		stimulation
RGL1	1_26_2_Ras_GEF	Ras GTPases and regulators	Signaling	01_A_Cytosol		RALA	1_26_1_Ras	Ras GTPases and regulators	Signaling	02_B_Cell membrane			PPI directed (KEGG)		stimulation
RGL1	1_26_2_Ras_GEF	Ras GTPases and regulators	Signaling	01_A_Cytosol		RALB	1_26_1_Ras	Ras GTPases and regulators	Signaling	02_B_Cell membrane			PPI directed (KEGG)		stimulation

## Sheet: L2 PPIs
Table S1. All protein-protein interactions (PPI) of the Ras-network sorted by layer.
Layer 2 protein-protein interactions.
source	source_Process (1) (SysGO)	source_Process (2) (SysGO)	source_Process (3) (SysGO)	source_Main location (SysGO)	source_topology (SignaLink)	target	target_Process (1) (SysGO)	target_Process (2) (SysGO)	target_Process (3) (SysGO)	target_Main location (SysGO)	target_topology (SignaLink)	layer (SignaLink)	interaction_type (SignaLink)	directness (SignaLink)	effect (SignaLink)
PDGFRB	3_2_17_Signaling by PDGF	Signaling - Cell fates	Signaling	02_B_Cell membrane	Co-factor,Scaffold	PDGFRA	3_2_17_Signaling by PDGF	Signaling - Cell fates	Signaling	02_B_Cell membrane	Receptor,Scaffold	Interaction between pathway members	PPI directed (SignaLink)	direct	stimulation
PDGFRB	3_2_17_Signaling by PDGF	Signaling - Cell fates	Signaling	02_B_Cell membrane	Co-factor,Scaffold	PLCG1	1_1_5_Phospholipid metabolism	Lipid & FA metabolism	Metabolism	01_A_Cytosol	Mediator,Scaffold	Interaction between pathway members	PPI directed (SignaLink)	direct	stimulation
PDGFRB	3_2_17_Signaling by PDGF	Signaling - Cell fates	Signaling	02_B_Cell membrane	Co-factor,Scaffold	PTPN11	1_26_24_protein tyrosine phosphatase	Protein phosphatases	Signaling	01_A_Cytosol	Co-factor,Scaffold	Interaction between pathway members	PPI directed (SignaLink)	direct	stimulation
PDGFRB	3_2_17_Signaling by PDGF	Signaling - Cell fates	Signaling	02_B_Cell membrane	Co-factor,Scaffold	NCK1	1_26_29_adaptors/scaffolds	Adapters/scaffolds	Signaling	01_A_Cytosol	Co-factor,Scaffold	Interaction between pathway members	PPI directed (SignaLink)	direct	stimulation
PDGFRB	3_2_17_Signaling by PDGF	Signaling - Cell fates	Signaling	02_B_Cell membrane	Co-factor,Scaffold	GRAP	1_26_29_adapters/scaffolds	Adapters/scaffolds	Signaling	01_A_Cytosol	Mediator,Scaffold	Interaction between pathway members	PPI directed (SignaLink)	direct	stimulation
PDGFRB	3_2_17_Signaling by PDGF	Signaling - Cell fates	Signaling	02_B_Cell membrane	Co-factor,Scaffold	RASA1	1_26_3_Ras_GAP	Ras GTPases and regulators	Signaling	01_A_Cytosol	Co-factor	Interaction between pathway members	PPI directed (SignaLink)	direct	stimulation
PDGFRB	3_2_17_Signaling by PDGF	Signaling - Cell fates	Signaling	02_B_Cell membrane	Co-factor,Scaffold	CRK	1_26_29_adapters/scaffolds	Adapters/scaffolds	Signaling	01_A_Cytosol	Co-factor,Scaffold	Interaction between pathway members	PPI directed (SignaLink)	direct	stimulation
PDGFRB	3_2_17_Signaling by PDGF	Signaling - Cell fates	Signaling	02_B_Cell membrane	Co-factor,Scaffold	SHC1	1_26_29_adapters/scaffolds	Adapters/scaffolds	Signaling	01_A_Cytosol	Mediator,Scaffold	Interaction between pathway members	PPI directed (SignaLink)	direct	stimulation
PDGFRB	3_2_17_Signaling by PDGF	Signaling - Cell fates	Signaling	02_B_Cell membrane	Co-factor,Scaffold	NCK2	1_26_29_adaptors/scaffolds	Adapters/scaffolds	Signaling	01_A_Cytosol	Co-factor,Scaffold	Interaction between pathway members	PPI directed (SignaLink)	direct	stimulation
PDGFRB	3_2_17_Signaling by PDGF	Signaling - Cell fates	Signaling	02_B_Cell membrane	Co-factor,Scaffold	STAT3	3_5_3_Cytokine Signaling in Immune system	GPCR signaling	Signaling	01_A_Cytosol	Transcription factor	Directed protein-protein interaction	PPI predicted as directed (SignaLink)	direct	unknown
PDGFRB	3_2_17_Signaling by PDGF	Signaling - Cell fates	Signaling	02_B_Cell membrane	Co-factor,Scaffold	STAT5A	3_5_3_Cytokine Signaling in Immune system	GPCR signaling	Signaling	01_A_Cytosol	Transcription factor	Directed protein-protein interaction	PPI predicted as directed (SignaLink)	direct	unknown
PDGFRB	3_2_17_Signaling by PDGF	Signaling - Cell fates	Signaling	02_B_Cell membrane	Co-factor,Scaffold	STAT1	3_5_3_Cytokine Signaling in Immune system	GPCR signaling	Signaling	01_A_Cytosol	Transcription factor	Directed protein-protein interaction	PPI predicted as directed (SignaLink)	direct	unknown
PDGFRB	3_2_17_Signaling by PDGF	Signaling - Cell fates	Signaling	02_B_Cell membrane	Co-factor,Scaffold	PIK3R1	1_1_5_Phospholipid metabolism	Lipid & FA metabolism	Metabolism	01_A_Cytosol	Mediator,Scaffold	Directed protein-protein interaction	PPI predicted as directed (SignaLink)	direct	unknown
PDGFRB	3_2_17_Signaling by PDGF	Signaling - Cell fates	Signaling	02_B_Cell membrane	Co-factor,Scaffold	GAB1	1_26_29_adapters/scaffolds	Adapters/scaffolds	Signaling	01_A_Cytosol	Mediator,Scaffold	Directed protein-protein interaction	PPI predicted as directed (SignaLink)	direct	unknown
PDGFRB	3_2_17_Signaling by PDGF	Signaling - Cell fates	Signaling	02_B_Cell membrane	Co-factor,Scaffold	SRC	1_26_30_non-receptor tyrosine kinase	Protein kinases	Signaling	01_A_Cytosol	Mediator,Endocytosis related ,Scaffold	Directed protein-protein interaction	PPI predicted as directed (SignaLink)	direct	unknown
PDGFRB	3_2_17_Signaling by PDGF	Signaling - Cell fates	Signaling	02_B_Cell membrane	Co-factor,Scaffold	PTPRJ	1_26_24_protein tyrosine phosphatase	Protein phosphatases	Signaling	02_B_Cell membrane	Endocytosis related ,Scaffold	Directed protein-protein interaction	PPI predicted as directed (SignaLink)	direct	unknown
PDGFRB	3_2_17_Signaling by PDGF	Signaling - Cell fates	Signaling	02_B_Cell membrane	Co-factor,Scaffold	STAT5B	3_5_3_Cytokine Signaling in Immune system	GPCR signaling	Signaling	01_A_Cytosol	Transcription factor	Directed protein-protein interaction	PPI predicted as directed (SignaLink)	direct	unknown
PDGFRB	3_2_17_Signaling by PDGF	Signaling - Cell fates	Signaling	02_B_Cell membrane	Co-factor,Scaffold	PIK3CA	1_1_5_Phospholipid metabolism	Lipid & FA metabolism	Metabolism	01_A_Cytosol	Scaffold	Directed protein-protein interaction	PPI predicted as directed (SignaLink)	direct	unknown
PDGFRB	3_2_17_Signaling by PDGF	Signaling - Cell fates	Signaling	02_B_Cell membrane	Co-factor,Scaffold	PLCG1	1_1_5_Phospholipid metabolism	Lipid & FA metabolism	Metabolism	01_A_Cytosol	Mediator,Scaffold	Directed protein-protein interaction	PPI predicted as directed (SignaLink)	direct	unknown
PDGFRB	3_2_17_Signaling by PDGF	Signaling - Cell fates	Signaling	02_B_Cell membrane	Co-factor,Scaffold	PTPN1	1_26_24_protein tyrosine phosphatase	Protein phosphatases	Signaling	01_B_2_Endoplasmic reticulum	Co-factor,Scaffold	Directed protein-protein interaction	PPI predicted as directed (SignaLink)	direct	unknown
PDGFRB	3_2_17_Signaling by PDGF	Signaling - Cell fates	Signaling	02_B_Cell membrane	Co-factor,Scaffold	PIK3R3	1_1_5_Phospholipid metabolism	Lipid & FA metabolism	Metabolism	01_A_Cytosol	Scaffold	Directed protein-protein interaction	PPI predicted as directed (SignaLink)	direct	unknown
PDGFRB	3_2_17_Signaling by PDGF	Signaling - Cell fates	Signaling	02_B_Cell membrane	Co-factor,Scaffold	PIK3R2	1_1_5_Phospholipid metabolism	Lipid & FA metabolism	Metabolism	01_A_Cytosol	Mediator,Scaffold	Directed protein-protein interaction	PPI predicted as directed (SignaLink)	direct	unknown
MAP2K1	1_26_14_mitogen-activated protein kinase	Protein kinases	Signaling	01_A_Cytosol		MAPK3	1_26_14_mitogen-activated protein kinase	Protein kinases	Signaling	01_A_Cytosol	Mediator	Interaction between pathway members	PPI directed (SignaLink)	direct	stimulation
MAP2K1	1_26_14_mitogen-activated protein kinase	Protein kinases	Signaling	01_A_Cytosol		MAPK1	1_26_14_mitogen-activated protein kinase	Protein kinases	Signaling	01_A_Cytosol	Mediator	Interaction between pathway members	PPI directed (SignaLink)	direct	stimulation
MAP2K1	1_26_14_mitogen-activated protein kinase	Protein kinases	Signaling	01_A_Cytosol		GLI1	1_5_2_Transcription factors	Transcription & transcription factors	Transcription	03_C_Nucleoplasm	Mediator,Transcription factor	Interaction between pathway members	PPI directed (SignaLink)	indirect	stimulation
MAP2K1	1_26_14_mitogen-activated protein kinase	Protein kinases	Signaling	01_A_Cytosol		GLIS2	1_5_2_Transcription factors	Transcription & transcription factors	Transcription	03_C_Nucleoplasm	Mediator,Transcription factor	Interaction between pathway members	PPI directed (SignaLink)	indirect	stimulation
MAP2K1	1_26_14_mitogen-activated protein kinase	Protein kinases	Signaling	01_A_Cytosol		CREBBP	1_5_2_Transcription factors	Transcription & transcription factors	Transcription	03_C_Nucleoplasm	Co-factor	Post-translational modification	PPI directed (SignaLink)	direct	unknown
MAP2K1	1_26_14_mitogen-activated protein kinase	Protein kinases	Signaling	01_A_Cytosol		ADRA2A	3_6_7_Adrenoceptors	Neuronal System_synapses_channels	Neuronal System_synapses_channels	02_B_Cell membrane		Post-translational modification	PPI directed (SignaLink)	direct	unknown
MAP2K1	1_26_14_mitogen-activated protein kinase	Protein kinases	Signaling	01_A_Cytosol		PIK3R1	1_1_5_Phospholipid metabolism	Lipid & FA metabolism	Metabolism	01_A_Cytosol	Mediator,Scaffold	Post-translational modification	PPI directed (SignaLink)	direct	unknown
MAP2K1	1_26_14_mitogen-activated protein kinase	Protein kinases	Signaling	01_A_Cytosol		CREBBP	1_5_2_Transcription factors	Transcription & transcription factors	Transcription	03_C_Nucleoplasm	Co-factor	Post-translational modification	PPI directed (SignaLink)	direct	unknown
MAP2K1	1_26_14_mitogen-activated protein kinase	Protein kinases	Signaling	01_A_Cytosol		ADRA2A	3_6_7_Adrenoceptors	Neuronal System_synapses_channels	Neuronal System_synapses_channels	02_B_Cell membrane		Post-translational modification	PPI directed (SignaLink)	direct	unknown
MAP2K1	1_26_14_mitogen-activated protein kinase	Protein kinases	Signaling	01_A_Cytosol		PIK3R1	1_1_5_Phospholipid metabolism	Lipid & FA metabolism	Metabolism	01_A_Cytosol	Mediator,Scaffold	Post-translational modification	PPI directed (SignaLink)	direct	unknown
MAP2K1	1_26_14_mitogen-activated protein kinase	Protein kinases	Signaling	01_A_Cytosol		CREBBP	1_5_2_Transcription factors	Transcription & transcription factors	Transcription	03_C_Nucleoplasm	Co-factor	Post-translational modification	PPI directed (SignaLink)	direct	unknown
MAP2K1	1_26_14_mitogen-activated protein kinase	Protein kinases	Signaling	01_A_Cytosol		ADRA2A	3_6_7_Adrenoceptors	Neuronal System_synapses_channels	Neuronal System_synapses_channels	02_B_Cell membrane		Post-translational modification	PPI directed (SignaLink)	direct	unknown
MAP2K1	1_26_14_mitogen-activated protein kinase	Protein kinases	Signaling	01_A_Cytosol		PIK3R1	1_1_5_Phospholipid metabolism	Lipid & FA metabolism	Metabolism	01_A_Cytosol	Mediator,Scaffold	Post-translational modification	PPI directed (SignaLink)	direct	unknown
MAP2K1	1_26_14_mitogen-activated protein kinase	Protein kinases	Signaling	01_A_Cytosol		RPS6KA4	1_8_1_Translation	Metabolism of mRNA & Translation	Protein translation, folding, modification & degradation	01_C_3_Ribosomes	Mediator	Directed protein-protein interaction	PPI predicted as directed (SignaLink)	direct	unknown
MAP2K1	1_26_14_mitogen-activated protein kinase	Protein kinases	Signaling	01_A_Cytosol		TRAF6	3_2_4_Death Receptor Signalling	Signaling - Cell fates	Signaling	01_A_Cytosol	Mediator,Co-factor,Endocytosis related ,Scaffold	Directed protein-protein interaction	PPI predicted as directed (SignaLink)	direct	unknown
MAP2K1	1_26_14_mitogen-activated protein kinase	Protein kinases	Signaling	01_A_Cytosol		PRKCZ	1_26_23_protein kinase C	Protein kinases	Signaling	01_A_Cytosol	Mediator,Endocytosis related ,Scaffold	Directed protein-protein interaction	PPI predicted as directed (SignaLink)	direct	unknown
MAP2K1	1_26_14_mitogen-activated protein kinase	Protein kinases	Signaling	01_A_Cytosol		TRAF3	3_2_4_Death Receptor Signalling	Signaling - Cell fates	Signaling	01_B_1_Mitochondria	Scaffold	Directed protein-protein interaction	PPI predicted as directed (SignaLink)	direct	unknown
MAP2K1	1_26_14_mitogen-activated protein kinase	Protein kinases	Signaling	01_A_Cytosol		PRKCI	1_26_23_protein kinase C	Protein kinases	Signaling	01_D_3_Microtubules	Mediator,Scaffold	Directed protein-protein interaction	PPI predicted as directed (SignaLink)	direct	unknown
MAP2K1	1_26_14_mitogen-activated protein kinase	Protein kinases	Signaling	01_A_Cytosol		MYC	1_5_2_Transcription factors	Transcription & transcription factors	Transcription	03_C_Nucleoplasm	Transcription factor	Directed protein-protein interaction	PPI predicted as directed (SignaLink)	direct	unknown
MAP2K1	1_26_14_mitogen-activated protein kinase	Protein kinases	Signaling	01_A_Cytosol		ELK1	1_5_2_Transcription factors	Transcription & transcription factors	Transcription	03_C_Nucleoplasm	Transcription factor	Directed protein-protein interaction	PPI predicted as directed (SignaLink)	direct	unknown
MAP2K1	1_26_14_mitogen-activated protein kinase	Protein kinases	Signaling	01_A_Cytosol		RPS6KA2	1_8_1_Translation	Metabolism of mRNA & Translation	Protein translation, folding, modification & degradation	01_C_3_Ribosomes	Scaffold	Directed protein-protein interaction	PPI predicted as directed (SignaLink)	direct	unknown
MAP2K2	1_26_14_mitogen-activated protein kinase	Protein kinases	Signaling	01_A_Cytosol	Mediator	MAPK1	1_26_14_mitogen-activated protein kinase	Protein kinases	Signaling	01_A_Cytosol	Mediator	Interaction between pathway members	PPI directed (SignaLink)	direct	stimulation
MAP2K2	1_26_14_mitogen-activated protein kinase	Protein kinases	Signaling	01_A_Cytosol	Mediator	MAPK3	1_26_14_mitogen-activated protein kinase	Protein kinases	Signaling	01_A_Cytosol	Mediator	Interaction between pathway members	PPI directed (SignaLink)	direct	stimulation
MAP2K2	1_26_14_mitogen-activated protein kinase	Protein kinases	Signaling	01_A_Cytosol	Mediator	CREBBP	1_5_2_Transcription factors	Transcription & transcription factors	Transcription	03_C_Nucleoplasm	Co-factor	Post-translational modification	PPI directed (SignaLink)	direct	unknown
MAP2K2	1_26_14_mitogen-activated protein kinase	Protein kinases	Signaling	01_A_Cytosol	Mediator	ADRA2A	3_6_7_Adrenoceptors	Neuronal System_synapses_channels	Neuronal System_synapses_channels	02_B_Cell membrane		Post-translational modification	PPI directed (SignaLink)	direct	unknown
MAP2K2	1_26_14_mitogen-activated protein kinase	Protein kinases	Signaling	01_A_Cytosol	Mediator	PIK3R1	1_1_5_Phospholipid metabolism	Lipid & FA metabolism	Metabolism	01_A_Cytosol	Mediator,Scaffold	Post-translational modification	PPI directed (SignaLink)	direct	unknown
MAP2K2	1_26_14_mitogen-activated protein kinase	Protein kinases	Signaling	01_A_Cytosol		CREBBP	1_5_2_Transcription factors	Transcription & transcription factors	Transcription	03_C_Nucleoplasm	Co-factor	Post-translational modification	PPI directed (SignaLink)	direct	unknown
MAP2K2	1_26_14_mitogen-activated protein kinase	Protein kinases	Signaling	01_A_Cytosol		PIK3R1	1_1_5_Phospholipid metabolism	Lipid & FA metabolism	Metabolism	01_A_Cytosol	Mediator,Scaffold	Post-translational modification	PPI directed (SignaLink)	direct	unknown
MAP2K2	1_26_14_mitogen-activated protein kinase	Protein kinases	Signaling	01_A_Cytosol		CREBBP	1_5_2_Transcription factors	Transcription & transcription factors	Transcription	03_C_Nucleoplasm	Co-factor	Post-translational modification	PPI directed (SignaLink)	direct	unknown
MAP2K2	1_26_14_mitogen-activated protein kinase	Protein kinases	Signaling	01_A_Cytosol		ADRA2A	3_6_7_Adrenoceptors	Neuronal System_synapses_channels	Neuronal System_synapses_channels	02_B_Cell membrane		Post-translational modification	PPI directed (SignaLink)	direct	unknown
MAP2K2	1_26_14_mitogen-activated protein kinase	Protein kinases	Signaling	01_A_Cytosol		PIK3R1	1_1_5_Phospholipid metabolism	Lipid & FA metabolism	Metabolism	01_A_Cytosol	Mediator,Scaffold	Post-translational modification	PPI directed (SignaLink)	direct	unknown
MAP2K2	1_26_14_mitogen-activated protein kinase	Protein kinases	Signaling	01_A_Cytosol	Mediator	GRIN2D	3_3_Neuronal System_synapses_channels	Neuronal System_synapses_channels	Neuronal System_synapses_channels	02_B_Cell membrane		Directed protein-protein interaction	PPI predicted as directed (SignaLink)	direct	unknown
MAP2K2	1_26_14_mitogen-activated protein kinase	Protein kinases	Signaling	01_A_Cytosol	Mediator	GRIN1	3_3_Neuronal System_synapses_channels	Neuronal System_synapses_channels	Neuronal System_synapses_channels	02_B_Cell membrane		Directed protein-protein interaction	PPI predicted as directed (SignaLink)	direct	unknown
PRKACA	1_26_22_protein kinase cAMP-dependent	Protein kinases	Signaling	01_A_Cytosol	Mediator,Scaffold	RAF1	1_26_16_mitogen-activated protein kinase kinase kinase	Protein kinases	Signaling	01_A_Cytosol	Mediator,Scaffold	Interaction between pathway members	PPI directed (SignaLink)	direct	stimulation
PRKACA	1_26_22_protein kinase cAMP-dependent	Protein kinases	Signaling	01_A_Cytosol	Mediator,Scaffold	SUFU	3_9_Development	Developmental	Developmental	03_A_Nucleus	Co-factor,Endocytosis related ,Scaffold	Interaction between pathway members	PPI directed (SignaLink)	direct	stimulation
PRKACA	1_26_22_protein kinase cAMP-dependent	Protein kinases	Signaling	01_A_Cytosol	Mediator,Scaffold	GLI1	1_5_2_Transcription factors	Transcription & transcription factors	Transcription	03_C_Nucleoplasm	Mediator,Transcription factor	Interaction between pathway members	PPI directed (SignaLink)	direct	stimulation
PRKACA	1_26_22_protein kinase cAMP-dependent	Protein kinases	Signaling	01_A_Cytosol	Mediator,Scaffold	GLI3	1_5_2_Transcription factors	Transcription & transcription factors	Transcription	03_C_Nucleoplasm	Transcription factor	Interaction between pathway members	PPI directed (SignaLink)	direct	stimulation
PRKACA	1_26_22_protein kinase cAMP-dependent	Protein kinases	Signaling	01_A_Cytosol	Mediator,Scaffold	GLIS2	1_5_2_Transcription factors	Transcription & transcription factors	Transcription	03_C_Nucleoplasm	Mediator,Transcription factor	Interaction between pathway members	PPI directed (SignaLink)	direct	stimulation
PRKACA	1_26_22_protein kinase cAMP-dependent	Protein kinases	Signaling	01_A_Cytosol	Mediator,Scaffold	GSK3B	1_26_34_other_kinases	Protein kinases	Signaling	01_A_Cytosol	Mediator,Co-factor	Interaction between pathway members	PPI directed (SignaLink)	indirect	unknown
PRKACA	1_26_22_protein kinase cAMP-dependent	Protein kinases	Signaling	01_A_Cytosol	Mediator,Scaffold	CSNK1A1L	1_26_34_other_kinases	Protein kinases	Signaling	03_A_Nucleus	Co-factor	Interaction between pathway members	PPI directed (SignaLink)	indirect	stimulation
PRKACA	1_26_22_protein kinase cAMP-dependent	Protein kinases	Signaling	01_A_Cytosol	Mediator,Scaffold	LRP6	1_18_Metabolism of vitamins and cofactors	Metabolism of vitamins and cofactors	Metabolism	02_B_Cell membrane	Receptor,Co-factor,Endocytosis related	Interaction between pathway members	PPI directed (SignaLink)	indirect	stimulation
PRKACA	1_26_22_protein kinase cAMP-dependent	Protein kinases	Signaling	01_A_Cytosol	Mediator,Scaffold	CREBBP	1_5_2_Transcription factors	Transcription & transcription factors	Transcription	03_C_Nucleoplasm	Co-factor	Post-translational modification	PPI directed (SignaLink)	direct	unknown
PRKACA	1_26_22_protein kinase cAMP-dependent	Protein kinases	Signaling	01_A_Cytosol	Mediator,Scaffold	ADRA2A	3_6_7_Adrenoceptors	Neuronal System_synapses_channels	Neuronal System_synapses_channels	02_B_Cell membrane		Post-translational modification	PPI directed (SignaLink)	direct	unknown
PRKACA	1_26_22_protein kinase cAMP-dependent	Protein kinases	Signaling	01_A_Cytosol	Mediator,Scaffold	PIK3R1	1_1_5_Phospholipid metabolism	Lipid & FA metabolism	Metabolism	01_A_Cytosol	Mediator,Scaffold	Post-translational modification	PPI directed (SignaLink)	direct	unknown
PRKACA	1_26_22_protein kinase cAMP-dependent	Protein kinases	Signaling	01_A_Cytosol		CREBBP	1_5_2_Transcription factors	Transcription & transcription factors	Transcription	03_C_Nucleoplasm	Co-factor	Post-translational modification	PPI directed (SignaLink)	direct	unknown
PRKACA	1_26_22_protein kinase cAMP-dependent	Protein kinases	Signaling	01_A_Cytosol		PIK3R1	1_1_5_Phospholipid metabolism	Lipid & FA metabolism	Metabolism	01_A_Cytosol	Mediator,Scaffold	Post-translational modification	PPI directed (SignaLink)	direct	unknown
PRKACA	1_26_22_protein kinase cAMP-dependent	Protein kinases	Signaling	01_A_Cytosol	Mediator,Scaffold	PDE3B	1_26_13_phosphodiesterase	Metabolism of nucleotides & phosphates	Metabolism	01_B_2_Endoplasmic reticulum	Scaffold	Directed protein-protein interaction	PPI predicted as directed (SignaLink)	direct	unknown
PRKACA	1_26_22_protein kinase cAMP-dependent	Protein kinases	Signaling	01_A_Cytosol	Mediator,Scaffold	GRIA1	3_3_Neuronal System_synapses_channels	Neuronal System_synapses_channels	Neuronal System_synapses_channels	02_B_Cell membrane		Directed protein-protein interaction	PPI predicted as directed (SignaLink)	direct	unknown
PRKACA	1_26_22_protein kinase cAMP-dependent	Protein kinases	Signaling	01_A_Cytosol	Mediator,Scaffold	PDE4D	1_26_13_phosphodiesterase	Metabolism of nucleotides & phosphates	Metabolism	01_A_Cytosol	Scaffold	Directed protein-protein interaction	PPI predicted as directed (SignaLink)	direct	unknown
PRKACA	1_26_22_protein kinase cAMP-dependent	Protein kinases	Signaling	01_A_Cytosol	Mediator,Scaffold	GRIA4	3_3_Neuronal System_synapses_channels	Neuronal System_synapses_channels	Neuronal System_synapses_channels	02_B_Cell membrane		Directed protein-protein interaction	PPI predicted as directed (SignaLink)	direct	unknown
PRKACA	1_26_22_protein kinase cAMP-dependent	Protein kinases	Signaling	01_A_Cytosol	Mediator,Scaffold	RANBP9	1_28_Nucleus_nuclear_pore_complexes	Nucleus	Organelles	03_B_Nuclear envelope	Mediator	Directed protein-protein interaction	PPI predicted as directed (SignaLink)	direct	unknown
PRKACA	1_26_22_protein kinase cAMP-dependent	Protein kinases	Signaling	01_A_Cytosol	Mediator,Scaffold	APC	3_2_11_Signaling by Wnt	Signaling - Cell fates	Signaling	01_D_3_Microtubules	Endocytosis related ,Scaffold	Directed protein-protein interaction	PPI predicted as directed (SignaLink)	direct	unknown
PRKACA	1_26_22_protein kinase cAMP-dependent	Protein kinases	Signaling	01_A_Cytosol	Mediator,Scaffold	MAP3K3	1_26_14_mitogen-activated protein kinase	Protein kinases	Signaling	01_A_Cytosol	Mediator	Directed protein-protein interaction	PPI predicted as directed (SignaLink)	direct	unknown
PRKACA	1_26_22_protein kinase cAMP-dependent	Protein kinases	Signaling	01_A_Cytosol	Mediator,Scaffold	CCND1	4_1_2_Cell Cycle	Signaling - Cell fates	Signaling	03_A_Nucleus		Directed protein-protein interaction	PPI predicted as directed (SignaLink)	direct	unknown
PRKACA	1_26_22_protein kinase cAMP-dependent	Protein kinases	Signaling	01_A_Cytosol	Mediator,Scaffold	EGFR	3_2_22_ERBB family signaling	Signaling - Cell fates	Signaling	02_B_Cell membrane	Receptor,Endocytosis related	Directed protein-protein interaction	PPI predicted as directed (SignaLink)	direct	unknown
NEDD4L	1_8_6_Protein ubiquitination	Post-translational protein modification	Protein translation, folding, modification & degradation	01_B_3_Golgi apparatus	Co-factor	SMAD7	1_5_2_Transcription factors	Transcription & transcription factors	Transcription	03_C_Nucleoplasm	Co-factor,Transcription factor	Interaction between pathway members	PPI directed (SignaLink)	direct	stimulation
NEDD4L	1_8_6_Protein ubiquitination	Post-translational protein modification	Protein translation, folding, modification & degradation	01_B_3_Golgi apparatus	Co-factor	CLIC1	3_1_18_Chloride channel	Ion transporters	Metabolism	02_B_Cell membrane	Scaffold	Post-translational modification	PPI directed (SignaLink)	direct	unknown
NEDD4L	1_8_6_Protein ubiquitination	Post-translational protein modification	Protein translation, folding, modification & degradation	01_B_3_Golgi apparatus	Co-factor	SGK1	1_26_28_serine/threonine kinase	Protein kinases	Signaling	01_A_Cytosol	Mediator	Directed protein-protein interaction	PPI predicted as directed (SignaLink)	direct	unknown
MAPK1	1_26_14_mitogen-activated protein kinase	Protein kinases	Signaling	01_A_Cytosol	Mediator	MAP2K2	1_26_14_mitogen-activated protein kinase	Protein kinases	Signaling	01_A_Cytosol	Mediator	Interaction between pathway members	PPI directed (SignaLink)	indirect	unknown
MAPK1	1_26_14_mitogen-activated protein kinase	Protein kinases	Signaling	01_A_Cytosol	Mediator	RPS6KA1	1_8_1_Translation	Metabolism of mRNA & Translation	Protein translation, folding, modification & degradation	01_C_3_Ribosomes	Mediator,Scaffold	Interaction between pathway members	PPI directed (SignaLink)	direct	stimulation
MAPK1	1_26_14_mitogen-activated protein kinase	Protein kinases	Signaling	01_A_Cytosol	Mediator	RPS6KA5	1_8_1_Translation	Metabolism of mRNA & Translation	Protein translation, folding, modification & degradation	01_C_3_Ribosomes	Mediator,Scaffold	Interaction between pathway members	PPI directed (SignaLink)	direct	stimulation
MAPK1	1_26_14_mitogen-activated protein kinase	Protein kinases	Signaling	01_A_Cytosol	Mediator	RAF1	1_26_16_mitogen-activated protein kinase kinase kinase	Protein kinases	Signaling	01_A_Cytosol	Mediator,Scaffold	Interaction between pathway members	PPI directed (SignaLink)	direct	stimulation
MAPK1	1_26_14_mitogen-activated protein kinase	Protein kinases	Signaling	01_A_Cytosol	Mediator	SOS1	1_26_2_Ras_GEF	Ras GTPases and regulators	Signaling	01_A_Cytosol	Mediator	Interaction between pathway members	PPI directed (SignaLink)	direct	stimulation
MAPK1	1_26_14_mitogen-activated protein kinase	Protein kinases	Signaling	01_A_Cytosol	Mediator	SMAD3	1_5_2_Transcription factors	Transcription & transcription factors	Transcription	03_C_Nucleoplasm	Mediator,Transcription factor	Interaction between pathway members	PPI directed (SignaLink)	direct	stimulation
MAPK1	1_26_14_mitogen-activated protein kinase	Protein kinases	Signaling	01_A_Cytosol	Mediator	SMAD2	1_5_2_Transcription factors	Transcription & transcription factors	Transcription	03_C_Nucleoplasm	Mediator,Transcription factor	Interaction between pathway members	PPI directed (SignaLink)	direct	stimulation
MAPK1	1_26_14_mitogen-activated protein kinase	Protein kinases	Signaling	01_A_Cytosol	Mediator	MAP2K3	1_26_14_mitogen-activated protein kinase	Protein kinases	Signaling	01_A_Cytosol	Mediator	Interaction between pathway members	PPI directed (SignaLink)	direct	stimulation
MAPK1	1_26_14_mitogen-activated protein kinase	Protein kinases	Signaling	01_A_Cytosol	Mediator	MAP3K5	1_26_14_mitogen-activated protein kinase	Protein kinases	Signaling	01_A_Cytosol	Mediator	Interaction between pathway members	PPI directed (SignaLink)	direct	stimulation
MAPK1	1_26_14_mitogen-activated protein kinase	Protein kinases	Signaling	01_A_Cytosol	Mediator	PRKCD	1_26_23_protein kinase C	Protein kinases	Signaling	01_B_2_Endoplasmic reticulum		Directed protein-protein interaction	PPI predicted as directed (SignaLink)	direct	unknown
MAPK1	1_26_14_mitogen-activated protein kinase	Protein kinases	Signaling	01_A_Cytosol	Mediator	CREBBP	1_5_2_Transcription factors	Transcription & transcription factors	Transcription	03_C_Nucleoplasm	Co-factor	Post-translational modification	PPI directed (SignaLink)	direct	unknown
MAPK1	1_26_14_mitogen-activated protein kinase	Protein kinases	Signaling	01_A_Cytosol	Mediator	ADRA2A	3_6_7_Adrenoceptors	Neuronal System_synapses_channels	Neuronal System_synapses_channels	02_B_Cell membrane		Post-translational modification	PPI directed (SignaLink)	direct	unknown
MAPK1	1_26_14_mitogen-activated protein kinase	Protein kinases	Signaling	01_A_Cytosol	Mediator	PIK3R1	1_1_5_Phospholipid metabolism	Lipid & FA metabolism	Metabolism	01_A_Cytosol	Mediator,Scaffold	Post-translational modification	PPI directed (SignaLink)	direct	unknown
MAPK1	1_26_14_mitogen-activated protein kinase	Protein kinases	Signaling	01_A_Cytosol		CREBBP	1_5_2_Transcription factors	Transcription & transcription factors	Transcription	03_C_Nucleoplasm	Co-factor	Post-translational modification	PPI directed (SignaLink)	direct	unknown
MAPK1	1_26_14_mitogen-activated protein kinase	Protein kinases	Signaling	01_A_Cytosol		ADRA2A	3_6_7_Adrenoceptors	Neuronal System_synapses_channels	Neuronal System_synapses_channels	02_B_Cell membrane		Post-translational modification	PPI directed (SignaLink)	direct	unknown
MAPK1	1_26_14_mitogen-activated protein kinase	Protein kinases	Signaling	01_A_Cytosol		PIK3R1	1_1_5_Phospholipid metabolism	Lipid & FA metabolism	Metabolism	01_A_Cytosol	Mediator,Scaffold	Post-translational modification	PPI directed (SignaLink)	direct	unknown
MAPK1	1_26_14_mitogen-activated protein kinase	Protein kinases	Signaling	01_A_Cytosol		CREBBP	1_5_2_Transcription factors	Transcription & transcription factors	Transcription	03_C_Nucleoplasm	Co-factor	Post-translational modification	PPI directed (SignaLink)	direct	unknown
MAPK1	1_26_14_mitogen-activated protein kinase	Protein kinases	Signaling	01_A_Cytosol		PIK3R1	1_1_5_Phospholipid metabolism	Lipid & FA metabolism	Metabolism	01_A_Cytosol	Mediator,Scaffold	Post-translational modification	PPI directed (SignaLink)	direct	unknown
MAPK1	1_26_14_mitogen-activated protein kinase	Protein kinases	Signaling	01_A_Cytosol		CREBBP	1_5_2_Transcription factors	Transcription & transcription factors	Transcription	03_C_Nucleoplasm	Co-factor	Post-translational modification	PPI directed (SignaLink)	direct	unknown
MAPK1	1_26_14_mitogen-activated protein kinase	Protein kinases	Signaling	01_A_Cytosol		ADRA2A	3_6_7_Adrenoceptors	Neuronal System_synapses_channels	Neuronal System_synapses_channels	02_B_Cell membrane		Post-translational modification	PPI directed (SignaLink)	direct	unknown
MAPK1	1_26_14_mitogen-activated protein kinase	Protein kinases	Signaling	01_A_Cytosol		PIK3R1	1_1_5_Phospholipid metabolism	Lipid & FA metabolism	Metabolism	01_A_Cytosol	Mediator,Scaffold	Post-translational modification	PPI directed (SignaLink)	direct	unknown
MAPK1	1_26_14_mitogen-activated protein kinase	Protein kinases	Signaling	01_A_Cytosol		CREBBP	1_5_2_Transcription factors	Transcription & transcription factors	Transcription	03_C_Nucleoplasm	Co-factor	Post-translational modification	PPI directed (SignaLink)	direct	unknown
MAPK1	1_26_14_mitogen-activated protein kinase	Protein kinases	Signaling	01_A_Cytosol		ADRA2A	3_6_7_Adrenoceptors	Neuronal System_synapses_channels	Neuronal System_synapses_channels	02_B_Cell membrane		Post-translational modification	PPI directed (SignaLink)	direct	unknown
MAPK1	1_26_14_mitogen-activated protein kinase	Protein kinases	Signaling	01_A_Cytosol		PIK3R1	1_1_5_Phospholipid metabolism	Lipid & FA metabolism	Metabolism	01_A_Cytosol	Mediator,Scaffold	Post-translational modification	PPI directed (SignaLink)	direct	unknown
MAPK1	1_26_14_mitogen-activated protein kinase	Protein kinases	Signaling	01_A_Cytosol	Mediator	INSR	3_2_19_Signaling by Insulin receptor	Signaling - Cell fates	Signaling	02_B_Cell membrane		Directed protein-protein interaction	PPI predicted as directed (SignaLink)	direct	unknown
MAPK1	1_26_14_mitogen-activated protein kinase	Protein kinases	Signaling	01_A_Cytosol	Mediator	ESR1	3_12_Hormone activity	Hormones	Signaling	03_A_Nucleus	Receptor,Transcription factor	Directed protein-protein interaction	PPI predicted as directed (SignaLink)	direct	unknown
MAPK1	1_26_14_mitogen-activated protein kinase	Protein kinases	Signaling	01_A_Cytosol	Mediator	AGTR1	3_6_8_Angiotensin receptors	Hormones	Signaling	02_B_Cell membrane		Directed protein-protein interaction	PPI predicted as directed (SignaLink)	direct	unknown
MAPK1	1_26_14_mitogen-activated protein kinase	Protein kinases	Signaling	01_A_Cytosol	Mediator	ESR2	3_12_Hormone activity	Hormones	Signaling	03_A_Nucleus	Transcription factor	Directed protein-protein interaction	PPI predicted as directed (SignaLink)	direct	unknown
MAPK1	1_26_14_mitogen-activated protein kinase	Protein kinases	Signaling	01_A_Cytosol	Mediator	HNF4A	1_5_2_Transcription factors	Transcription & transcription factors	Transcription	03_C_Nucleoplasm	Transcription factor	Directed protein-protein interaction	PPI predicted as directed (SignaLink)	direct	unknown
MAPK1	1_26_14_mitogen-activated protein kinase	Protein kinases	Signaling	01_A_Cytosol	Mediator	RPS6KB1	1_8_1_Translation	Metabolism of mRNA & Translation	Protein translation, folding, modification & degradation	01_C_3_Ribosomes		Directed protein-protein interaction	PPI predicted as directed (SignaLink)	direct	unknown
MAPK1	1_26_14_mitogen-activated protein kinase	Protein kinases	Signaling	01_A_Cytosol	Mediator	PGR	1_5_1_Transcription	Transcription & transcription factors	Transcription	03_C_Nucleoplasm	Receptor,Scaffold,Transcription factor	Directed protein-protein interaction	PPI predicted as directed (SignaLink)	direct	unknown
MAPK1	1_26_14_mitogen-activated protein kinase	Protein kinases	Signaling	01_A_Cytosol	Mediator	VDR	1_18_Metabolism of vitamins and cofactors	Metabolism of vitamins and cofactors	Metabolism	03_C_Nucleoplasm	Transcription factor	Directed protein-protein interaction	PPI predicted as directed (SignaLink)	direct	unknown
MAPK1	1_26_14_mitogen-activated protein kinase	Protein kinases	Signaling	01_A_Cytosol	Mediator	SOS1	1_26_2_Ras_GEF	Ras GTPases and regulators	Signaling	01_A_Cytosol	Mediator	Directed protein-protein interaction	PPI predicted as directed (SignaLink)	direct	unknown
MAPK1	1_26_14_mitogen-activated protein kinase	Protein kinases	Signaling	01_A_Cytosol	Mediator	KHDRBS1	1_5_1_Transcription	Transcription & transcription factors	Transcription	03_C_Nucleoplasm		Directed protein-protein interaction	PPI predicted as directed (SignaLink)	direct	unknown
MAPK1	1_26_14_mitogen-activated protein kinase	Protein kinases	Signaling	01_A_Cytosol	Mediator	TCF3	1_5_2_Transcription factors	Transcription & transcription factors	Transcription	03_C_Nucleoplasm	Transcription factor	Directed protein-protein interaction	PPI predicted as directed (SignaLink)	direct	unknown
MAPK1	1_26_14_mitogen-activated protein kinase	Protein kinases	Signaling	01_A_Cytosol	Mediator	ETS1	1_5_2_Transcription factors	Transcription & transcription factors	Transcription	03_C_Nucleoplasm	Transcription factor	Directed protein-protein interaction	PPI predicted as directed (SignaLink)	direct	unknown
MAPK1	1_26_14_mitogen-activated protein kinase	Protein kinases	Signaling	01_A_Cytosol	Mediator	KRT8	1_32_Cornification epidermins	Cornification epidermins	Other	01_D_2_Intermediate filaments (Keratin, filaments)	Scaffold	Directed protein-protein interaction	PPI predicted as directed (SignaLink)	direct	unknown
MAPK1	1_26_14_mitogen-activated protein kinase	Protein kinases	Signaling	01_A_Cytosol	Mediator	STAT5B	3_5_3_Cytokine Signaling in Immune system	GPCR signaling	Signaling	01_A_Cytosol	Transcription factor	Directed protein-protein interaction	PPI predicted as directed (SignaLink)	direct	unknown
MAPK1	1_26_14_mitogen-activated protein kinase	Protein kinases	Signaling	01_A_Cytosol	Mediator	RARA	1_34_Nuclear receptors	Nuclear receptors	Other	03_A_Nucleus	Scaffold,Transcription factor	Directed protein-protein interaction	PPI predicted as directed (SignaLink)	direct	unknown
MAPK1	1_26_14_mitogen-activated protein kinase	Protein kinases	Signaling	01_A_Cytosol	Mediator	TSC2	1_26_3_Ras_GAP	Ras GTPases and regulators	Signaling	01_A_Cytosol	Mediator,Co-factor	Directed protein-protein interaction	PPI predicted as directed (SignaLink)	direct	unknown
MAPK1	1_26_14_mitogen-activated protein kinase	Protein kinases	Signaling	01_A_Cytosol	Mediator	AR	1_8_17_Peptide hormone metabolism	Hormones	Signaling	03_A_Nucleus	Transcription factor	Directed protein-protein interaction	PPI predicted as directed (SignaLink)	direct	unknown
MAPK1	1_26_14_mitogen-activated protein kinase	Protein kinases	Signaling	01_A_Cytosol	Mediator	NGFR	4_2_Programmed Cell Death	Cell death	Signaling	02_B_Cell membrane		Directed protein-protein interaction	PPI predicted as directed (SignaLink)	direct	unknown
MAPK1	1_26_14_mitogen-activated protein kinase	Protein kinases	Signaling	01_A_Cytosol	Mediator	STAT3	3_5_3_Cytokine Signaling in Immune system	GPCR signaling	Signaling	01_A_Cytosol	Transcription factor	Directed protein-protein interaction	PPI predicted as directed (SignaLink)	direct	unknown
MAPK1	1_26_14_mitogen-activated protein kinase	Protein kinases	Signaling	01_A_Cytosol	Mediator	PRKCE	1_26_23_protein kinase C	Protein kinases	Signaling	01_A_Cytosol	Scaffold	Directed protein-protein interaction	PPI predicted as directed (SignaLink)	direct	unknown
MAPK1	1_26_14_mitogen-activated protein kinase	Protein kinases	Signaling	01_A_Cytosol	Mediator	NCOA3	1_34_Nuclear receptors	Nuclear receptors	Other	03_C_Nucleoplasm	Transcription factor	Directed protein-protein interaction	PPI predicted as directed (SignaLink)	direct	unknown
MAPK1	1_26_14_mitogen-activated protein kinase	Protein kinases	Signaling	01_A_Cytosol	Mediator	EPOR	1_25_3_Cellular response to hypoxia	Signaling - ROS/hypoxia, heat stress	Signaling	02_B_Cell membrane	Receptor	Directed protein-protein interaction	PPI predicted as directed (SignaLink)	direct	unknown
MAPK1	1_26_14_mitogen-activated protein kinase	Protein kinases	Signaling	01_A_Cytosol	Mediator	NCOA1	1_34_Nuclear receptors	Nuclear receptors	Other	03_C_Nucleoplasm	Transcription factor	Directed protein-protein interaction	PPI predicted as directed (SignaLink)	direct	unknown
MAPK1	1_26_14_mitogen-activated protein kinase	Protein kinases	Signaling	01_A_Cytosol	Mediator	PRKCZ	1_26_23_protein kinase C	Protein kinases	Signaling	01_A_Cytosol	Mediator,Endocytosis related ,Scaffold	Directed protein-protein interaction	PPI predicted as directed (SignaLink)	direct	unknown
MAPK1	1_26_14_mitogen-activated protein kinase	Protein kinases	Signaling	01_A_Cytosol	Mediator	LIFR	3_5_3_Cytokine Signaling in Immune system	GPCR signaling	Signaling	02_B_Cell membrane	Receptor	Directed protein-protein interaction	PPI predicted as directed (SignaLink)	direct	unknown
MAPK1	1_26_14_mitogen-activated protein kinase	Protein kinases	Signaling	01_A_Cytosol		ADRA2A	3_6_7_Adrenoceptors	Neuronal System_synapses_channels	Neuronal System_synapses_channels	02_B_Cell membrane		Post-translational modification	PPI directed (SignaLink)	direct	unknown
BRAF	1_26_16_mitogen-activated protein kinase kinase kinase	Protein kinases	Signaling	01_A_Cytosol	Mediator	MAP2K1	1_26_14_mitogen-activated protein kinase	Protein kinases	Signaling	01_A_Cytosol		Interaction between pathway members	PPI directed (SignaLink)	direct	stimulation
BRAF	1_26_16_mitogen-activated protein kinase kinase kinase	Protein kinases	Signaling	01_A_Cytosol	Mediator	MAP2K2	1_26_14_mitogen-activated protein kinase	Protein kinases	Signaling	01_A_Cytosol	Mediator	Interaction between pathway members	PPI directed (SignaLink)	direct	stimulation
BRAF	1_26_16_mitogen-activated protein kinase kinase kinase	Protein kinases	Signaling	01_A_Cytosol	Mediator	PRKACA	1_26_22_protein kinase cAMP-dependent	Protein kinases	Signaling	01_A_Cytosol	Mediator,Scaffold	Directed protein-protein interaction	PPI predicted as directed (SignaLink)	direct	unknown
BRAF	1_26_16_mitogen-activated protein kinase kinase kinase	Protein kinases	Signaling	01_A_Cytosol	Mediator	NEDD4L	1_8_6_Protein ubiquitination	Post-translational protein modification	Protein translation, folding, modification & degradation	01_B_3_Golgi apparatus	Co-factor	Directed protein-protein interaction	PPI predicted as directed (SignaLink)	direct	unknown
BRAF	1_26_16_mitogen-activated protein kinase kinase kinase	Protein kinases	Signaling	01_A_Cytosol	Mediator	MAP2K2	1_26_14_mitogen-activated protein kinase	Protein kinases	Signaling	01_A_Cytosol	Mediator	Directed protein-protein interaction	PPI predicted as directed (SignaLink)	direct	unknown
BRAF	1_26_16_mitogen-activated protein kinase kinase kinase	Protein kinases	Signaling	01_A_Cytosol	Mediator	MAPK1	1_26_14_mitogen-activated protein kinase	Protein kinases	Signaling	01_A_Cytosol	Mediator	Directed protein-protein interaction	PPI predicted as directed (SignaLink)	direct	unknown
PRKAA1	1_26_22_protein kinase cAMP-dependent	Protein kinases	Signaling	03_F_Nuclear speckles		CREBBP	1_5_2_Transcription factors	Transcription & transcription factors	Transcription	03_C_Nucleoplasm	Co-factor	Post-translational modification	PPI directed (SignaLink)	direct	unknown
PRKAA1	1_26_22_protein kinase cAMP-dependent	Protein kinases	Signaling	03_F_Nuclear speckles	Scaffold	CREBBP	1_5_2_Transcription factors	Transcription & transcription factors	Transcription	03_C_Nucleoplasm	Co-factor	Post-translational modification	PPI directed (SignaLink)	direct	unknown
PRKAA1	1_26_22_protein kinase cAMP-dependent	Protein kinases	Signaling	03_F_Nuclear speckles	Scaffold	ADRA2A	3_6_7_Adrenoceptors	Neuronal System_synapses_channels	Neuronal System_synapses_channels	02_B_Cell membrane		Post-translational modification	PPI directed (SignaLink)	direct	unknown
PRKAA1	1_26_22_protein kinase cAMP-dependent	Protein kinases	Signaling	03_F_Nuclear speckles	Scaffold	PIK3R1	1_1_5_Phospholipid metabolism	Lipid & FA metabolism	Metabolism	01_A_Cytosol	Mediator,Scaffold	Post-translational modification	PPI directed (SignaLink)	direct	unknown
PRKAA1	1_26_22_protein kinase cAMP-dependent	Protein kinases	Signaling	03_F_Nuclear speckles		ADRA2A	3_6_7_Adrenoceptors	Neuronal System_synapses_channels	Neuronal System_synapses_channels	02_B_Cell membrane		Post-translational modification	PPI directed (SignaLink)	direct	unknown
PRKAA1	1_26_22_protein kinase cAMP-dependent	Protein kinases	Signaling	03_F_Nuclear speckles		PIK3R1	1_1_5_Phospholipid metabolism	Lipid & FA metabolism	Metabolism	01_A_Cytosol	Mediator,Scaffold	Post-translational modification	PPI directed (SignaLink)	direct	unknown
PRKAA1	1_26_22_protein kinase cAMP-dependent	Protein kinases	Signaling	03_F_Nuclear speckles	Scaffold	MTOR	3_2_23_Signaling by TOR	Signaling - Cell fates	Signaling	01_A_Cytosol	Mediator	Directed protein-protein interaction	PPI predicted as directed (SignaLink)	direct	unknown
PRKAA1	1_26_22_protein kinase cAMP-dependent	Protein kinases	Signaling	03_F_Nuclear speckles	Scaffold	GRIK2	3_3_Neuronal System_synapses_channels	Neuronal System_synapses_channels	Neuronal System_synapses_channels	02_B_Cell membrane		Directed protein-protein interaction	PPI predicted as directed (SignaLink)	direct	unknown
PRKG1	1_26_28_serine/threonine kinase	Protein kinases	Signaling	01_A_Cytosol		ADRA2A	3_6_7_Adrenoceptors	Neuronal System_synapses_channels	Neuronal System_synapses_channels	02_B_Cell membrane		Post-translational modification	PPI directed (SignaLink)	direct	unknown
PRKG1	1_26_28_serine/threonine kinase	Protein kinases	Signaling	01_A_Cytosol	Scaffold	CREBBP	1_5_2_Transcription factors	Transcription & transcription factors	Transcription	03_C_Nucleoplasm	Co-factor	Post-translational modification	PPI directed (SignaLink)	direct	unknown
PRKG1	1_26_28_serine/threonine kinase	Protein kinases	Signaling	01_A_Cytosol	Scaffold	ADRA2A	3_6_7_Adrenoceptors	Neuronal System_synapses_channels	Neuronal System_synapses_channels	02_B_Cell membrane		Post-translational modification	PPI directed (SignaLink)	direct	unknown
PRKG1	1_26_28_serine/threonine kinase	Protein kinases	Signaling	01_A_Cytosol	Scaffold	PIK3R1	1_1_5_Phospholipid metabolism	Lipid & FA metabolism	Metabolism	01_A_Cytosol	Mediator,Scaffold	Post-translational modification	PPI directed (SignaLink)	direct	unknown
PRKG1	1_26_28_serine/threonine kinase	Protein kinases	Signaling	01_A_Cytosol		CREBBP	1_5_2_Transcription factors	Transcription & transcription factors	Transcription	03_C_Nucleoplasm	Co-factor	Post-translational modification	PPI directed (SignaLink)	direct	unknown
PRKG1	1_26_28_serine/threonine kinase	Protein kinases	Signaling	01_A_Cytosol		ADRA2A	3_6_7_Adrenoceptors	Neuronal System_synapses_channels	Neuronal System_synapses_channels	02_B_Cell membrane		Post-translational modification	PPI directed (SignaLink)	direct	unknown
PRKG1	1_26_28_serine/threonine kinase	Protein kinases	Signaling	01_A_Cytosol		PIK3R1	1_1_5_Phospholipid metabolism	Lipid & FA metabolism	Metabolism	01_A_Cytosol	Mediator,Scaffold	Post-translational modification	PPI directed (SignaLink)	direct	unknown
PRKG1	1_26_28_serine/threonine kinase	Protein kinases	Signaling	01_A_Cytosol		CREBBP	1_5_2_Transcription factors	Transcription & transcription factors	Transcription	03_C_Nucleoplasm	Co-factor	Post-translational modification	PPI directed (SignaLink)	direct	unknown
PRKG1	1_26_28_serine/threonine kinase	Protein kinases	Signaling	01_A_Cytosol		PIK3R1	1_1_5_Phospholipid metabolism	Lipid & FA metabolism	Metabolism	01_A_Cytosol	Mediator,Scaffold	Post-translational modification	PPI directed (SignaLink)	direct	unknown
PRKG1	1_26_28_serine/threonine kinase	Protein kinases	Signaling	01_A_Cytosol		CREBBP	1_5_2_Transcription factors	Transcription & transcription factors	Transcription	03_C_Nucleoplasm	Co-factor	Post-translational modification	PPI directed (SignaLink)	direct	unknown
PRKG1	1_26_28_serine/threonine kinase	Protein kinases	Signaling	01_A_Cytosol		ADRA2A	3_6_7_Adrenoceptors	Neuronal System_synapses_channels	Neuronal System_synapses_channels	02_B_Cell membrane		Post-translational modification	PPI directed (SignaLink)	direct	unknown
PRKG1	1_26_28_serine/threonine kinase	Protein kinases	Signaling	01_A_Cytosol		PIK3R1	1_1_5_Phospholipid metabolism	Lipid & FA metabolism	Metabolism	01_A_Cytosol	Mediator,Scaffold	Post-translational modification	PPI directed (SignaLink)	direct	unknown
PRKG1	1_26_28_serine/threonine kinase	Protein kinases	Signaling	01_A_Cytosol	Scaffold	PRKCA	1_26_23_protein kinase C	Protein kinases	Signaling	01_A_Cytosol		Directed protein-protein interaction	PPI predicted as directed (SignaLink)	direct	unknown
PRKG1	1_26_28_serine/threonine kinase	Protein kinases	Signaling	01_A_Cytosol	Scaffold	NPR1	3_3_Neuronal System_synapses_channels	Neuronal System_synapses_channels	Neuronal System_synapses_channels	02_B_Cell membrane	Receptor,Co-factor	Directed protein-protein interaction	PPI predicted as directed (SignaLink)	direct	unknown
INSR	3_2_19_Signaling by Insulin receptor	Signaling - Cell fates	Signaling	02_B_Cell membrane		IRS1	3_2_19_Signaling by Insulin receptor	Signaling - Cell fates	Signaling	01_A_Cytosol	Mediator,Scaffold	Interaction between pathway members	PPI directed (SignaLink)	direct	stimulation
INSR	3_2_19_Signaling by Insulin receptor	Signaling - Cell fates	Signaling	02_B_Cell membrane		IRS2	3_2_19_Signaling by Insulin receptor	Signaling - Cell fates	Signaling	01_A_Cytosol	Mediator,Scaffold	Interaction between pathway members	PPI directed (SignaLink)	direct	stimulation
INSR	3_2_19_Signaling by Insulin receptor	Signaling - Cell fates	Signaling	02_B_Cell membrane		GRB7	1_26_29_adapters/scaffolds	Adapters/scaffolds	Signaling	01_A_Cytosol	Co-factor,Scaffold	Interaction between pathway members	PPI directed (SignaLink)	direct	stimulation
INSR	3_2_19_Signaling by Insulin receptor	Signaling - Cell fates	Signaling	02_B_Cell membrane		DOK4	1_26_29_adapters/scaffolds	Adapters/scaffolds	Signaling	01_A_Cytosol	Co-factor,Scaffold	Interaction between pathway members	PPI directed (SignaLink)	direct	stimulation
INSR	3_2_19_Signaling by Insulin receptor	Signaling - Cell fates	Signaling	02_B_Cell membrane		DOK5	1_26_29_adapters/scaffolds	Adapters/scaffolds	Signaling	01_A_Cytosol	Co-factor,Scaffold	Interaction between pathway members	PPI directed (SignaLink)	direct	stimulation
INSR	3_2_19_Signaling by Insulin receptor	Signaling - Cell fates	Signaling	02_B_Cell membrane		PLCG1	1_1_5_Phospholipid metabolism	Lipid & FA metabolism	Metabolism	01_A_Cytosol	Mediator,Scaffold	Directed protein-protein interaction	PPI predicted as directed (SignaLink)	direct	unknown
INSR	3_2_19_Signaling by Insulin receptor	Signaling - Cell fates	Signaling	02_B_Cell membrane		IRS1	3_2_19_Signaling by Insulin receptor	Signaling - Cell fates	Signaling	01_A_Cytosol	Mediator,Scaffold	Directed protein-protein interaction	PPI predicted as directed (SignaLink)	direct	unknown
INSR	3_2_19_Signaling by Insulin receptor	Signaling - Cell fates	Signaling	02_B_Cell membrane		IRS2	3_2_19_Signaling by Insulin receptor	Signaling - Cell fates	Signaling	01_A_Cytosol	Mediator,Scaffold	Directed protein-protein interaction	PPI predicted as directed (SignaLink)	direct	unknown
INSR	3_2_19_Signaling by Insulin receptor	Signaling - Cell fates	Signaling	02_B_Cell membrane		CRK	1_26_29_adapters/scaffolds	Adapters/scaffolds	Signaling	01_A_Cytosol	Co-factor,Scaffold	Directed protein-protein interaction	PPI predicted as directed (SignaLink)	direct	unknown
INSR	3_2_19_Signaling by Insulin receptor	Signaling - Cell fates	Signaling	02_B_Cell membrane		SRC	1_26_30_non-receptor tyrosine kinase	Protein kinases	Signaling	01_A_Cytosol	Mediator,Endocytosis related ,Scaffold	Directed protein-protein interaction	PPI predicted as directed (SignaLink)	direct	unknown
INSR	3_2_19_Signaling by Insulin receptor	Signaling - Cell fates	Signaling	02_B_Cell membrane		CRKL	1_26_29_adapters/scaffolds	Adapters/scaffolds	Signaling	01_A_Cytosol	Co-factor,Endocytosis related	Directed protein-protein interaction	PPI predicted as directed (SignaLink)	direct	unknown
INSR	3_2_19_Signaling by Insulin receptor	Signaling - Cell fates	Signaling	02_B_Cell membrane		GAB1	1_26_29_adapters/scaffolds	Adapters/scaffolds	Signaling	01_A_Cytosol	Mediator,Scaffold	Directed protein-protein interaction	PPI predicted as directed (SignaLink)	direct	unknown
INSR	3_2_19_Signaling by Insulin receptor	Signaling - Cell fates	Signaling	02_B_Cell membrane		STAT5B	3_5_3_Cytokine Signaling in Immune system	GPCR signaling	Signaling	01_A_Cytosol	Transcription factor	Directed protein-protein interaction	PPI predicted as directed (SignaLink)	direct	unknown
INSR	3_2_19_Signaling by Insulin receptor	Signaling - Cell fates	Signaling	02_B_Cell membrane		KHDRBS1	1_5_1_Transcription	Transcription & transcription factors	Transcription	03_C_Nucleoplasm		Directed protein-protein interaction	PPI predicted as directed (SignaLink)	direct	unknown
INSR	3_2_19_Signaling by Insulin receptor	Signaling - Cell fates	Signaling	02_B_Cell membrane		PIK3R3	1_1_5_Phospholipid metabolism	Lipid & FA metabolism	Metabolism	01_A_Cytosol	Scaffold	Directed protein-protein interaction	PPI predicted as directed (SignaLink)	direct	unknown
INSR	3_2_19_Signaling by Insulin receptor	Signaling - Cell fates	Signaling	02_B_Cell membrane		PIK3R1	1_1_5_Phospholipid metabolism	Lipid & FA metabolism	Metabolism	01_A_Cytosol	Mediator,Scaffold	Directed protein-protein interaction	PPI predicted as directed (SignaLink)	direct	unknown
INSR	3_2_19_Signaling by Insulin receptor	Signaling - Cell fates	Signaling	02_B_Cell membrane		RASA1	1_26_3_Ras_GAP	Ras GTPases and regulators	Signaling	01_A_Cytosol	Co-factor	Directed protein-protein interaction	PPI predicted as directed (SignaLink)	direct	unknown
INSR	3_2_19_Signaling by Insulin receptor	Signaling - Cell fates	Signaling	02_B_Cell membrane		DOK4	1_26_29_adapters/scaffolds	Adapters/scaffolds	Signaling	01_A_Cytosol	Co-factor,Scaffold	Directed protein-protein interaction	PPI predicted as directed (SignaLink)	direct	unknown
INSR	3_2_19_Signaling by Insulin receptor	Signaling - Cell fates	Signaling	02_B_Cell membrane		PTPRF	1_26_24_protein tyrosine phosphatase	Protein phosphatases	Signaling	02_B_Cell membrane	Co-factor,Mediator,Scaffold	Directed protein-protein interaction	PPI predicted as directed (SignaLink)	direct	unknown
INSR	3_2_19_Signaling by Insulin receptor	Signaling - Cell fates	Signaling	02_B_Cell membrane		DOK5	1_26_29_adapters/scaffolds	Adapters/scaffolds	Signaling	01_A_Cytosol	Co-factor,Scaffold	Directed protein-protein interaction	PPI predicted as directed (SignaLink)	direct	unknown
INSR	3_2_19_Signaling by Insulin receptor	Signaling - Cell fates	Signaling	02_B_Cell membrane		JAK2	1_26_12_Janus kinase	Protein kinases	Signaling	01_A_Cytosol	Mediator	Directed protein-protein interaction	PPI predicted as directed (SignaLink)	direct	unknown
INSR	3_2_19_Signaling by Insulin receptor	Signaling - Cell fates	Signaling	02_B_Cell membrane		STAT5A	3_5_3_Cytokine Signaling in Immune system	GPCR signaling	Signaling	01_A_Cytosol	Transcription factor	Directed protein-protein interaction	PPI predicted as directed (SignaLink)	direct	unknown
PIN1	4_1_2_Cell Cycle	Signaling - Cell fates	Signaling	03_A_Nucleus	Scaffold	CLIC1	3_1_18_Chloride channel	Ion transporters	Metabolism	02_B_Cell membrane	Scaffold	Post-translational modification	PPI directed (SignaLink)	direct	unknown
PIN1	4_1_2_Cell Cycle	Signaling - Cell fates	Signaling	03_A_Nucleus	Scaffold	RPS6KB1	1_8_1_Translation	Metabolism of mRNA & Translation	Protein translation, folding, modification & degradation	01_C_3_Ribosomes		Directed protein-protein interaction	PPI predicted as directed (SignaLink)	direct	unknown
PIN1	4_1_2_Cell Cycle	Signaling - Cell fates	Signaling	03_A_Nucleus	Scaffold	CSNK2A1	1_26_34_other_kinases	Protein kinases	Signaling	03_C_Nucleoplasm	Mediator	Directed protein-protein interaction	PPI predicted as directed (SignaLink)	direct	unknown
PIN1	4_1_2_Cell Cycle	Signaling - Cell fates	Signaling	03_A_Nucleus	Scaffold	CSNK2A2	1_26_34_other_kinases	Protein kinases	Signaling	03_C_Nucleoplasm		Directed protein-protein interaction	PPI predicted as directed (SignaLink)	direct	unknown
NR3C1	1_34_Nuclear receptors	Nuclear receptors	Other	03_C_Nucleoplasm	Receptor,Scaffold,Transcription factor	SMAD3	1_5_2_Transcription factors	Transcription & transcription factors	Transcription	03_C_Nucleoplasm	Mediator,Transcription factor	Interaction between pathway members	PPI directed (SignaLink)	direct	stimulation
NR3C1	1_34_Nuclear receptors	Nuclear receptors	Other	03_C_Nucleoplasm	Receptor,Scaffold,Transcription factor	PPARG	1_1_1_Regulation of lipid metabolism by Peroxisome proliferator-activated receptor alpha (PPARalpha)	Lipid & FA metabolism	Metabolism	03_A_Nucleus	Scaffold,Transcription factor	Interaction between pathway members	PPI directed (SignaLink)	direct	stimulation
NR3C1	1_34_Nuclear receptors	Nuclear receptors	Other	03_C_Nucleoplasm	Receptor,Scaffold,Transcription factor	NR2F2	1_34_Nuclear receptors	Nuclear receptors	Other	03_C_Nucleoplasm	Scaffold,Transcription factor	Interaction between pathway members	PPI directed (SignaLink)	direct	stimulation
NR3C1	1_34_Nuclear receptors	Nuclear receptors	Other	03_C_Nucleoplasm	Receptor,Scaffold,Transcription factor	RXRA	3_2_8_Signaling by Retinoic Acid	Signaling - Cell fates	Signaling	03_A_Nucleus	Scaffold,Transcription factor	Interaction between pathway members	PPI directed (SignaLink)	direct	stimulation
NR3C1	1_34_Nuclear receptors	Nuclear receptors	Other	03_C_Nucleoplasm	Receptor,Scaffold,Transcription factor	NR4A1	1_34_Nuclear receptors	Nuclear receptors	Other	03_C_Nucleoplasm	Scaffold,Transcription factor	Interaction between pathway members	PPI directed (SignaLink)	direct	stimulation
NR3C1	1_34_Nuclear receptors	Nuclear receptors	Other	03_C_Nucleoplasm	Receptor,Scaffold,Transcription factor	NR4A2	1_34_Nuclear receptors	Nuclear receptors	Other	03_C_Nucleoplasm	Transcription factor	Interaction between pathway members	PPI directed (SignaLink)	direct	stimulation
NR3C1	1_34_Nuclear receptors	Nuclear receptors	Other	03_C_Nucleoplasm	Receptor,Scaffold,Transcription factor	NR4A3	1_34_Nuclear receptors	Nuclear receptors	Other	03_C_Nucleoplasm	Transcription factor	Interaction between pathway members	PPI directed (SignaLink)	direct	stimulation
NR3C1	1_34_Nuclear receptors	Nuclear receptors	Other	03_C_Nucleoplasm	Receptor,Scaffold,Transcription factor	AR	1_8_17_Peptide hormone metabolism	Hormones	Signaling	03_A_Nucleus	Transcription factor	Interaction between pathway members	PPI directed (SignaLink)	direct	stimulation
NR3C1	1_34_Nuclear receptors	Nuclear receptors	Other	03_C_Nucleoplasm	Receptor,Scaffold,Transcription factor	NR3C2	1_34_Nuclear receptors	Nuclear receptors	Other	03_C_Nucleoplasm	Transcription factor	Interaction between pathway members	PPI directed (SignaLink)	direct	stimulation
NR3C1	1_34_Nuclear receptors	Nuclear receptors	Other	03_C_Nucleoplasm	Receptor,Scaffold,Transcription factor	DUSP1	1_26_10_dual specificity phosphatase	Protein phosphatases	Signaling	03_H_Necleoli	Co-factor	Transcriptional regulation	Transcriptional directed (SignaLink)	indirect	unknown
NR3C1	1_34_Nuclear receptors	Nuclear receptors	Other	03_C_Nucleoplasm	Receptor,Scaffold,Transcription factor	NR3C1	1_34_Nuclear receptors	Nuclear receptors	Other	03_C_Nucleoplasm	Receptor,Scaffold,Transcription factor	Transcriptional regulation	Transcriptional directed (SignaLink)	indirect	unknown
NR3C1	1_34_Nuclear receptors	Nuclear receptors	Other	03_C_Nucleoplasm	Receptor,Scaffold,Transcription factor	NR1I3	1_34_Nuclear receptors	Nuclear receptors	Other	03_C_Nucleoplasm	Transcription factor	Transcriptional regulation	Transcriptional directed (SignaLink)	indirect	unknown
NR3C1	1_34_Nuclear receptors	Nuclear receptors	Other	03_C_Nucleoplasm	Receptor,Scaffold,Transcription factor	MED14	1_5_1_Transcription	Transcription & transcription factors	Transcription	03_C_Nucleoplasm	Endocytosis related	Directed protein-protein interaction	PPI predicted as directed (SignaLink)	direct	unknown
NR3C1	1_34_Nuclear receptors	Nuclear receptors	Other	03_C_Nucleoplasm	Receptor,Scaffold,Transcription factor	STAT5A	3_5_3_Cytokine Signaling in Immune system	GPCR signaling	Signaling	01_A_Cytosol	Transcription factor	Directed protein-protein interaction	PPI predicted as directed (SignaLink)	direct	unknown
NR3C1	1_34_Nuclear receptors	Nuclear receptors	Other	03_C_Nucleoplasm	Receptor,Scaffold,Transcription factor	AR	1_8_17_Peptide hormone metabolism	Hormones	Signaling	03_A_Nucleus	Transcription factor	Directed protein-protein interaction	PPI predicted as directed (SignaLink)	direct	unknown
NR3C1	1_34_Nuclear receptors	Nuclear receptors	Other	03_C_Nucleoplasm	Receptor,Scaffold,Transcription factor	MDM2	1_8_6_Protein ubiquitination	Post-translational protein modification	Protein translation, folding, modification & degradation	03_A_Nucleus	Co-factor	Directed protein-protein interaction	PPI predicted as directed (SignaLink)	direct	unknown
NR3C1	1_34_Nuclear receptors	Nuclear receptors	Other	03_C_Nucleoplasm	Receptor,Scaffold,Transcription factor	STAT3	3_5_3_Cytokine Signaling in Immune system	GPCR signaling	Signaling	01_A_Cytosol	Transcription factor	Directed protein-protein interaction	PPI predicted as directed (SignaLink)	direct	unknown
STK3	1_26_28_serine/threonine kinase	Protein kinases	Signaling	01_A_Cytosol	Scaffold	CREBBP	1_5_2_Transcription factors	Transcription & transcription factors	Transcription	03_C_Nucleoplasm	Co-factor	Post-translational modification	PPI directed (SignaLink)	direct	unknown
STK3	1_26_28_serine/threonine kinase	Protein kinases	Signaling	01_A_Cytosol	Scaffold	ADRA2A	3_6_7_Adrenoceptors	Neuronal System_synapses_channels	Neuronal System_synapses_channels	02_B_Cell membrane		Post-translational modification	PPI directed (SignaLink)	direct	unknown
STK3	1_26_28_serine/threonine kinase	Protein kinases	Signaling	01_A_Cytosol	Scaffold	PIK3R1	1_1_5_Phospholipid metabolism	Lipid & FA metabolism	Metabolism	01_A_Cytosol	Mediator,Scaffold	Post-translational modification	PPI directed (SignaLink)	direct	unknown
STK3	1_26_28_serine/threonine kinase	Protein kinases	Signaling	01_A_Cytosol		CREBBP	1_5_2_Transcription factors	Transcription & transcription factors	Transcription	03_C_Nucleoplasm	Co-factor	Post-translational modification	PPI directed (SignaLink)	direct	unknown
STK3	1_26_28_serine/threonine kinase	Protein kinases	Signaling	01_A_Cytosol		ADRA2A	3_6_7_Adrenoceptors	Neuronal System_synapses_channels	Neuronal System_synapses_channels	02_B_Cell membrane		Post-translational modification	PPI directed (SignaLink)	direct	unknown
STK3	1_26_28_serine/threonine kinase	Protein kinases	Signaling	01_A_Cytosol		PIK3R1	1_1_5_Phospholipid metabolism	Lipid & FA metabolism	Metabolism	01_A_Cytosol	Mediator,Scaffold	Post-translational modification	PPI directed (SignaLink)	direct	unknown
STK3	1_26_28_serine/threonine kinase	Protein kinases	Signaling	01_A_Cytosol		CREBBP	1_5_2_Transcription factors	Transcription & transcription factors	Transcription	03_C_Nucleoplasm	Co-factor	Post-translational modification	PPI directed (SignaLink)	direct	unknown
STK3	1_26_28_serine/threonine kinase	Protein kinases	Signaling	01_A_Cytosol		ADRA2A	3_6_7_Adrenoceptors	Neuronal System_synapses_channels	Neuronal System_synapses_channels	02_B_Cell membrane		Post-translational modification	PPI directed (SignaLink)	direct	unknown
STK3	1_26_28_serine/threonine kinase	Protein kinases	Signaling	01_A_Cytosol		PIK3R1	1_1_5_Phospholipid metabolism	Lipid & FA metabolism	Metabolism	01_A_Cytosol	Mediator,Scaffold	Post-translational modification	PPI directed (SignaLink)	direct	unknown
STK3	1_26_28_serine/threonine kinase	Protein kinases	Signaling	01_A_Cytosol		CREBBP	1_5_2_Transcription factors	Transcription & transcription factors	Transcription	03_C_Nucleoplasm	Co-factor	Post-translational modification	PPI directed (SignaLink)	direct	unknown
STK3	1_26_28_serine/threonine kinase	Protein kinases	Signaling	01_A_Cytosol		ADRA2A	3_6_7_Adrenoceptors	Neuronal System_synapses_channels	Neuronal System_synapses_channels	02_B_Cell membrane		Post-translational modification	PPI directed (SignaLink)	direct	unknown
STK3	1_26_28_serine/threonine kinase	Protein kinases	Signaling	01_A_Cytosol		PIK3R1	1_1_5_Phospholipid metabolism	Lipid & FA metabolism	Metabolism	01_A_Cytosol	Mediator,Scaffold	Post-translational modification	PPI directed (SignaLink)	direct	unknown
STK3	1_26_28_serine/threonine kinase	Protein kinases	Signaling	01_A_Cytosol		CREBBP	1_5_2_Transcription factors	Transcription & transcription factors	Transcription	03_C_Nucleoplasm	Co-factor	Post-translational modification	PPI directed (SignaLink)	direct	unknown
STK3	1_26_28_serine/threonine kinase	Protein kinases	Signaling	01_A_Cytosol		ADRA2A	3_6_7_Adrenoceptors	Neuronal System_synapses_channels	Neuronal System_synapses_channels	02_B_Cell membrane		Post-translational modification	PPI directed (SignaLink)	direct	unknown
STK3	1_26_28_serine/threonine kinase	Protein kinases	Signaling	01_A_Cytosol		PIK3R1	1_1_5_Phospholipid metabolism	Lipid & FA metabolism	Metabolism	01_A_Cytosol	Mediator,Scaffold	Post-translational modification	PPI directed (SignaLink)	direct	unknown
BCR	1_26_5_Rho_GEF	Rho GTPase and regulators	Signaling	02_B_Cell membrane	Co-factor	RASA1	1_26_3_Ras_GAP	Ras GTPases and regulators	Signaling	01_A_Cytosol	Co-factor	Directed protein-protein interaction	PPI predicted as directed (SignaLink)	direct	unknown
BCR	1_26_5_Rho_GEF	Rho GTPase and regulators	Signaling	02_B_Cell membrane	Co-factor	ABL1	1_26_30_non-receptor tyrosine kinase	Protein kinases	Signaling	01_A_Cytosol	Mediator,Endocytosis related	Interaction between pathway members	PPI directed (SignaLink)	direct	stimulation
BCR	1_26_5_Rho_GEF	Rho GTPase and regulators	Signaling	02_B_Cell membrane	Co-factor	PLCG1	1_1_5_Phospholipid metabolism	Lipid & FA metabolism	Metabolism	01_A_Cytosol	Mediator,Scaffold	Directed protein-protein interaction	PPI predicted as directed (SignaLink)	direct	unknown
BCR	1_26_5_Rho_GEF	Rho GTPase and regulators	Signaling	02_B_Cell membrane	Co-factor	ABL2	1_26_30_non-receptor tyrosine kinase	Protein kinases	Signaling	01_A_Cytosol	Co-factor,Mediator	Directed protein-protein interaction	PPI predicted as directed (SignaLink)	direct	unknown
BCR	1_26_5_Rho_GEF	Rho GTPase and regulators	Signaling	02_B_Cell membrane	Co-factor	MAP4K5	1_26_14_mitogen-activated protein kinase	Protein kinases	Signaling	01_A_Cytosol	Mediator	Directed protein-protein interaction	PPI predicted as directed (SignaLink)	direct	unknown
BCR	1_26_5_Rho_GEF	Rho GTPase and regulators	Signaling	02_B_Cell membrane	Co-factor	HNF1A	1_5_2_Transcription factors	Transcription & transcription factors	Transcription	03_C_Nucleoplasm	Transcription factor	Directed protein-protein interaction	PPI predicted as directed (SignaLink)	direct	unknown
BCR	1_26_5_Rho_GEF	Rho GTPase and regulators	Signaling	02_B_Cell membrane	Co-factor	GRB2	1_26_29_adapters/scaffolds	Adapters/scaffolds	Signaling	01_A_Cytosol	Scaffold,Endocytosis related	Directed protein-protein interaction	PPI predicted as directed (SignaLink)	direct	unknown
BCR	1_26_5_Rho_GEF	Rho GTPase and regulators	Signaling	02_B_Cell membrane	Co-factor	VAV1	1_26_5_Rho_GEF	Rho GTPase and regulators	Signaling	01_A_Cytosol	Mediator	Directed protein-protein interaction	PPI predicted as directed (SignaLink)	direct	unknown
BCR	1_26_5_Rho_GEF	Rho GTPase and regulators	Signaling	02_B_Cell membrane	Co-factor	PTPN11	1_26_24_protein tyrosine phosphatase	Protein phosphatases	Signaling	01_A_Cytosol	Co-factor,Scaffold	Directed protein-protein interaction	PPI predicted as directed (SignaLink)	direct	unknown
BCR	1_26_5_Rho_GEF	Rho GTPase and regulators	Signaling	02_B_Cell membrane	Co-factor	PTPN1	1_26_24_protein tyrosine phosphatase	Protein phosphatases	Signaling	01_B_2_Endoplasmic reticulum	Co-factor,Scaffold	Directed protein-protein interaction	PPI predicted as directed (SignaLink)	direct	unknown
RAP1A	1_26_1_Ras	Ras GTPases and regulators	Signaling	02_B_Cell membrane	Mediator,Scaffold	RASA1	1_26_3_Ras_GAP	Ras GTPases and regulators	Signaling	01_A_Cytosol	Co-factor	Directed protein-protein interaction	PPI predicted as directed (SignaLink)	direct	unknown
RAP1A	1_26_1_Ras	Ras GTPases and regulators	Signaling	02_B_Cell membrane	Mediator,Scaffold	BMX	1_1_5_Phospholipid metabolism	Lipid & FA metabolism	Metabolism	01_A_Cytosol		Directed protein-protein interaction	PPI predicted as directed (SignaLink)	direct	unknown
RAP1A	1_26_1_Ras	Ras GTPases and regulators	Signaling	02_B_Cell membrane	Mediator,Scaffold	PRKACA	1_26_22_protein kinase cAMP-dependent	Protein kinases	Signaling	01_A_Cytosol	Mediator,Scaffold	Directed protein-protein interaction	PPI predicted as directed (SignaLink)	direct	unknown
RRAS2	1_26_1_Ras	Ras GTPases and regulators	Signaling	02_B_Cell membrane	Scaffold	BMPR1B	3_2_14_Signaling by BMP	Signaling - Cell fates	Signaling	04_EXTRACELLULAR	Receptor	Directed protein-protein interaction	PPI predicted as directed (SignaLink)	direct	unknown
RRAS2	1_26_1_Ras	Ras GTPases and regulators	Signaling	02_B_Cell membrane	Scaffold	SMURF2	1_8_6_Protein ubiquitination	Post-translational protein modification	Protein translation, folding, modification & degradation	01_B_1_Mitochondria	Co-factor,Endocytosis related ,Scaffold	Directed protein-protein interaction	PPI predicted as directed (SignaLink)	direct	unknown
RRAS2	1_26_1_Ras	Ras GTPases and regulators	Signaling	02_B_Cell membrane	Scaffold	RIN1	1_26_8_Rab_GEF	Rab GTPase and regulators	Signaling	01_A_Cytosol	Endocytosis related	Directed protein-protein interaction	PPI predicted as directed (SignaLink)	direct	unknown
RRAS2	1_26_1_Ras	Ras GTPases and regulators	Signaling	02_B_Cell membrane	Scaffold	ACVR1	3_2_9_Signaling by Activin	Signaling - Cell fates	Signaling	02_B_Cell membrane	Receptor	Directed protein-protein interaction	PPI predicted as directed (SignaLink)	direct	unknown
RRAS2	1_26_1_Ras	Ras GTPases and regulators	Signaling	02_B_Cell membrane	Scaffold	ARAF	1_26_15_mitogen-activated protein kinase kinase	Protein kinases	Signaling	01_A_Cytosol		Directed protein-protein interaction	PPI predicted as directed (SignaLink)	direct	unknown
RRAS2	1_26_1_Ras	Ras GTPases and regulators	Signaling	02_B_Cell membrane	Scaffold	RASSF5	4_2_Programmed Cell Death	Cell death	Signaling	01_A_Cytosol	Endocytosis related ,Scaffold	Directed protein-protein interaction	PPI predicted as directed (SignaLink)	direct	unknown
RRAS2	1_26_1_Ras	Ras GTPases and regulators	Signaling	02_B_Cell membrane	Scaffold	RAF1	1_26_16_mitogen-activated protein kinase kinase kinase	Protein kinases	Signaling	01_A_Cytosol	Mediator,Scaffold	Directed protein-protein interaction	PPI predicted as directed (SignaLink)	direct	unknown
APPL1	1_26_29_adapters/scaffolds	Adapters/scaffolds	Signaling	01_B_7_Endosomes	Scaffold	AKT1	1_26_28_serine/threonine kinase	Protein kinases	Signaling	02_B_Cell membrane	Mediator	Pathway regulation	PPI directed (SignaLink)	direct	unknown
APPL1	1_26_29_adapters/scaffolds	Adapters/scaffolds	Signaling	01_B_7_Endosomes	Scaffold	AKT1	1_26_28_serine/threonine kinase	Protein kinases	Signaling	02_B_Cell membrane	Mediator	Directed protein-protein interaction	PPI predicted as directed (SignaLink)	direct	unknown
APPL1	1_26_29_adapters/scaffolds	Adapters/scaffolds	Signaling	01_B_7_Endosomes	Scaffold	FSHR	3_10_Reproduction	Reproduction	Other	02_B_Cell membrane		Directed protein-protein interaction	PPI predicted as directed (SignaLink)	direct	unknown
NRAS	1_26_1_Ras	Ras GTPases and regulators	Signaling	02_B_Cell membrane	Mediator	RAF1	1_26_16_mitogen-activated protein kinase kinase kinase	Protein kinases	Signaling	01_A_Cytosol	Mediator,Scaffold	Interaction between pathway members	PPI directed (SignaLink)	direct	stimulation
NRAS	1_26_1_Ras	Ras GTPases and regulators	Signaling	02_B_Cell membrane	Mediator	ACVR1	3_2_9_Signaling by Activin	Signaling - Cell fates	Signaling	02_B_Cell membrane	Receptor	Directed protein-protein interaction	PPI predicted as directed (SignaLink)	direct	unknown
NRAS	1_26_1_Ras	Ras GTPases and regulators	Signaling	02_B_Cell membrane	Mediator	SMURF2	1_8_6_Protein ubiquitination	Post-translational protein modification	Protein translation, folding, modification & degradation	01_B_1_Mitochondria	Co-factor,Endocytosis related ,Scaffold	Directed protein-protein interaction	PPI predicted as directed (SignaLink)	direct	unknown
NRAS	1_26_1_Ras	Ras GTPases and regulators	Signaling	02_B_Cell membrane	Mediator	RASSF5	4_2_Programmed Cell Death	Cell death	Signaling	01_A_Cytosol	Endocytosis related ,Scaffold	Directed protein-protein interaction	PPI predicted as directed (SignaLink)	direct	unknown
SGK1	1_26_28_serine/threonine kinase	Protein kinases	Signaling	01_A_Cytosol	Mediator	CREBBP	1_5_2_Transcription factors	Transcription & transcription factors	Transcription	03_C_Nucleoplasm	Co-factor	Post-translational modification	PPI directed (SignaLink)	direct	unknown
SGK1	1_26_28_serine/threonine kinase	Protein kinases	Signaling	01_A_Cytosol	Mediator	PIK3R1	1_1_5_Phospholipid metabolism	Lipid & FA metabolism	Metabolism	01_A_Cytosol	Mediator,Scaffold	Post-translational modification	PPI directed (SignaLink)	direct	unknown
SGK1	1_26_28_serine/threonine kinase	Protein kinases	Signaling	01_A_Cytosol		CREBBP	1_5_2_Transcription factors	Transcription & transcription factors	Transcription	03_C_Nucleoplasm	Co-factor	Post-translational modification	PPI directed (SignaLink)	direct	unknown
SGK1	1_26_28_serine/threonine kinase	Protein kinases	Signaling	01_A_Cytosol		ADRA2A	3_6_7_Adrenoceptors	Neuronal System_synapses_channels	Neuronal System_synapses_channels	02_B_Cell membrane		Post-translational modification	PPI directed (SignaLink)	direct	unknown
SGK1	1_26_28_serine/threonine kinase	Protein kinases	Signaling	01_A_Cytosol		PIK3R1	1_1_5_Phospholipid metabolism	Lipid & FA metabolism	Metabolism	01_A_Cytosol	Mediator,Scaffold	Post-translational modification	PPI directed (SignaLink)	direct	unknown
SGK1	1_26_28_serine/threonine kinase	Protein kinases	Signaling	01_A_Cytosol	Mediator	BRAF	1_26_16_mitogen-activated protein kinase kinase kinase	Protein kinases	Signaling	01_A_Cytosol	Mediator	Directed protein-protein interaction	PPI predicted as directed (SignaLink)	direct	unknown
MRAS	1_26_1_Ras	Ras GTPases and regulators	Signaling	02_B_Cell membrane		BRAF	1_26_16_mitogen-activated protein kinase kinase kinase	Protein kinases	Signaling	01_A_Cytosol	Mediator	Directed protein-protein interaction	PPI predicted as directed (SignaLink)	direct	unknown
SH3KBP1	1_26_27_SH3 domain containing	Signaling - Other	Signaling	01_A_Cytosol	Endocytosis related	SH3BP2	1_26_27_SH3 domain containing	Signaling - Other	Signaling	01_A_Cytosol	Scaffold	Directed protein-protein interaction	PPI predicted as directed (SignaLink)	direct	unknown
SH3KBP1	1_26_27_SH3 domain containing	Signaling - Other	Signaling	01_A_Cytosol	Endocytosis related	SYNJ1	1_1_5_Phospholipid metabolism	Lipid & FA metabolism	Metabolism	01_A_Cytosol	Co-factor,Mediator	Directed protein-protein interaction	PPI predicted as directed (SignaLink)	direct	unknown
SH3KBP1	1_26_27_SH3 domain containing	Signaling - Other	Signaling	01_A_Cytosol	Endocytosis related	BMPR1B	3_2_14_Signaling by BMP	Signaling - Cell fates	Signaling	04_EXTRACELLULAR	Receptor	Directed protein-protein interaction	PPI predicted as directed (SignaLink)	direct	unknown
SH3KBP1	1_26_27_SH3 domain containing	Signaling - Other	Signaling	01_A_Cytosol	Endocytosis related	PAK2	1_26_28_serine/threonine kinase	Protein kinases	Signaling	03_A_Nucleus	Mediator,Co-factor,Scaffold	Directed protein-protein interaction	PPI predicted as directed (SignaLink)	direct	unknown
SH3KBP1	1_26_27_SH3 domain containing	Signaling - Other	Signaling	01_A_Cytosol	Endocytosis related	NEDD4	1_8_6_Protein ubiquitination	Post-translational protein modification	Protein translation, folding, modification & degradation	01_A_Cytosol	Co-factor,Endocytosis related	Directed protein-protein interaction	PPI predicted as directed (SignaLink)	direct	unknown
PIK3R1	1_1_5_Phospholipid metabolism	Lipid & FA metabolism	Metabolism	01_A_Cytosol		ITCH	1_8_6_Protein ubiquitination	Post-translational protein modification	Protein translation, folding, modification & degradation	01_B_7_Endosomes	Co-factor,Endocytosis related	Post-translational modification	PPI directed (SignaLink)	direct	unknown
PIK3R1	1_1_5_Phospholipid metabolism	Lipid & FA metabolism	Metabolism	01_A_Cytosol	Mediator,Scaffold	TLR2	3_5_2_Innate Immune System	Innate Immune System	Immune system & Inflammation	02_B_Cell membrane	Scaffold	Directed protein-protein interaction	PPI predicted as directed (SignaLink)	direct	unknown
PIK3R1	1_1_5_Phospholipid metabolism	Lipid & FA metabolism	Metabolism	01_A_Cytosol	Mediator,Scaffold	ABL1	1_26_30_non-receptor tyrosine kinase	Protein kinases	Signaling	01_A_Cytosol	Mediator,Endocytosis related	Pathway regulation	PPI directed (SignaLink)	direct	unknown
PIK3R1	1_1_5_Phospholipid metabolism	Lipid & FA metabolism	Metabolism	01_A_Cytosol	Mediator,Scaffold	AGAP2	1_26_33_Arf_GAP	ARF GTPases and regulators	Signaling	01_B_1_Mitochondria		Pathway regulation	PPI directed (SignaLink)	direct	unknown
PIK3R1	1_1_5_Phospholipid metabolism	Lipid & FA metabolism	Metabolism	01_A_Cytosol	Mediator,Scaffold	AKT1	1_26_28_serine/threonine kinase	Protein kinases	Signaling	02_B_Cell membrane	Mediator	Pathway regulation	PPI directed (SignaLink)	direct	unknown
PIK3R1	1_1_5_Phospholipid metabolism	Lipid & FA metabolism	Metabolism	01_A_Cytosol	Mediator,Scaffold	ARAF	1_26_15_mitogen-activated protein kinase kinase	Protein kinases	Signaling	01_A_Cytosol		Pathway regulation	PPI directed (SignaLink)	direct	unknown
PIK3R1	1_1_5_Phospholipid metabolism	Lipid & FA metabolism	Metabolism	01_A_Cytosol	Mediator,Scaffold	AXL	3_2_21_Signaling by AXL	Signaling - Cell fates	Signaling	02_B_Cell membrane	Receptor	Pathway regulation	PPI directed (SignaLink)	direct	unknown
PIK3R1	1_1_5_Phospholipid metabolism	Lipid & FA metabolism	Metabolism	01_A_Cytosol	Mediator,Scaffold	CD3E	3_5_1_Adaptive Immune System	Adaptive Immune System	Immune system & Inflammation	02_B_Cell membrane		Pathway regulation	PPI directed (SignaLink)	direct	unknown
PIK3R1	1_1_5_Phospholipid metabolism	Lipid & FA metabolism	Metabolism	01_A_Cytosol	Mediator,Scaffold	CHRNA7	3_3_Neuronal System_synapses_channels	Neuronal System_synapses_channels	Neuronal System_synapses_channels	02_B_Cell membrane		Pathway regulation	PPI directed (SignaLink)	direct	unknown
PIK3R1	1_1_5_Phospholipid metabolism	Lipid & FA metabolism	Metabolism	01_A_Cytosol	Mediator,Scaffold	CRKL	1_26_29_adapters/scaffolds	Adapters/scaffolds	Signaling	01_A_Cytosol	Co-factor,Endocytosis related	Pathway regulation	PPI directed (SignaLink)	direct	unknown
PIK3R1	1_1_5_Phospholipid metabolism	Lipid & FA metabolism	Metabolism	01_A_Cytosol	Mediator,Scaffold	ESR1	3_12_Hormone activity	Hormones	Signaling	03_A_Nucleus	Receptor,Transcription factor	Pathway regulation	PPI directed (SignaLink)	direct	unknown
PIK3R1	1_1_5_Phospholipid metabolism	Lipid & FA metabolism	Metabolism	01_A_Cytosol	Mediator,Scaffold	FYN	1_26_30_non-receptor tyrosine kinase	Protein kinases	Signaling	01_A_Cytosol		Pathway regulation	PPI directed (SignaLink)	direct	unknown
PIK3R1	1_1_5_Phospholipid metabolism	Lipid & FA metabolism	Metabolism	01_A_Cytosol	Mediator,Scaffold	GNAQ	1_26_49_G protein	Signaling - G protein	Signaling	02_B_Cell membrane		Pathway regulation	PPI directed (SignaLink)	direct	unknown
PIK3R1	1_1_5_Phospholipid metabolism	Lipid & FA metabolism	Metabolism	01_A_Cytosol	Mediator,Scaffold	IFNAR1	3_5_3_Cytokine Signaling in Immune system	GPCR signaling	Signaling	02_B_Cell membrane	Receptor	Pathway regulation	PPI directed (SignaLink)	direct	unknown
PIK3R1	1_1_5_Phospholipid metabolism	Lipid & FA metabolism	Metabolism	01_A_Cytosol	Mediator,Scaffold	IL2RB	3_5_3_Cytokine Signaling in Immune system	GPCR signaling	Signaling	02_B_Cell membrane		Pathway regulation	PPI directed (SignaLink)	direct	unknown
PIK3R1	1_1_5_Phospholipid metabolism	Lipid & FA metabolism	Metabolism	01_A_Cytosol	Mediator,Scaffold	JAK1	1_26_12_Janus kinase	Protein kinases	Signaling	01_A_Cytosol	Mediator	Pathway regulation	PPI directed (SignaLink)	direct	unknown
PIK3R1	1_1_5_Phospholipid metabolism	Lipid & FA metabolism	Metabolism	01_A_Cytosol	Mediator,Scaffold	JAK2	1_26_12_Janus kinase	Protein kinases	Signaling	01_A_Cytosol	Mediator	Pathway regulation	PPI directed (SignaLink)	direct	unknown
PIK3R1	1_1_5_Phospholipid metabolism	Lipid & FA metabolism	Metabolism	01_A_Cytosol	Mediator,Scaffold	MAPK8	1_26_14_mitogen-activated protein kinase	Protein kinases	Signaling	01_A_Cytosol	Mediator	Pathway regulation	PPI directed (SignaLink)	direct	unknown
PIK3R1	1_1_5_Phospholipid metabolism	Lipid & FA metabolism	Metabolism	01_A_Cytosol	Mediator,Scaffold	MET	3_2_3_Signaling by MET	Signaling - Cell fates	Signaling	02_B_Cell membrane	Receptor,Transcription factor	Pathway regulation	PPI directed (SignaLink)	direct	unknown
PIK3R1	1_1_5_Phospholipid metabolism	Lipid & FA metabolism	Metabolism	01_A_Cytosol	Mediator,Scaffold	MST1R	3_2_3_Signaling by MET	Signaling - Cell fates	Signaling	02_B_Cell membrane	Receptor,Transcription factor	Pathway regulation	PPI directed (SignaLink)	direct	unknown
PIK3R1	1_1_5_Phospholipid metabolism	Lipid & FA metabolism	Metabolism	01_A_Cytosol	Mediator,Scaffold	NTRK2	3_3_Neuronal System_synapses_channels	Neuronal System_synapses_channels	Neuronal System_synapses_channels	02_B_Cell membrane	Receptor,Scaffold	Pathway regulation	PPI directed (SignaLink)	direct	unknown
PIK3R1	1_1_5_Phospholipid metabolism	Lipid & FA metabolism	Metabolism	01_A_Cytosol	Mediator,Scaffold	PDGFRA	3_2_17_Signaling by PDGF	Signaling - Cell fates	Signaling	02_B_Cell membrane	Receptor,Scaffold	Pathway regulation	PPI directed (SignaLink)	direct	unknown
PIK3R1	1_1_5_Phospholipid metabolism	Lipid & FA metabolism	Metabolism	01_A_Cytosol	Mediator,Scaffold	PDGFRB	3_2_17_Signaling by PDGF	Signaling - Cell fates	Signaling	02_B_Cell membrane	Co-factor,Scaffold	Pathway regulation	PPI directed (SignaLink)	direct	unknown
PIK3R1	1_1_5_Phospholipid metabolism	Lipid & FA metabolism	Metabolism	01_A_Cytosol	Mediator,Scaffold	PIK3CB	1_1_5_Phospholipid metabolism	Lipid & FA metabolism	Metabolism	03_C_Nucleoplasm	Scaffold	Pathway regulation	PPI directed (SignaLink)	direct	unknown
PIK3R1	1_1_5_Phospholipid metabolism	Lipid & FA metabolism	Metabolism	01_A_Cytosol	Mediator,Scaffold	PIK3CD	1_1_5_Phospholipid metabolism	Lipid & FA metabolism	Metabolism	01_A_Cytosol	Scaffold	Pathway regulation	PPI directed (SignaLink)	direct	unknown
PIK3R1	1_1_5_Phospholipid metabolism	Lipid & FA metabolism	Metabolism	01_A_Cytosol	Mediator,Scaffold	PPM1A	1_26_19_protein phosphatase catalytic subunit	Protein phosphatases	Signaling	01_A_Cytosol	Co-factor,Scaffold	Pathway regulation	PPI directed (SignaLink)	direct	unknown
PIK3R1	1_1_5_Phospholipid metabolism	Lipid & FA metabolism	Metabolism	01_A_Cytosol	Mediator,Scaffold	PSEN1	3_4_Cell_cell_junctions_adhesion	Cell_cell_junctions_adhesion	Cell junction & adhesion	02_A_Cell-cell-junctions	Co-factor,Endocytosis related ,Scaffold	Pathway regulation	PPI directed (SignaLink)	direct	unknown
PIK3R1	1_1_5_Phospholipid metabolism	Lipid & FA metabolism	Metabolism	01_A_Cytosol	Mediator,Scaffold	PTK2	1_26_30_non-receptor tyrosine kinase	Protein kinases	Signaling	01_A_Cytosol	Mediator,Scaffold	Pathway regulation	PPI directed (SignaLink)	direct	unknown
PIK3R1	1_1_5_Phospholipid metabolism	Lipid & FA metabolism	Metabolism	01_A_Cytosol	Mediator,Scaffold	PTK2B	1_26_30_non-receptor tyrosine kinase	Protein kinases	Signaling	01_A_Cytosol	Mediator,Co-factor,Scaffold	Pathway regulation	PPI directed (SignaLink)	direct	unknown
PIK3R1	1_1_5_Phospholipid metabolism	Lipid & FA metabolism	Metabolism	01_A_Cytosol	Mediator,Scaffold	PTPN11	1_26_24_protein tyrosine phosphatase	Protein phosphatases	Signaling	01_A_Cytosol	Co-factor,Scaffold	Pathway regulation	PPI directed (SignaLink)	direct	unknown
PIK3R1	1_1_5_Phospholipid metabolism	Lipid & FA metabolism	Metabolism	01_A_Cytosol	Mediator,Scaffold	PTPN6	1_26_24_protein tyrosine phosphatase	Protein phosphatases	Signaling	03_A_Nucleus	Co-factor,Scaffold	Pathway regulation	PPI directed (SignaLink)	direct	unknown
PIK3R1	1_1_5_Phospholipid metabolism	Lipid & FA metabolism	Metabolism	01_A_Cytosol	Mediator,Scaffold	RET	3_2_27_Signaling by Ret	Signaling - Cell fates	Signaling	02_B_Cell membrane	Receptor,Scaffold	Pathway regulation	PPI directed (SignaLink)	direct	unknown
PIK3R1	1_1_5_Phospholipid metabolism	Lipid & FA metabolism	Metabolism	01_A_Cytosol	Mediator,Scaffold	SYK	1_26_30_non-receptor tyrosine kinase	Protein kinases	Signaling	01_A_Cytosol	Mediator,Scaffold	Pathway regulation	PPI directed (SignaLink)	direct	unknown
PIK3R1	1_1_5_Phospholipid metabolism	Lipid & FA metabolism	Metabolism	01_A_Cytosol	Mediator,Scaffold	TEC	1_26_30_non-receptor tyrosine kinase	Protein kinases	Signaling	01_A_Cytosol	Scaffold	Pathway regulation	PPI directed (SignaLink)	direct	unknown
PIK3R1	1_1_5_Phospholipid metabolism	Lipid & FA metabolism	Metabolism	01_A_Cytosol	Mediator,Scaffold	TEK	3_2_25_Signaling by Tie	Signaling - Cell fates	Signaling	02_B_Cell membrane	Receptor,Scaffold	Pathway regulation	PPI directed (SignaLink)	direct	unknown
PIK3R1	1_1_5_Phospholipid metabolism	Lipid & FA metabolism	Metabolism	01_A_Cytosol	Mediator,Scaffold	TGFBR1	3_2_13_Signaling by TGF-beta Receptor Complex	Signaling - Cell fates	Signaling	02_B_Cell membrane	Receptor,Endocytosis related ,Scaffold	Pathway regulation	PPI directed (SignaLink)	direct	unknown
PIK3R1	1_1_5_Phospholipid metabolism	Lipid & FA metabolism	Metabolism	01_A_Cytosol	Mediator,Scaffold	TGFBR2	3_2_13_Signaling by TGF-beta Receptor Complex	Signaling - Cell fates	Signaling	02_B_Cell membrane	Receptor,Endocytosis related ,Scaffold	Pathway regulation	PPI directed (SignaLink)	direct	unknown
PIK3R1	1_1_5_Phospholipid metabolism	Lipid & FA metabolism	Metabolism	01_A_Cytosol	Mediator,Scaffold	TLR2	3_5_2_Innate Immune System	Innate Immune System	Immune system & Inflammation	02_B_Cell membrane	Scaffold	Pathway regulation	PPI directed (SignaLink)	direct	unknown
PIK3R1	1_1_5_Phospholipid metabolism	Lipid & FA metabolism	Metabolism	01_A_Cytosol	Mediator,Scaffold	TYRO3	3_2_21_Signaling by AXL	Signaling - Cell fates	Signaling	02_B_Cell membrane	Receptor,Scaffold	Pathway regulation	PPI directed (SignaLink)	direct	unknown
PIK3R1	1_1_5_Phospholipid metabolism	Lipid & FA metabolism	Metabolism	01_A_Cytosol	Mediator,Scaffold	PAK4	1_26_28_serine/threonine kinase	Protein kinases	Signaling	02_B_Cell membrane	Scaffold	Post-translational modification	PPI directed (SignaLink)	direct	unknown
PIK3R1	1_1_5_Phospholipid metabolism	Lipid & FA metabolism	Metabolism	01_A_Cytosol	Mediator,Scaffold	CHEK1	4_1_2_Cell Cycle	Signaling - Cell fates	Signaling	01_D_3d_Centrosome		Post-translational modification	PPI directed (SignaLink)	direct	unknown
PIK3R1	1_1_5_Phospholipid metabolism	Lipid & FA metabolism	Metabolism	01_A_Cytosol	Mediator,Scaffold	ADRA2A	3_6_7_Adrenoceptors	Neuronal System_synapses_channels	Neuronal System_synapses_channels	02_B_Cell membrane		Post-translational modification	PPI directed (SignaLink)	direct	unknown
PIK3R1	1_1_5_Phospholipid metabolism	Lipid & FA metabolism	Metabolism	01_A_Cytosol	Mediator,Scaffold	ABL2	1_26_30_non-receptor tyrosine kinase	Protein kinases	Signaling	01_A_Cytosol	Co-factor,Mediator	Post-translational modification	PPI directed (SignaLink)	direct	unknown
PIK3R1	1_1_5_Phospholipid metabolism	Lipid & FA metabolism	Metabolism	01_A_Cytosol	Mediator,Scaffold	ITCH	1_8_6_Protein ubiquitination	Post-translational protein modification	Protein translation, folding, modification & degradation	01_B_7_Endosomes	Co-factor,Endocytosis related	Post-translational modification	PPI directed (SignaLink)	direct	unknown
PIK3R1	1_1_5_Phospholipid metabolism	Lipid & FA metabolism	Metabolism	01_A_Cytosol	Mediator,Scaffold	CD28	3_5_1_Adaptive Immune System	Adaptive Immune System	Immune system & Inflammation	02_B_Cell membrane		Post-translational modification	PPI directed (SignaLink)	direct	unknown
PIK3R1	1_1_5_Phospholipid metabolism	Lipid & FA metabolism	Metabolism	01_A_Cytosol		PAK4	1_26_28_serine/threonine kinase	Protein kinases	Signaling	02_B_Cell membrane	Scaffold	Post-translational modification	PPI directed (SignaLink)	direct	unknown
PIK3R1	1_1_5_Phospholipid metabolism	Lipid & FA metabolism	Metabolism	01_A_Cytosol		ADRA2A	3_6_7_Adrenoceptors	Neuronal System_synapses_channels	Neuronal System_synapses_channels	02_B_Cell membrane		Post-translational modification	PPI directed (SignaLink)	direct	unknown
PIK3R1	1_1_5_Phospholipid metabolism	Lipid & FA metabolism	Metabolism	01_A_Cytosol		ABL2	1_26_30_non-receptor tyrosine kinase	Protein kinases	Signaling	01_A_Cytosol	Co-factor,Mediator	Post-translational modification	PPI directed (SignaLink)	direct	unknown
PIK3R1	1_1_5_Phospholipid metabolism	Lipid & FA metabolism	Metabolism	01_A_Cytosol		ITCH	1_8_6_Protein ubiquitination	Post-translational protein modification	Protein translation, folding, modification & degradation	01_B_7_Endosomes	Co-factor,Endocytosis related	Post-translational modification	PPI directed (SignaLink)	direct	unknown
PIK3R1	1_1_5_Phospholipid metabolism	Lipid & FA metabolism	Metabolism	01_A_Cytosol		CD28	3_5_1_Adaptive Immune System	Adaptive Immune System	Immune system & Inflammation	02_B_Cell membrane		Post-translational modification	PPI directed (SignaLink)	direct	unknown
PIK3R1	1_1_5_Phospholipid metabolism	Lipid & FA metabolism	Metabolism	01_A_Cytosol		PAK4	1_26_28_serine/threonine kinase	Protein kinases	Signaling	02_B_Cell membrane	Scaffold	Post-translational modification	PPI directed (SignaLink)	direct	unknown
PIK3R1	1_1_5_Phospholipid metabolism	Lipid & FA metabolism	Metabolism	01_A_Cytosol		ADRA2A	3_6_7_Adrenoceptors	Neuronal System_synapses_channels	Neuronal System_synapses_channels	02_B_Cell membrane		Post-translational modification	PPI directed (SignaLink)	direct	unknown
PIK3R1	1_1_5_Phospholipid metabolism	Lipid & FA metabolism	Metabolism	01_A_Cytosol		ABL2	1_26_30_non-receptor tyrosine kinase	Protein kinases	Signaling	01_A_Cytosol	Co-factor,Mediator	Post-translational modification	PPI directed (SignaLink)	direct	unknown
PIK3R1	1_1_5_Phospholipid metabolism	Lipid & FA metabolism	Metabolism	01_A_Cytosol		CD28	3_5_1_Adaptive Immune System	Adaptive Immune System	Immune system & Inflammation	02_B_Cell membrane		Post-translational modification	PPI directed (SignaLink)	direct	unknown
PIK3R1	1_1_5_Phospholipid metabolism	Lipid & FA metabolism	Metabolism	01_A_Cytosol		PAK4	1_26_28_serine/threonine kinase	Protein kinases	Signaling	02_B_Cell membrane	Scaffold	Post-translational modification	PPI directed (SignaLink)	direct	unknown
PIK3R1	1_1_5_Phospholipid metabolism	Lipid & FA metabolism	Metabolism	01_A_Cytosol		ADRA2A	3_6_7_Adrenoceptors	Neuronal System_synapses_channels	Neuronal System_synapses_channels	02_B_Cell membrane		Post-translational modification	PPI directed (SignaLink)	direct	unknown
PIK3R1	1_1_5_Phospholipid metabolism	Lipid & FA metabolism	Metabolism	01_A_Cytosol		ABL2	1_26_30_non-receptor tyrosine kinase	Protein kinases	Signaling	01_A_Cytosol	Co-factor,Mediator	Post-translational modification	PPI directed (SignaLink)	direct	unknown
PIK3R1	1_1_5_Phospholipid metabolism	Lipid & FA metabolism	Metabolism	01_A_Cytosol		ITCH	1_8_6_Protein ubiquitination	Post-translational protein modification	Protein translation, folding, modification & degradation	01_B_7_Endosomes	Co-factor,Endocytosis related	Post-translational modification	PPI directed (SignaLink)	direct	unknown
PIK3R1	1_1_5_Phospholipid metabolism	Lipid & FA metabolism	Metabolism	01_A_Cytosol		CD28	3_5_1_Adaptive Immune System	Adaptive Immune System	Immune system & Inflammation	02_B_Cell membrane		Post-translational modification	PPI directed (SignaLink)	direct	unknown
PIK3R1	1_1_5_Phospholipid metabolism	Lipid & FA metabolism	Metabolism	01_A_Cytosol		PAK4	1_26_28_serine/threonine kinase	Protein kinases	Signaling	02_B_Cell membrane	Scaffold	Post-translational modification	PPI directed (SignaLink)	direct	unknown
PIK3R1	1_1_5_Phospholipid metabolism	Lipid & FA metabolism	Metabolism	01_A_Cytosol		ADRA2A	3_6_7_Adrenoceptors	Neuronal System_synapses_channels	Neuronal System_synapses_channels	02_B_Cell membrane		Post-translational modification	PPI directed (SignaLink)	direct	unknown
PIK3R1	1_1_5_Phospholipid metabolism	Lipid & FA metabolism	Metabolism	01_A_Cytosol		ABL2	1_26_30_non-receptor tyrosine kinase	Protein kinases	Signaling	01_A_Cytosol	Co-factor,Mediator	Post-translational modification	PPI directed (SignaLink)	direct	unknown
PIK3R1	1_1_5_Phospholipid metabolism	Lipid & FA metabolism	Metabolism	01_A_Cytosol		ITCH	1_8_6_Protein ubiquitination	Post-translational protein modification	Protein translation, folding, modification & degradation	01_B_7_Endosomes	Co-factor,Endocytosis related	Post-translational modification	PPI directed (SignaLink)	direct	unknown
PIK3R1	1_1_5_Phospholipid metabolism	Lipid & FA metabolism	Metabolism	01_A_Cytosol		CD28	3_5_1_Adaptive Immune System	Adaptive Immune System	Immune system & Inflammation	02_B_Cell membrane		Post-translational modification	PPI directed (SignaLink)	direct	unknown
PIK3R1	1_1_5_Phospholipid metabolism	Lipid & FA metabolism	Metabolism	01_A_Cytosol		PAK4	1_26_28_serine/threonine kinase	Protein kinases	Signaling	02_B_Cell membrane	Scaffold	Post-translational modification	PPI directed (SignaLink)	direct	unknown
PIK3R1	1_1_5_Phospholipid metabolism	Lipid & FA metabolism	Metabolism	01_A_Cytosol		ADRA2A	3_6_7_Adrenoceptors	Neuronal System_synapses_channels	Neuronal System_synapses_channels	02_B_Cell membrane		Post-translational modification	PPI directed (SignaLink)	direct	unknown
PIK3R1	1_1_5_Phospholipid metabolism	Lipid & FA metabolism	Metabolism	01_A_Cytosol		ABL2	1_26_30_non-receptor tyrosine kinase	Protein kinases	Signaling	01_A_Cytosol	Co-factor,Mediator	Post-translational modification	PPI directed (SignaLink)	direct	unknown
PIK3R1	1_1_5_Phospholipid metabolism	Lipid & FA metabolism	Metabolism	01_A_Cytosol		ITCH	1_8_6_Protein ubiquitination	Post-translational protein modification	Protein translation, folding, modification & degradation	01_B_7_Endosomes	Co-factor,Endocytosis related	Post-translational modification	PPI directed (SignaLink)	direct	unknown
PIK3R1	1_1_5_Phospholipid metabolism	Lipid & FA metabolism	Metabolism	01_A_Cytosol		CD28	3_5_1_Adaptive Immune System	Adaptive Immune System	Immune system & Inflammation	02_B_Cell membrane		Post-translational modification	PPI directed (SignaLink)	direct	unknown
PIK3R1	1_1_5_Phospholipid metabolism	Lipid & FA metabolism	Metabolism	01_A_Cytosol	Mediator,Scaffold	TEK	3_2_25_Signaling by Tie	Signaling - Cell fates	Signaling	02_B_Cell membrane	Receptor,Scaffold	Directed protein-protein interaction	PPI predicted as directed (SignaLink)	direct	unknown
PIK3R1	1_1_5_Phospholipid metabolism	Lipid & FA metabolism	Metabolism	01_A_Cytosol	Mediator,Scaffold	MST1R	3_2_3_Signaling by MET	Signaling - Cell fates	Signaling	02_B_Cell membrane	Receptor,Transcription factor	Directed protein-protein interaction	PPI predicted as directed (SignaLink)	direct	unknown
PIK3R1	1_1_5_Phospholipid metabolism	Lipid & FA metabolism	Metabolism	01_A_Cytosol	Mediator,Scaffold	CRKL	1_26_29_adapters/scaffolds	Adapters/scaffolds	Signaling	01_A_Cytosol	Co-factor,Endocytosis related	Directed protein-protein interaction	PPI predicted as directed (SignaLink)	direct	unknown
PIK3R1	1_1_5_Phospholipid metabolism	Lipid & FA metabolism	Metabolism	01_A_Cytosol	Mediator,Scaffold	CHRNA7	3_3_Neuronal System_synapses_channels	Neuronal System_synapses_channels	Neuronal System_synapses_channels	02_B_Cell membrane		Directed protein-protein interaction	PPI predicted as directed (SignaLink)	direct	unknown
PIK3R1	1_1_5_Phospholipid metabolism	Lipid & FA metabolism	Metabolism	01_A_Cytosol	Mediator,Scaffold	HGS	3_2_3_Signaling by MET	Signaling - Cell fates	Signaling	01_B_7_Endosomes	Co-factor,Endocytosis related ,Scaffold	Directed protein-protein interaction	PPI predicted as directed (SignaLink)	direct	unknown
PIK3R1	1_1_5_Phospholipid metabolism	Lipid & FA metabolism	Metabolism	01_A_Cytosol	Mediator,Scaffold	TEC	1_26_30_non-receptor tyrosine kinase	Protein kinases	Signaling	01_A_Cytosol	Scaffold	Directed protein-protein interaction	PPI predicted as directed (SignaLink)	direct	unknown
PIK3R1	1_1_5_Phospholipid metabolism	Lipid & FA metabolism	Metabolism	01_A_Cytosol	Mediator,Scaffold	AKT1	1_26_28_serine/threonine kinase	Protein kinases	Signaling	02_B_Cell membrane	Mediator	Directed protein-protein interaction	PPI predicted as directed (SignaLink)	direct	unknown
PIK3R1	1_1_5_Phospholipid metabolism	Lipid & FA metabolism	Metabolism	01_A_Cytosol	Mediator,Scaffold	NFKBIA	1_5_2_Transcription factors	Transcription & transcription factors	Transcription	03_C_Nucleoplasm	Endocytosis related ,Scaffold	Directed protein-protein interaction	PPI predicted as directed (SignaLink)	direct	unknown
PIK3R1	1_1_5_Phospholipid metabolism	Lipid & FA metabolism	Metabolism	01_A_Cytosol	Mediator,Scaffold	PTPN11	1_26_24_protein tyrosine phosphatase	Protein phosphatases	Signaling	01_A_Cytosol	Co-factor,Scaffold	Directed protein-protein interaction	PPI predicted as directed (SignaLink)	direct	unknown
PIK3R1	1_1_5_Phospholipid metabolism	Lipid & FA metabolism	Metabolism	01_A_Cytosol	Mediator,Scaffold	MAPK8	1_26_14_mitogen-activated protein kinase	Protein kinases	Signaling	01_A_Cytosol	Mediator	Directed protein-protein interaction	PPI predicted as directed (SignaLink)	direct	unknown
PIK3R1	1_1_5_Phospholipid metabolism	Lipid & FA metabolism	Metabolism	01_A_Cytosol	Mediator,Scaffold	PPM1A	1_26_19_protein phosphatase catalytic subunit	Protein phosphatases	Signaling	01_A_Cytosol	Co-factor,Scaffold	Directed protein-protein interaction	PPI predicted as directed (SignaLink)	direct	unknown
PIK3R1	1_1_5_Phospholipid metabolism	Lipid & FA metabolism	Metabolism	01_A_Cytosol	Mediator,Scaffold	RASA1	1_26_3_Ras_GAP	Ras GTPases and regulators	Signaling	01_A_Cytosol	Co-factor	Directed protein-protein interaction	PPI predicted as directed (SignaLink)	direct	unknown
PIK3R1	1_1_5_Phospholipid metabolism	Lipid & FA metabolism	Metabolism	01_A_Cytosol	Mediator,Scaffold	MET	3_2_3_Signaling by MET	Signaling - Cell fates	Signaling	02_B_Cell membrane	Receptor,Transcription factor	Directed protein-protein interaction	PPI predicted as directed (SignaLink)	direct	unknown
PIK3R1	1_1_5_Phospholipid metabolism	Lipid & FA metabolism	Metabolism	01_A_Cytosol	Mediator,Scaffold	PTK2B	1_26_30_non-receptor tyrosine kinase	Protein kinases	Signaling	01_A_Cytosol	Mediator,Co-factor,Scaffold	Directed protein-protein interaction	PPI predicted as directed (SignaLink)	direct	unknown
PIK3R1	1_1_5_Phospholipid metabolism	Lipid & FA metabolism	Metabolism	01_A_Cytosol	Mediator,Scaffold	SH3KBP1	1_26_27_SH3 domain containing	Signaling - Other	Signaling	01_A_Cytosol	Endocytosis related	Directed protein-protein interaction	PPI predicted as directed (SignaLink)	direct	unknown
PIK3R1	1_1_5_Phospholipid metabolism	Lipid & FA metabolism	Metabolism	01_A_Cytosol	Mediator,Scaffold	PSEN1	3_4_Cell_cell_junctions_adhesion	Cell_cell_junctions_adhesion	Cell junction & adhesion	02_A_Cell-cell-junctions	Co-factor,Endocytosis related ,Scaffold	Directed protein-protein interaction	PPI predicted as directed (SignaLink)	direct	unknown
PIK3R1	1_1_5_Phospholipid metabolism	Lipid & FA metabolism	Metabolism	01_A_Cytosol	Mediator,Scaffold	RET	3_2_27_Signaling by Ret	Signaling - Cell fates	Signaling	02_B_Cell membrane	Receptor,Scaffold	Directed protein-protein interaction	PPI predicted as directed (SignaLink)	direct	unknown
PIK3R1	1_1_5_Phospholipid metabolism	Lipid & FA metabolism	Metabolism	01_A_Cytosol	Mediator,Scaffold	IL1RAP	3_5_3_Cytokine Signaling in Immune system	GPCR signaling	Signaling	04_EXTRACELLULAR	Co-factor	Directed protein-protein interaction	PPI predicted as directed (SignaLink)	direct	unknown
PIK3R1	1_1_5_Phospholipid metabolism	Lipid & FA metabolism	Metabolism	01_A_Cytosol	Mediator,Scaffold	KHDRBS1	1_5_1_Transcription	Transcription & transcription factors	Transcription	03_C_Nucleoplasm		Directed protein-protein interaction	PPI predicted as directed (SignaLink)	direct	unknown
PIK3R1	1_1_5_Phospholipid metabolism	Lipid & FA metabolism	Metabolism	01_A_Cytosol	Mediator,Scaffold	CTNNB1	3_4_Cell_cell_junctions_adhesion	Cell_cell_junctions_adhesion	Cell junction & adhesion	02_A_Cell-cell-junctions	Mediator	Directed protein-protein interaction	PPI predicted as directed (SignaLink)	direct	unknown
PRKCD	1_26_23_protein kinase C	Protein kinases	Signaling	01_B_2_Endoplasmic reticulum		CREBBP	1_5_2_Transcription factors	Transcription & transcription factors	Transcription	03_C_Nucleoplasm	Co-factor	Post-translational modification	PPI directed (SignaLink)	direct	unknown
PRKCD	1_26_23_protein kinase C	Protein kinases	Signaling	01_B_2_Endoplasmic reticulum		ADRA2A	3_6_7_Adrenoceptors	Neuronal System_synapses_channels	Neuronal System_synapses_channels	02_B_Cell membrane		Post-translational modification	PPI directed (SignaLink)	direct	unknown
PRKCD	1_26_23_protein kinase C	Protein kinases	Signaling	01_B_2_Endoplasmic reticulum		PIK3R1	1_1_5_Phospholipid metabolism	Lipid & FA metabolism	Metabolism	01_A_Cytosol	Mediator,Scaffold	Post-translational modification	PPI directed (SignaLink)	direct	unknown
PRKCD	1_26_23_protein kinase C	Protein kinases	Signaling	01_B_2_Endoplasmic reticulum		PLCB1	1_1_5_Phospholipid metabolism	Lipid & FA metabolism	Metabolism	01_A_Cytosol	Scaffold	Directed protein-protein interaction	PPI predicted as directed (SignaLink)	direct	unknown
PRKCD	1_26_23_protein kinase C	Protein kinases	Signaling	01_B_2_Endoplasmic reticulum		GNAZ	1_26_49_G protein	Signaling - G protein	Signaling	02_B_Cell membrane	Co-factor	Directed protein-protein interaction	PPI predicted as directed (SignaLink)	direct	unknown
PRKCD	1_26_23_protein kinase C	Protein kinases	Signaling	01_B_2_Endoplasmic reticulum		PRKCZ	1_26_23_protein kinase C	Protein kinases	Signaling	01_A_Cytosol	Mediator,Endocytosis related ,Scaffold	Directed protein-protein interaction	PPI predicted as directed (SignaLink)	direct	unknown
PRKCD	1_26_23_protein kinase C	Protein kinases	Signaling	01_B_2_Endoplasmic reticulum		ESRRA	3_12_Hormone activity	Hormones	Signaling	03_A_Nucleus	Transcription factor	Directed protein-protein interaction	PPI predicted as directed (SignaLink)	direct	unknown
PRKCD	1_26_23_protein kinase C	Protein kinases	Signaling	01_B_2_Endoplasmic reticulum		RAF1	1_26_16_mitogen-activated protein kinase kinase kinase	Protein kinases	Signaling	01_A_Cytosol	Mediator,Scaffold	Directed protein-protein interaction	PPI predicted as directed (SignaLink)	direct	unknown
PRKCD	1_26_23_protein kinase C	Protein kinases	Signaling	01_B_2_Endoplasmic reticulum		STAT3	3_5_3_Cytokine Signaling in Immune system	GPCR signaling	Signaling	01_A_Cytosol	Transcription factor	Directed protein-protein interaction	PPI predicted as directed (SignaLink)	direct	unknown
PRKCD	1_26_23_protein kinase C	Protein kinases	Signaling	01_B_2_Endoplasmic reticulum		EGFR	3_2_22_ERBB family signaling	Signaling - Cell fates	Signaling	02_B_Cell membrane	Receptor,Endocytosis related	Directed protein-protein interaction	PPI predicted as directed (SignaLink)	direct	unknown
PRKCD	1_26_23_protein kinase C	Protein kinases	Signaling	01_B_2_Endoplasmic reticulum		IGF1R	3_2_10_Signaling by Type 1 Insulin-like Growth Factor 1 Receptor (IGF1R)	Signaling - Cell fates	Signaling	02_B_Cell membrane	Receptor,Endocytosis related ,Transcription factor	Directed protein-protein interaction	PPI predicted as directed (SignaLink)	direct	unknown
PRKCD	1_26_23_protein kinase C	Protein kinases	Signaling	01_B_2_Endoplasmic reticulum		PPM1A	1_26_19_protein phosphatase catalytic subunit	Protein phosphatases	Signaling	01_A_Cytosol	Co-factor,Scaffold	Directed protein-protein interaction	PPI predicted as directed (SignaLink)	direct	unknown
PRKCD	1_26_23_protein kinase C	Protein kinases	Signaling	01_B_2_Endoplasmic reticulum		PTK2B	1_26_30_non-receptor tyrosine kinase	Protein kinases	Signaling	01_A_Cytosol	Mediator,Co-factor,Scaffold	Directed protein-protein interaction	PPI predicted as directed (SignaLink)	direct	unknown
PRKCD	1_26_23_protein kinase C	Protein kinases	Signaling	01_B_2_Endoplasmic reticulum		GNA13	1_26_49_G protein	Signaling - G protein	Signaling	02_B_Cell membrane		Directed protein-protein interaction	PPI predicted as directed (SignaLink)	direct	unknown
RAC1	1_26_4_Rho	Rho GTPase and regulators	Signaling	01_A_Cytosol	Mediator,Co-factor,Scaffold	PAK2	1_26_28_serine/threonine kinase	Protein kinases	Signaling	03_A_Nucleus	Mediator,Co-factor,Scaffold	Interaction between pathway members	PPI directed (SignaLink)	direct	stimulation
RAC1	1_26_4_Rho	Rho GTPase and regulators	Signaling	01_A_Cytosol	Mediator,Co-factor,Scaffold	STAT3	3_5_3_Cytokine Signaling in Immune system	GPCR signaling	Signaling	01_A_Cytosol	Transcription factor	Interaction between pathway members	PPI directed (SignaLink)	direct	stimulation
RAC1	1_26_4_Rho	Rho GTPase and regulators	Signaling	01_A_Cytosol	Mediator,Co-factor,Scaffold	MAP3K11	1_26_14_mitogen-activated protein kinase	Protein kinases	Signaling	01_A_Cytosol	Mediator	Interaction between pathway members	PPI directed (SignaLink)	direct	stimulation
RAC1	1_26_4_Rho	Rho GTPase and regulators	Signaling	01_A_Cytosol	Mediator,Co-factor,Scaffold	PAK1	1_26_28_serine/threonine kinase	Protein kinases	Signaling	01_A_Cytosol	Mediator,Co-factor,Scaffold	Interaction between pathway members	PPI directed (SignaLink)	direct	stimulation
RAC1	1_26_4_Rho	Rho GTPase and regulators	Signaling	01_A_Cytosol	Mediator,Co-factor,Scaffold	RPS6KB1	1_8_1_Translation	Metabolism of mRNA & Translation	Protein translation, folding, modification & degradation	01_C_3_Ribosomes		Directed protein-protein interaction	PPI predicted as directed (SignaLink)	direct	unknown
RAC1	1_26_4_Rho	Rho GTPase and regulators	Signaling	01_A_Cytosol	Mediator,Co-factor,Scaffold	OCRL	1_24_Inositol phosphate metabolism	Metabolism of nucleotides & phosphates	Metabolism	01_B_7_Endosomes	Scaffold	Directed protein-protein interaction	PPI predicted as directed (SignaLink)	direct	unknown
RAC1	1_26_4_Rho	Rho GTPase and regulators	Signaling	01_A_Cytosol	Mediator,Co-factor,Scaffold	STAT3	3_5_3_Cytokine Signaling in Immune system	GPCR signaling	Signaling	01_A_Cytosol	Transcription factor	Directed protein-protein interaction	PPI predicted as directed (SignaLink)	direct	unknown
RAC1	1_26_4_Rho	Rho GTPase and regulators	Signaling	01_A_Cytosol	Mediator,Co-factor,Scaffold	SUMO1	1_8_4_SUMOylation	Post-translational protein modification	Protein translation, folding, modification & degradation	03_A_Nucleus	Co-factor	Directed protein-protein interaction	PPI predicted as directed (SignaLink)	direct	unknown
RAC1	1_26_4_Rho	Rho GTPase and regulators	Signaling	01_A_Cytosol	Mediator,Co-factor,Scaffold	PRKCI	1_26_23_protein kinase C	Protein kinases	Signaling	01_D_3_Microtubules	Mediator,Scaffold	Directed protein-protein interaction	PPI predicted as directed (SignaLink)	direct	unknown
RAC1	1_26_4_Rho	Rho GTPase and regulators	Signaling	01_A_Cytosol	Mediator,Co-factor,Scaffold	MAP3K11	1_26_14_mitogen-activated protein kinase	Protein kinases	Signaling	01_A_Cytosol	Mediator	Directed protein-protein interaction	PPI predicted as directed (SignaLink)	direct	unknown
RAC1	1_26_4_Rho	Rho GTPase and regulators	Signaling	01_A_Cytosol	Mediator,Co-factor,Scaffold	PAK2	1_26_28_serine/threonine kinase	Protein kinases	Signaling	03_A_Nucleus	Mediator,Co-factor,Scaffold	Directed protein-protein interaction	PPI predicted as directed (SignaLink)	direct	unknown
RAC1	1_26_4_Rho	Rho GTPase and regulators	Signaling	01_A_Cytosol	Mediator,Co-factor,Scaffold	EIF2AK2	1_8_1_Translation	Metabolism of mRNA & Translation	Protein translation, folding, modification & degradation	01_C_3_Ribosomes		Directed protein-protein interaction	PPI predicted as directed (SignaLink)	direct	unknown
RAC1	1_26_4_Rho	Rho GTPase and regulators	Signaling	01_A_Cytosol	Mediator,Co-factor,Scaffold	PTK2	1_26_30_non-receptor tyrosine kinase	Protein kinases	Signaling	01_A_Cytosol	Mediator,Scaffold	Directed protein-protein interaction	PPI predicted as directed (SignaLink)	direct	unknown
RAC1	1_26_4_Rho	Rho GTPase and regulators	Signaling	01_A_Cytosol	Mediator,Co-factor,Scaffold	NCK1	1_26_29_adaptors/scaffolds	Adapters/scaffolds	Signaling	01_A_Cytosol	Co-factor,Scaffold	Directed protein-protein interaction	PPI predicted as directed (SignaLink)	direct	unknown
RAC1	1_26_4_Rho	Rho GTPase and regulators	Signaling	01_A_Cytosol	Mediator,Co-factor,Scaffold	PLD1	1_1_5_Phospholipid metabolism	Lipid & FA metabolism	Metabolism	01_A_Cytosol	Scaffold	Directed protein-protein interaction	PPI predicted as directed (SignaLink)	direct	unknown
RAC1	1_26_4_Rho	Rho GTPase and regulators	Signaling	01_A_Cytosol	Mediator,Co-factor,Scaffold	PRKCD	1_26_23_protein kinase C	Protein kinases	Signaling	01_B_2_Endoplasmic reticulum		Directed protein-protein interaction	PPI predicted as directed (SignaLink)	direct	unknown
RAC1	1_26_4_Rho	Rho GTPase and regulators	Signaling	01_A_Cytosol	Mediator,Co-factor,Scaffold	RALBP1	1_26_6_Rho_GAP	Rho GTPase and regulators	Signaling	01_A_Cytosol	Scaffold	Directed protein-protein interaction	PPI predicted as directed (SignaLink)	direct	unknown
RAC1	1_26_4_Rho	Rho GTPase and regulators	Signaling	01_A_Cytosol	Mediator,Co-factor,Scaffold	PRKCA	1_26_23_protein kinase C	Protein kinases	Signaling	01_A_Cytosol		Directed protein-protein interaction	PPI predicted as directed (SignaLink)	direct	unknown
RAC1	1_26_4_Rho	Rho GTPase and regulators	Signaling	01_A_Cytosol	Mediator,Co-factor,Scaffold	ARHGEF7	1_26_5_Rho_GEF	Rho GTPase and regulators	Signaling	02_F_Focal adhesion sites	Endocytosis related	Directed protein-protein interaction	PPI predicted as directed (SignaLink)	direct	unknown
RAC1	1_26_4_Rho	Rho GTPase and regulators	Signaling	01_A_Cytosol	Mediator,Co-factor,Scaffold	MAP3K4	1_26_14_mitogen-activated protein kinase	Protein kinases	Signaling	01_A_Cytosol	Mediator	Directed protein-protein interaction	PPI predicted as directed (SignaLink)	direct	unknown
RAC1	1_26_4_Rho	Rho GTPase and regulators	Signaling	01_A_Cytosol	Mediator,Co-factor,Scaffold	PRKN	1_8_6_Protein ubiquitination	Post-translational protein modification	Protein translation, folding, modification & degradation	01_A_Cytosol	Endocytosis related	Directed protein-protein interaction	PPI predicted as directed (SignaLink)	direct	unknown
RAC1	1_26_4_Rho	Rho GTPase and regulators	Signaling	01_A_Cytosol	Mediator,Co-factor,Scaffold	FLNA	1_15_1_Actin	Cytoskeleton	Cytoskeleton	01_D_1_Microfilaments (Actin)	Co-factor	Directed protein-protein interaction	PPI predicted as directed (SignaLink)	direct	unknown
RAC1	1_26_4_Rho	Rho GTPase and regulators	Signaling	01_A_Cytosol	Mediator,Co-factor,Scaffold	CDC42SE2	1_15_1_Actin	Cytoskeleton	Cytoskeleton	01_D_1_Microfilaments (Actin)	Scaffold	Directed protein-protein interaction	PPI predicted as directed (SignaLink)	direct	unknown
RAC1	1_26_4_Rho	Rho GTPase and regulators	Signaling	01_A_Cytosol	Mediator,Co-factor,Scaffold	DVL2	3_2_11_Signaling by Wnt	Signaling - Cell fates	Signaling	01_A_Cytosol	Mediator,Endocytosis related ,Scaffold,Transcription factor	Directed protein-protein interaction	PPI predicted as directed (SignaLink)	direct	unknown
RAC1	1_26_4_Rho	Rho GTPase and regulators	Signaling	01_A_Cytosol	Mediator,Co-factor,Scaffold	AKT1	1_26_28_serine/threonine kinase	Protein kinases	Signaling	02_B_Cell membrane	Mediator	Directed protein-protein interaction	PPI predicted as directed (SignaLink)	direct	unknown
RAC1	1_26_4_Rho	Rho GTPase and regulators	Signaling	01_A_Cytosol	Mediator,Co-factor,Scaffold	PIK3R1	1_1_5_Phospholipid metabolism	Lipid & FA metabolism	Metabolism	01_A_Cytosol	Mediator,Scaffold	Directed protein-protein interaction	PPI predicted as directed (SignaLink)	direct	unknown
RAC1	1_26_4_Rho	Rho GTPase and regulators	Signaling	01_A_Cytosol	Mediator,Co-factor,Scaffold	DVL1	3_2_11_Signaling by Wnt	Signaling - Cell fates	Signaling	01_A_Cytosol	Mediator,Scaffold,Transcription factor	Directed protein-protein interaction	PPI predicted as directed (SignaLink)	direct	unknown
RAC1	1_26_4_Rho	Rho GTPase and regulators	Signaling	01_A_Cytosol	Mediator,Co-factor,Scaffold	VAV1	1_26_5_Rho_GEF	Rho GTPase and regulators	Signaling	01_A_Cytosol	Mediator	Directed protein-protein interaction	PPI predicted as directed (SignaLink)	direct	unknown
KRAS	1_26_1_Ras	Ras GTPases and regulators	Signaling	02_B_Cell membrane	Mediator	MAP3K1	1_26_14_mitogen-activated protein kinase	Protein kinases	Signaling	01_A_Cytosol	Mediator,Endocytosis related	Interaction between pathway members	PPI directed (SignaLink)	direct	stimulation
KRAS	1_26_1_Ras	Ras GTPases and regulators	Signaling	02_B_Cell membrane	Mediator	MAP4K5	1_26_14_mitogen-activated protein kinase	Protein kinases	Signaling	01_A_Cytosol	Mediator	Interaction between pathway members	PPI directed (SignaLink)	direct	stimulation
KRAS	1_26_1_Ras	Ras GTPases and regulators	Signaling	02_B_Cell membrane	Mediator	RAF1	1_26_16_mitogen-activated protein kinase kinase kinase	Protein kinases	Signaling	01_A_Cytosol	Mediator,Scaffold	Interaction between pathway members	PPI directed (SignaLink)	direct	stimulation
KRAS	1_26_1_Ras	Ras GTPases and regulators	Signaling	02_B_Cell membrane	Mediator	BRAF	1_26_16_mitogen-activated protein kinase kinase kinase	Protein kinases	Signaling	01_A_Cytosol	Mediator	Interaction between pathway members	PPI directed (SignaLink)	direct	stimulation
KRAS	1_26_1_Ras	Ras GTPases and regulators	Signaling	02_B_Cell membrane	Mediator	MINK1	1_26_28_serine/threonine kinase	Protein kinases	Signaling	01_A_Cytosol	Mediator,Transcription factor	Interaction between pathway members	PPI directed (SignaLink)	indirect	stimulation
PRKAA2	1_26_22_protein kinase cAMP-dependent	Protein kinases	Signaling	03_F_Nuclear speckles	Scaffold	CREBBP	1_5_2_Transcription factors	Transcription & transcription factors	Transcription	03_C_Nucleoplasm	Co-factor	Post-translational modification	PPI directed (SignaLink)	direct	unknown
PRKAA2	1_26_22_protein kinase cAMP-dependent	Protein kinases	Signaling	03_F_Nuclear speckles	Scaffold	ADRA2A	3_6_7_Adrenoceptors	Neuronal System_synapses_channels	Neuronal System_synapses_channels	02_B_Cell membrane		Post-translational modification	PPI directed (SignaLink)	direct	unknown
PRKAA2	1_26_22_protein kinase cAMP-dependent	Protein kinases	Signaling	03_F_Nuclear speckles	Scaffold	PIK3R1	1_1_5_Phospholipid metabolism	Lipid & FA metabolism	Metabolism	01_A_Cytosol	Mediator,Scaffold	Post-translational modification	PPI directed (SignaLink)	direct	unknown
PRKAA2	1_26_22_protein kinase cAMP-dependent	Protein kinases	Signaling	03_F_Nuclear speckles		PIK3R1	1_1_5_Phospholipid metabolism	Lipid & FA metabolism	Metabolism	01_A_Cytosol	Mediator,Scaffold	Post-translational modification	PPI directed (SignaLink)	direct	unknown
PRKAA2	1_26_22_protein kinase cAMP-dependent	Protein kinases	Signaling	03_F_Nuclear speckles		CREBBP	1_5_2_Transcription factors	Transcription & transcription factors	Transcription	03_C_Nucleoplasm	Co-factor	Post-translational modification	PPI directed (SignaLink)	direct	unknown
PTPN11	1_26_24_protein tyrosine phosphatase	Protein phosphatases	Signaling	01_A_Cytosol	Co-factor,Scaffold	JAK2	1_26_12_Janus kinase	Protein kinases	Signaling	01_A_Cytosol	Mediator	Interaction between pathway members	PPI directed (SignaLink)	indirect	unknown
PTPN11	1_26_24_protein tyrosine phosphatase	Protein phosphatases	Signaling	01_A_Cytosol	Co-factor,Scaffold	JAK3	1_26_12_Janus kinase	Protein kinases	Signaling	01_A_Cytosol	Mediator	Interaction between pathway members	PPI directed (SignaLink)	direct	stimulation
PTPN11	1_26_24_protein tyrosine phosphatase	Protein phosphatases	Signaling	01_A_Cytosol	Co-factor,Scaffold	IGF1R	3_2_10_Signaling by Type 1 Insulin-like Growth Factor 1 Receptor (IGF1R)	Signaling - Cell fates	Signaling	02_B_Cell membrane	Receptor,Endocytosis related ,Transcription factor	Interaction between pathway members	PPI directed (SignaLink)	direct	stimulation
PTPN11	1_26_24_protein tyrosine phosphatase	Protein phosphatases	Signaling	01_A_Cytosol	Co-factor,Scaffold	STAT1	3_5_3_Cytokine Signaling in Immune system	GPCR signaling	Signaling	01_A_Cytosol	Transcription factor	Interaction between pathway members	PPI directed (SignaLink)	direct	stimulation
PTPN11	1_26_24_protein tyrosine phosphatase	Protein phosphatases	Signaling	01_A_Cytosol	Co-factor,Scaffold	STAT5A	3_5_3_Cytokine Signaling in Immune system	GPCR signaling	Signaling	01_A_Cytosol	Transcription factor	Interaction between pathway members	PPI directed (SignaLink)	direct	stimulation
PTPN11	1_26_24_protein tyrosine phosphatase	Protein phosphatases	Signaling	01_A_Cytosol	Co-factor,Scaffold	STAT3	3_5_3_Cytokine Signaling in Immune system	GPCR signaling	Signaling	01_A_Cytosol	Transcription factor	Interaction between pathway members	PPI directed (SignaLink)	direct	stimulation
PTPN11	1_26_24_protein tyrosine phosphatase	Protein phosphatases	Signaling	01_A_Cytosol	Co-factor,Scaffold	GAB2	1_26_29_adapters/scaffolds	Adapters/scaffolds	Signaling	01_A_Cytosol	Co-factor	Interaction between pathway members	PPI directed (SignaLink)	direct	stimulation
PTPN11	1_26_24_protein tyrosine phosphatase	Protein phosphatases	Signaling	01_A_Cytosol	Co-factor,Scaffold	PAK4	1_26_28_serine/threonine kinase	Protein kinases	Signaling	02_B_Cell membrane	Scaffold	Post-translational modification	PPI directed (SignaLink)	direct	unknown
PTPN11	1_26_24_protein tyrosine phosphatase	Protein phosphatases	Signaling	01_A_Cytosol	Co-factor,Scaffold	CHEK1	4_1_2_Cell Cycle	Signaling - Cell fates	Signaling	01_D_3d_Centrosome		Post-translational modification	PPI directed (SignaLink)	direct	unknown
PTPN11	1_26_24_protein tyrosine phosphatase	Protein phosphatases	Signaling	01_A_Cytosol	Co-factor,Scaffold	ADRA2A	3_6_7_Adrenoceptors	Neuronal System_synapses_channels	Neuronal System_synapses_channels	02_B_Cell membrane		Post-translational modification	PPI directed (SignaLink)	direct	unknown
PTPN11	1_26_24_protein tyrosine phosphatase	Protein phosphatases	Signaling	01_A_Cytosol	Co-factor,Scaffold	ABL2	1_26_30_non-receptor tyrosine kinase	Protein kinases	Signaling	01_A_Cytosol	Co-factor,Mediator	Post-translational modification	PPI directed (SignaLink)	direct	unknown
PTPN11	1_26_24_protein tyrosine phosphatase	Protein phosphatases	Signaling	01_A_Cytosol	Co-factor,Scaffold	ITCH	1_8_6_Protein ubiquitination	Post-translational protein modification	Protein translation, folding, modification & degradation	01_B_7_Endosomes	Co-factor,Endocytosis related	Post-translational modification	PPI directed (SignaLink)	direct	unknown
PTPN11	1_26_24_protein tyrosine phosphatase	Protein phosphatases	Signaling	01_A_Cytosol	Co-factor,Scaffold	CD28	3_5_1_Adaptive Immune System	Adaptive Immune System	Immune system & Inflammation	02_B_Cell membrane		Post-translational modification	PPI directed (SignaLink)	direct	unknown
PTPN11	1_26_24_protein tyrosine phosphatase	Protein phosphatases	Signaling	01_A_Cytosol	Co-factor,Scaffold	SIRPA	3_4_Cell_cell_junctions_adhesion	Cell_cell_junctions_adhesion	Cell junction & adhesion	02_A_Cell-cell-junctions	Co-factor	Directed protein-protein interaction	PPI predicted as directed (SignaLink)	direct	unknown
PTPN11	1_26_24_protein tyrosine phosphatase	Protein phosphatases	Signaling	01_A_Cytosol		PAK4	1_26_28_serine/threonine kinase	Protein kinases	Signaling	02_B_Cell membrane	Scaffold	Post-translational modification	PPI directed (SignaLink)	direct	unknown
PTPN11	1_26_24_protein tyrosine phosphatase	Protein phosphatases	Signaling	01_A_Cytosol		ADRA2A	3_6_7_Adrenoceptors	Neuronal System_synapses_channels	Neuronal System_synapses_channels	02_B_Cell membrane		Post-translational modification	PPI directed (SignaLink)	direct	unknown
PTPN11	1_26_24_protein tyrosine phosphatase	Protein phosphatases	Signaling	01_A_Cytosol		ABL2	1_26_30_non-receptor tyrosine kinase	Protein kinases	Signaling	01_A_Cytosol	Co-factor,Mediator	Post-translational modification	PPI directed (SignaLink)	direct	unknown
PTPN11	1_26_24_protein tyrosine phosphatase	Protein phosphatases	Signaling	01_A_Cytosol		ITCH	1_8_6_Protein ubiquitination	Post-translational protein modification	Protein translation, folding, modification & degradation	01_B_7_Endosomes	Co-factor,Endocytosis related	Post-translational modification	PPI directed (SignaLink)	direct	unknown
PTPN11	1_26_24_protein tyrosine phosphatase	Protein phosphatases	Signaling	01_A_Cytosol		CD28	3_5_1_Adaptive Immune System	Adaptive Immune System	Immune system & Inflammation	02_B_Cell membrane		Post-translational modification	PPI directed (SignaLink)	direct	unknown
PTPN11	1_26_24_protein tyrosine phosphatase	Protein phosphatases	Signaling	01_A_Cytosol		PAK4	1_26_28_serine/threonine kinase	Protein kinases	Signaling	02_B_Cell membrane	Scaffold	Post-translational modification	PPI directed (SignaLink)	direct	unknown
PTPN11	1_26_24_protein tyrosine phosphatase	Protein phosphatases	Signaling	01_A_Cytosol		ADRA2A	3_6_7_Adrenoceptors	Neuronal System_synapses_channels	Neuronal System_synapses_channels	02_B_Cell membrane		Post-translational modification	PPI directed (SignaLink)	direct	unknown
PTPN11	1_26_24_protein tyrosine phosphatase	Protein phosphatases	Signaling	01_A_Cytosol		ABL2	1_26_30_non-receptor tyrosine kinase	Protein kinases	Signaling	01_A_Cytosol	Co-factor,Mediator	Post-translational modification	PPI directed (SignaLink)	direct	unknown
PTPN11	1_26_24_protein tyrosine phosphatase	Protein phosphatases	Signaling	01_A_Cytosol		ITCH	1_8_6_Protein ubiquitination	Post-translational protein modification	Protein translation, folding, modification & degradation	01_B_7_Endosomes	Co-factor,Endocytosis related	Post-translational modification	PPI directed (SignaLink)	direct	unknown
PTPN11	1_26_24_protein tyrosine phosphatase	Protein phosphatases	Signaling	01_A_Cytosol		CD28	3_5_1_Adaptive Immune System	Adaptive Immune System	Immune system & Inflammation	02_B_Cell membrane		Post-translational modification	PPI directed (SignaLink)	direct	unknown
PTPN11	1_26_24_protein tyrosine phosphatase	Protein phosphatases	Signaling	01_A_Cytosol		PAK4	1_26_28_serine/threonine kinase	Protein kinases	Signaling	02_B_Cell membrane	Scaffold	Post-translational modification	PPI directed (SignaLink)	direct	unknown
PTPN11	1_26_24_protein tyrosine phosphatase	Protein phosphatases	Signaling	01_A_Cytosol		ADRA2A	3_6_7_Adrenoceptors	Neuronal System_synapses_channels	Neuronal System_synapses_channels	02_B_Cell membrane		Post-translational modification	PPI directed (SignaLink)	direct	unknown
PTPN11	1_26_24_protein tyrosine phosphatase	Protein phosphatases	Signaling	01_A_Cytosol		ABL2	1_26_30_non-receptor tyrosine kinase	Protein kinases	Signaling	01_A_Cytosol	Co-factor,Mediator	Post-translational modification	PPI directed (SignaLink)	direct	unknown
PTPN11	1_26_24_protein tyrosine phosphatase	Protein phosphatases	Signaling	01_A_Cytosol		ITCH	1_8_6_Protein ubiquitination	Post-translational protein modification	Protein translation, folding, modification & degradation	01_B_7_Endosomes	Co-factor,Endocytosis related	Post-translational modification	PPI directed (SignaLink)	direct	unknown
PTPN11	1_26_24_protein tyrosine phosphatase	Protein phosphatases	Signaling	01_A_Cytosol		CD28	3_5_1_Adaptive Immune System	Adaptive Immune System	Immune system & Inflammation	02_B_Cell membrane		Post-translational modification	PPI directed (SignaLink)	direct	unknown
PTPN11	1_26_24_protein tyrosine phosphatase	Protein phosphatases	Signaling	01_A_Cytosol		PAK4	1_26_28_serine/threonine kinase	Protein kinases	Signaling	02_B_Cell membrane	Scaffold	Post-translational modification	PPI directed (SignaLink)	direct	unknown
PTPN11	1_26_24_protein tyrosine phosphatase	Protein phosphatases	Signaling	01_A_Cytosol		ADRA2A	3_6_7_Adrenoceptors	Neuronal System_synapses_channels	Neuronal System_synapses_channels	02_B_Cell membrane		Post-translational modification	PPI directed (SignaLink)	direct	unknown
PTPN11	1_26_24_protein tyrosine phosphatase	Protein phosphatases	Signaling	01_A_Cytosol		ABL2	1_26_30_non-receptor tyrosine kinase	Protein kinases	Signaling	01_A_Cytosol	Co-factor,Mediator	Post-translational modification	PPI directed (SignaLink)	direct	unknown
PTPN11	1_26_24_protein tyrosine phosphatase	Protein phosphatases	Signaling	01_A_Cytosol		ITCH	1_8_6_Protein ubiquitination	Post-translational protein modification	Protein translation, folding, modification & degradation	01_B_7_Endosomes	Co-factor,Endocytosis related	Post-translational modification	PPI directed (SignaLink)	direct	unknown
PTPN11	1_26_24_protein tyrosine phosphatase	Protein phosphatases	Signaling	01_A_Cytosol		CD28	3_5_1_Adaptive Immune System	Adaptive Immune System	Immune system & Inflammation	02_B_Cell membrane		Post-translational modification	PPI directed (SignaLink)	direct	unknown
PTPN11	1_26_24_protein tyrosine phosphatase	Protein phosphatases	Signaling	01_A_Cytosol	Co-factor,Scaffold	MET	3_2_3_Signaling by MET	Signaling - Cell fates	Signaling	02_B_Cell membrane	Receptor,Transcription factor	Directed protein-protein interaction	PPI predicted as directed (SignaLink)	direct	unknown
PTPN11	1_26_24_protein tyrosine phosphatase	Protein phosphatases	Signaling	01_A_Cytosol	Co-factor,Scaffold	SPRY2	1_26_29_adaptors/scaffolds	Adapters/scaffolds	Signaling	01_A_Cytosol	Scaffold,Endocytosis related	Directed protein-protein interaction	PPI predicted as directed (SignaLink)	direct	unknown
PTPN11	1_26_24_protein tyrosine phosphatase	Protein phosphatases	Signaling	01_A_Cytosol	Co-factor,Scaffold	PLCG1	1_1_5_Phospholipid metabolism	Lipid & FA metabolism	Metabolism	01_A_Cytosol	Mediator,Scaffold	Directed protein-protein interaction	PPI predicted as directed (SignaLink)	direct	unknown
PTPN11	1_26_24_protein tyrosine phosphatase	Protein phosphatases	Signaling	01_A_Cytosol	Co-factor,Scaffold	TEK	3_2_25_Signaling by Tie	Signaling - Cell fates	Signaling	02_B_Cell membrane	Receptor,Scaffold	Directed protein-protein interaction	PPI predicted as directed (SignaLink)	direct	unknown
PTPN11	1_26_24_protein tyrosine phosphatase	Protein phosphatases	Signaling	01_A_Cytosol	Co-factor,Scaffold	CSF3R	3_2_15_Signaling by SCF-KIT	Signaling - Cell fates	Signaling	02_B_Cell membrane	Receptor	Directed protein-protein interaction	PPI predicted as directed (SignaLink)	direct	unknown
PTPN11	1_26_24_protein tyrosine phosphatase	Protein phosphatases	Signaling	01_A_Cytosol	Co-factor,Scaffold	MS4A2	3_5_1_Adaptive Immune System	Adaptive Immune System	Immune system & Inflammation	02_B_Cell membrane		Directed protein-protein interaction	PPI predicted as directed (SignaLink)	direct	unknown
PTPN11	1_26_24_protein tyrosine phosphatase	Protein phosphatases	Signaling	01_A_Cytosol	Co-factor,Scaffold	DDR1	2_1_3_Non-integrin membrane-ECM interactions	ECM organisation	ECM organisation	04_EXTRACELLULAR	Receptor	Directed protein-protein interaction	PPI predicted as directed (SignaLink)	direct	unknown
PTPN11	1_26_24_protein tyrosine phosphatase	Protein phosphatases	Signaling	01_A_Cytosol	Co-factor,Scaffold	STAT1	3_5_3_Cytokine Signaling in Immune system	GPCR signaling	Signaling	01_A_Cytosol	Transcription factor	Directed protein-protein interaction	PPI predicted as directed (SignaLink)	direct	unknown
PTPN11	1_26_24_protein tyrosine phosphatase	Protein phosphatases	Signaling	01_A_Cytosol	Co-factor,Scaffold	CTNNB1	3_4_Cell_cell_junctions_adhesion	Cell_cell_junctions_adhesion	Cell junction & adhesion	02_A_Cell-cell-junctions	Mediator	Directed protein-protein interaction	PPI predicted as directed (SignaLink)	direct	unknown
PTPN11	1_26_24_protein tyrosine phosphatase	Protein phosphatases	Signaling	01_A_Cytosol	Co-factor,Scaffold	MAP3K4	1_26_14_mitogen-activated protein kinase	Protein kinases	Signaling	01_A_Cytosol	Mediator	Directed protein-protein interaction	PPI predicted as directed (SignaLink)	direct	unknown
PTPN11	1_26_24_protein tyrosine phosphatase	Protein phosphatases	Signaling	01_A_Cytosol	Co-factor,Scaffold	CHUK	1_26_34_other_kinases	Protein kinases	Signaling	03_C_Nucleoplasm	Mediator	Directed protein-protein interaction	PPI predicted as directed (SignaLink)	direct	unknown
PTPN11	1_26_24_protein tyrosine phosphatase	Protein phosphatases	Signaling	01_A_Cytosol	Co-factor,Scaffold	STAT5B	3_5_3_Cytokine Signaling in Immune system	GPCR signaling	Signaling	01_A_Cytosol	Transcription factor	Directed protein-protein interaction	PPI predicted as directed (SignaLink)	direct	unknown
PTPN11	1_26_24_protein tyrosine phosphatase	Protein phosphatases	Signaling	01_A_Cytosol	Co-factor,Scaffold	PRKCA	1_26_23_protein kinase C	Protein kinases	Signaling	01_A_Cytosol		Directed protein-protein interaction	PPI predicted as directed (SignaLink)	direct	unknown
PTPN11	1_26_24_protein tyrosine phosphatase	Protein phosphatases	Signaling	01_A_Cytosol	Co-factor,Scaffold	CXCR4	3_5_3_Cytokine Signaling in Immune system	GPCR signaling	Signaling	02_B_Cell membrane	Endocytosis related	Directed protein-protein interaction	PPI predicted as directed (SignaLink)	direct	unknown
PTPN11	1_26_24_protein tyrosine phosphatase	Protein phosphatases	Signaling	01_A_Cytosol	Co-factor,Scaffold	LEPR	3_2_7_Signaling by Leptin	Signaling - Cell fates	Signaling	02_B_Cell membrane	Receptor	Directed protein-protein interaction	PPI predicted as directed (SignaLink)	direct	unknown
PTPN11	1_26_24_protein tyrosine phosphatase	Protein phosphatases	Signaling	01_A_Cytosol	Co-factor,Scaffold	PRKCB	1_26_23_protein kinase C	Protein kinases	Signaling	03_C_Nucleoplasm		Directed protein-protein interaction	PPI predicted as directed (SignaLink)	direct	unknown
PTPN11	1_26_24_protein tyrosine phosphatase	Protein phosphatases	Signaling	01_A_Cytosol	Co-factor,Scaffold	MAPK3	1_26_14_mitogen-activated protein kinase	Protein kinases	Signaling	01_A_Cytosol	Mediator	Directed protein-protein interaction	PPI predicted as directed (SignaLink)	direct	unknown
ABL2	1_26_30_non-receptor tyrosine kinase	Protein kinases	Signaling	01_A_Cytosol	Co-factor,Mediator	SORBS2	3_4_Cell_cell_junctions_adhesion	Cell_cell_junctions_adhesion	Cell junction & adhesion	02_A_Cell-cell-junctions	Co-factor,Transcription factor	Interaction between pathway members	PPI directed (SignaLink)	direct	stimulation
ABL2	1_26_30_non-receptor tyrosine kinase	Protein kinases	Signaling	01_A_Cytosol	Co-factor,Mediator	PAK4	1_26_28_serine/threonine kinase	Protein kinases	Signaling	02_B_Cell membrane	Scaffold	Post-translational modification	PPI directed (SignaLink)	direct	unknown
ABL2	1_26_30_non-receptor tyrosine kinase	Protein kinases	Signaling	01_A_Cytosol	Co-factor,Mediator	CHEK1	4_1_2_Cell Cycle	Signaling - Cell fates	Signaling	01_D_3d_Centrosome		Post-translational modification	PPI directed (SignaLink)	direct	unknown
ABL2	1_26_30_non-receptor tyrosine kinase	Protein kinases	Signaling	01_A_Cytosol	Co-factor,Mediator	ADRA2A	3_6_7_Adrenoceptors	Neuronal System_synapses_channels	Neuronal System_synapses_channels	02_B_Cell membrane		Post-translational modification	PPI directed (SignaLink)	direct	unknown
ABL2	1_26_30_non-receptor tyrosine kinase	Protein kinases	Signaling	01_A_Cytosol	Co-factor,Mediator	ITCH	1_8_6_Protein ubiquitination	Post-translational protein modification	Protein translation, folding, modification & degradation	01_B_7_Endosomes	Co-factor,Endocytosis related	Post-translational modification	PPI directed (SignaLink)	direct	unknown
ABL2	1_26_30_non-receptor tyrosine kinase	Protein kinases	Signaling	01_A_Cytosol	Co-factor,Mediator	CD28	3_5_1_Adaptive Immune System	Adaptive Immune System	Immune system & Inflammation	02_B_Cell membrane		Post-translational modification	PPI directed (SignaLink)	direct	unknown
ABL2	1_26_30_non-receptor tyrosine kinase	Protein kinases	Signaling	01_A_Cytosol		PAK4	1_26_28_serine/threonine kinase	Protein kinases	Signaling	02_B_Cell membrane	Scaffold	Post-translational modification	PPI directed (SignaLink)	direct	unknown
ABL2	1_26_30_non-receptor tyrosine kinase	Protein kinases	Signaling	01_A_Cytosol		ADRA2A	3_6_7_Adrenoceptors	Neuronal System_synapses_channels	Neuronal System_synapses_channels	02_B_Cell membrane		Post-translational modification	PPI directed (SignaLink)	direct	unknown
ABL2	1_26_30_non-receptor tyrosine kinase	Protein kinases	Signaling	01_A_Cytosol		ABL2	1_26_30_non-receptor tyrosine kinase	Protein kinases	Signaling	01_A_Cytosol	Co-factor,Mediator	Post-translational modification	PPI directed (SignaLink)	direct	unknown
ABL2	1_26_30_non-receptor tyrosine kinase	Protein kinases	Signaling	01_A_Cytosol		ITCH	1_8_6_Protein ubiquitination	Post-translational protein modification	Protein translation, folding, modification & degradation	01_B_7_Endosomes	Co-factor,Endocytosis related	Post-translational modification	PPI directed (SignaLink)	direct	unknown
ABL2	1_26_30_non-receptor tyrosine kinase	Protein kinases	Signaling	01_A_Cytosol		CD28	3_5_1_Adaptive Immune System	Adaptive Immune System	Immune system & Inflammation	02_B_Cell membrane		Post-translational modification	PPI directed (SignaLink)	direct	unknown
ABL1	1_26_30_non-receptor tyrosine kinase	Protein kinases	Signaling	01_A_Cytosol	Mediator,Endocytosis related	EPHB2	3_2_24_Signaling by ephrin	Signaling - Cell fates	Signaling	02_A_Cell-cell-junctions	Receptor	Interaction between pathway members	PPI directed (SignaLink)	direct	stimulation
ABL1	1_26_30_non-receptor tyrosine kinase	Protein kinases	Signaling	01_A_Cytosol	Mediator,Endocytosis related	RAD9A	1_4_DNA Repair	DNA Repair	Chromatin organization & DNA repair	03_C_Nucleoplasm	Co-factor,Mediator	Interaction between pathway members	PPI directed (SignaLink)	direct	stimulation
ABL1	1_26_30_non-receptor tyrosine kinase	Protein kinases	Signaling	01_A_Cytosol	Mediator,Endocytosis related	YTHDC1	1_6_3_Metabolism of mRNA	Metabolism of mRNA & Translation	Protein translation, folding, modification & degradation	03_A_Nucleus		Interaction between pathway members	PPI directed (SignaLink)	direct	stimulation
ABL1	1_26_30_non-receptor tyrosine kinase	Protein kinases	Signaling	01_A_Cytosol	Mediator,Endocytosis related	NCK1	1_26_29_adaptors/scaffolds	Adapters/scaffolds	Signaling	01_A_Cytosol	Co-factor,Scaffold	Interaction between pathway members	PPI directed (SignaLink)	direct	stimulation
ABL1	1_26_30_non-receptor tyrosine kinase	Protein kinases	Signaling	01_A_Cytosol	Mediator,Endocytosis related	RAD51	1_4_DNA Repair	DNA Repair	Chromatin organization & DNA repair	03_C_Nucleoplasm	Mediator,Transcription factor	Interaction between pathway members	PPI directed (SignaLink)	direct	stimulation
ABL1	1_26_30_non-receptor tyrosine kinase	Protein kinases	Signaling	01_A_Cytosol	Mediator,Endocytosis related	NEDD9	1_15_1_Actin	Cytoskeleton	Cytoskeleton	01_D_1_Microfilaments (Actin)	Co-factor,Endocytosis related ,Scaffold	Interaction between pathway members	PPI directed (SignaLink)	direct	stimulation
ABL1	1_26_30_non-receptor tyrosine kinase	Protein kinases	Signaling	01_A_Cytosol	Mediator,Endocytosis related	CRKL	1_26_29_adapters/scaffolds	Adapters/scaffolds	Signaling	01_A_Cytosol	Co-factor,Endocytosis related	Interaction between pathway members	PPI directed (SignaLink)	direct	stimulation
ABL1	1_26_30_non-receptor tyrosine kinase	Protein kinases	Signaling	01_A_Cytosol	Mediator,Endocytosis related	SORBS2	3_4_Cell_cell_junctions_adhesion	Cell_cell_junctions_adhesion	Cell junction & adhesion	02_A_Cell-cell-junctions	Co-factor,Transcription factor	Interaction between pathway members	PPI directed (SignaLink)	direct	stimulation
ABL1	1_26_30_non-receptor tyrosine kinase	Protein kinases	Signaling	01_A_Cytosol	Mediator,Endocytosis related	MDM2	1_8_6_Protein ubiquitination	Post-translational protein modification	Protein translation, folding, modification & degradation	03_A_Nucleus	Co-factor	Interaction between pathway members	PPI directed (SignaLink)	direct	stimulation
ABL1	1_26_30_non-receptor tyrosine kinase	Protein kinases	Signaling	01_A_Cytosol	Mediator,Endocytosis related	GRAP	1_26_29_adapters/scaffolds	Adapters/scaffolds	Signaling	01_A_Cytosol	Mediator,Scaffold	Interaction between pathway members	PPI directed (SignaLink)	direct	stimulation
ABL1	1_26_30_non-receptor tyrosine kinase	Protein kinases	Signaling	01_A_Cytosol	Mediator,Endocytosis related	VAV1	1_26_5_Rho_GEF	Rho GTPase and regulators	Signaling	01_A_Cytosol	Mediator	Interaction between pathway members	PPI directed (SignaLink)	direct	stimulation
ABL1	1_26_30_non-receptor tyrosine kinase	Protein kinases	Signaling	01_A_Cytosol	Mediator,Endocytosis related	MTOR	3_2_23_Signaling by TOR	Signaling - Cell fates	Signaling	01_A_Cytosol	Mediator	Interaction between pathway members	PPI directed (SignaLink)	direct	stimulation
ABL1	1_26_30_non-receptor tyrosine kinase	Protein kinases	Signaling	01_A_Cytosol	Mediator,Endocytosis related	TP73	4_2_Programmed Cell Death	Cell death	Signaling	03_A_Nucleus	Mediator,Transcription factor	Interaction between pathway members	PPI directed (SignaLink)	direct	stimulation
ABL1	1_26_30_non-receptor tyrosine kinase	Protein kinases	Signaling	01_A_Cytosol	Mediator,Endocytosis related	PAK4	1_26_28_serine/threonine kinase	Protein kinases	Signaling	02_B_Cell membrane	Scaffold	Post-translational modification	PPI directed (SignaLink)	direct	unknown
ABL1	1_26_30_non-receptor tyrosine kinase	Protein kinases	Signaling	01_A_Cytosol	Mediator,Endocytosis related	CHEK1	4_1_2_Cell Cycle	Signaling - Cell fates	Signaling	01_D_3d_Centrosome		Post-translational modification	PPI directed (SignaLink)	direct	unknown
ABL1	1_26_30_non-receptor tyrosine kinase	Protein kinases	Signaling	01_A_Cytosol	Mediator,Endocytosis related	ADRA2A	3_6_7_Adrenoceptors	Neuronal System_synapses_channels	Neuronal System_synapses_channels	02_B_Cell membrane		Post-translational modification	PPI directed (SignaLink)	direct	unknown
ABL1	1_26_30_non-receptor tyrosine kinase	Protein kinases	Signaling	01_A_Cytosol	Mediator,Endocytosis related	ABL2	1_26_30_non-receptor tyrosine kinase	Protein kinases	Signaling	01_A_Cytosol	Co-factor,Mediator	Post-translational modification	PPI directed (SignaLink)	direct	unknown
ABL1	1_26_30_non-receptor tyrosine kinase	Protein kinases	Signaling	01_A_Cytosol	Mediator,Endocytosis related	ITCH	1_8_6_Protein ubiquitination	Post-translational protein modification	Protein translation, folding, modification & degradation	01_B_7_Endosomes	Co-factor,Endocytosis related	Post-translational modification	PPI directed (SignaLink)	direct	unknown
ABL1	1_26_30_non-receptor tyrosine kinase	Protein kinases	Signaling	01_A_Cytosol	Mediator,Endocytosis related	CD28	3_5_1_Adaptive Immune System	Adaptive Immune System	Immune system & Inflammation	02_B_Cell membrane		Post-translational modification	PPI directed (SignaLink)	direct	unknown
ABL1	1_26_30_non-receptor tyrosine kinase	Protein kinases	Signaling	01_A_Cytosol	Mediator,Endocytosis related	INPPL1	1_24_Inositol phosphate metabolism	Metabolism of nucleotides & phosphates	Metabolism	01_A_Cytosol	Endocytosis related	Directed protein-protein interaction	PPI predicted as directed (SignaLink)	direct	unknown
ABL1	1_26_30_non-receptor tyrosine kinase	Protein kinases	Signaling	01_A_Cytosol	Mediator,Endocytosis related	TP73	4_2_Programmed Cell Death	Cell death	Signaling	03_A_Nucleus	Mediator,Transcription factor	Directed protein-protein interaction	PPI predicted as directed (SignaLink)	direct	unknown
ABL1	1_26_30_non-receptor tyrosine kinase	Protein kinases	Signaling	01_A_Cytosol	Mediator,Endocytosis related	PRKD1	1_26_28_serine/threonine kinase	Protein kinases	Signaling	01_A_Cytosol	Mediator,Scaffold	Directed protein-protein interaction	PPI predicted as directed (SignaLink)	direct	unknown
ABL1	1_26_30_non-receptor tyrosine kinase	Protein kinases	Signaling	01_A_Cytosol	Mediator,Endocytosis related	ABL2	1_26_30_non-receptor tyrosine kinase	Protein kinases	Signaling	01_A_Cytosol	Co-factor,Mediator	Directed protein-protein interaction	PPI predicted as directed (SignaLink)	direct	unknown
ABL1	1_26_30_non-receptor tyrosine kinase	Protein kinases	Signaling	01_A_Cytosol	Mediator,Endocytosis related	PLCG1	1_1_5_Phospholipid metabolism	Lipid & FA metabolism	Metabolism	01_A_Cytosol	Mediator,Scaffold	Directed protein-protein interaction	PPI predicted as directed (SignaLink)	direct	unknown
ABL1	1_26_30_non-receptor tyrosine kinase	Protein kinases	Signaling	01_A_Cytosol	Mediator,Endocytosis related	PTPN6	1_26_24_protein tyrosine phosphatase	Protein phosphatases	Signaling	03_A_Nucleus	Co-factor,Scaffold	Directed protein-protein interaction	PPI predicted as directed (SignaLink)	direct	unknown
ABL1	1_26_30_non-receptor tyrosine kinase	Protein kinases	Signaling	01_A_Cytosol	Mediator,Endocytosis related	GRIN2D	3_3_Neuronal System_synapses_channels	Neuronal System_synapses_channels	Neuronal System_synapses_channels	02_B_Cell membrane		Directed protein-protein interaction	PPI predicted as directed (SignaLink)	direct	unknown
ABL1	1_26_30_non-receptor tyrosine kinase	Protein kinases	Signaling	01_A_Cytosol	Mediator,Endocytosis related	MAP4K5	1_26_14_mitogen-activated protein kinase	Protein kinases	Signaling	01_A_Cytosol	Mediator	Directed protein-protein interaction	PPI predicted as directed (SignaLink)	direct	unknown
ABL1	1_26_30_non-receptor tyrosine kinase	Protein kinases	Signaling	01_A_Cytosol	Mediator,Endocytosis related	WASL	1_15_1_Actin	Cytoskeleton	Cytoskeleton	01_D_1_Microfilaments (Actin)	Mediator	Directed protein-protein interaction	PPI predicted as directed (SignaLink)	direct	unknown
ABL1	1_26_30_non-receptor tyrosine kinase	Protein kinases	Signaling	01_A_Cytosol	Mediator,Endocytosis related	RASA1	1_26_3_Ras_GAP	Ras GTPases and regulators	Signaling	01_A_Cytosol	Co-factor	Directed protein-protein interaction	PPI predicted as directed (SignaLink)	direct	unknown
ABL1	1_26_30_non-receptor tyrosine kinase	Protein kinases	Signaling	01_A_Cytosol	Mediator,Endocytosis related	TP53	4_2_Programmed Cell Death	Cell death	Signaling	03_A_Nucleus	Transcription factor	Directed protein-protein interaction	PPI predicted as directed (SignaLink)	direct	unknown
ABL1	1_26_30_non-receptor tyrosine kinase	Protein kinases	Signaling	01_A_Cytosol	Mediator,Endocytosis related	YAP1	1_5_2_Transcription factors	Transcription & transcription factors	Transcription	03_C_Nucleoplasm	Co-factor,Mediator	Directed protein-protein interaction	PPI predicted as directed (SignaLink)	direct	unknown
ABL1	1_26_30_non-receptor tyrosine kinase	Protein kinases	Signaling	01_A_Cytosol	Mediator,Endocytosis related	MAP4K1	1_26_14_mitogen-activated protein kinase	Protein kinases	Signaling	01_A_Cytosol	Mediator	Directed protein-protein interaction	PPI predicted as directed (SignaLink)	direct	unknown
MAPK8	1_26_14_mitogen-activated protein kinase	Protein kinases	Signaling	01_A_Cytosol	Mediator	ELK1	1_5_2_Transcription factors	Transcription & transcription factors	Transcription	03_C_Nucleoplasm	Transcription factor	Interaction between pathway members	PPI directed (SignaLink)	direct	stimulation
MAPK8	1_26_14_mitogen-activated protein kinase	Protein kinases	Signaling	01_A_Cytosol	Mediator	ATF2	1_5_2_Transcription factors	Transcription & transcription factors	Transcription	03_C_Nucleoplasm	Transcription factor	Interaction between pathway members	PPI directed (SignaLink)	direct	stimulation
MAPK8	1_26_14_mitogen-activated protein kinase	Protein kinases	Signaling	01_A_Cytosol	Mediator	JUN	1_5_2_Transcription factors	Transcription & transcription factors	Transcription	03_C_Nucleoplasm	Transcription factor	Interaction between pathway members	PPI directed (SignaLink)	direct	stimulation
MAPK8	1_26_14_mitogen-activated protein kinase	Protein kinases	Signaling	01_A_Cytosol	Mediator	ELK4	1_5_2_Transcription factors	Transcription & transcription factors	Transcription	03_C_Nucleoplasm	Transcription factor	Interaction between pathway members	PPI directed (SignaLink)	direct	stimulation
MAPK8	1_26_14_mitogen-activated protein kinase	Protein kinases	Signaling	01_A_Cytosol	Mediator	ELK3	1_5_2_Transcription factors	Transcription & transcription factors	Transcription	03_C_Nucleoplasm	Transcription factor	Interaction between pathway members	PPI directed (SignaLink)	direct	stimulation
MAPK8	1_26_14_mitogen-activated protein kinase	Protein kinases	Signaling	01_A_Cytosol	Mediator	STAT3	3_5_3_Cytokine Signaling in Immune system	GPCR signaling	Signaling	01_A_Cytosol	Transcription factor	Interaction between pathway members	PPI directed (SignaLink)	direct	stimulation
MAPK8	1_26_14_mitogen-activated protein kinase	Protein kinases	Signaling	01_A_Cytosol	Mediator	CREBBP	1_5_2_Transcription factors	Transcription & transcription factors	Transcription	03_C_Nucleoplasm	Co-factor	Post-translational modification	PPI directed (SignaLink)	direct	unknown
MAPK8	1_26_14_mitogen-activated protein kinase	Protein kinases	Signaling	01_A_Cytosol	Mediator	ADRA2A	3_6_7_Adrenoceptors	Neuronal System_synapses_channels	Neuronal System_synapses_channels	02_B_Cell membrane		Post-translational modification	PPI directed (SignaLink)	direct	unknown
MAPK8	1_26_14_mitogen-activated protein kinase	Protein kinases	Signaling	01_A_Cytosol	Mediator	PIK3R1	1_1_5_Phospholipid metabolism	Lipid & FA metabolism	Metabolism	01_A_Cytosol	Mediator,Scaffold	Post-translational modification	PPI directed (SignaLink)	direct	unknown
MAPK8	1_26_14_mitogen-activated protein kinase	Protein kinases	Signaling	01_A_Cytosol		CREBBP	1_5_2_Transcription factors	Transcription & transcription factors	Transcription	03_C_Nucleoplasm	Co-factor	Post-translational modification	PPI directed (SignaLink)	direct	unknown
MAPK8	1_26_14_mitogen-activated protein kinase	Protein kinases	Signaling	01_A_Cytosol		ADRA2A	3_6_7_Adrenoceptors	Neuronal System_synapses_channels	Neuronal System_synapses_channels	02_B_Cell membrane		Post-translational modification	PPI directed (SignaLink)	direct	unknown
MAPK8	1_26_14_mitogen-activated protein kinase	Protein kinases	Signaling	01_A_Cytosol		PIK3R1	1_1_5_Phospholipid metabolism	Lipid & FA metabolism	Metabolism	01_A_Cytosol	Mediator,Scaffold	Post-translational modification	PPI directed (SignaLink)	direct	unknown
MAPK8	1_26_14_mitogen-activated protein kinase	Protein kinases	Signaling	01_A_Cytosol		CREBBP	1_5_2_Transcription factors	Transcription & transcription factors	Transcription	03_C_Nucleoplasm	Co-factor	Post-translational modification	PPI directed (SignaLink)	direct	unknown
MAPK8	1_26_14_mitogen-activated protein kinase	Protein kinases	Signaling	01_A_Cytosol		ADRA2A	3_6_7_Adrenoceptors	Neuronal System_synapses_channels	Neuronal System_synapses_channels	02_B_Cell membrane		Post-translational modification	PPI directed (SignaLink)	direct	unknown
MAPK8	1_26_14_mitogen-activated protein kinase	Protein kinases	Signaling	01_A_Cytosol		PIK3R1	1_1_5_Phospholipid metabolism	Lipid & FA metabolism	Metabolism	01_A_Cytosol	Mediator,Scaffold	Post-translational modification	PPI directed (SignaLink)	direct	unknown
MAPK8	1_26_14_mitogen-activated protein kinase	Protein kinases	Signaling	01_A_Cytosol		CREBBP	1_5_2_Transcription factors	Transcription & transcription factors	Transcription	03_C_Nucleoplasm	Co-factor	Post-translational modification	PPI directed (SignaLink)	direct	unknown
MAPK8	1_26_14_mitogen-activated protein kinase	Protein kinases	Signaling	01_A_Cytosol		ADRA2A	3_6_7_Adrenoceptors	Neuronal System_synapses_channels	Neuronal System_synapses_channels	02_B_Cell membrane		Post-translational modification	PPI directed (SignaLink)	direct	unknown
MAPK8	1_26_14_mitogen-activated protein kinase	Protein kinases	Signaling	01_A_Cytosol		PIK3R1	1_1_5_Phospholipid metabolism	Lipid & FA metabolism	Metabolism	01_A_Cytosol	Mediator,Scaffold	Post-translational modification	PPI directed (SignaLink)	direct	unknown
MAPK8	1_26_14_mitogen-activated protein kinase	Protein kinases	Signaling	01_A_Cytosol		CREBBP	1_5_2_Transcription factors	Transcription & transcription factors	Transcription	03_C_Nucleoplasm	Co-factor	Post-translational modification	PPI directed (SignaLink)	direct	unknown
MAPK8	1_26_14_mitogen-activated protein kinase	Protein kinases	Signaling	01_A_Cytosol		ADRA2A	3_6_7_Adrenoceptors	Neuronal System_synapses_channels	Neuronal System_synapses_channels	02_B_Cell membrane		Post-translational modification	PPI directed (SignaLink)	direct	unknown
MAPK8	1_26_14_mitogen-activated protein kinase	Protein kinases	Signaling	01_A_Cytosol		PIK3R1	1_1_5_Phospholipid metabolism	Lipid & FA metabolism	Metabolism	01_A_Cytosol	Mediator,Scaffold	Post-translational modification	PPI directed (SignaLink)	direct	unknown
MAPK8	1_26_14_mitogen-activated protein kinase	Protein kinases	Signaling	01_A_Cytosol		CREBBP	1_5_2_Transcription factors	Transcription & transcription factors	Transcription	03_C_Nucleoplasm	Co-factor	Post-translational modification	PPI directed (SignaLink)	direct	unknown
MAPK8	1_26_14_mitogen-activated protein kinase	Protein kinases	Signaling	01_A_Cytosol		ADRA2A	3_6_7_Adrenoceptors	Neuronal System_synapses_channels	Neuronal System_synapses_channels	02_B_Cell membrane		Post-translational modification	PPI directed (SignaLink)	direct	unknown
MAPK8	1_26_14_mitogen-activated protein kinase	Protein kinases	Signaling	01_A_Cytosol		PIK3R1	1_1_5_Phospholipid metabolism	Lipid & FA metabolism	Metabolism	01_A_Cytosol	Mediator,Scaffold	Post-translational modification	PPI directed (SignaLink)	direct	unknown
MAPK8	1_26_14_mitogen-activated protein kinase	Protein kinases	Signaling	01_A_Cytosol		CREBBP	1_5_2_Transcription factors	Transcription & transcription factors	Transcription	03_C_Nucleoplasm	Co-factor	Post-translational modification	PPI directed (SignaLink)	direct	unknown
MAPK8	1_26_14_mitogen-activated protein kinase	Protein kinases	Signaling	01_A_Cytosol		ADRA2A	3_6_7_Adrenoceptors	Neuronal System_synapses_channels	Neuronal System_synapses_channels	02_B_Cell membrane		Post-translational modification	PPI directed (SignaLink)	direct	unknown
MAPK8	1_26_14_mitogen-activated protein kinase	Protein kinases	Signaling	01_A_Cytosol		PIK3R1	1_1_5_Phospholipid metabolism	Lipid & FA metabolism	Metabolism	01_A_Cytosol	Mediator,Scaffold	Post-translational modification	PPI directed (SignaLink)	direct	unknown
MAPK8	1_26_14_mitogen-activated protein kinase	Protein kinases	Signaling	01_A_Cytosol	Mediator	IL27RA	3_5_3_Cytokine Signaling in Immune system	GPCR signaling	Signaling	02_B_Cell membrane	Receptor	Directed protein-protein interaction	PPI predicted as directed (SignaLink)	direct	unknown
MAPK8	1_26_14_mitogen-activated protein kinase	Protein kinases	Signaling	01_A_Cytosol	Mediator	STAT3	3_5_3_Cytokine Signaling in Immune system	GPCR signaling	Signaling	01_A_Cytosol	Transcription factor	Directed protein-protein interaction	PPI predicted as directed (SignaLink)	direct	unknown
MAPK8	1_26_14_mitogen-activated protein kinase	Protein kinases	Signaling	01_A_Cytosol	Mediator	ELK3	1_5_2_Transcription factors	Transcription & transcription factors	Transcription	03_C_Nucleoplasm	Transcription factor	Directed protein-protein interaction	PPI predicted as directed (SignaLink)	direct	unknown
MAPK8	1_26_14_mitogen-activated protein kinase	Protein kinases	Signaling	01_A_Cytosol	Mediator	RPS6KB1	1_8_1_Translation	Metabolism of mRNA & Translation	Protein translation, folding, modification & degradation	01_C_3_Ribosomes		Directed protein-protein interaction	PPI predicted as directed (SignaLink)	direct	unknown
MAPK8	1_26_14_mitogen-activated protein kinase	Protein kinases	Signaling	01_A_Cytosol	Mediator	ELK1	1_5_2_Transcription factors	Transcription & transcription factors	Transcription	03_C_Nucleoplasm	Transcription factor	Directed protein-protein interaction	PPI predicted as directed (SignaLink)	direct	unknown
MAPK8	1_26_14_mitogen-activated protein kinase	Protein kinases	Signaling	01_A_Cytosol	Mediator	TRAF6	3_2_4_Death Receptor Signalling	Signaling - Cell fates	Signaling	01_A_Cytosol	Mediator,Co-factor,Endocytosis related ,Scaffold	Directed protein-protein interaction	PPI predicted as directed (SignaLink)	direct	unknown
MAPK8	1_26_14_mitogen-activated protein kinase	Protein kinases	Signaling	01_A_Cytosol	Mediator	WWOX	4_2_Programmed Cell Death	Cell death	Signaling	01_A_Cytosol	Co-factor,Mediator	Directed protein-protein interaction	PPI predicted as directed (SignaLink)	direct	unknown
MAPK8	1_26_14_mitogen-activated protein kinase	Protein kinases	Signaling	01_A_Cytosol	Mediator	NR4A1	1_34_Nuclear receptors	Nuclear receptors	Other	03_C_Nucleoplasm	Scaffold,Transcription factor	Directed protein-protein interaction	PPI predicted as directed (SignaLink)	direct	unknown
MAPK8	1_26_14_mitogen-activated protein kinase	Protein kinases	Signaling	01_A_Cytosol	Mediator	KRT8	1_32_Cornification epidermins	Cornification epidermins	Other	01_D_2_Intermediate filaments (Keratin, filaments)	Scaffold	Directed protein-protein interaction	PPI predicted as directed (SignaLink)	direct	unknown
RND1	1_26_4_Rho	Rho GTPase and regulators	Signaling	01_A_Cytosol	Mediator,Endocytosis related ,Scaffold	FRS3	1_26_29_adaptors/scaffolds	Adapters/scaffolds	Signaling	01_A_Cytosol	Scaffold	Directed protein-protein interaction	PPI predicted as directed (SignaLink)	direct	unknown
RND1	1_26_4_Rho	Rho GTPase and regulators	Signaling	01_A_Cytosol	Mediator,Endocytosis related ,Scaffold	FRS2	1_26_29_adaptors/scaffolds	Adapters/scaffolds	Signaling	01_A_Cytosol	Co-factor,Scaffold	Directed protein-protein interaction	PPI predicted as directed (SignaLink)	direct	unknown
ERBB2	3_2_22_ERBB family signaling	Signaling - Cell fates	Signaling	02_B_Cell membrane	Receptor	GRAP	1_26_29_adapters/scaffolds	Adapters/scaffolds	Signaling	01_A_Cytosol	Mediator,Scaffold	Interaction between pathway members	PPI directed (SignaLink)	direct	stimulation
ERBB2	3_2_22_ERBB family signaling	Signaling - Cell fates	Signaling	02_B_Cell membrane	Receptor	SHC1	1_26_29_adapters/scaffolds	Adapters/scaffolds	Signaling	01_A_Cytosol	Mediator,Scaffold	Interaction between pathway members	PPI directed (SignaLink)	direct	stimulation
ERBB2	3_2_22_ERBB family signaling	Signaling - Cell fates	Signaling	02_B_Cell membrane	Receptor	ERBB3	3_2_22_ERBB family signaling	Signaling - Cell fates	Signaling	02_B_Cell membrane	Receptor	Interaction between pathway members	PPI directed (SignaLink)	direct	stimulation
ERBB2	3_2_22_ERBB family signaling	Signaling - Cell fates	Signaling	02_B_Cell membrane	Receptor	PLCG1	1_1_5_Phospholipid metabolism	Lipid & FA metabolism	Metabolism	01_A_Cytosol	Mediator,Scaffold	Interaction between pathway members	PPI directed (SignaLink)	direct	stimulation
ERBB2	3_2_22_ERBB family signaling	Signaling - Cell fates	Signaling	02_B_Cell membrane	Receptor	PIK3R1	1_1_5_Phospholipid metabolism	Lipid & FA metabolism	Metabolism	01_A_Cytosol	Mediator,Scaffold	Interaction between pathway members	PPI directed (SignaLink)	direct	stimulation
ERBB2	3_2_22_ERBB family signaling	Signaling - Cell fates	Signaling	02_B_Cell membrane	Receptor	ESR1	3_12_Hormone activity	Hormones	Signaling	03_A_Nucleus	Receptor,Transcription factor	Interaction between pathway members	PPI directed (SignaLink)	direct	stimulation
ERBB2	3_2_22_ERBB family signaling	Signaling - Cell fates	Signaling	02_B_Cell membrane	Receptor	PTPN11	1_26_24_protein tyrosine phosphatase	Protein phosphatases	Signaling	01_A_Cytosol	Co-factor,Scaffold	Directed protein-protein interaction	PPI predicted as directed (SignaLink)	direct	unknown
ERBB2	3_2_22_ERBB family signaling	Signaling - Cell fates	Signaling	02_B_Cell membrane	Receptor	PIK3C2B	1_1_5_Phospholipid metabolism	Lipid & FA metabolism	Metabolism	01_A_Cytosol	Scaffold	Directed protein-protein interaction	PPI predicted as directed (SignaLink)	direct	unknown
ERBB2	3_2_22_ERBB family signaling	Signaling - Cell fates	Signaling	02_B_Cell membrane	Receptor	SOS1	1_26_2_Ras_GEF	Ras GTPases and regulators	Signaling	01_A_Cytosol	Mediator	Directed protein-protein interaction	PPI predicted as directed (SignaLink)	direct	unknown
ERBB2	3_2_22_ERBB family signaling	Signaling - Cell fates	Signaling	02_B_Cell membrane	Receptor	PIK3R1	1_1_5_Phospholipid metabolism	Lipid & FA metabolism	Metabolism	01_A_Cytosol	Mediator,Scaffold	Directed protein-protein interaction	PPI predicted as directed (SignaLink)	direct	unknown
ERBB2	3_2_22_ERBB family signaling	Signaling - Cell fates	Signaling	02_B_Cell membrane	Receptor	PIK3R2	1_1_5_Phospholipid metabolism	Lipid & FA metabolism	Metabolism	01_A_Cytosol	Mediator,Scaffold	Directed protein-protein interaction	PPI predicted as directed (SignaLink)	direct	unknown
ERBB2	3_2_22_ERBB family signaling	Signaling - Cell fates	Signaling	02_B_Cell membrane	Receptor	MATK	1_26_30_non-receptor tyrosine kinase	Protein kinases	Signaling	01_A_Cytosol	Mediator	Directed protein-protein interaction	PPI predicted as directed (SignaLink)	direct	unknown
ERBB2	3_2_22_ERBB family signaling	Signaling - Cell fates	Signaling	02_B_Cell membrane	Receptor	CTNNB1	3_4_Cell_cell_junctions_adhesion	Cell_cell_junctions_adhesion	Cell junction & adhesion	02_A_Cell-cell-junctions	Mediator	Directed protein-protein interaction	PPI predicted as directed (SignaLink)	direct	unknown
ERBB2	3_2_22_ERBB family signaling	Signaling - Cell fates	Signaling	02_B_Cell membrane	Receptor	ITGB4	2_1_6_Integrin cell surface interactions	ECM organisation	ECM organisation	04_EXTRACELLULAR		Directed protein-protein interaction	PPI predicted as directed (SignaLink)	direct	unknown
ERBB2	3_2_22_ERBB family signaling	Signaling - Cell fates	Signaling	02_B_Cell membrane	Receptor	JAK2	1_26_12_Janus kinase	Protein kinases	Signaling	01_A_Cytosol	Mediator	Directed protein-protein interaction	PPI predicted as directed (SignaLink)	direct	unknown
TEK	3_2_25_Signaling by Tie	Signaling - Cell fates	Signaling	02_B_Cell membrane	Receptor,Scaffold	DOK2	1_26_29_adapters/scaffolds	Adapters/scaffolds	Signaling	01_A_Cytosol	Co-factor,Scaffold	Interaction between pathway members	PPI directed (SignaLink)	direct	stimulation
TEK	3_2_25_Signaling by Tie	Signaling - Cell fates	Signaling	02_B_Cell membrane	Receptor,Scaffold	GRAP	1_26_29_adapters/scaffolds	Adapters/scaffolds	Signaling	01_A_Cytosol	Mediator,Scaffold	Interaction between pathway members	PPI directed (SignaLink)	direct	stimulation
TEK	3_2_25_Signaling by Tie	Signaling - Cell fates	Signaling	02_B_Cell membrane	Receptor,Scaffold	GRB7	1_26_29_adapters/scaffolds	Adapters/scaffolds	Signaling	01_A_Cytosol	Co-factor,Scaffold	Interaction between pathway members	PPI directed (SignaLink)	direct	stimulation
TEK	3_2_25_Signaling by Tie	Signaling - Cell fates	Signaling	02_B_Cell membrane	Receptor,Scaffold	TNIP2	1_8_13_Deubiquitination	Post-translational protein modification	Protein translation, folding, modification & degradation	03_A_Nucleus	Co-factor,Scaffold	Interaction between pathway members	PPI directed (SignaLink)	direct	stimulation
TEK	3_2_25_Signaling by Tie	Signaling - Cell fates	Signaling	02_B_Cell membrane	Receptor,Scaffold	GRB14	1_26_29_adapters/scaffolds	Adapters/scaffolds	Signaling	01_A_Cytosol	Co-factor,Mediator,Scaffold	Interaction between pathway members	PPI directed (SignaLink)	direct	stimulation
TEK	3_2_25_Signaling by Tie	Signaling - Cell fates	Signaling	02_B_Cell membrane	Receptor,Scaffold	STAT5B	3_5_3_Cytokine Signaling in Immune system	GPCR signaling	Signaling	01_A_Cytosol	Transcription factor	Directed protein-protein interaction	PPI predicted as directed (SignaLink)	direct	unknown
TEK	3_2_25_Signaling by Tie	Signaling - Cell fates	Signaling	02_B_Cell membrane	Receptor,Scaffold	TNIP2	1_8_13_Deubiquitination	Post-translational protein modification	Protein translation, folding, modification & degradation	03_A_Nucleus	Co-factor,Scaffold	Directed protein-protein interaction	PPI predicted as directed (SignaLink)	direct	unknown
TEK	3_2_25_Signaling by Tie	Signaling - Cell fates	Signaling	02_B_Cell membrane	Receptor,Scaffold	STAT5A	3_5_3_Cytokine Signaling in Immune system	GPCR signaling	Signaling	01_A_Cytosol	Transcription factor	Directed protein-protein interaction	PPI predicted as directed (SignaLink)	direct	unknown
PAK4	1_26_28_serine/threonine kinase	Protein kinases	Signaling	02_B_Cell membrane	Scaffold	CREBBP	1_5_2_Transcription factors	Transcription & transcription factors	Transcription	03_C_Nucleoplasm	Co-factor	Post-translational modification	PPI directed (SignaLink)	direct	unknown
PAK4	1_26_28_serine/threonine kinase	Protein kinases	Signaling	02_B_Cell membrane	Scaffold	ADRA2A	3_6_7_Adrenoceptors	Neuronal System_synapses_channels	Neuronal System_synapses_channels	02_B_Cell membrane		Post-translational modification	PPI directed (SignaLink)	direct	unknown
PAK4	1_26_28_serine/threonine kinase	Protein kinases	Signaling	02_B_Cell membrane	Scaffold	PIK3R1	1_1_5_Phospholipid metabolism	Lipid & FA metabolism	Metabolism	01_A_Cytosol	Mediator,Scaffold	Post-translational modification	PPI directed (SignaLink)	direct	unknown
PAK4	1_26_28_serine/threonine kinase	Protein kinases	Signaling	02_B_Cell membrane		CREBBP	1_5_2_Transcription factors	Transcription & transcription factors	Transcription	03_C_Nucleoplasm	Co-factor	Post-translational modification	PPI directed (SignaLink)	direct	unknown
PAK4	1_26_28_serine/threonine kinase	Protein kinases	Signaling	02_B_Cell membrane		ADRA2A	3_6_7_Adrenoceptors	Neuronal System_synapses_channels	Neuronal System_synapses_channels	02_B_Cell membrane		Post-translational modification	PPI directed (SignaLink)	direct	unknown
PAK4	1_26_28_serine/threonine kinase	Protein kinases	Signaling	02_B_Cell membrane		PIK3R1	1_1_5_Phospholipid metabolism	Lipid & FA metabolism	Metabolism	01_A_Cytosol	Mediator,Scaffold	Post-translational modification	PPI directed (SignaLink)	direct	unknown
PAK4	1_26_28_serine/threonine kinase	Protein kinases	Signaling	02_B_Cell membrane		CREBBP	1_5_2_Transcription factors	Transcription & transcription factors	Transcription	03_C_Nucleoplasm	Co-factor	Post-translational modification	PPI directed (SignaLink)	direct	unknown
PAK4	1_26_28_serine/threonine kinase	Protein kinases	Signaling	02_B_Cell membrane		ADRA2A	3_6_7_Adrenoceptors	Neuronal System_synapses_channels	Neuronal System_synapses_channels	02_B_Cell membrane		Post-translational modification	PPI directed (SignaLink)	direct	unknown
PAK4	1_26_28_serine/threonine kinase	Protein kinases	Signaling	02_B_Cell membrane		PIK3R1	1_1_5_Phospholipid metabolism	Lipid & FA metabolism	Metabolism	01_A_Cytosol	Mediator,Scaffold	Post-translational modification	PPI directed (SignaLink)	direct	unknown
PAK4	1_26_28_serine/threonine kinase	Protein kinases	Signaling	02_B_Cell membrane		CREBBP	1_5_2_Transcription factors	Transcription & transcription factors	Transcription	03_C_Nucleoplasm	Co-factor	Post-translational modification	PPI directed (SignaLink)	direct	unknown
PAK4	1_26_28_serine/threonine kinase	Protein kinases	Signaling	02_B_Cell membrane		ADRA2A	3_6_7_Adrenoceptors	Neuronal System_synapses_channels	Neuronal System_synapses_channels	02_B_Cell membrane		Post-translational modification	PPI directed (SignaLink)	direct	unknown
PAK4	1_26_28_serine/threonine kinase	Protein kinases	Signaling	02_B_Cell membrane		PIK3R1	1_1_5_Phospholipid metabolism	Lipid & FA metabolism	Metabolism	01_A_Cytosol	Mediator,Scaffold	Post-translational modification	PPI directed (SignaLink)	direct	unknown
CHEK1	4_1_2_Cell Cycle	Signaling - Cell fates	Signaling	01_D_3d_Centrosome		CREBBP	1_5_2_Transcription factors	Transcription & transcription factors	Transcription	03_C_Nucleoplasm	Co-factor	Post-translational modification	PPI directed (SignaLink)	direct	unknown
CHEK1	4_1_2_Cell Cycle	Signaling - Cell fates	Signaling	01_D_3d_Centrosome		ADRA2A	3_6_7_Adrenoceptors	Neuronal System_synapses_channels	Neuronal System_synapses_channels	02_B_Cell membrane		Post-translational modification	PPI directed (SignaLink)	direct	unknown
CHEK1	4_1_2_Cell Cycle	Signaling - Cell fates	Signaling	01_D_3d_Centrosome		PIK3R1	1_1_5_Phospholipid metabolism	Lipid & FA metabolism	Metabolism	01_A_Cytosol	Mediator,Scaffold	Post-translational modification	PPI directed (SignaLink)	direct	unknown
CHEK1	4_1_2_Cell Cycle	Signaling - Cell fates	Signaling	01_D_3d_Centrosome		CREBBP	1_5_2_Transcription factors	Transcription & transcription factors	Transcription	03_C_Nucleoplasm	Co-factor	Post-translational modification	PPI directed (SignaLink)	direct	unknown
CHEK1	4_1_2_Cell Cycle	Signaling - Cell fates	Signaling	01_D_3d_Centrosome		ADRA2A	3_6_7_Adrenoceptors	Neuronal System_synapses_channels	Neuronal System_synapses_channels	02_B_Cell membrane		Post-translational modification	PPI directed (SignaLink)	direct	unknown
CHEK1	4_1_2_Cell Cycle	Signaling - Cell fates	Signaling	01_D_3d_Centrosome		PIK3R1	1_1_5_Phospholipid metabolism	Lipid & FA metabolism	Metabolism	01_A_Cytosol	Mediator,Scaffold	Post-translational modification	PPI directed (SignaLink)	direct	unknown
CHEK1	4_1_2_Cell Cycle	Signaling - Cell fates	Signaling	01_D_3d_Centrosome		CREBBP	1_5_2_Transcription factors	Transcription & transcription factors	Transcription	03_C_Nucleoplasm	Co-factor	Post-translational modification	PPI directed (SignaLink)	direct	unknown
CHEK1	4_1_2_Cell Cycle	Signaling - Cell fates	Signaling	01_D_3d_Centrosome		ADRA2A	3_6_7_Adrenoceptors	Neuronal System_synapses_channels	Neuronal System_synapses_channels	02_B_Cell membrane		Post-translational modification	PPI directed (SignaLink)	direct	unknown
CHEK1	4_1_2_Cell Cycle	Signaling - Cell fates	Signaling	01_D_3d_Centrosome		PIK3R1	1_1_5_Phospholipid metabolism	Lipid & FA metabolism	Metabolism	01_A_Cytosol	Mediator,Scaffold	Post-translational modification	PPI directed (SignaLink)	direct	unknown
CHEK1	4_1_2_Cell Cycle	Signaling - Cell fates	Signaling	01_D_3d_Centrosome		CREBBP	1_5_2_Transcription factors	Transcription & transcription factors	Transcription	03_C_Nucleoplasm	Co-factor	Post-translational modification	PPI directed (SignaLink)	direct	unknown
CHEK1	4_1_2_Cell Cycle	Signaling - Cell fates	Signaling	01_D_3d_Centrosome		ADRA2A	3_6_7_Adrenoceptors	Neuronal System_synapses_channels	Neuronal System_synapses_channels	02_B_Cell membrane		Post-translational modification	PPI directed (SignaLink)	direct	unknown
CHEK1	4_1_2_Cell Cycle	Signaling - Cell fates	Signaling	01_D_3d_Centrosome		PIK3R1	1_1_5_Phospholipid metabolism	Lipid & FA metabolism	Metabolism	01_A_Cytosol	Mediator,Scaffold	Post-translational modification	PPI directed (SignaLink)	direct	unknown
CHEK1	4_1_2_Cell Cycle	Signaling - Cell fates	Signaling	01_D_3d_Centrosome		CREBBP	1_5_2_Transcription factors	Transcription & transcription factors	Transcription	03_C_Nucleoplasm	Co-factor	Post-translational modification	PPI directed (SignaLink)	direct	unknown
CHEK1	4_1_2_Cell Cycle	Signaling - Cell fates	Signaling	01_D_3d_Centrosome		ADRA2A	3_6_7_Adrenoceptors	Neuronal System_synapses_channels	Neuronal System_synapses_channels	02_B_Cell membrane		Post-translational modification	PPI directed (SignaLink)	direct	unknown
CHEK1	4_1_2_Cell Cycle	Signaling - Cell fates	Signaling	01_D_3d_Centrosome		PIK3R1	1_1_5_Phospholipid metabolism	Lipid & FA metabolism	Metabolism	01_A_Cytosol	Mediator,Scaffold	Post-translational modification	PPI directed (SignaLink)	direct	unknown
CHEK1	4_1_2_Cell Cycle	Signaling - Cell fates	Signaling	01_D_3d_Centrosome		CREBBP	1_5_2_Transcription factors	Transcription & transcription factors	Transcription	03_C_Nucleoplasm	Co-factor	Post-translational modification	PPI directed (SignaLink)	direct	unknown
CHEK1	4_1_2_Cell Cycle	Signaling - Cell fates	Signaling	01_D_3d_Centrosome		ADRA2A	3_6_7_Adrenoceptors	Neuronal System_synapses_channels	Neuronal System_synapses_channels	02_B_Cell membrane		Post-translational modification	PPI directed (SignaLink)	direct	unknown
CHEK1	4_1_2_Cell Cycle	Signaling - Cell fates	Signaling	01_D_3d_Centrosome		PIK3R1	1_1_5_Phospholipid metabolism	Lipid & FA metabolism	Metabolism	01_A_Cytosol	Mediator,Scaffold	Post-translational modification	PPI directed (SignaLink)	direct	unknown
CHEK1	4_1_2_Cell Cycle	Signaling - Cell fates	Signaling	01_D_3d_Centrosome		CREBBP	1_5_2_Transcription factors	Transcription & transcription factors	Transcription	03_C_Nucleoplasm	Co-factor	Post-translational modification	PPI directed (SignaLink)	direct	unknown
CHEK1	4_1_2_Cell Cycle	Signaling - Cell fates	Signaling	01_D_3d_Centrosome		ADRA2A	3_6_7_Adrenoceptors	Neuronal System_synapses_channels	Neuronal System_synapses_channels	02_B_Cell membrane		Post-translational modification	PPI directed (SignaLink)	direct	unknown
CHEK1	4_1_2_Cell Cycle	Signaling - Cell fates	Signaling	01_D_3d_Centrosome		PIK3R1	1_1_5_Phospholipid metabolism	Lipid & FA metabolism	Metabolism	01_A_Cytosol	Mediator,Scaffold	Post-translational modification	PPI directed (SignaLink)	direct	unknown
CHEK1	4_1_2_Cell Cycle	Signaling - Cell fates	Signaling	01_D_3d_Centrosome		CREBBP	1_5_2_Transcription factors	Transcription & transcription factors	Transcription	03_C_Nucleoplasm	Co-factor	Post-translational modification	PPI directed (SignaLink)	direct	unknown
CHEK1	4_1_2_Cell Cycle	Signaling - Cell fates	Signaling	01_D_3d_Centrosome		ADRA2A	3_6_7_Adrenoceptors	Neuronal System_synapses_channels	Neuronal System_synapses_channels	02_B_Cell membrane		Post-translational modification	PPI directed (SignaLink)	direct	unknown
CHEK1	4_1_2_Cell Cycle	Signaling - Cell fates	Signaling	01_D_3d_Centrosome		PIK3R1	1_1_5_Phospholipid metabolism	Lipid & FA metabolism	Metabolism	01_A_Cytosol	Mediator,Scaffold	Post-translational modification	PPI directed (SignaLink)	direct	unknown
CHEK1	4_1_2_Cell Cycle	Signaling - Cell fates	Signaling	01_D_3d_Centrosome		CREBBP	1_5_2_Transcription factors	Transcription & transcription factors	Transcription	03_C_Nucleoplasm	Co-factor	Post-translational modification	PPI directed (SignaLink)	direct	unknown
CHEK1	4_1_2_Cell Cycle	Signaling - Cell fates	Signaling	01_D_3d_Centrosome		ADRA2A	3_6_7_Adrenoceptors	Neuronal System_synapses_channels	Neuronal System_synapses_channels	02_B_Cell membrane		Post-translational modification	PPI directed (SignaLink)	direct	unknown
CHEK1	4_1_2_Cell Cycle	Signaling - Cell fates	Signaling	01_D_3d_Centrosome		PIK3R1	1_1_5_Phospholipid metabolism	Lipid & FA metabolism	Metabolism	01_A_Cytosol	Mediator,Scaffold	Post-translational modification	PPI directed (SignaLink)	direct	unknown
CHEK1	4_1_2_Cell Cycle	Signaling - Cell fates	Signaling	01_D_3d_Centrosome		CUL1	1_8_11_Neddylation	Post-translational protein modification	Protein translation, folding, modification & degradation	01_A_Cytosol	Co-factor,Transcription factor	Directed protein-protein interaction	PPI predicted as directed (SignaLink)	direct	unknown
ITCH	1_8_6_Protein ubiquitination	Post-translational protein modification	Protein translation, folding, modification & degradation	01_B_7_Endosomes	Co-factor,Endocytosis related	NOTCH1	3_2_12_Signaling by NOTCH	Signaling - Cell fates	Signaling	02_B_Cell membrane	Receptor,Endocytosis related	Interaction between pathway members	PPI directed (SignaLink)	direct	stimulation
ITCH	1_8_6_Protein ubiquitination	Post-translational protein modification	Protein translation, folding, modification & degradation	01_B_7_Endosomes	Co-factor,Endocytosis related	SMAD2	1_5_2_Transcription factors	Transcription & transcription factors	Transcription	03_C_Nucleoplasm	Mediator,Transcription factor	Interaction between pathway members	PPI directed (SignaLink)	direct	stimulation
ITCH	1_8_6_Protein ubiquitination	Post-translational protein modification	Protein translation, folding, modification & degradation	01_B_7_Endosomes	Co-factor,Endocytosis related	SMAD7	1_5_2_Transcription factors	Transcription & transcription factors	Transcription	03_C_Nucleoplasm	Co-factor,Transcription factor	Interaction between pathway members	PPI directed (SignaLink)	direct	stimulation
ITCH	1_8_6_Protein ubiquitination	Post-translational protein modification	Protein translation, folding, modification & degradation	01_B_7_Endosomes	Co-factor,Endocytosis related	CLIC1	3_1_18_Chloride channel	Ion transporters	Metabolism	02_B_Cell membrane	Scaffold	Post-translational modification	PPI directed (SignaLink)	direct	unknown
ITCH	1_8_6_Protein ubiquitination	Post-translational protein modification	Protein translation, folding, modification & degradation	01_B_7_Endosomes	Co-factor,Endocytosis related	CXCR4	3_5_3_Cytokine Signaling in Immune system	GPCR signaling	Signaling	02_B_Cell membrane	Endocytosis related	Directed protein-protein interaction	PPI predicted as directed (SignaLink)	direct	unknown
CD28	3_5_1_Adaptive Immune System	Adaptive Immune System	Immune system & Inflammation	02_B_Cell membrane		PIK3R1	1_1_5_Phospholipid metabolism	Lipid & FA metabolism	Metabolism	01_A_Cytosol	Mediator,Scaffold	Directed protein-protein interaction	PPI predicted as directed (SignaLink)	direct	unknown
ERBB3	3_2_22_ERBB family signaling	Signaling - Cell fates	Signaling	02_B_Cell membrane	Receptor	PIK3R1	1_1_5_Phospholipid metabolism	Lipid & FA metabolism	Metabolism	01_A_Cytosol	Mediator,Scaffold	Interaction between pathway members	PPI directed (SignaLink)	direct	stimulation
ERBB3	3_2_22_ERBB family signaling	Signaling - Cell fates	Signaling	02_B_Cell membrane	Receptor	AKT1	1_26_28_serine/threonine kinase	Protein kinases	Signaling	02_B_Cell membrane	Mediator	Directed protein-protein interaction	PPI predicted as directed (SignaLink)	direct	unknown
ERBB3	3_2_22_ERBB family signaling	Signaling - Cell fates	Signaling	02_B_Cell membrane	Receptor	PTK6	1_26_30_non-receptor tyrosine kinase	Protein kinases	Signaling	01_A_Cytosol	Mediator	Directed protein-protein interaction	PPI predicted as directed (SignaLink)	direct	unknown
ERBB3	3_2_22_ERBB family signaling	Signaling - Cell fates	Signaling	02_B_Cell membrane	Receptor	FLNA	1_15_1_Actin	Cytoskeleton	Cytoskeleton	01_D_1_Microfilaments (Actin)	Co-factor	Directed protein-protein interaction	PPI predicted as directed (SignaLink)	direct	unknown
ERBB3	3_2_22_ERBB family signaling	Signaling - Cell fates	Signaling	02_B_Cell membrane	Receptor	PIK3R2	1_1_5_Phospholipid metabolism	Lipid & FA metabolism	Metabolism	01_A_Cytosol	Mediator,Scaffold	Directed protein-protein interaction	PPI predicted as directed (SignaLink)	direct	unknown
ERBB3	3_2_22_ERBB family signaling	Signaling - Cell fates	Signaling	02_B_Cell membrane	Receptor	GRB2	1_26_29_adapters/scaffolds	Adapters/scaffolds	Signaling	01_A_Cytosol	Scaffold,Endocytosis related	Directed protein-protein interaction	PPI predicted as directed (SignaLink)	direct	unknown
ERBB3	3_2_22_ERBB family signaling	Signaling - Cell fates	Signaling	02_B_Cell membrane	Receptor	SOS1	1_26_2_Ras_GEF	Ras GTPases and regulators	Signaling	01_A_Cytosol	Mediator	Directed protein-protein interaction	PPI predicted as directed (SignaLink)	direct	unknown
KIT	3_2_15_Signaling by SCF-KIT	Signaling - Cell fates	Signaling	02_B_Cell membrane	Receptor	PRKCB	1_26_23_protein kinase C	Protein kinases	Signaling	03_C_Nucleoplasm		Directed protein-protein interaction	PPI predicted as directed (SignaLink)	direct	unknown
KIT	3_2_15_Signaling by SCF-KIT	Signaling - Cell fates	Signaling	02_B_Cell membrane	Receptor	JAK2	1_26_12_Janus kinase	Protein kinases	Signaling	01_A_Cytosol	Mediator	Directed protein-protein interaction	PPI predicted as directed (SignaLink)	direct	unknown
KIT	3_2_15_Signaling by SCF-KIT	Signaling - Cell fates	Signaling	02_B_Cell membrane	Receptor	CRK	1_26_29_adapters/scaffolds	Adapters/scaffolds	Signaling	01_A_Cytosol	Co-factor,Scaffold	Directed protein-protein interaction	PPI predicted as directed (SignaLink)	direct	unknown
KIT	3_2_15_Signaling by SCF-KIT	Signaling - Cell fates	Signaling	02_B_Cell membrane	Receptor	PIK3CG	1_1_5_Phospholipid metabolism	Lipid & FA metabolism	Metabolism	01_A_Cytosol	Mediator,Scaffold	Directed protein-protein interaction	PPI predicted as directed (SignaLink)	direct	unknown
KIT	3_2_15_Signaling by SCF-KIT	Signaling - Cell fates	Signaling	02_B_Cell membrane	Receptor	SRC	1_26_30_non-receptor tyrosine kinase	Protein kinases	Signaling	01_A_Cytosol	Mediator,Endocytosis related ,Scaffold	Directed protein-protein interaction	PPI predicted as directed (SignaLink)	direct	unknown
KIT	3_2_15_Signaling by SCF-KIT	Signaling - Cell fates	Signaling	02_B_Cell membrane	Receptor	SH2B2	1_26_29_adapters/scaffolds	Adapters/scaffolds	Signaling	01_A_Cytosol	Co-factor,Scaffold	Directed protein-protein interaction	PPI predicted as directed (SignaLink)	direct	unknown
KIT	3_2_15_Signaling by SCF-KIT	Signaling - Cell fates	Signaling	02_B_Cell membrane	Receptor	SH3KBP1	1_26_27_SH3 domain containing	Signaling - Other	Signaling	01_A_Cytosol	Endocytosis related	Directed protein-protein interaction	PPI predicted as directed (SignaLink)	direct	unknown
KIT	3_2_15_Signaling by SCF-KIT	Signaling - Cell fates	Signaling	02_B_Cell membrane	Receptor	INPP5D	1_24_Inositol phosphate metabolism	Metabolism of nucleotides & phosphates	Metabolism	01_A_Cytosol	Co-factor	Directed protein-protein interaction	PPI predicted as directed (SignaLink)	direct	unknown
KIT	3_2_15_Signaling by SCF-KIT	Signaling - Cell fates	Signaling	02_B_Cell membrane	Receptor	FYN	1_26_30_non-receptor tyrosine kinase	Protein kinases	Signaling	01_A_Cytosol		Directed protein-protein interaction	PPI predicted as directed (SignaLink)	direct	unknown
KIT	3_2_15_Signaling by SCF-KIT	Signaling - Cell fates	Signaling	02_B_Cell membrane	Receptor	ABL1	1_26_30_non-receptor tyrosine kinase	Protein kinases	Signaling	01_A_Cytosol	Mediator,Endocytosis related	Directed protein-protein interaction	PPI predicted as directed (SignaLink)	direct	unknown
KIT	3_2_15_Signaling by SCF-KIT	Signaling - Cell fates	Signaling	02_B_Cell membrane	Receptor	BTK	1_26_30_non-receptor tyrosine kinase	Protein kinases	Signaling	01_A_Cytosol		Directed protein-protein interaction	PPI predicted as directed (SignaLink)	direct	unknown
KIT	3_2_15_Signaling by SCF-KIT	Signaling - Cell fates	Signaling	02_B_Cell membrane	Receptor	GRAP2	1_26_29_adapters/scaffolds	Adapters/scaffolds	Signaling	01_B_7_Endosomes	Scaffold	Directed protein-protein interaction	PPI predicted as directed (SignaLink)	direct	unknown
KIT	3_2_15_Signaling by SCF-KIT	Signaling - Cell fates	Signaling	02_B_Cell membrane	Receptor	PIK3R2	1_1_5_Phospholipid metabolism	Lipid & FA metabolism	Metabolism	01_A_Cytosol	Mediator,Scaffold	Directed protein-protein interaction	PPI predicted as directed (SignaLink)	direct	unknown
KIT	3_2_15_Signaling by SCF-KIT	Signaling - Cell fates	Signaling	02_B_Cell membrane	Receptor	SH2B3	1_26_29_adapters/scaffolds	Adapters/scaffolds	Signaling	01_A_Cytosol	Scaffold	Directed protein-protein interaction	PPI predicted as directed (SignaLink)	direct	unknown
KIT	3_2_15_Signaling by SCF-KIT	Signaling - Cell fates	Signaling	02_B_Cell membrane	Receptor	STAT5A	3_5_3_Cytokine Signaling in Immune system	GPCR signaling	Signaling	01_A_Cytosol	Transcription factor	Directed protein-protein interaction	PPI predicted as directed (SignaLink)	direct	unknown
KIT	3_2_15_Signaling by SCF-KIT	Signaling - Cell fates	Signaling	02_B_Cell membrane	Receptor	PRKCA	1_26_23_protein kinase C	Protein kinases	Signaling	01_A_Cytosol		Directed protein-protein interaction	PPI predicted as directed (SignaLink)	direct	unknown
KIT	3_2_15_Signaling by SCF-KIT	Signaling - Cell fates	Signaling	02_B_Cell membrane	Receptor	PIK3R1	1_1_5_Phospholipid metabolism	Lipid & FA metabolism	Metabolism	01_A_Cytosol	Mediator,Scaffold	Directed protein-protein interaction	PPI predicted as directed (SignaLink)	direct	unknown
KIT	3_2_15_Signaling by SCF-KIT	Signaling - Cell fates	Signaling	02_B_Cell membrane	Receptor	STAT5B	3_5_3_Cytokine Signaling in Immune system	GPCR signaling	Signaling	01_A_Cytosol	Transcription factor	Directed protein-protein interaction	PPI predicted as directed (SignaLink)	direct	unknown
KIT	3_2_15_Signaling by SCF-KIT	Signaling - Cell fates	Signaling	02_B_Cell membrane	Receptor	RASA1	1_26_3_Ras_GAP	Ras GTPases and regulators	Signaling	01_A_Cytosol	Co-factor	Directed protein-protein interaction	PPI predicted as directed (SignaLink)	direct	unknown
GRB2	1_26_29_adapters/scaffolds	Adapters/scaffolds	Signaling	01_A_Cytosol	Scaffold,Endocytosis related	ABL1	1_26_30_non-receptor tyrosine kinase	Protein kinases	Signaling	01_A_Cytosol	Mediator,Endocytosis related	Pathway regulation	PPI directed (SignaLink)	direct	unknown
GRB2	1_26_29_adapters/scaffolds	Adapters/scaffolds	Signaling	01_A_Cytosol	Scaffold,Endocytosis related	ADAM10	2_1_1_Degradation of the extracellular matrix	ECM organisation	ECM organisation	04_EXTRACELLULAR	Co-factor	Pathway regulation	PPI directed (SignaLink)	direct	unknown
GRB2	1_26_29_adapters/scaffolds	Adapters/scaffolds	Signaling	01_A_Cytosol	Scaffold,Endocytosis related	ALK	1_26_37_receptor tyrosine kinase	Protein kinases	Signaling	02_B_Cell membrane	Receptor	Pathway regulation	PPI directed (SignaLink)	direct	unknown
GRB2	1_26_29_adapters/scaffolds	Adapters/scaffolds	Signaling	01_A_Cytosol	Scaffold,Endocytosis related	AXL	3_2_21_Signaling by AXL	Signaling - Cell fates	Signaling	02_B_Cell membrane	Receptor	Pathway regulation	PPI directed (SignaLink)	direct	unknown
GRB2	1_26_29_adapters/scaffolds	Adapters/scaffolds	Signaling	01_A_Cytosol	Scaffold,Endocytosis related	CSF1R	3_2_15_Signaling by SCF-KIT	Signaling - Cell fates	Signaling	02_B_Cell membrane	Receptor	Pathway regulation	PPI directed (SignaLink)	direct	unknown
GRB2	1_26_29_adapters/scaffolds	Adapters/scaffolds	Signaling	01_A_Cytosol	Scaffold,Endocytosis related	ERBB4	3_2_22_ERBB family signaling	Signaling - Cell fates	Signaling	02_B_Cell membrane	Receptor,Endocytosis related	Pathway regulation	PPI directed (SignaLink)	direct	unknown
GRB2	1_26_29_adapters/scaffolds	Adapters/scaffolds	Signaling	01_A_Cytosol	Scaffold,Endocytosis related	ESR1	3_12_Hormone activity	Hormones	Signaling	03_A_Nucleus	Receptor,Transcription factor	Pathway regulation	PPI directed (SignaLink)	direct	unknown
GRB2	1_26_29_adapters/scaffolds	Adapters/scaffolds	Signaling	01_A_Cytosol	Scaffold,Endocytosis related	FGFR3	3_2_20_Signaling by FGFR	Signaling - Cell fates	Signaling	02_B_Cell membrane	Receptor	Pathway regulation	PPI directed (SignaLink)	direct	unknown
GRB2	1_26_29_adapters/scaffolds	Adapters/scaffolds	Signaling	01_A_Cytosol	Scaffold,Endocytosis related	FLT4	3_2_16_Signaling by VEGF	Signaling - Cell fates	Signaling	02_B_Cell membrane	Receptor	Pathway regulation	PPI directed (SignaLink)	direct	unknown
GRB2	1_26_29_adapters/scaffolds	Adapters/scaffolds	Signaling	01_A_Cytosol	Scaffold,Endocytosis related	INPP5D	1_24_Inositol phosphate metabolism	Metabolism of nucleotides & phosphates	Metabolism	01_A_Cytosol	Co-factor	Pathway regulation	PPI directed (SignaLink)	direct	unknown
GRB2	1_26_29_adapters/scaffolds	Adapters/scaffolds	Signaling	01_A_Cytosol	Scaffold,Endocytosis related	INSR	3_2_19_Signaling by Insulin receptor	Signaling - Cell fates	Signaling	02_B_Cell membrane		Pathway regulation	PPI directed (SignaLink)	direct	unknown
GRB2	1_26_29_adapters/scaffolds	Adapters/scaffolds	Signaling	01_A_Cytosol	Scaffold,Endocytosis related	ITK	3_5_1_Adaptive Immune System	Adaptive Immune System	Immune system & Inflammation	03_A_Nucleus	Mediator	Pathway regulation	PPI directed (SignaLink)	direct	unknown
GRB2	1_26_29_adapters/scaffolds	Adapters/scaffolds	Signaling	01_A_Cytosol	Scaffold,Endocytosis related	JAK2	1_26_12_Janus kinase	Protein kinases	Signaling	01_A_Cytosol	Mediator	Pathway regulation	PPI directed (SignaLink)	direct	unknown
GRB2	1_26_29_adapters/scaffolds	Adapters/scaffolds	Signaling	01_A_Cytosol	Scaffold,Endocytosis related	KDR	3_2_16_Signaling by VEGF	Signaling - Cell fates	Signaling	02_B_Cell membrane	Receptor	Pathway regulation	PPI directed (SignaLink)	direct	unknown
GRB2	1_26_29_adapters/scaffolds	Adapters/scaffolds	Signaling	01_A_Cytosol	Scaffold,Endocytosis related	MAP4K5	1_26_14_mitogen-activated protein kinase	Protein kinases	Signaling	01_A_Cytosol	Mediator	Pathway regulation	PPI directed (SignaLink)	direct	unknown
GRB2	1_26_29_adapters/scaffolds	Adapters/scaffolds	Signaling	01_A_Cytosol	Scaffold,Endocytosis related	MAPK1	1_26_14_mitogen-activated protein kinase	Protein kinases	Signaling	01_A_Cytosol	Mediator	Pathway regulation	PPI directed (SignaLink)	direct	unknown
GRB2	1_26_29_adapters/scaffolds	Adapters/scaffolds	Signaling	01_A_Cytosol	Scaffold,Endocytosis related	MAPK12	1_26_14_mitogen-activated protein kinase	Protein kinases	Signaling	01_A_Cytosol	Mediator	Pathway regulation	PPI directed (SignaLink)	direct	unknown
GRB2	1_26_29_adapters/scaffolds	Adapters/scaffolds	Signaling	01_A_Cytosol	Scaffold,Endocytosis related	MAPK14	1_26_14_mitogen-activated protein kinase	Protein kinases	Signaling	01_A_Cytosol	Mediator	Pathway regulation	PPI directed (SignaLink)	direct	unknown
GRB2	1_26_29_adapters/scaffolds	Adapters/scaffolds	Signaling	01_A_Cytosol	Scaffold,Endocytosis related	MET	3_2_3_Signaling by MET	Signaling - Cell fates	Signaling	02_B_Cell membrane	Receptor,Transcription factor	Pathway regulation	PPI directed (SignaLink)	direct	unknown
GRB2	1_26_29_adapters/scaffolds	Adapters/scaffolds	Signaling	01_A_Cytosol	Scaffold,Endocytosis related	MST1R	3_2_3_Signaling by MET	Signaling - Cell fates	Signaling	02_B_Cell membrane	Receptor,Transcription factor	Pathway regulation	PPI directed (SignaLink)	direct	unknown
GRB2	1_26_29_adapters/scaffolds	Adapters/scaffolds	Signaling	01_A_Cytosol	Scaffold,Endocytosis related	PAK2	1_26_28_serine/threonine kinase	Protein kinases	Signaling	03_A_Nucleus	Mediator,Co-factor,Scaffold	Pathway regulation	PPI directed (SignaLink)	direct	unknown
GRB2	1_26_29_adapters/scaffolds	Adapters/scaffolds	Signaling	01_A_Cytosol	Scaffold,Endocytosis related	PDGFRA	3_2_17_Signaling by PDGF	Signaling - Cell fates	Signaling	02_B_Cell membrane	Receptor,Scaffold	Pathway regulation	PPI directed (SignaLink)	direct	unknown
GRB2	1_26_29_adapters/scaffolds	Adapters/scaffolds	Signaling	01_A_Cytosol	Scaffold,Endocytosis related	PIK3CG	1_1_5_Phospholipid metabolism	Lipid & FA metabolism	Metabolism	01_A_Cytosol	Mediator,Scaffold	Pathway regulation	PPI directed (SignaLink)	direct	unknown
GRB2	1_26_29_adapters/scaffolds	Adapters/scaffolds	Signaling	01_A_Cytosol	Scaffold,Endocytosis related	PTK2B	1_26_30_non-receptor tyrosine kinase	Protein kinases	Signaling	01_A_Cytosol	Mediator,Co-factor,Scaffold	Pathway regulation	PPI directed (SignaLink)	direct	unknown
GRB2	1_26_29_adapters/scaffolds	Adapters/scaffolds	Signaling	01_A_Cytosol	Scaffold,Endocytosis related	PTPN1	1_26_24_protein tyrosine phosphatase	Protein phosphatases	Signaling	01_B_2_Endoplasmic reticulum	Co-factor,Scaffold	Pathway regulation	PPI directed (SignaLink)	direct	unknown
GRB2	1_26_29_adapters/scaffolds	Adapters/scaffolds	Signaling	01_A_Cytosol	Scaffold,Endocytosis related	PTPN11	1_26_24_protein tyrosine phosphatase	Protein phosphatases	Signaling	01_A_Cytosol	Co-factor,Scaffold	Pathway regulation	PPI directed (SignaLink)	direct	unknown
GRB2	1_26_29_adapters/scaffolds	Adapters/scaffolds	Signaling	01_A_Cytosol	Scaffold,Endocytosis related	PTPN6	1_26_24_protein tyrosine phosphatase	Protein phosphatases	Signaling	03_A_Nucleus	Co-factor,Scaffold	Pathway regulation	PPI directed (SignaLink)	direct	unknown
GRB2	1_26_29_adapters/scaffolds	Adapters/scaffolds	Signaling	01_A_Cytosol	Scaffold,Endocytosis related	PTPRC	1_26_24_protein tyrosine phosphatase	Protein phosphatases	Signaling	02_B_Cell membrane	Co-factor,Scaffold	Pathway regulation	PPI directed (SignaLink)	direct	unknown
GRB2	1_26_29_adapters/scaffolds	Adapters/scaffolds	Signaling	01_A_Cytosol	Scaffold,Endocytosis related	RET	3_2_27_Signaling by Ret	Signaling - Cell fates	Signaling	02_B_Cell membrane	Receptor,Scaffold	Pathway regulation	PPI directed (SignaLink)	direct	unknown
GRB2	1_26_29_adapters/scaffolds	Adapters/scaffolds	Signaling	01_A_Cytosol	Scaffold,Endocytosis related	RPS6KA1	1_8_1_Translation	Metabolism of mRNA & Translation	Protein translation, folding, modification & degradation	01_C_3_Ribosomes	Mediator,Scaffold	Pathway regulation	PPI directed (SignaLink)	direct	unknown
GRB2	1_26_29_adapters/scaffolds	Adapters/scaffolds	Signaling	01_A_Cytosol	Scaffold,Endocytosis related	SRC	1_26_30_non-receptor tyrosine kinase	Protein kinases	Signaling	01_A_Cytosol	Mediator,Endocytosis related ,Scaffold	Pathway regulation	PPI directed (SignaLink)	direct	unknown
GRB2	1_26_29_adapters/scaffolds	Adapters/scaffolds	Signaling	01_A_Cytosol	Scaffold,Endocytosis related	TEK	3_2_25_Signaling by Tie	Signaling - Cell fates	Signaling	02_B_Cell membrane	Receptor,Scaffold	Pathway regulation	PPI directed (SignaLink)	direct	unknown
GRB2	1_26_29_adapters/scaffolds	Adapters/scaffolds	Signaling	01_A_Cytosol	Scaffold,Endocytosis related	ZAP70	3_5_1_Adaptive Immune System	Adaptive Immune System	Immune system & Inflammation	01_A_Cytosol	Mediator,Scaffold	Pathway regulation	PPI directed (SignaLink)	direct	unknown
GRB2	1_26_29_adapters/scaffolds	Adapters/scaffolds	Signaling	01_A_Cytosol	Scaffold,Endocytosis related	PAK4	1_26_28_serine/threonine kinase	Protein kinases	Signaling	02_B_Cell membrane	Scaffold	Post-translational modification	PPI directed (SignaLink)	direct	unknown
GRB2	1_26_29_adapters/scaffolds	Adapters/scaffolds	Signaling	01_A_Cytosol	Scaffold,Endocytosis related	CHEK1	4_1_2_Cell Cycle	Signaling - Cell fates	Signaling	01_D_3d_Centrosome		Post-translational modification	PPI directed (SignaLink)	direct	unknown
GRB2	1_26_29_adapters/scaffolds	Adapters/scaffolds	Signaling	01_A_Cytosol	Scaffold,Endocytosis related	ADRA2A	3_6_7_Adrenoceptors	Neuronal System_synapses_channels	Neuronal System_synapses_channels	02_B_Cell membrane		Post-translational modification	PPI directed (SignaLink)	direct	unknown
GRB2	1_26_29_adapters/scaffolds	Adapters/scaffolds	Signaling	01_A_Cytosol	Scaffold,Endocytosis related	ABL2	1_26_30_non-receptor tyrosine kinase	Protein kinases	Signaling	01_A_Cytosol	Co-factor,Mediator	Post-translational modification	PPI directed (SignaLink)	direct	unknown
GRB2	1_26_29_adapters/scaffolds	Adapters/scaffolds	Signaling	01_A_Cytosol	Scaffold,Endocytosis related	ITCH	1_8_6_Protein ubiquitination	Post-translational protein modification	Protein translation, folding, modification & degradation	01_B_7_Endosomes	Co-factor,Endocytosis related	Post-translational modification	PPI directed (SignaLink)	direct	unknown
GRB2	1_26_29_adapters/scaffolds	Adapters/scaffolds	Signaling	01_A_Cytosol	Scaffold,Endocytosis related	CD28	3_5_1_Adaptive Immune System	Adaptive Immune System	Immune system & Inflammation	02_B_Cell membrane		Post-translational modification	PPI directed (SignaLink)	direct	unknown
GRB2	1_26_29_adapters/scaffolds	Adapters/scaffolds	Signaling	01_A_Cytosol		PAK4	1_26_28_serine/threonine kinase	Protein kinases	Signaling	02_B_Cell membrane	Scaffold	Post-translational modification	PPI directed (SignaLink)	direct	unknown
GRB2	1_26_29_adapters/scaffolds	Adapters/scaffolds	Signaling	01_A_Cytosol		ADRA2A	3_6_7_Adrenoceptors	Neuronal System_synapses_channels	Neuronal System_synapses_channels	02_B_Cell membrane		Post-translational modification	PPI directed (SignaLink)	direct	unknown
GRB2	1_26_29_adapters/scaffolds	Adapters/scaffolds	Signaling	01_A_Cytosol		ABL2	1_26_30_non-receptor tyrosine kinase	Protein kinases	Signaling	01_A_Cytosol	Co-factor,Mediator	Post-translational modification	PPI directed (SignaLink)	direct	unknown
GRB2	1_26_29_adapters/scaffolds	Adapters/scaffolds	Signaling	01_A_Cytosol		ITCH	1_8_6_Protein ubiquitination	Post-translational protein modification	Protein translation, folding, modification & degradation	01_B_7_Endosomes	Co-factor,Endocytosis related	Post-translational modification	PPI directed (SignaLink)	direct	unknown
GRB2	1_26_29_adapters/scaffolds	Adapters/scaffolds	Signaling	01_A_Cytosol		CD28	3_5_1_Adaptive Immune System	Adaptive Immune System	Immune system & Inflammation	02_B_Cell membrane		Post-translational modification	PPI directed (SignaLink)	direct	unknown
GRB2	1_26_29_adapters/scaffolds	Adapters/scaffolds	Signaling	01_A_Cytosol	Scaffold,Endocytosis related	OCRL	1_24_Inositol phosphate metabolism	Metabolism of nucleotides & phosphates	Metabolism	01_B_7_Endosomes	Scaffold	Directed protein-protein interaction	PPI predicted as directed (SignaLink)	direct	unknown
GRB2	1_26_29_adapters/scaffolds	Adapters/scaffolds	Signaling	01_A_Cytosol		PAK4	1_26_28_serine/threonine kinase	Protein kinases	Signaling	02_B_Cell membrane	Scaffold	Post-translational modification	PPI directed (SignaLink)	direct	unknown
GRB2	1_26_29_adapters/scaffolds	Adapters/scaffolds	Signaling	01_A_Cytosol		ADRA2A	3_6_7_Adrenoceptors	Neuronal System_synapses_channels	Neuronal System_synapses_channels	02_B_Cell membrane		Post-translational modification	PPI directed (SignaLink)	direct	unknown
GRB2	1_26_29_adapters/scaffolds	Adapters/scaffolds	Signaling	01_A_Cytosol		ABL2	1_26_30_non-receptor tyrosine kinase	Protein kinases	Signaling	01_A_Cytosol	Co-factor,Mediator	Post-translational modification	PPI directed (SignaLink)	direct	unknown
GRB2	1_26_29_adapters/scaffolds	Adapters/scaffolds	Signaling	01_A_Cytosol		ITCH	1_8_6_Protein ubiquitination	Post-translational protein modification	Protein translation, folding, modification & degradation	01_B_7_Endosomes	Co-factor,Endocytosis related	Post-translational modification	PPI directed (SignaLink)	direct	unknown
GRB2	1_26_29_adapters/scaffolds	Adapters/scaffolds	Signaling	01_A_Cytosol		CD28	3_5_1_Adaptive Immune System	Adaptive Immune System	Immune system & Inflammation	02_B_Cell membrane		Post-translational modification	PPI directed (SignaLink)	direct	unknown
GRB2	1_26_29_adapters/scaffolds	Adapters/scaffolds	Signaling	01_A_Cytosol	Scaffold,Endocytosis related	PIK3CG	1_1_5_Phospholipid metabolism	Lipid & FA metabolism	Metabolism	01_A_Cytosol	Mediator,Scaffold	Directed protein-protein interaction	PPI predicted as directed (SignaLink)	direct	unknown
GRB2	1_26_29_adapters/scaffolds	Adapters/scaffolds	Signaling	01_A_Cytosol	Scaffold,Endocytosis related	RPS6KA1	1_8_1_Translation	Metabolism of mRNA & Translation	Protein translation, folding, modification & degradation	01_C_3_Ribosomes	Mediator,Scaffold	Directed protein-protein interaction	PPI predicted as directed (SignaLink)	direct	unknown
GRB2	1_26_29_adapters/scaffolds	Adapters/scaffolds	Signaling	01_A_Cytosol	Scaffold,Endocytosis related	NGFR	4_2_Programmed Cell Death	Cell death	Signaling	02_B_Cell membrane		Directed protein-protein interaction	PPI predicted as directed (SignaLink)	direct	unknown
GRB2	1_26_29_adapters/scaffolds	Adapters/scaffolds	Signaling	01_A_Cytosol	Scaffold,Endocytosis related	DRD3	3_6_22_Dopamine receptors	Neuronal System_synapses_channels	Neuronal System_synapses_channels	02_B_Cell membrane		Directed protein-protein interaction	PPI predicted as directed (SignaLink)	direct	unknown
GRB2	1_26_29_adapters/scaffolds	Adapters/scaffolds	Signaling	01_A_Cytosol	Scaffold,Endocytosis related	CD28	3_5_1_Adaptive Immune System	Adaptive Immune System	Immune system & Inflammation	02_B_Cell membrane		Directed protein-protein interaction	PPI predicted as directed (SignaLink)	direct	unknown
GRB2	1_26_29_adapters/scaffolds	Adapters/scaffolds	Signaling	01_A_Cytosol	Scaffold,Endocytosis related	ITGB4	2_1_6_Integrin cell surface interactions	ECM organisation	ECM organisation	04_EXTRACELLULAR		Directed protein-protein interaction	PPI predicted as directed (SignaLink)	direct	unknown
GRB2	1_26_29_adapters/scaffolds	Adapters/scaffolds	Signaling	01_A_Cytosol	Scaffold,Endocytosis related	MAPK12	1_26_14_mitogen-activated protein kinase	Protein kinases	Signaling	01_A_Cytosol	Mediator	Directed protein-protein interaction	PPI predicted as directed (SignaLink)	direct	unknown
GRB2	1_26_29_adapters/scaffolds	Adapters/scaffolds	Signaling	01_A_Cytosol	Scaffold,Endocytosis related	MAPK14	1_26_14_mitogen-activated protein kinase	Protein kinases	Signaling	01_A_Cytosol	Mediator	Directed protein-protein interaction	PPI predicted as directed (SignaLink)	direct	unknown
GRB2	1_26_29_adapters/scaffolds	Adapters/scaffolds	Signaling	01_A_Cytosol	Scaffold,Endocytosis related	ADA	1_2_Metabolism of nucleotides	Metabolism of nucleotides & phosphates	Metabolism	02_B_Cell membrane		Directed protein-protein interaction	PPI predicted as directed (SignaLink)	direct	unknown
GRB2	1_26_29_adapters/scaffolds	Adapters/scaffolds	Signaling	01_A_Cytosol	Scaffold,Endocytosis related	DNM2	1_15_4_Tubulin	Cytoskeleton	Cytoskeleton	01_D_3_Microtubules	Endocytosis related	Directed protein-protein interaction	PPI predicted as directed (SignaLink)	direct	unknown
GRB2	1_26_29_adapters/scaffolds	Adapters/scaffolds	Signaling	01_A_Cytosol	Scaffold,Endocytosis related	USP6NL	1_26_9_Rab_GAP	Rab GTPase and regulators	Signaling	01_B_3_Golgi apparatus	Endocytosis related	Directed protein-protein interaction	PPI predicted as directed (SignaLink)	direct	unknown
GRB2	1_26_29_adapters/scaffolds	Adapters/scaffolds	Signaling	01_A_Cytosol	Scaffold,Endocytosis related	SYNJ1	1_1_5_Phospholipid metabolism	Lipid & FA metabolism	Metabolism	01_A_Cytosol	Co-factor,Mediator	Directed protein-protein interaction	PPI predicted as directed (SignaLink)	direct	unknown
GRB2	1_26_29_adapters/scaffolds	Adapters/scaffolds	Signaling	01_A_Cytosol	Scaffold,Endocytosis related	PTPN6	1_26_24_protein tyrosine phosphatase	Protein phosphatases	Signaling	03_A_Nucleus	Co-factor,Scaffold	Directed protein-protein interaction	PPI predicted as directed (SignaLink)	direct	unknown
GRB2	1_26_29_adapters/scaffolds	Adapters/scaffolds	Signaling	01_A_Cytosol	Scaffold,Endocytosis related	PTPRE	1_26_24_protein tyrosine phosphatase	Protein phosphatases	Signaling	01_D_2_Intermediate filaments (Keratin, filaments)	Scaffold	Directed protein-protein interaction	PPI predicted as directed (SignaLink)	direct	unknown
GRB2	1_26_29_adapters/scaffolds	Adapters/scaffolds	Signaling	01_A_Cytosol	Scaffold,Endocytosis related	RET	3_2_27_Signaling by Ret	Signaling - Cell fates	Signaling	02_B_Cell membrane	Receptor,Scaffold	Directed protein-protein interaction	PPI predicted as directed (SignaLink)	direct	unknown
GRB2	1_26_29_adapters/scaffolds	Adapters/scaffolds	Signaling	01_A_Cytosol	Scaffold,Endocytosis related	WASF2	1_15_1_Actin	Cytoskeleton	Cytoskeleton	01_D_1_Microfilaments (Actin)	Scaffold	Directed protein-protein interaction	PPI predicted as directed (SignaLink)	direct	unknown
GRB2	1_26_29_adapters/scaffolds	Adapters/scaffolds	Signaling	01_A_Cytosol	Scaffold,Endocytosis related	PIK3R2	1_1_5_Phospholipid metabolism	Lipid & FA metabolism	Metabolism	01_A_Cytosol	Mediator,Scaffold	Directed protein-protein interaction	PPI predicted as directed (SignaLink)	direct	unknown
GRB2	1_26_29_adapters/scaffolds	Adapters/scaffolds	Signaling	01_A_Cytosol	Scaffold,Endocytosis related	PAK4	1_26_28_serine/threonine kinase	Protein kinases	Signaling	02_B_Cell membrane	Scaffold	Directed protein-protein interaction	PPI predicted as directed (SignaLink)	direct	unknown
GRB2	1_26_29_adapters/scaffolds	Adapters/scaffolds	Signaling	01_A_Cytosol	Scaffold,Endocytosis related	ESR1	3_12_Hormone activity	Hormones	Signaling	03_A_Nucleus	Receptor,Transcription factor	Directed protein-protein interaction	PPI predicted as directed (SignaLink)	direct	unknown
GRB2	1_26_29_adapters/scaffolds	Adapters/scaffolds	Signaling	01_A_Cytosol	Scaffold,Endocytosis related	RASA1	1_26_3_Ras_GAP	Ras GTPases and regulators	Signaling	01_A_Cytosol	Co-factor	Directed protein-protein interaction	PPI predicted as directed (SignaLink)	direct	unknown
GRB2	1_26_29_adapters/scaffolds	Adapters/scaffolds	Signaling	01_A_Cytosol	Scaffold,Endocytosis related	PTPRC	1_26_24_protein tyrosine phosphatase	Protein phosphatases	Signaling	02_B_Cell membrane	Co-factor,Scaffold	Directed protein-protein interaction	PPI predicted as directed (SignaLink)	direct	unknown
GRB2	1_26_29_adapters/scaffolds	Adapters/scaffolds	Signaling	01_A_Cytosol	Scaffold,Endocytosis related	KHDRBS1	1_5_1_Transcription	Transcription & transcription factors	Transcription	03_C_Nucleoplasm		Directed protein-protein interaction	PPI predicted as directed (SignaLink)	direct	unknown
GRB2	1_26_29_adapters/scaffolds	Adapters/scaffolds	Signaling	01_A_Cytosol	Scaffold,Endocytosis related	MS4A2	3_5_1_Adaptive Immune System	Adaptive Immune System	Immune system & Inflammation	02_B_Cell membrane		Directed protein-protein interaction	PPI predicted as directed (SignaLink)	direct	unknown
GRB2	1_26_29_adapters/scaffolds	Adapters/scaffolds	Signaling	01_A_Cytosol	Scaffold,Endocytosis related	PAK2	1_26_28_serine/threonine kinase	Protein kinases	Signaling	03_A_Nucleus	Mediator,Co-factor,Scaffold	Directed protein-protein interaction	PPI predicted as directed (SignaLink)	direct	unknown
GRB2	1_26_29_adapters/scaffolds	Adapters/scaffolds	Signaling	01_A_Cytosol	Scaffold,Endocytosis related	ADRB2	3_6_7_Adrenoceptors	Neuronal System_synapses_channels	Neuronal System_synapses_channels	02_B_Cell membrane		Directed protein-protein interaction	PPI predicted as directed (SignaLink)	direct	unknown
GRB2	1_26_29_adapters/scaffolds	Adapters/scaffolds	Signaling	01_A_Cytosol	Scaffold,Endocytosis related	INPP5D	1_24_Inositol phosphate metabolism	Metabolism of nucleotides & phosphates	Metabolism	01_A_Cytosol	Co-factor	Directed protein-protein interaction	PPI predicted as directed (SignaLink)	direct	unknown
GRB2	1_26_29_adapters/scaffolds	Adapters/scaffolds	Signaling	01_A_Cytosol	Scaffold,Endocytosis related	STAMBP	1_8_13_Deubiquitination	Post-translational protein modification	Protein translation, folding, modification & degradation	03_C_Nucleoplasm	Endocytosis related ,Scaffold	Directed protein-protein interaction	PPI predicted as directed (SignaLink)	direct	unknown
GRB2	1_26_29_adapters/scaffolds	Adapters/scaffolds	Signaling	01_A_Cytosol	Scaffold,Endocytosis related	TEK	3_2_25_Signaling by Tie	Signaling - Cell fates	Signaling	02_B_Cell membrane	Receptor,Scaffold	Directed protein-protein interaction	PPI predicted as directed (SignaLink)	direct	unknown
GRB2	1_26_29_adapters/scaffolds	Adapters/scaffolds	Signaling	01_A_Cytosol	Scaffold,Endocytosis related	MAPK1	1_26_14_mitogen-activated protein kinase	Protein kinases	Signaling	01_A_Cytosol	Mediator	Directed protein-protein interaction	PPI predicted as directed (SignaLink)	direct	unknown
GRB2	1_26_29_adapters/scaffolds	Adapters/scaffolds	Signaling	01_A_Cytosol	Scaffold,Endocytosis related	MAP4K5	1_26_14_mitogen-activated protein kinase	Protein kinases	Signaling	01_A_Cytosol	Mediator	Directed protein-protein interaction	PPI predicted as directed (SignaLink)	direct	unknown
GRB2	1_26_29_adapters/scaffolds	Adapters/scaffolds	Signaling	01_A_Cytosol	Scaffold,Endocytosis related	PIK3R1	1_1_5_Phospholipid metabolism	Lipid & FA metabolism	Metabolism	01_A_Cytosol	Mediator,Scaffold	Directed protein-protein interaction	PPI predicted as directed (SignaLink)	direct	unknown
EGFR	3_2_22_ERBB family signaling	Signaling - Cell fates	Signaling	02_B_Cell membrane	Receptor,Endocytosis related	GRAP	1_26_29_adapters/scaffolds	Adapters/scaffolds	Signaling	01_A_Cytosol	Mediator,Scaffold	Interaction between pathway members	PPI directed (SignaLink)	direct	stimulation
EGFR	3_2_22_ERBB family signaling	Signaling - Cell fates	Signaling	02_B_Cell membrane	Receptor,Endocytosis related	SHC2	1_26_29_adapters/scaffolds	Adapters/scaffolds	Signaling	01_A_Cytosol	Mediator,Scaffold	Interaction between pathway members	PPI directed (SignaLink)	direct	stimulation
EGFR	3_2_22_ERBB family signaling	Signaling - Cell fates	Signaling	02_B_Cell membrane	Receptor,Endocytosis related	SHC3	1_26_29_adapters/scaffolds	Adapters/scaffolds	Signaling	01_A_Cytosol	Mediator,Scaffold	Interaction between pathway members	PPI directed (SignaLink)	direct	stimulation
EGFR	3_2_22_ERBB family signaling	Signaling - Cell fates	Signaling	02_B_Cell membrane	Receptor,Endocytosis related	SHC1	1_26_29_adapters/scaffolds	Adapters/scaffolds	Signaling	01_A_Cytosol	Mediator,Scaffold	Interaction between pathway members	PPI directed (SignaLink)	direct	stimulation
EGFR	3_2_22_ERBB family signaling	Signaling - Cell fates	Signaling	02_B_Cell membrane	Receptor,Endocytosis related	LRIG1	3_7_other membrane proteins	Signaling - Other	Signaling	02_B_Cell membrane	Co-factor,Endocytosis related	Interaction between pathway members	PPI directed (SignaLink)	direct	stimulation
EGFR	3_2_22_ERBB family signaling	Signaling - Cell fates	Signaling	02_B_Cell membrane	Receptor,Endocytosis related	STAT5A	3_5_3_Cytokine Signaling in Immune system	GPCR signaling	Signaling	01_A_Cytosol	Transcription factor	Interaction between pathway members	PPI directed (SignaLink)	direct	stimulation
EGFR	3_2_22_ERBB family signaling	Signaling - Cell fates	Signaling	02_B_Cell membrane	Receptor,Endocytosis related	PLCG1	1_1_5_Phospholipid metabolism	Lipid & FA metabolism	Metabolism	01_A_Cytosol	Mediator,Scaffold	Interaction between pathway members	PPI directed (SignaLink)	direct	stimulation
EGFR	3_2_22_ERBB family signaling	Signaling - Cell fates	Signaling	02_B_Cell membrane	Receptor,Endocytosis related	NCK1	1_26_29_adaptors/scaffolds	Adapters/scaffolds	Signaling	01_A_Cytosol	Co-factor,Scaffold	Interaction between pathway members	PPI directed (SignaLink)	direct	stimulation
EGFR	3_2_22_ERBB family signaling	Signaling - Cell fates	Signaling	02_B_Cell membrane	Receptor,Endocytosis related	GRB14	1_26_29_adapters/scaffolds	Adapters/scaffolds	Signaling	01_A_Cytosol	Co-factor,Mediator,Scaffold	Interaction between pathway members	PPI directed (SignaLink)	direct	stimulation
EGFR	3_2_22_ERBB family signaling	Signaling - Cell fates	Signaling	02_B_Cell membrane	Receptor,Endocytosis related	NCK2	1_26_29_adaptors/scaffolds	Adapters/scaffolds	Signaling	01_A_Cytosol	Co-factor,Scaffold	Interaction between pathway members	PPI directed (SignaLink)	direct	stimulation
EGFR	3_2_22_ERBB family signaling	Signaling - Cell fates	Signaling	02_B_Cell membrane	Receptor,Endocytosis related	ESR1	3_12_Hormone activity	Hormones	Signaling	03_A_Nucleus	Receptor,Transcription factor	Interaction between pathway members	PPI directed (SignaLink)	direct	stimulation
EGFR	3_2_22_ERBB family signaling	Signaling - Cell fates	Signaling	02_B_Cell membrane	Receptor,Endocytosis related	PPP5C	1_26_19_protein phosphatase catalytic subunit	Protein phosphatases	Signaling	01_C_6_Vesicles	Scaffold	Directed protein-protein interaction	PPI predicted as directed (SignaLink)	direct	unknown
EGFR	3_2_22_ERBB family signaling	Signaling - Cell fates	Signaling	02_B_Cell membrane	Receptor,Endocytosis related	STAT5B	3_5_3_Cytokine Signaling in Immune system	GPCR signaling	Signaling	01_A_Cytosol	Transcription factor	Directed protein-protein interaction	PPI predicted as directed (SignaLink)	direct	unknown
EGFR	3_2_22_ERBB family signaling	Signaling - Cell fates	Signaling	02_B_Cell membrane	Receptor,Endocytosis related	PTK6	1_26_30_non-receptor tyrosine kinase	Protein kinases	Signaling	01_A_Cytosol	Mediator	Directed protein-protein interaction	PPI predicted as directed (SignaLink)	direct	unknown
EGFR	3_2_22_ERBB family signaling	Signaling - Cell fates	Signaling	02_B_Cell membrane	Receptor,Endocytosis related	PTPRJ	1_26_24_protein tyrosine phosphatase	Protein phosphatases	Signaling	02_B_Cell membrane	Endocytosis related ,Scaffold	Directed protein-protein interaction	PPI predicted as directed (SignaLink)	direct	unknown
EGFR	3_2_22_ERBB family signaling	Signaling - Cell fates	Signaling	02_B_Cell membrane	Receptor,Endocytosis related	HGS	3_2_3_Signaling by MET	Signaling - Cell fates	Signaling	01_B_7_Endosomes	Co-factor,Endocytosis related ,Scaffold	Directed protein-protein interaction	PPI predicted as directed (SignaLink)	direct	unknown
EGFR	3_2_22_ERBB family signaling	Signaling - Cell fates	Signaling	02_B_Cell membrane	Receptor,Endocytosis related	PIK3R1	1_1_5_Phospholipid metabolism	Lipid & FA metabolism	Metabolism	01_A_Cytosol	Mediator,Scaffold	Directed protein-protein interaction	PPI predicted as directed (SignaLink)	direct	unknown
EGFR	3_2_22_ERBB family signaling	Signaling - Cell fates	Signaling	02_B_Cell membrane	Receptor,Endocytosis related	CTNNB1	3_4_Cell_cell_junctions_adhesion	Cell_cell_junctions_adhesion	Cell junction & adhesion	02_A_Cell-cell-junctions	Mediator	Directed protein-protein interaction	PPI predicted as directed (SignaLink)	direct	unknown
EGFR	3_2_22_ERBB family signaling	Signaling - Cell fates	Signaling	02_B_Cell membrane	Receptor,Endocytosis related	EPS8	1_15_1_Actin	Cytoskeleton	Cytoskeleton	01_D_1_Microfilaments (Actin)	Scaffold,Endocytosis related	Directed protein-protein interaction	PPI predicted as directed (SignaLink)	direct	unknown
EGFR	3_2_22_ERBB family signaling	Signaling - Cell fates	Signaling	02_B_Cell membrane	Receptor,Endocytosis related	PRKCA	1_26_23_protein kinase C	Protein kinases	Signaling	01_A_Cytosol		Directed protein-protein interaction	PPI predicted as directed (SignaLink)	direct	unknown
EGFR	3_2_22_ERBB family signaling	Signaling - Cell fates	Signaling	02_B_Cell membrane	Receptor,Endocytosis related	GAB1	1_26_29_adapters/scaffolds	Adapters/scaffolds	Signaling	01_A_Cytosol	Mediator,Scaffold	Directed protein-protein interaction	PPI predicted as directed (SignaLink)	direct	unknown
EGFR	3_2_22_ERBB family signaling	Signaling - Cell fates	Signaling	02_B_Cell membrane	Receptor,Endocytosis related	PDGFRB	3_2_17_Signaling by PDGF	Signaling - Cell fates	Signaling	02_B_Cell membrane	Co-factor,Scaffold	Directed protein-protein interaction	PPI predicted as directed (SignaLink)	direct	unknown
EGFR	3_2_22_ERBB family signaling	Signaling - Cell fates	Signaling	02_B_Cell membrane	Receptor,Endocytosis related	RASA1	1_26_3_Ras_GAP	Ras GTPases and regulators	Signaling	01_A_Cytosol	Co-factor	Directed protein-protein interaction	PPI predicted as directed (SignaLink)	direct	unknown
EGFR	3_2_22_ERBB family signaling	Signaling - Cell fates	Signaling	02_B_Cell membrane	Receptor,Endocytosis related	PIK3R2	1_1_5_Phospholipid metabolism	Lipid & FA metabolism	Metabolism	01_A_Cytosol	Mediator,Scaffold	Directed protein-protein interaction	PPI predicted as directed (SignaLink)	direct	unknown
EGFR	3_2_22_ERBB family signaling	Signaling - Cell fates	Signaling	02_B_Cell membrane	Receptor,Endocytosis related	MET	3_2_3_Signaling by MET	Signaling - Cell fates	Signaling	02_B_Cell membrane	Receptor,Transcription factor	Directed protein-protein interaction	PPI predicted as directed (SignaLink)	direct	unknown
EGFR	3_2_22_ERBB family signaling	Signaling - Cell fates	Signaling	02_B_Cell membrane	Receptor,Endocytosis related	STAT3	3_5_3_Cytokine Signaling in Immune system	GPCR signaling	Signaling	01_A_Cytosol	Transcription factor	Directed protein-protein interaction	PPI predicted as directed (SignaLink)	direct	unknown
EGFR	3_2_22_ERBB family signaling	Signaling - Cell fates	Signaling	02_B_Cell membrane	Receptor,Endocytosis related	GRK2	1_26_34_other_kinases	Protein kinases	Signaling	01_A_Cytosol	Mediator	Directed protein-protein interaction	PPI predicted as directed (SignaLink)	direct	unknown
EGFR	3_2_22_ERBB family signaling	Signaling - Cell fates	Signaling	02_B_Cell membrane	Receptor,Endocytosis related	LYN	1_26_30_non-receptor tyrosine kinase	Protein kinases	Signaling	01_A_Cytosol		Directed protein-protein interaction	PPI predicted as directed (SignaLink)	direct	unknown
EGFR	3_2_22_ERBB family signaling	Signaling - Cell fates	Signaling	02_B_Cell membrane	Receptor,Endocytosis related	PTPN11	1_26_24_protein tyrosine phosphatase	Protein phosphatases	Signaling	01_A_Cytosol	Co-factor,Scaffold	Directed protein-protein interaction	PPI predicted as directed (SignaLink)	direct	unknown
EGFR	3_2_22_ERBB family signaling	Signaling - Cell fates	Signaling	02_B_Cell membrane	Receptor,Endocytosis related	STAT1	3_5_3_Cytokine Signaling in Immune system	GPCR signaling	Signaling	01_A_Cytosol	Transcription factor	Directed protein-protein interaction	PPI predicted as directed (SignaLink)	direct	unknown
EGFR	3_2_22_ERBB family signaling	Signaling - Cell fates	Signaling	02_B_Cell membrane	Receptor,Endocytosis related	ESR1	3_12_Hormone activity	Hormones	Signaling	03_A_Nucleus	Receptor,Transcription factor	Directed protein-protein interaction	PPI predicted as directed (SignaLink)	direct	unknown
TLE1	1_5_1_Transcription	Transcription & transcription factors	Transcription	03_C_Nucleoplasm		DAPK1	4_2_Programmed Cell Death	Cell death	Signaling	01_D_3d_Centrosome	Endocytosis related	Post-translational modification	PPI directed (SignaLink)	direct	unknown
TLE1	1_5_1_Transcription	Transcription & transcription factors	Transcription	03_C_Nucleoplasm		EFNA5	3_2_24_Signaling by ephrin	Signaling - Cell fates	Signaling	02_A_Cell-cell-junctions	Ligand	Post-translational modification	PPI directed (SignaLink)	direct	unknown
TLE1	1_5_1_Transcription	Transcription & transcription factors	Transcription	03_C_Nucleoplasm		FEN1	4_1_1_DNA Replication	DNA Replication	DNA Replication	03_C_Nucleoplasm		Post-translational modification	PPI directed (SignaLink)	direct	unknown
TLE1	1_5_1_Transcription	Transcription & transcription factors	Transcription	03_C_Nucleoplasm		PTPRB	1_26_24_protein tyrosine phosphatase	Protein phosphatases	Signaling	02_B_Cell membrane	Co-factor	Post-translational modification	PPI directed (SignaLink)	direct	unknown
TLE1	1_5_1_Transcription	Transcription & transcription factors	Transcription	03_C_Nucleoplasm		BTK	1_26_30_non-receptor tyrosine kinase	Protein kinases	Signaling	01_A_Cytosol		Post-translational modification	PPI directed (SignaLink)	direct	unknown
TLE1	1_5_1_Transcription	Transcription & transcription factors	Transcription	03_C_Nucleoplasm		VCP	1_12_Endoplasmic Reticulum	Endoplasmic Reticulum & Golgi	Organelles	01_B_2_Endoplasmic reticulum	Endocytosis related ,Scaffold	Post-translational modification	PPI directed (SignaLink)	direct	unknown
TLE1	1_5_1_Transcription	Transcription & transcription factors	Transcription	03_C_Nucleoplasm		XPO1	1_28_Nucleus_nuclear_pore_complexes	Nucleus	Organelles	03_B_Nuclear envelope	Co-factor	Post-translational modification	PPI directed (SignaLink)	direct	unknown
TLE1	1_5_1_Transcription	Transcription & transcription factors	Transcription	03_C_Nucleoplasm		CCKAR	3_6_18_Cholecystokinin receptors	Hormones	Signaling	02_B_Cell membrane		Post-translational modification	PPI directed (SignaLink)	direct	unknown
TLE1	1_5_1_Transcription	Transcription & transcription factors	Transcription	03_C_Nucleoplasm		DAPK1	4_2_Programmed Cell Death	Cell death	Signaling	01_D_3d_Centrosome	Endocytosis related	Post-translational modification	PPI directed (SignaLink)	direct	unknown
TLE1	1_5_1_Transcription	Transcription & transcription factors	Transcription	03_C_Nucleoplasm		EFNA5	3_2_24_Signaling by ephrin	Signaling - Cell fates	Signaling	02_A_Cell-cell-junctions	Ligand	Post-translational modification	PPI directed (SignaLink)	direct	unknown
TLE1	1_5_1_Transcription	Transcription & transcription factors	Transcription	03_C_Nucleoplasm		BTK	1_26_30_non-receptor tyrosine kinase	Protein kinases	Signaling	01_A_Cytosol		Post-translational modification	PPI directed (SignaLink)	direct	unknown
TLE1	1_5_1_Transcription	Transcription & transcription factors	Transcription	03_C_Nucleoplasm		VCP	1_12_Endoplasmic Reticulum	Endoplasmic Reticulum & Golgi	Organelles	01_B_2_Endoplasmic reticulum	Endocytosis related ,Scaffold	Post-translational modification	PPI directed (SignaLink)	direct	unknown
TLE1	1_5_1_Transcription	Transcription & transcription factors	Transcription	03_C_Nucleoplasm		XPO1	1_28_Nucleus_nuclear_pore_complexes	Nucleus	Organelles	03_B_Nuclear envelope	Co-factor	Post-translational modification	PPI directed (SignaLink)	direct	unknown
TLE1	1_5_1_Transcription	Transcription & transcription factors	Transcription	03_C_Nucleoplasm		IL6ST	3_5_3_Cytokine Signaling in Immune system	GPCR signaling	Signaling	04_EXTRACELLULAR	Receptor	Directed protein-protein interaction	PPI predicted as directed (SignaLink)	direct	unknown
TLE1	1_5_1_Transcription	Transcription & transcription factors	Transcription	03_C_Nucleoplasm		RAP1B	1_26_1_Ras	Ras GTPases and regulators	Signaling	02_B_Cell membrane	Mediator	Directed protein-protein interaction	PPI predicted as directed (SignaLink)	direct	unknown
TLE1	1_5_1_Transcription	Transcription & transcription factors	Transcription	03_C_Nucleoplasm		HNF1A	1_5_2_Transcription factors	Transcription & transcription factors	Transcription	03_C_Nucleoplasm	Transcription factor	Directed protein-protein interaction	PPI predicted as directed (SignaLink)	direct	unknown
GNB2	1_26_49_G protein	Signaling - G protein	Signaling	02_B_Cell membrane		XPO1	1_28_Nucleus_nuclear_pore_complexes	Nucleus	Organelles	03_B_Nuclear envelope	Co-factor	Post-translational modification	PPI directed (SignaLink)	direct	unknown
GNB2	1_26_49_G protein	Signaling - G protein	Signaling	02_B_Cell membrane		DAPK1	4_2_Programmed Cell Death	Cell death	Signaling	01_D_3d_Centrosome	Endocytosis related	Post-translational modification	PPI directed (SignaLink)	direct	unknown
GNB2	1_26_49_G protein	Signaling - G protein	Signaling	02_B_Cell membrane		EFNA5	3_2_24_Signaling by ephrin	Signaling - Cell fates	Signaling	02_A_Cell-cell-junctions	Ligand	Post-translational modification	PPI directed (SignaLink)	direct	unknown
GNB2	1_26_49_G protein	Signaling - G protein	Signaling	02_B_Cell membrane		BTK	1_26_30_non-receptor tyrosine kinase	Protein kinases	Signaling	01_A_Cytosol		Post-translational modification	PPI directed (SignaLink)	direct	unknown
GNB2	1_26_49_G protein	Signaling - G protein	Signaling	02_B_Cell membrane		VCP	1_12_Endoplasmic Reticulum	Endoplasmic Reticulum & Golgi	Organelles	01_B_2_Endoplasmic reticulum	Endocytosis related ,Scaffold	Post-translational modification	PPI directed (SignaLink)	direct	unknown
GNB2	1_26_49_G protein	Signaling - G protein	Signaling	02_B_Cell membrane		XPO1	1_28_Nucleus_nuclear_pore_complexes	Nucleus	Organelles	03_B_Nuclear envelope	Co-factor	Post-translational modification	PPI directed (SignaLink)	direct	unknown
GNB2	1_26_49_G protein	Signaling - G protein	Signaling	02_B_Cell membrane		DAPK1	4_2_Programmed Cell Death	Cell death	Signaling	01_D_3d_Centrosome	Endocytosis related	Post-translational modification	PPI directed (SignaLink)	direct	unknown
GNB2	1_26_49_G protein	Signaling - G protein	Signaling	02_B_Cell membrane		EFNA5	3_2_24_Signaling by ephrin	Signaling - Cell fates	Signaling	02_A_Cell-cell-junctions	Ligand	Post-translational modification	PPI directed (SignaLink)	direct	unknown
GNB2	1_26_49_G protein	Signaling - G protein	Signaling	02_B_Cell membrane		BTK	1_26_30_non-receptor tyrosine kinase	Protein kinases	Signaling	01_A_Cytosol		Post-translational modification	PPI directed (SignaLink)	direct	unknown
GNB2	1_26_49_G protein	Signaling - G protein	Signaling	02_B_Cell membrane		VCP	1_12_Endoplasmic Reticulum	Endoplasmic Reticulum & Golgi	Organelles	01_B_2_Endoplasmic reticulum	Endocytosis related ,Scaffold	Post-translational modification	PPI directed (SignaLink)	direct	unknown
GNB2	1_26_49_G protein	Signaling - G protein	Signaling	02_B_Cell membrane		DAPK1	4_2_Programmed Cell Death	Cell death	Signaling	01_D_3d_Centrosome	Endocytosis related	Post-translational modification	PPI directed (SignaLink)	direct	unknown
GNB2	1_26_49_G protein	Signaling - G protein	Signaling	02_B_Cell membrane		EFNA5	3_2_24_Signaling by ephrin	Signaling - Cell fates	Signaling	02_A_Cell-cell-junctions	Ligand	Post-translational modification	PPI directed (SignaLink)	direct	unknown
GNB2	1_26_49_G protein	Signaling - G protein	Signaling	02_B_Cell membrane		BTK	1_26_30_non-receptor tyrosine kinase	Protein kinases	Signaling	01_A_Cytosol		Post-translational modification	PPI directed (SignaLink)	direct	unknown
GNB2	1_26_49_G protein	Signaling - G protein	Signaling	02_B_Cell membrane		VCP	1_12_Endoplasmic Reticulum	Endoplasmic Reticulum & Golgi	Organelles	01_B_2_Endoplasmic reticulum	Endocytosis related ,Scaffold	Post-translational modification	PPI directed (SignaLink)	direct	unknown
GNB2	1_26_49_G protein	Signaling - G protein	Signaling	02_B_Cell membrane		DAPK1	4_2_Programmed Cell Death	Cell death	Signaling	01_D_3d_Centrosome	Endocytosis related	Post-translational modification	PPI directed (SignaLink)	direct	unknown
GNB2	1_26_49_G protein	Signaling - G protein	Signaling	02_B_Cell membrane		EFNA5	3_2_24_Signaling by ephrin	Signaling - Cell fates	Signaling	02_A_Cell-cell-junctions	Ligand	Post-translational modification	PPI directed (SignaLink)	direct	unknown
GNB2	1_26_49_G protein	Signaling - G protein	Signaling	02_B_Cell membrane		BTK	1_26_30_non-receptor tyrosine kinase	Protein kinases	Signaling	01_A_Cytosol		Post-translational modification	PPI directed (SignaLink)	direct	unknown
GNB2	1_26_49_G protein	Signaling - G protein	Signaling	02_B_Cell membrane		VCP	1_12_Endoplasmic Reticulum	Endoplasmic Reticulum & Golgi	Organelles	01_B_2_Endoplasmic reticulum	Endocytosis related ,Scaffold	Post-translational modification	PPI directed (SignaLink)	direct	unknown
GNB2	1_26_49_G protein	Signaling - G protein	Signaling	02_B_Cell membrane		XPO1	1_28_Nucleus_nuclear_pore_complexes	Nucleus	Organelles	03_B_Nuclear envelope	Co-factor	Post-translational modification	PPI directed (SignaLink)	direct	unknown
GNB2	1_26_49_G protein	Signaling - G protein	Signaling	02_B_Cell membrane		DAPK1	4_2_Programmed Cell Death	Cell death	Signaling	01_D_3d_Centrosome	Endocytosis related	Post-translational modification	PPI directed (SignaLink)	direct	unknown
GNB2	1_26_49_G protein	Signaling - G protein	Signaling	02_B_Cell membrane		EFNA5	3_2_24_Signaling by ephrin	Signaling - Cell fates	Signaling	02_A_Cell-cell-junctions	Ligand	Post-translational modification	PPI directed (SignaLink)	direct	unknown
GNB2	1_26_49_G protein	Signaling - G protein	Signaling	02_B_Cell membrane		BTK	1_26_30_non-receptor tyrosine kinase	Protein kinases	Signaling	01_A_Cytosol		Post-translational modification	PPI directed (SignaLink)	direct	unknown
GNB2	1_26_49_G protein	Signaling - G protein	Signaling	02_B_Cell membrane		VCP	1_12_Endoplasmic Reticulum	Endoplasmic Reticulum & Golgi	Organelles	01_B_2_Endoplasmic reticulum	Endocytosis related ,Scaffold	Post-translational modification	PPI directed (SignaLink)	direct	unknown
GNB2	1_26_49_G protein	Signaling - G protein	Signaling	02_B_Cell membrane		XPO1	1_28_Nucleus_nuclear_pore_complexes	Nucleus	Organelles	03_B_Nuclear envelope	Co-factor	Post-translational modification	PPI directed (SignaLink)	direct	unknown
GNB2	1_26_49_G protein	Signaling - G protein	Signaling	02_B_Cell membrane		DAPK1	4_2_Programmed Cell Death	Cell death	Signaling	01_D_3d_Centrosome	Endocytosis related	Post-translational modification	PPI directed (SignaLink)	direct	unknown
GNB2	1_26_49_G protein	Signaling - G protein	Signaling	02_B_Cell membrane		EFNA5	3_2_24_Signaling by ephrin	Signaling - Cell fates	Signaling	02_A_Cell-cell-junctions	Ligand	Post-translational modification	PPI directed (SignaLink)	direct	unknown
GNB2	1_26_49_G protein	Signaling - G protein	Signaling	02_B_Cell membrane		BTK	1_26_30_non-receptor tyrosine kinase	Protein kinases	Signaling	01_A_Cytosol		Post-translational modification	PPI directed (SignaLink)	direct	unknown
GNB2	1_26_49_G protein	Signaling - G protein	Signaling	02_B_Cell membrane		VCP	1_12_Endoplasmic Reticulum	Endoplasmic Reticulum & Golgi	Organelles	01_B_2_Endoplasmic reticulum	Endocytosis related ,Scaffold	Post-translational modification	PPI directed (SignaLink)	direct	unknown
GNB2	1_26_49_G protein	Signaling - G protein	Signaling	02_B_Cell membrane		XPO1	1_28_Nucleus_nuclear_pore_complexes	Nucleus	Organelles	03_B_Nuclear envelope	Co-factor	Post-translational modification	PPI directed (SignaLink)	direct	unknown
GNB2	1_26_49_G protein	Signaling - G protein	Signaling	02_B_Cell membrane		DAPK1	4_2_Programmed Cell Death	Cell death	Signaling	01_D_3d_Centrosome	Endocytosis related	Post-translational modification	PPI directed (SignaLink)	direct	unknown
GNB2	1_26_49_G protein	Signaling - G protein	Signaling	02_B_Cell membrane		EFNA5	3_2_24_Signaling by ephrin	Signaling - Cell fates	Signaling	02_A_Cell-cell-junctions	Ligand	Post-translational modification	PPI directed (SignaLink)	direct	unknown
GNB2	1_26_49_G protein	Signaling - G protein	Signaling	02_B_Cell membrane		BTK	1_26_30_non-receptor tyrosine kinase	Protein kinases	Signaling	01_A_Cytosol		Post-translational modification	PPI directed (SignaLink)	direct	unknown
GNB2	1_26_49_G protein	Signaling - G protein	Signaling	02_B_Cell membrane		VCP	1_12_Endoplasmic Reticulum	Endoplasmic Reticulum & Golgi	Organelles	01_B_2_Endoplasmic reticulum	Endocytosis related ,Scaffold	Post-translational modification	PPI directed (SignaLink)	direct	unknown
GNB2	1_26_49_G protein	Signaling - G protein	Signaling	02_B_Cell membrane		XPO1	1_28_Nucleus_nuclear_pore_complexes	Nucleus	Organelles	03_B_Nuclear envelope	Co-factor	Post-translational modification	PPI directed (SignaLink)	direct	unknown
GNB2	1_26_49_G protein	Signaling - G protein	Signaling	02_B_Cell membrane		XPO1	1_28_Nucleus_nuclear_pore_complexes	Nucleus	Organelles	03_B_Nuclear envelope	Co-factor	Post-translational modification	PPI directed (SignaLink)	direct	unknown
GNB2	1_26_49_G protein	Signaling - G protein	Signaling	02_B_Cell membrane		GNG4	1_26_49_G protein	Signaling - G protein	Signaling	02_B_Cell membrane	Scaffold	Directed protein-protein interaction	PPI predicted as directed (SignaLink)	direct	unknown
GNB2	1_26_49_G protein	Signaling - G protein	Signaling	02_B_Cell membrane		STAT5A	3_5_3_Cytokine Signaling in Immune system	GPCR signaling	Signaling	01_A_Cytosol	Transcription factor	Directed protein-protein interaction	PPI predicted as directed (SignaLink)	direct	unknown
GNB2	1_26_49_G protein	Signaling - G protein	Signaling	02_B_Cell membrane		RAF1	1_26_16_mitogen-activated protein kinase kinase kinase	Protein kinases	Signaling	01_A_Cytosol	Mediator,Scaffold	Directed protein-protein interaction	PPI predicted as directed (SignaLink)	direct	unknown
NEDD4	1_8_6_Protein ubiquitination	Post-translational protein modification	Protein translation, folding, modification & degradation	01_A_Cytosol	Co-factor,Endocytosis related	IGF1R	3_2_10_Signaling by Type 1 Insulin-like Growth Factor 1 Receptor (IGF1R)	Signaling - Cell fates	Signaling	02_B_Cell membrane	Receptor,Endocytosis related ,Transcription factor	Interaction between pathway members	PPI directed (SignaLink)	direct	stimulation
NEDD4	1_8_6_Protein ubiquitination	Post-translational protein modification	Protein translation, folding, modification & degradation	01_A_Cytosol	Co-factor,Endocytosis related	PTEN	1_26_48_phosphatidylinositol-phosphate phosphatase	Lipid & FA metabolism	Signaling	01_A_Cytosol	Co-factor,Endocytosis related ,Scaffold	Interaction between pathway members	PPI directed (SignaLink)	direct	stimulation
NEDD4	1_8_6_Protein ubiquitination	Post-translational protein modification	Protein translation, folding, modification & degradation	01_A_Cytosol	Co-factor,Endocytosis related	CLIC1	3_1_18_Chloride channel	Ion transporters	Metabolism	02_B_Cell membrane	Scaffold	Post-translational modification	PPI directed (SignaLink)	direct	unknown
NEDD4	1_8_6_Protein ubiquitination	Post-translational protein modification	Protein translation, folding, modification & degradation	01_A_Cytosol	Co-factor,Endocytosis related	ADRB2	3_6_7_Adrenoceptors	Neuronal System_synapses_channels	Neuronal System_synapses_channels	02_B_Cell membrane		Directed protein-protein interaction	PPI predicted as directed (SignaLink)	direct	unknown
AKT1	1_26_28_serine/threonine kinase	Protein kinases	Signaling	02_B_Cell membrane	Mediator	FOXO3	1_5_2_Transcription factors	Transcription & transcription factors	Transcription	03_C_Nucleoplasm	Transcription factor	Interaction between pathway members	PPI directed (SignaLink)	direct	stimulation
AKT1	1_26_28_serine/threonine kinase	Protein kinases	Signaling	02_B_Cell membrane	Mediator	RPS6KB1	1_8_1_Translation	Metabolism of mRNA & Translation	Protein translation, folding, modification & degradation	01_C_3_Ribosomes		Interaction between pathway members	PPI directed (SignaLink)	direct	stimulation
AKT1	1_26_28_serine/threonine kinase	Protein kinases	Signaling	02_B_Cell membrane	Mediator	FOXO1	1_5_2_Transcription factors	Transcription & transcription factors	Transcription	03_C_Nucleoplasm	Transcription factor	Interaction between pathway members	PPI directed (SignaLink)	direct	stimulation
AKT1	1_26_28_serine/threonine kinase	Protein kinases	Signaling	02_B_Cell membrane	Mediator	SMAD3	1_5_2_Transcription factors	Transcription & transcription factors	Transcription	03_C_Nucleoplasm	Mediator,Transcription factor	Interaction between pathway members	PPI directed (SignaLink)	direct	stimulation
AKT1	1_26_28_serine/threonine kinase	Protein kinases	Signaling	02_B_Cell membrane	Mediator	FOXO4	1_5_2_Transcription factors	Transcription & transcription factors	Transcription	03_C_Nucleoplasm	Transcription factor	Interaction between pathway members	PPI directed (SignaLink)	direct	stimulation
AKT1	1_26_28_serine/threonine kinase	Protein kinases	Signaling	02_B_Cell membrane	Mediator	PRKACA	1_26_22_protein kinase cAMP-dependent	Protein kinases	Signaling	01_A_Cytosol	Mediator,Scaffold	Interaction between pathway members	PPI directed (SignaLink)	direct	stimulation
AKT1	1_26_28_serine/threonine kinase	Protein kinases	Signaling	02_B_Cell membrane	Mediator	GSK3B	1_26_34_other_kinases	Protein kinases	Signaling	01_A_Cytosol	Mediator,Co-factor	Interaction between pathway members	PPI directed (SignaLink)	direct	stimulation
AKT1	1_26_28_serine/threonine kinase	Protein kinases	Signaling	02_B_Cell membrane	Mediator	CTNNB1	3_4_Cell_cell_junctions_adhesion	Cell_cell_junctions_adhesion	Cell junction & adhesion	02_A_Cell-cell-junctions	Mediator	Interaction between pathway members	PPI directed (SignaLink)	direct	stimulation
AKT1	1_26_28_serine/threonine kinase	Protein kinases	Signaling	02_B_Cell membrane	Mediator	MST1R	3_2_3_Signaling by MET	Signaling - Cell fates	Signaling	02_B_Cell membrane	Receptor,Transcription factor	Interaction between pathway members	PPI directed (SignaLink)	direct	stimulation
AKT1	1_26_28_serine/threonine kinase	Protein kinases	Signaling	02_B_Cell membrane	Mediator	CREBBP	1_5_2_Transcription factors	Transcription & transcription factors	Transcription	03_C_Nucleoplasm	Co-factor	Post-translational modification	PPI directed (SignaLink)	direct	unknown
AKT1	1_26_28_serine/threonine kinase	Protein kinases	Signaling	02_B_Cell membrane	Mediator	ADRA2A	3_6_7_Adrenoceptors	Neuronal System_synapses_channels	Neuronal System_synapses_channels	02_B_Cell membrane		Post-translational modification	PPI directed (SignaLink)	direct	unknown
AKT1	1_26_28_serine/threonine kinase	Protein kinases	Signaling	02_B_Cell membrane	Mediator	PIK3R1	1_1_5_Phospholipid metabolism	Lipid & FA metabolism	Metabolism	01_A_Cytosol	Mediator,Scaffold	Post-translational modification	PPI directed (SignaLink)	direct	unknown
AKT1	1_26_28_serine/threonine kinase	Protein kinases	Signaling	02_B_Cell membrane		CREBBP	1_5_2_Transcription factors	Transcription & transcription factors	Transcription	03_C_Nucleoplasm	Co-factor	Post-translational modification	PPI directed (SignaLink)	direct	unknown
AKT1	1_26_28_serine/threonine kinase	Protein kinases	Signaling	02_B_Cell membrane		ADRA2A	3_6_7_Adrenoceptors	Neuronal System_synapses_channels	Neuronal System_synapses_channels	02_B_Cell membrane		Post-translational modification	PPI directed (SignaLink)	direct	unknown
AKT1	1_26_28_serine/threonine kinase	Protein kinases	Signaling	02_B_Cell membrane		PIK3R1	1_1_5_Phospholipid metabolism	Lipid & FA metabolism	Metabolism	01_A_Cytosol	Mediator,Scaffold	Post-translational modification	PPI directed (SignaLink)	direct	unknown
AKT1	1_26_28_serine/threonine kinase	Protein kinases	Signaling	02_B_Cell membrane		CREBBP	1_5_2_Transcription factors	Transcription & transcription factors	Transcription	03_C_Nucleoplasm	Co-factor	Post-translational modification	PPI directed (SignaLink)	direct	unknown
AKT1	1_26_28_serine/threonine kinase	Protein kinases	Signaling	02_B_Cell membrane		ADRA2A	3_6_7_Adrenoceptors	Neuronal System_synapses_channels	Neuronal System_synapses_channels	02_B_Cell membrane		Post-translational modification	PPI directed (SignaLink)	direct	unknown
AKT1	1_26_28_serine/threonine kinase	Protein kinases	Signaling	02_B_Cell membrane		PIK3R1	1_1_5_Phospholipid metabolism	Lipid & FA metabolism	Metabolism	01_A_Cytosol	Mediator,Scaffold	Post-translational modification	PPI directed (SignaLink)	direct	unknown
AKT1	1_26_28_serine/threonine kinase	Protein kinases	Signaling	02_B_Cell membrane		CREBBP	1_5_2_Transcription factors	Transcription & transcription factors	Transcription	03_C_Nucleoplasm	Co-factor	Post-translational modification	PPI directed (SignaLink)	direct	unknown
AKT1	1_26_28_serine/threonine kinase	Protein kinases	Signaling	02_B_Cell membrane		ADRA2A	3_6_7_Adrenoceptors	Neuronal System_synapses_channels	Neuronal System_synapses_channels	02_B_Cell membrane		Post-translational modification	PPI directed (SignaLink)	direct	unknown
AKT1	1_26_28_serine/threonine kinase	Protein kinases	Signaling	02_B_Cell membrane		PIK3R1	1_1_5_Phospholipid metabolism	Lipid & FA metabolism	Metabolism	01_A_Cytosol	Mediator,Scaffold	Post-translational modification	PPI directed (SignaLink)	direct	unknown
AKT1	1_26_28_serine/threonine kinase	Protein kinases	Signaling	02_B_Cell membrane	Mediator	IRAK1	3_5_3_Cytokine Signaling in Immune system	GPCR signaling	Signaling	01_A_Cytosol	Mediator	Directed protein-protein interaction	PPI predicted as directed (SignaLink)	direct	unknown
AKT1	1_26_28_serine/threonine kinase	Protein kinases	Signaling	02_B_Cell membrane		CREBBP	1_5_2_Transcription factors	Transcription & transcription factors	Transcription	03_C_Nucleoplasm	Co-factor	Post-translational modification	PPI directed (SignaLink)	direct	unknown
AKT1	1_26_28_serine/threonine kinase	Protein kinases	Signaling	02_B_Cell membrane		ADRA2A	3_6_7_Adrenoceptors	Neuronal System_synapses_channels	Neuronal System_synapses_channels	02_B_Cell membrane		Post-translational modification	PPI directed (SignaLink)	direct	unknown
AKT1	1_26_28_serine/threonine kinase	Protein kinases	Signaling	02_B_Cell membrane		PIK3R1	1_1_5_Phospholipid metabolism	Lipid & FA metabolism	Metabolism	01_A_Cytosol	Mediator,Scaffold	Post-translational modification	PPI directed (SignaLink)	direct	unknown
AKT1	1_26_28_serine/threonine kinase	Protein kinases	Signaling	02_B_Cell membrane	Mediator	NOS3	1_23_Metabolism of nitric oxide	Metabolism - Other	Metabolism	02_B_Cell membrane		Directed protein-protein interaction	PPI predicted as directed (SignaLink)	direct	unknown
AKT1	1_26_28_serine/threonine kinase	Protein kinases	Signaling	02_B_Cell membrane	Mediator	STAT1	3_5_3_Cytokine Signaling in Immune system	GPCR signaling	Signaling	01_A_Cytosol	Transcription factor	Directed protein-protein interaction	PPI predicted as directed (SignaLink)	direct	unknown
AKT1	1_26_28_serine/threonine kinase	Protein kinases	Signaling	02_B_Cell membrane	Mediator	NR4A1	1_34_Nuclear receptors	Nuclear receptors	Other	03_C_Nucleoplasm	Scaffold,Transcription factor	Directed protein-protein interaction	PPI predicted as directed (SignaLink)	direct	unknown
AKT1	1_26_28_serine/threonine kinase	Protein kinases	Signaling	02_B_Cell membrane	Mediator	ESR1	3_12_Hormone activity	Hormones	Signaling	03_A_Nucleus	Receptor,Transcription factor	Directed protein-protein interaction	PPI predicted as directed (SignaLink)	direct	unknown
AKT1	1_26_28_serine/threonine kinase	Protein kinases	Signaling	02_B_Cell membrane	Mediator	FOXO4	1_5_2_Transcription factors	Transcription & transcription factors	Transcription	03_C_Nucleoplasm	Transcription factor	Directed protein-protein interaction	PPI predicted as directed (SignaLink)	direct	unknown
AKT1	1_26_28_serine/threonine kinase	Protein kinases	Signaling	02_B_Cell membrane	Mediator	PPM1A	1_26_19_protein phosphatase catalytic subunit	Protein phosphatases	Signaling	01_A_Cytosol	Co-factor,Scaffold	Directed protein-protein interaction	PPI predicted as directed (SignaLink)	direct	unknown
AKT1	1_26_28_serine/threonine kinase	Protein kinases	Signaling	02_B_Cell membrane	Mediator	AR	1_8_17_Peptide hormone metabolism	Hormones	Signaling	03_A_Nucleus	Transcription factor	Directed protein-protein interaction	PPI predicted as directed (SignaLink)	direct	unknown
AKT1	1_26_28_serine/threonine kinase	Protein kinases	Signaling	02_B_Cell membrane	Mediator	MST1R	3_2_3_Signaling by MET	Signaling - Cell fates	Signaling	02_B_Cell membrane	Receptor,Transcription factor	Directed protein-protein interaction	PPI predicted as directed (SignaLink)	direct	unknown
AKT1	1_26_28_serine/threonine kinase	Protein kinases	Signaling	02_B_Cell membrane	Mediator	FOXO1	1_5_2_Transcription factors	Transcription & transcription factors	Transcription	03_C_Nucleoplasm	Transcription factor	Directed protein-protein interaction	PPI predicted as directed (SignaLink)	direct	unknown
AKT1	1_26_28_serine/threonine kinase	Protein kinases	Signaling	02_B_Cell membrane	Mediator	MAPKAPK2	1_26_34_other_kinases	Protein kinases	Signaling	01_A_Cytosol	Mediator	Directed protein-protein interaction	PPI predicted as directed (SignaLink)	direct	unknown
AKT1	1_26_28_serine/threonine kinase	Protein kinases	Signaling	02_B_Cell membrane	Mediator	GSK3B	1_26_34_other_kinases	Protein kinases	Signaling	01_A_Cytosol	Mediator,Co-factor	Directed protein-protein interaction	PPI predicted as directed (SignaLink)	direct	unknown
AKT1	1_26_28_serine/threonine kinase	Protein kinases	Signaling	02_B_Cell membrane	Mediator	GSK3A	1_26_34_other_kinases	Protein kinases	Signaling	01_A_Cytosol	Mediator	Directed protein-protein interaction	PPI predicted as directed (SignaLink)	direct	unknown
AKT1	1_26_28_serine/threonine kinase	Protein kinases	Signaling	02_B_Cell membrane	Mediator	MAPK14	1_26_14_mitogen-activated protein kinase	Protein kinases	Signaling	01_A_Cytosol	Mediator	Directed protein-protein interaction	PPI predicted as directed (SignaLink)	direct	unknown
AKT1	1_26_28_serine/threonine kinase	Protein kinases	Signaling	02_B_Cell membrane	Mediator	PDPK1	1_26_28_serine/threonine kinase	Protein kinases	Signaling	01_A_Cytosol	Mediator,Scaffold	Directed protein-protein interaction	PPI predicted as directed (SignaLink)	direct	unknown
AKT1	1_26_28_serine/threonine kinase	Protein kinases	Signaling	02_B_Cell membrane	Mediator	MAP2K4	1_26_14_mitogen-activated protein kinase	Protein kinases	Signaling	01_A_Cytosol	Mediator	Directed protein-protein interaction	PPI predicted as directed (SignaLink)	direct	unknown
AKT1	1_26_28_serine/threonine kinase	Protein kinases	Signaling	02_B_Cell membrane	Mediator	ESR2	3_12_Hormone activity	Hormones	Signaling	03_A_Nucleus	Transcription factor	Directed protein-protein interaction	PPI predicted as directed (SignaLink)	direct	unknown
AKT1	1_26_28_serine/threonine kinase	Protein kinases	Signaling	02_B_Cell membrane	Mediator	PDE3B	1_26_13_phosphodiesterase	Metabolism of nucleotides & phosphates	Metabolism	01_B_2_Endoplasmic reticulum	Scaffold	Directed protein-protein interaction	PPI predicted as directed (SignaLink)	direct	unknown
AKT1	1_26_28_serine/threonine kinase	Protein kinases	Signaling	02_B_Cell membrane	Mediator	FOXO3	1_5_2_Transcription factors	Transcription & transcription factors	Transcription	03_C_Nucleoplasm	Transcription factor	Directed protein-protein interaction	PPI predicted as directed (SignaLink)	direct	unknown
AKT1	1_26_28_serine/threonine kinase	Protein kinases	Signaling	02_B_Cell membrane	Mediator	PAK1	1_26_28_serine/threonine kinase	Protein kinases	Signaling	01_A_Cytosol	Mediator,Co-factor,Scaffold	Directed protein-protein interaction	PPI predicted as directed (SignaLink)	direct	unknown
AKT1	1_26_28_serine/threonine kinase	Protein kinases	Signaling	02_B_Cell membrane	Mediator	MAP3K8	1_26_14_mitogen-activated protein kinase	Protein kinases	Signaling	01_A_Cytosol	Mediator	Directed protein-protein interaction	PPI predicted as directed (SignaLink)	direct	unknown
FYN	1_26_30_non-receptor tyrosine kinase	Protein kinases	Signaling	01_A_Cytosol		CD28	3_5_1_Adaptive Immune System	Adaptive Immune System	Immune system & Inflammation	02_B_Cell membrane		Post-translational modification	PPI directed (SignaLink)	direct	unknown
FYN	1_26_30_non-receptor tyrosine kinase	Protein kinases	Signaling	01_A_Cytosol		SHC1	1_26_29_adapters/scaffolds	Adapters/scaffolds	Signaling	01_A_Cytosol	Mediator,Scaffold	Interaction between pathway members	PPI directed (SignaLink)	direct	stimulation
FYN	1_26_30_non-receptor tyrosine kinase	Protein kinases	Signaling	01_A_Cytosol		PAK4	1_26_28_serine/threonine kinase	Protein kinases	Signaling	02_B_Cell membrane	Scaffold	Post-translational modification	PPI directed (SignaLink)	direct	unknown
FYN	1_26_30_non-receptor tyrosine kinase	Protein kinases	Signaling	01_A_Cytosol		CHEK1	4_1_2_Cell Cycle	Signaling - Cell fates	Signaling	01_D_3d_Centrosome		Post-translational modification	PPI directed (SignaLink)	direct	unknown
FYN	1_26_30_non-receptor tyrosine kinase	Protein kinases	Signaling	01_A_Cytosol		ADRA2A	3_6_7_Adrenoceptors	Neuronal System_synapses_channels	Neuronal System_synapses_channels	02_B_Cell membrane		Post-translational modification	PPI directed (SignaLink)	direct	unknown
FYN	1_26_30_non-receptor tyrosine kinase	Protein kinases	Signaling	01_A_Cytosol		ABL2	1_26_30_non-receptor tyrosine kinase	Protein kinases	Signaling	01_A_Cytosol	Co-factor,Mediator	Post-translational modification	PPI directed (SignaLink)	direct	unknown
FYN	1_26_30_non-receptor tyrosine kinase	Protein kinases	Signaling	01_A_Cytosol		ITCH	1_8_6_Protein ubiquitination	Post-translational protein modification	Protein translation, folding, modification & degradation	01_B_7_Endosomes	Co-factor,Endocytosis related	Post-translational modification	PPI directed (SignaLink)	direct	unknown
FYN	1_26_30_non-receptor tyrosine kinase	Protein kinases	Signaling	01_A_Cytosol		CD28	3_5_1_Adaptive Immune System	Adaptive Immune System	Immune system & Inflammation	02_B_Cell membrane		Post-translational modification	PPI directed (SignaLink)	direct	unknown
FYN	1_26_30_non-receptor tyrosine kinase	Protein kinases	Signaling	01_A_Cytosol		PAK4	1_26_28_serine/threonine kinase	Protein kinases	Signaling	02_B_Cell membrane	Scaffold	Post-translational modification	PPI directed (SignaLink)	direct	unknown
FYN	1_26_30_non-receptor tyrosine kinase	Protein kinases	Signaling	01_A_Cytosol		ADRA2A	3_6_7_Adrenoceptors	Neuronal System_synapses_channels	Neuronal System_synapses_channels	02_B_Cell membrane		Post-translational modification	PPI directed (SignaLink)	direct	unknown
FYN	1_26_30_non-receptor tyrosine kinase	Protein kinases	Signaling	01_A_Cytosol		ABL2	1_26_30_non-receptor tyrosine kinase	Protein kinases	Signaling	01_A_Cytosol	Co-factor,Mediator	Post-translational modification	PPI directed (SignaLink)	direct	unknown
FYN	1_26_30_non-receptor tyrosine kinase	Protein kinases	Signaling	01_A_Cytosol		ITCH	1_8_6_Protein ubiquitination	Post-translational protein modification	Protein translation, folding, modification & degradation	01_B_7_Endosomes	Co-factor,Endocytosis related	Post-translational modification	PPI directed (SignaLink)	direct	unknown
FYN	1_26_30_non-receptor tyrosine kinase	Protein kinases	Signaling	01_A_Cytosol		PAK4	1_26_28_serine/threonine kinase	Protein kinases	Signaling	02_B_Cell membrane	Scaffold	Post-translational modification	PPI directed (SignaLink)	direct	unknown
FYN	1_26_30_non-receptor tyrosine kinase	Protein kinases	Signaling	01_A_Cytosol		ADRA2A	3_6_7_Adrenoceptors	Neuronal System_synapses_channels	Neuronal System_synapses_channels	02_B_Cell membrane		Post-translational modification	PPI directed (SignaLink)	direct	unknown
FYN	1_26_30_non-receptor tyrosine kinase	Protein kinases	Signaling	01_A_Cytosol		ABL2	1_26_30_non-receptor tyrosine kinase	Protein kinases	Signaling	01_A_Cytosol	Co-factor,Mediator	Post-translational modification	PPI directed (SignaLink)	direct	unknown
FYN	1_26_30_non-receptor tyrosine kinase	Protein kinases	Signaling	01_A_Cytosol		ITCH	1_8_6_Protein ubiquitination	Post-translational protein modification	Protein translation, folding, modification & degradation	01_B_7_Endosomes	Co-factor,Endocytosis related	Post-translational modification	PPI directed (SignaLink)	direct	unknown
FYN	1_26_30_non-receptor tyrosine kinase	Protein kinases	Signaling	01_A_Cytosol		CD28	3_5_1_Adaptive Immune System	Adaptive Immune System	Immune system & Inflammation	02_B_Cell membrane		Post-translational modification	PPI directed (SignaLink)	direct	unknown
FYN	1_26_30_non-receptor tyrosine kinase	Protein kinases	Signaling	01_A_Cytosol		PAK4	1_26_28_serine/threonine kinase	Protein kinases	Signaling	02_B_Cell membrane	Scaffold	Post-translational modification	PPI directed (SignaLink)	direct	unknown
FYN	1_26_30_non-receptor tyrosine kinase	Protein kinases	Signaling	01_A_Cytosol		ADRA2A	3_6_7_Adrenoceptors	Neuronal System_synapses_channels	Neuronal System_synapses_channels	02_B_Cell membrane		Post-translational modification	PPI directed (SignaLink)	direct	unknown
FYN	1_26_30_non-receptor tyrosine kinase	Protein kinases	Signaling	01_A_Cytosol		ABL2	1_26_30_non-receptor tyrosine kinase	Protein kinases	Signaling	01_A_Cytosol	Co-factor,Mediator	Post-translational modification	PPI directed (SignaLink)	direct	unknown
FYN	1_26_30_non-receptor tyrosine kinase	Protein kinases	Signaling	01_A_Cytosol		ITCH	1_8_6_Protein ubiquitination	Post-translational protein modification	Protein translation, folding, modification & degradation	01_B_7_Endosomes	Co-factor,Endocytosis related	Post-translational modification	PPI directed (SignaLink)	direct	unknown
[truncated: 1,740 more rows]

## Sheet: L3 PPIs
Table S1. All protein-protein interactions (PPI) of the Ras-network sorted by layer.
[truncated: 24,372 more rows]
