# Supplementary material for: Reconstruction and analysis of a large-scale binary Ras-effector signaling network
Source: Cell Commun Signal. 2022 Mar 4;20:24. doi: 10.1186/s12964-022-00823-5 (PMC8896392; doi:10.1186/s12964-022-00823-5)
Supplement: Supplementary file 5 — Additional file 4: Table S3. Downstream proteins of the Ras network. [file 12964_2022_823_MOESM5_ESM.xlsx]

## Sheet: Sheet1
Table S3. Downstream proteins of the Ras network. List and annotation of the 2262 effector-downstream proteins.
	Nbr of involved classes	Class 1	Class 2	Class 3	Class 4	Class 5	Class 6	Class 7	Class 8	Class 9	Class 10	Class 11	Class 12	SysGO Process (1)	SysGO Process (2)	SysGO Process (3)	Main localization	L0 protein	L1 protein	L2 protein	L3 protein	HPA Tissue specific expression	out_degree	in_degree	in+out_degree
AAAS	2	TRUE	FALSE	FALSE	FALSE	FALSE	FALSE	FALSE	FALSE	FALSE	FALSE	FALSE	TRUE	1_28_Nucleus_nuclear_pore_complexes	Nucleus	Organelles	Nucleus				L3	Detected in all	0	1	1
AAK1	5	TRUE	TRUE	FALSE	FALSE	FALSE	FALSE	TRUE	TRUE	FALSE	FALSE	FALSE	TRUE	1_30_1_Endocytosis	Vesicle transport	Other	Vesicles				L3	Detected in all	0	8	8
AATK	6	TRUE	TRUE	FALSE	FALSE	FALSE	FALSE	TRUE	TRUE	FALSE	FALSE	TRUE	TRUE	4_2_Programmed Cell Death	Cell death	Signaling	Mitochondria				L3	Detected in many	0	5	5
ABCA1	10	TRUE	TRUE	FALSE	TRUE	FALSE	TRUE	TRUE	TRUE	TRUE	TRUE	TRUE	TRUE	1_1_1_Regulation of lipid metabolism by Peroxisome proliferator-activated receptor alpha (PPARalpha)	Lipid & FA metabolism	Metabolism	Cell membrane				L3	Detected in all	0	13	13
ABCC8	3	TRUE	FALSE	FALSE	FALSE	FALSE	FALSE	FALSE	TRUE	FALSE	FALSE	FALSE	TRUE	3_3_Neuronal System_synapses_channels	Neuronal System_synapses_channels	Neuronal System_synapses_channels	Cell membrane				L3	Detected in many	0	2	2
ABHD16B	3	TRUE	FALSE	FALSE	FALSE	FALSE	FALSE	FALSE	TRUE	FALSE	FALSE	FALSE	TRUE	1_26_58_Hydrolase	Metabolism - Other	Signaling	Nucleus				L3	Detected in many	0	2	2
ABI1	7	TRUE	TRUE	FALSE	FALSE	FALSE	TRUE	TRUE	TRUE	FALSE	FALSE	TRUE	TRUE	1_26_29_adapters/scaffolds	Adapters/scaffolds	Signaling	Cytosol			L2	L3	Detected in all	14	6	20
ABI2	1	FALSE	FALSE	FALSE	FALSE	FALSE	FALSE	FALSE	FALSE	TRUE	FALSE	FALSE	FALSE	1_26_29_adapters/scaffolds	Adapters/scaffolds	Signaling	Cytosol		L1			Detected in all	0	1	1
ABL1	10	TRUE	TRUE	FALSE	TRUE	FALSE	TRUE	TRUE	TRUE	TRUE	TRUE	TRUE	TRUE	1_26_30_non-receptor tyrosine kinase	Protein kinases	Signaling	Cytosol		L1	L2	L3	Detected in all	89	123	212
ABL2	10	TRUE	TRUE	FALSE	TRUE	FALSE	TRUE	TRUE	TRUE	TRUE	TRUE	TRUE	TRUE	1_26_30_non-receptor tyrosine kinase	Protein kinases	Signaling	Cytosol		L1	L2	L3	Detected in all	27	263	290
ABTB2	1	FALSE	FALSE	FALSE	FALSE	FALSE	FALSE	TRUE	FALSE	FALSE	FALSE	FALSE	FALSE	1_26_39_ankyrin repeat containing	Signaling - Other	Signaling	Cytosol		L1			Detected in many	0	1	1
ACAP1	7	TRUE	TRUE	FALSE	FALSE	FALSE	TRUE	TRUE	TRUE	FALSE	FALSE	TRUE	TRUE	1_26_33_Arf_GAP	ARF GTPases and regulators	Signaling	Vesicles			L2	L3	Detected in many	0	5	5
ACKR3	3	TRUE	FALSE	FALSE	FALSE	FALSE	FALSE	FALSE	TRUE	FALSE	FALSE	FALSE	TRUE	3_6_17_Chemokine receptors	GPCR signaling	Signaling	Vesicles				L3	Detected in all	0	2	2
ACP1	5	TRUE	TRUE	FALSE	FALSE	FALSE	FALSE	TRUE	FALSE	FALSE	TRUE	FALSE	TRUE	1_26_24_protein tyrosine phosphatase	Protein phosphatases	Signaling	Cytosol				L3	Detected in all	0	5	5
ACTA1	6	TRUE	TRUE	FALSE	FALSE	FALSE	FALSE	TRUE	TRUE	FALSE	FALSE	TRUE	TRUE	1_15_1_Actin	Cytoskeleton	Cytoskeleton	Microfilaments (Actin)				L3	Detected in some	0	8	8
ACTA2	6	TRUE	TRUE	FALSE	FALSE	FALSE	FALSE	TRUE	TRUE	TRUE	FALSE	FALSE	TRUE	1_15_1_Actin	Cytoskeleton	Cytoskeleton	Microfilaments (Actin)		L1		L3	Detected in many	175	6	181
ACTB	6	TRUE	TRUE	FALSE	FALSE	FALSE	FALSE	TRUE	TRUE	FALSE	FALSE	TRUE	TRUE	1_15_1_Actin	Cytoskeleton	Cytoskeleton	Microfilaments (Actin)				L3	Detected in all	0	5	5
ACTBL2	5	TRUE	TRUE	FALSE	FALSE	FALSE	FALSE	TRUE	TRUE	FALSE	FALSE	FALSE	TRUE	1_15_1_Actin	Cytoskeleton	Cytoskeleton	Microfilaments (Actin)				L3	Detected in some	0	3	3
ACTC1	4	TRUE	FALSE	FALSE	FALSE	FALSE	FALSE	TRUE	TRUE	FALSE	FALSE	FALSE	TRUE	1_15_1_Actin	Cytoskeleton	Cytoskeleton	Microfilaments (Actin)				L3	Detected in some	0	2	2
ACTG1	6	TRUE	TRUE	FALSE	FALSE	FALSE	FALSE	TRUE	TRUE	FALSE	FALSE	TRUE	TRUE	1_15_1_Actin	Cytoskeleton	Cytoskeleton	Microfilaments (Actin)				L3	Detected in all	0	2	2
ACTG2	2	TRUE	FALSE	FALSE	FALSE	FALSE	FALSE	FALSE	FALSE	FALSE	FALSE	FALSE	TRUE	1_15_1_Actin	Cytoskeleton	Cytoskeleton	Microfilaments (Actin)				L3	Detected in many	0	1	1
ACTL6A	4	TRUE	TRUE	FALSE	FALSE	FALSE	FALSE	FALSE	TRUE	FALSE	FALSE	FALSE	TRUE	1_15_1_Actin	Cytoskeleton	Cytoskeleton	Microfilaments (Actin)				L3	Detected in all	0	3	3
ACTL6B	7	TRUE	TRUE	FALSE	FALSE	FALSE	FALSE	TRUE	TRUE	FALSE	TRUE	TRUE	TRUE	1_15_1_Actin	Cytoskeleton	Cytoskeleton	Microfilaments (Actin)		L1		L3	Detected in many	50	3	53
ACTL9	2	TRUE	FALSE	FALSE	FALSE	FALSE	FALSE	FALSE	FALSE	FALSE	FALSE	FALSE	TRUE	1_15_1_Actin	Cytoskeleton	Cytoskeleton	Microfilaments (Actin)				L3	Detected in single	0	1	1
ACTRT2	2	TRUE	FALSE	FALSE	FALSE	FALSE	FALSE	FALSE	FALSE	FALSE	FALSE	FALSE	TRUE	1_15_1_Actin	Cytoskeleton	Cytoskeleton	Microfilaments (Actin)				L3	Detected in single	0	2	2
BIRC8	2	TRUE	FALSE	FALSE	FALSE	FALSE	FALSE	FALSE	FALSE	FALSE	FALSE	FALSE	TRUE	4_2_Programmed Cell Death	Cell death	Signaling	Cytosol				L3	Detected in single	0	1	1
ACTR10	2	TRUE	FALSE	FALSE	FALSE	FALSE	FALSE	FALSE	FALSE	FALSE	FALSE	FALSE	TRUE	1_15_1_Actin	Cytoskeleton	Cytoskeleton	Microfilaments (Actin)				L3	Detected in all	0	1	1
ACTR1A	2	TRUE	FALSE	FALSE	FALSE	FALSE	FALSE	FALSE	FALSE	FALSE	FALSE	FALSE	TRUE	1_15_1_Actin	Cytoskeleton	Cytoskeleton	Microfilaments (Actin)				L3	Detected in all	0	2	2
ACTR1B	6	TRUE	TRUE	FALSE	FALSE	FALSE	FALSE	TRUE	TRUE	FALSE	FALSE	TRUE	TRUE	1_15_1_Actin	Cytoskeleton	Cytoskeleton	Microfilaments (Actin)				L3	Detected in all	0	5	5
ACTR2	4	TRUE	FALSE	FALSE	FALSE	FALSE	FALSE	TRUE	FALSE	TRUE	FALSE	FALSE	TRUE	1_15_1_Actin	Cytoskeleton	Cytoskeleton	Microfilaments (Actin)				L3	Detected in all	0	4	4
ACTR3	4	TRUE	TRUE	FALSE	FALSE	FALSE	FALSE	TRUE	FALSE	FALSE	FALSE	FALSE	TRUE	1_15_1_Actin	Cytoskeleton	Cytoskeleton	Microfilaments (Actin)				L3	Detected in all	0	3	3
ACTR3B	3	TRUE	TRUE	FALSE	FALSE	FALSE	FALSE	FALSE	FALSE	FALSE	FALSE	FALSE	TRUE	1_15_1_Actin	Cytoskeleton	Cytoskeleton	Microfilaments (Actin)				L3	Detected in all	0	2	2
ACTR3C	6	TRUE	TRUE	FALSE	FALSE	FALSE	FALSE	TRUE	TRUE	FALSE	FALSE	TRUE	TRUE	1_15_1_Actin	Cytoskeleton	Cytoskeleton	Microfilaments (Actin)				L3	Detected in all	0	6	6
ACTR5	4	TRUE	TRUE	FALSE	FALSE	FALSE	FALSE	FALSE	TRUE	FALSE	FALSE	FALSE	TRUE	1_15_1_Actin	Cytoskeleton	Cytoskeleton	Microfilaments (Actin)				L3	Detected in all	0	3	3
ACTR6	4	TRUE	TRUE	FALSE	FALSE	FALSE	FALSE	FALSE	TRUE	FALSE	FALSE	FALSE	TRUE	1_15_1_Actin	Cytoskeleton	Cytoskeleton	Microfilaments (Actin)				L3	Detected in all	0	4	4
ACTR8	3	TRUE	TRUE	FALSE	FALSE	FALSE	FALSE	FALSE	FALSE	FALSE	FALSE	FALSE	TRUE	1_15_1_Actin	Cytoskeleton	Cytoskeleton	Microfilaments (Actin)				L3	Detected in all	0	2	2
PRKACG	2	TRUE	FALSE	FALSE	FALSE	FALSE	FALSE	FALSE	FALSE	FALSE	FALSE	FALSE	TRUE	1_26_22_protein kinase cAMP-dependent	Protein kinases	Signaling	Cytosol				L3	Detected in single	0	1	1
ACTRT3	4	TRUE	FALSE	FALSE	FALSE	FALSE	FALSE	TRUE	TRUE	FALSE	FALSE	FALSE	TRUE	1_15_1_Actin	Cytoskeleton	Cytoskeleton	Microfilaments (Actin)				L3	Detected in many	0	2	2
ACVR1	9	TRUE	TRUE	FALSE	TRUE	FALSE	TRUE	TRUE	TRUE	TRUE	TRUE	FALSE	TRUE	3_2_9_Signaling by Activin	Signaling - Cell fates	Signaling	Cell membrane			L2	L3	Detected in all	20	36	56
ACVR1B	6	TRUE	TRUE	FALSE	FALSE	FALSE	FALSE	TRUE	TRUE	FALSE	FALSE	TRUE	TRUE	3_2_9_Signaling by Activin	Signaling - Cell fates	Signaling	Cell membrane				L3	Detected in all	0	6	6
ACVR1C	3	TRUE	TRUE	FALSE	FALSE	FALSE	FALSE	FALSE	FALSE	FALSE	FALSE	FALSE	TRUE	3_2_9_Signaling by Activin	Signaling - Cell fates	Signaling	Cell membrane				L3	Detected in many	0	1	1
ACVR2A	3	TRUE	FALSE	FALSE	FALSE	FALSE	FALSE	FALSE	TRUE	FALSE	FALSE	FALSE	TRUE	3_2_9_Signaling by Activin	Signaling - Cell fates	Signaling	Cell membrane				L3	Detected in all	0	4	4
ACVR2B	5	TRUE	TRUE	FALSE	FALSE	FALSE	FALSE	TRUE	FALSE	TRUE	FALSE	FALSE	TRUE	3_2_9_Signaling by Activin	Signaling - Cell fates	Signaling	Cell membrane				L3	Detected in all	0	5	5
ACVRL1	7	TRUE	TRUE	FALSE	FALSE	FALSE	FALSE	TRUE	TRUE	TRUE	TRUE	FALSE	TRUE	3_2_9_Signaling by Activin	Signaling - Cell fates	Signaling	Cell membrane			L2	L3	Detected in many	16	23	39
ADA	10	TRUE	TRUE	FALSE	TRUE	FALSE	TRUE	TRUE	TRUE	TRUE	TRUE	TRUE	TRUE	1_2_Metabolism of nucleotides	Metabolism of nucleotides & phosphates	Metabolism	Cell membrane			L2	L3	Detected in many	0	9	9
ADAM10	8	TRUE	TRUE	FALSE	TRUE	FALSE	FALSE	TRUE	TRUE	TRUE	TRUE	FALSE	TRUE	2_1_1_Degradation of the extracellular matrix	ECM organisation	ECM organisation	EXTRACELLULAR			L2	L3	Detected in all	6	13	19
ADAM17	7	TRUE	TRUE	FALSE	FALSE	FALSE	FALSE	TRUE	TRUE	TRUE	TRUE	FALSE	TRUE	2_1_1_Degradation of the extracellular matrix	ECM organisation	ECM organisation	EXTRACELLULAR			L2	L3	Detected in all	4	29	33
ADAMTSL1	3	TRUE	FALSE	FALSE	FALSE	FALSE	FALSE	FALSE	TRUE	FALSE	FALSE	FALSE	TRUE	2_1_1_Degradation of the extracellular matrix	ECM organisation	ECM organisation	EXTRACELLULAR				L3	Detected in many	0	2	2
ADAMTSL4	1	FALSE	FALSE	TRUE	FALSE	FALSE	FALSE	FALSE	FALSE	FALSE	FALSE	FALSE	FALSE	2_1_1_Degradation of the extracellular matrix	ECM organisation	ECM organisation	EXTRACELLULAR		L1			Detected in many	0	1	1
ADGRB1	6	TRUE	TRUE	FALSE	FALSE	FALSE	FALSE	TRUE	TRUE	FALSE	FALSE	TRUE	TRUE	3_6_6_Adhesion Class GPCRs	Cell_cell_junctions_adhesion	Cell junction & adhesion	Cell-cell-junctions				L3	Detected in many	0	8	8
ADGRG6	3	TRUE	FALSE	FALSE	FALSE	FALSE	FALSE	FALSE	TRUE	FALSE	FALSE	FALSE	TRUE	3_6_6_Adhesion Class GPCRs	Cell_cell_junctions_adhesion	Cell junction & adhesion	Cell-cell-junctions				L3	Detected in many	0	2	2
ADRA1A	6	TRUE	TRUE	FALSE	FALSE	FALSE	FALSE	TRUE	TRUE	FALSE	FALSE	TRUE	TRUE	3_6_7_Adrenoceptors	Neuronal System_synapses_channels	Neuronal System_synapses_channels	Cell membrane				L3	Detected in many	0	6	6
ADRA1B	6	TRUE	TRUE	FALSE	FALSE	FALSE	FALSE	TRUE	TRUE	FALSE	FALSE	TRUE	TRUE	3_6_7_Adrenoceptors	Neuronal System_synapses_channels	Neuronal System_synapses_channels	Cell membrane				L3	Detected in many	0	7	7
ADRA2A	10	TRUE	TRUE	FALSE	TRUE	FALSE	TRUE	TRUE	TRUE	TRUE	TRUE	TRUE	TRUE	3_6_7_Adrenoceptors	Neuronal System_synapses_channels	Neuronal System_synapses_channels	Cell membrane		L1	L2	L3	Detected in many	2	640	642
ADRA2B	2	FALSE	FALSE	FALSE	FALSE	FALSE	FALSE	TRUE	TRUE	FALSE	FALSE	FALSE	FALSE	3_6_7_Adrenoceptors	Neuronal System_synapses_channels	Neuronal System_synapses_channels	Cell membrane			L2	L3	Detected in many	1	4	5
ADRA2C	2	FALSE	FALSE	FALSE	FALSE	FALSE	FALSE	TRUE	TRUE	FALSE	FALSE	FALSE	FALSE	3_6_7_Adrenoceptors	Neuronal System_synapses_channels	Neuronal System_synapses_channels	Cell membrane			L2	L3	Detected in many	1	4	5
ADRB1	9	TRUE	TRUE	FALSE	FALSE	FALSE	TRUE	TRUE	TRUE	TRUE	TRUE	TRUE	TRUE	3_6_7_Adrenoceptors	Neuronal System_synapses_channels	Neuronal System_synapses_channels	Cell membrane				L3	Detected in many	0	3	3
ADRB2	9	TRUE	TRUE	FALSE	TRUE	FALSE	FALSE	TRUE	TRUE	TRUE	TRUE	TRUE	TRUE	3_6_7_Adrenoceptors	Neuronal System_synapses_channels	Neuronal System_synapses_channels	Cell membrane			L2	L3	Detected in many	5	31	36
AFDN	6	TRUE	TRUE	FALSE	FALSE	FALSE	TRUE	TRUE	TRUE	FALSE	FALSE	FALSE	TRUE	1_15_1_Actin	Cytoskeleton	Cytoskeleton	Cell-cell-junctions	L0			L3	Detected in all	3	8	11
AGAP2	9	TRUE	TRUE	FALSE	FALSE	FALSE	TRUE	TRUE	TRUE	TRUE	TRUE	TRUE	TRUE	1_26_33_Arf_GAP	ARF GTPases and regulators	Signaling	Mitochondria			L2	L3	Detected in many	2	6	8
AGBL4	1	FALSE	TRUE	FALSE	FALSE	FALSE	FALSE	FALSE	FALSE	FALSE	FALSE	FALSE	FALSE	1_15_4_Tubulin	Cytoskeleton	Cytoskeleton	Microtubules		L1			Detected in many	0	1	1
AGO4	1	FALSE	FALSE	FALSE	FALSE	FALSE	FALSE	FALSE	TRUE	FALSE	FALSE	FALSE	FALSE	1_5_1_Transcription	Transcription & transcription factors	Transcription	Nucleus		L1			Detected in all	0	1	1
AGRN	6	TRUE	TRUE	FALSE	FALSE	FALSE	FALSE	TRUE	TRUE	FALSE	FALSE	TRUE	TRUE	3_2_26_Signaling by Musk	Signaling - Cell fates	Signaling	Cell membrane				L3	Detected in all	0	4	4
AGTR1	9	TRUE	TRUE	FALSE	TRUE	FALSE	TRUE	TRUE	TRUE	TRUE	TRUE	FALSE	TRUE	3_6_8_Angiotensin receptors	Hormones	Signaling	Cell membrane			L2	L3	Detected in many	0	10	10
AHI1	5	TRUE	TRUE	FALSE	FALSE	FALSE	FALSE	TRUE	TRUE	FALSE	FALSE	FALSE	TRUE	1_16_Cilium assembly	Cytoskeleton	Cytoskeleton	Cilia				L3	Detected in all	0	7	7
AHSG	1	FALSE	FALSE	FALSE	FALSE	FALSE	TRUE	FALSE	FALSE	FALSE	FALSE	FALSE	FALSE	3_11_Hemostasis	Hemostasis	Other	EXTRACELLULAR		L1			Detected in some	0	1	1
AIFM1	6	TRUE	TRUE	FALSE	FALSE	FALSE	FALSE	TRUE	TRUE	FALSE	FALSE	TRUE	TRUE	4_2_Programmed Cell Death	Cell death	Signaling	Mitochondria				L3	Detected in all	0	10	10
AKAP12	6	TRUE	TRUE	FALSE	FALSE	FALSE	FALSE	TRUE	TRUE	FALSE	FALSE	TRUE	TRUE	1_26_36_A-kinase anchoring protein	Adapters/scaffolds	Signaling	Cytosol				L3	Detected in all	0	5	5
AKAP13	9	TRUE	TRUE	FALSE	FALSE	FALSE	TRUE	TRUE	TRUE	TRUE	TRUE	TRUE	TRUE	1_26_5_Rho_GEF	Rho GTPase and regulators	Signaling	Cytosol			L2	L3	Detected in all	9	23	32
AKAP5	6	TRUE	TRUE	FALSE	FALSE	FALSE	FALSE	TRUE	TRUE	FALSE	FALSE	TRUE	TRUE	1_26_36_A-kinase anchoring protein	Adapters/scaffolds	Signaling	Nucleus				L3	Detected in many	0	3	3
AKAP9	6	TRUE	TRUE	FALSE	FALSE	FALSE	FALSE	TRUE	TRUE	FALSE	FALSE	TRUE	TRUE	1_26_36_A-kinase anchoring protein	Adapters/scaffolds	Signaling	Golgi apparatus				L3	Detected in all	0	5	5
AKT1	10	TRUE	TRUE	FALSE	TRUE	FALSE	TRUE	TRUE	TRUE	TRUE	TRUE	TRUE	TRUE	1_26_28_serine/threonine kinase	Protein kinases	Signaling	Cell membrane		L1	L2	L3	Detected in all	116	60	176
AKT1S1	6	TRUE	TRUE	FALSE	FALSE	FALSE	FALSE	TRUE	TRUE	FALSE	FALSE	TRUE	TRUE	1_26_29_adapters/scaffolds	Adapters/scaffolds	Signaling	Cytosol			L2	L3	Detected in all	6	5	11
AKT2	6	TRUE	TRUE	FALSE	FALSE	FALSE	FALSE	TRUE	TRUE	FALSE	FALSE	TRUE	TRUE	1_26_28_serine/threonine kinase	Protein kinases	Signaling	Nucleus				L3	Detected in all	0	25	25
AKT3	6	TRUE	TRUE	FALSE	FALSE	FALSE	FALSE	TRUE	TRUE	FALSE	FALSE	TRUE	TRUE	1_26_28_serine/threonine kinase	Protein kinases	Signaling	Nucleus				L3	Detected in all	0	10	10
AKTIP	6	TRUE	TRUE	FALSE	FALSE	FALSE	FALSE	TRUE	TRUE	FALSE	FALSE	TRUE	TRUE	1_26_29_adapters/scaffolds	Adapters/scaffolds	Signaling	Cell membrane				L3	Detected in all	0	4	4
ALB	1	FALSE	FALSE	FALSE	FALSE	FALSE	TRUE	FALSE	FALSE	FALSE	FALSE	FALSE	FALSE	3_11_Hemostasis	Hemostasis	Other	EXTRACELLULAR		L1			Detected in some	0	1	1
ALK	9	TRUE	TRUE	FALSE	TRUE	FALSE	TRUE	TRUE	TRUE	TRUE	FALSE	TRUE	TRUE	1_26_37_receptor tyrosine kinase	Protein kinases	Signaling	Cell membrane			L2	L3	Detected in many	7	48	55
AMBRA1	6	TRUE	TRUE	FALSE	FALSE	FALSE	FALSE	TRUE	TRUE	FALSE	FALSE	TRUE	TRUE	4_4_Macroautophagy	Signaling - Cell fates	Signaling	Vesicles				L3	Detected in all	0	9	9
AMH	4	TRUE	FALSE	FALSE	FALSE	FALSE	FALSE	TRUE	TRUE	FALSE	FALSE	FALSE	TRUE	3_10_Reproduction	Reproduction	Other	EXTRACELLULAR				L3	Detected in some	0	2	2
AMHR2	8	TRUE	TRUE	FALSE	TRUE	FALSE	FALSE	TRUE	TRUE	TRUE	TRUE	FALSE	TRUE	3_10_Reproduction	Reproduction	Other	Cell membrane				L3	Detected in some	0	3	3
ANAPC10	3	TRUE	FALSE	FALSE	FALSE	FALSE	FALSE	FALSE	TRUE	FALSE	FALSE	FALSE	TRUE	1_15_4_Tubulin	Cytoskeleton	Cytoskeleton	Microfilaments (Actin)				L3	Detected in all	0	2	2
ANAPC2	9	TRUE	TRUE	FALSE	FALSE	FALSE	TRUE	TRUE	TRUE	TRUE	TRUE	TRUE	TRUE	1_15_4_Tubulin	Cytoskeleton	Cytoskeleton	Microfilaments (Actin)				L3	Detected in all	0	6	6
ANGPT1	5	TRUE	TRUE	FALSE	FALSE	FALSE	FALSE	TRUE	TRUE	FALSE	FALSE	FALSE	TRUE	3_2_25_Signaling by Tie	Signaling - Cell fates	Signaling	EXTRACELLULAR				L3	Detected in many	0	5	5
ANGPT2	5	TRUE	TRUE	FALSE	FALSE	FALSE	FALSE	TRUE	TRUE	FALSE	FALSE	FALSE	TRUE	3_2_25_Signaling by Tie	Signaling - Cell fates	Signaling	EXTRACELLULAR				L3	Detected in many	0	19	19
ANGPT4	6	TRUE	TRUE	FALSE	FALSE	FALSE	FALSE	TRUE	TRUE	FALSE	FALSE	TRUE	TRUE	3_2_25_Signaling by Tie	Signaling - Cell fates	Signaling	EXTRACELLULAR				L3	Detected in many	0	4	4
ANGPTL1	3	TRUE	FALSE	FALSE	FALSE	FALSE	TRUE	FALSE	FALSE	FALSE	FALSE	FALSE	TRUE	3_2_25_Signaling by Tie	Signaling - Cell fates	Signaling	EXTRACELLULAR				L3	Detected in many	0	2	2
ANKAR	5	TRUE	TRUE	FALSE	FALSE	FALSE	FALSE	TRUE	TRUE	FALSE	FALSE	FALSE	TRUE	1_26_39_ankyrin repeat containing	Signaling - Other	Signaling	Microtubules				L3	Detected in some	0	3	3
ANKRD6	6	TRUE	TRUE	FALSE	FALSE	FALSE	FALSE	TRUE	TRUE	TRUE	FALSE	FALSE	TRUE	1_26_39_ankyrin repeat containing	Signaling - Other	Signaling	Vesicles				L3	Detected in all	0	6	6
ANKS1B	1	FALSE	FALSE	FALSE	FALSE	FALSE	TRUE	FALSE	FALSE	FALSE	FALSE	FALSE	FALSE	1_26_39_ankyrin repeat containing	Signaling - Other	Signaling	Cell membrane		L1			Detected in many	0	1	1
ANXA1	6	TRUE	FALSE	FALSE	FALSE	FALSE	TRUE	TRUE	TRUE	TRUE	FALSE	FALSE	TRUE	1_15_1_Actin	Cytoskeleton	Cytoskeleton	Cell membrane				L3	Detected in many	0	4	4
ANXA13	1	FALSE	FALSE	FALSE	FALSE	FALSE	FALSE	FALSE	FALSE	TRUE	FALSE	FALSE	FALSE	1_15_1_Actin	Cytoskeleton	Cytoskeleton	Cell membrane		L1			Detected in some	0	1	1
ANXA5	6	TRUE	TRUE	FALSE	FALSE	FALSE	FALSE	TRUE	TRUE	FALSE	FALSE	TRUE	TRUE	1_15_1_Actin	Cytoskeleton	Cytoskeleton	Cell membrane			L2	L3	Detected in all	1	21	22
AP1M1	7	TRUE	TRUE	FALSE	FALSE	FALSE	FALSE	TRUE	TRUE	TRUE	FALSE	TRUE	TRUE	3_5_1_Adaptive Immune System	Adaptive Immune System	Immune system & Inflammation	Golgi apparatus		L1		L3	Detected in all	13	9	22
AP1M2	2	TRUE	FALSE	FALSE	FALSE	FALSE	FALSE	FALSE	FALSE	FALSE	FALSE	FALSE	TRUE	3_5_1_Adaptive Immune System	Adaptive Immune System	Immune system & Inflammation	Vesicles				L3	Detected in many	0	1	1
AP2A1	2	TRUE	FALSE	FALSE	FALSE	FALSE	FALSE	FALSE	FALSE	FALSE	FALSE	FALSE	TRUE	3_5_1_Adaptive Immune System	Adaptive Immune System	Immune system & Inflammation	Vesicles				L3	Detected in all	0	2	2
AP2A2	5	TRUE	TRUE	FALSE	FALSE	FALSE	FALSE	TRUE	TRUE	FALSE	FALSE	FALSE	TRUE	3_5_1_Adaptive Immune System	Adaptive Immune System	Immune system & Inflammation	Vesicles				L3	Detected in all	0	3	3
AP2B1	7	TRUE	TRUE	FALSE	FALSE	FALSE	FALSE	TRUE	TRUE	FALSE	TRUE	TRUE	TRUE	3_5_1_Adaptive Immune System	Adaptive Immune System	Immune system & Inflammation	Vesicles				L3	Detected in all	0	8	8
AP2M1	6	TRUE	TRUE	FALSE	FALSE	FALSE	FALSE	TRUE	TRUE	FALSE	FALSE	TRUE	TRUE	3_5_1_Adaptive Immune System	Adaptive Immune System	Immune system & Inflammation	Cell membrane				L3	Detected in all	0	4	4
AP3M1	6	TRUE	TRUE	FALSE	FALSE	FALSE	FALSE	TRUE	TRUE	FALSE	FALSE	TRUE	TRUE	1_8_2_Protein folding	Protein folding & repair	Protein translation, folding, modification & degradation	Golgi apparatus				L3	Detected in all	0	5	5
AP3M2	2	TRUE	FALSE	FALSE	FALSE	FALSE	FALSE	FALSE	FALSE	FALSE	FALSE	FALSE	TRUE	1_26_29_adapters/scaffolds	Adapters/scaffolds	Signaling	Golgi apparatus				L3	Detected in all	0	1	1
AP4M1	1	FALSE	FALSE	FALSE	FALSE	FALSE	FALSE	FALSE	TRUE	FALSE	FALSE	FALSE	FALSE	1_26_29_adapters/scaffolds	Adapters/scaffolds	Signaling	Golgi apparatus				L3	Detected in all	0	1	1
AP5M1	6	TRUE	TRUE	FALSE	FALSE	FALSE	FALSE	TRUE	TRUE	FALSE	FALSE	TRUE	TRUE	1_26_29_adapters/scaffolds	Adapters/scaffolds	Signaling	Vesicles				L3	Detected in all	0	3	3
APAF1	5	TRUE	TRUE	FALSE	FALSE	FALSE	FALSE	TRUE	TRUE	FALSE	FALSE	FALSE	TRUE	4_2_Programmed Cell Death	Cell death	Signaling	Nucleus				L3	Detected in all	0	4	4
APBA3	1	FALSE	FALSE	FALSE	FALSE	FALSE	FALSE	FALSE	FALSE	TRUE	FALSE	FALSE	FALSE	3_3_Neuronal System_synapses_channels	Neuronal System_synapses_channels	Neuronal System_synapses_channels	Vesicles		L1			Detected in all	0	1	1
APBB1	6	TRUE	TRUE	FALSE	FALSE	FALSE	FALSE	TRUE	TRUE	FALSE	FALSE	TRUE	TRUE	3_3_Neuronal System_synapses_channels	Neuronal System_synapses_channels	Neuronal System_synapses_channels	Cell membrane				L3	Detected in all	0	3	3
APBB2	7	TRUE	TRUE	FALSE	FALSE	FALSE	TRUE	TRUE	TRUE	FALSE	FALSE	TRUE	TRUE	3_3_Neuronal System_synapses_channels	Neuronal System_synapses_channels	Neuronal System_synapses_channels	Mitochondria				L3	Detected in all	0	11	11
APBB3	2	TRUE	FALSE	FALSE	FALSE	FALSE	FALSE	FALSE	FALSE	FALSE	FALSE	FALSE	TRUE	3_3_Neuronal System_synapses_channels	Neuronal System_synapses_channels	Neuronal System_synapses_channels	Cytosol				L3	Detected in all	0	2	2
APC	10	TRUE	TRUE	FALSE	TRUE	FALSE	TRUE	TRUE	TRUE	TRUE	TRUE	TRUE	TRUE	3_2_11_Signaling by Wnt	Signaling - Cell fates	Signaling	Microtubules			L2	L3	Detected in all	1830	35	1865
APC2	7	TRUE	TRUE	FALSE	FALSE	FALSE	FALSE	TRUE	TRUE	TRUE	FALSE	TRUE	TRUE	3_2_11_Signaling by Wnt	Signaling - Cell fates	Signaling	Microtubules			L2	L3	Detected in many	742	8	750
APH1A	3	TRUE	TRUE	FALSE	FALSE	FALSE	FALSE	FALSE	FALSE	FALSE	FALSE	FALSE	TRUE	3_9_Development	Developmental	Developmental	Endoplasmic reticulum				L3	Detected in all	0	2	2
APH1B	4	TRUE	TRUE	FALSE	FALSE	FALSE	FALSE	TRUE	FALSE	FALSE	FALSE	FALSE	TRUE	3_9_Development	Developmental	Developmental	Cell membrane				L3	Detected in all	0	3	3
APLP2	3	TRUE	FALSE	FALSE	FALSE	FALSE	FALSE	FALSE	TRUE	FALSE	FALSE	FALSE	TRUE	1_8_8_Post-translational protein phosphorylation	Post-translational protein modification	Protein translation, folding, modification & degradation	Cell membrane				L3	Detected in all	0	2	2
APOA1	1	FALSE	FALSE	FALSE	FALSE	FALSE	TRUE	FALSE	FALSE	FALSE	FALSE	FALSE	FALSE	1_1_1_Regulation of lipid metabolism by Peroxisome proliferator-activated receptor alpha (PPARalpha)	Lipid & FA metabolism	Metabolism	EXTRACELLULAR		L1			Detected in some	0	1	1
APOA2	1	FALSE	FALSE	FALSE	FALSE	FALSE	TRUE	FALSE	FALSE	FALSE	FALSE	FALSE	FALSE	1_1_1_Regulation of lipid metabolism by Peroxisome proliferator-activated receptor alpha (PPARalpha)	Lipid & FA metabolism	Metabolism	EXTRACELLULAR		L1			Detected in some	0	1	1
APOA4	1	FALSE	FALSE	FALSE	FALSE	FALSE	TRUE	FALSE	FALSE	FALSE	FALSE	FALSE	FALSE	1_18_Metabolism of vitamins and cofactors	Metabolism of vitamins and cofactors	Metabolism	EXTRACELLULAR		L1			Detected in some	0	1	1
APPL1	5	TRUE	TRUE	FALSE	FALSE	FALSE	FALSE	TRUE	TRUE	FALSE	FALSE	FALSE	TRUE	1_26_29_adapters/scaffolds	Adapters/scaffolds	Signaling	Vesicles		L1		L3	Detected in all	3	23	26
AR	10	TRUE	TRUE	FALSE	TRUE	FALSE	TRUE	TRUE	TRUE	TRUE	TRUE	TRUE	TRUE	1_8_17_Peptide hormone metabolism	Hormones	Signaling	Nucleus			L2	L3	Detected in many	858	46	904
ARAF	10	TRUE	TRUE	FALSE	TRUE	FALSE	TRUE	TRUE	TRUE	TRUE	TRUE	TRUE	TRUE	1_26_15_mitogen-activated protein kinase kinase	Protein kinases	Signaling	Cytosol	L0		L2	L3	Detected in all	10	32	42
ARC	1	FALSE	FALSE	FALSE	FALSE	FALSE	TRUE	FALSE	FALSE	FALSE	FALSE	FALSE	FALSE	1_15_1_Actin	Cytoskeleton	Cytoskeleton	Microfilaments (Actin)		L1			Detected in many	0	1	1
ARCN1	3	TRUE	FALSE	FALSE	FALSE	FALSE	FALSE	TRUE	FALSE	FALSE	FALSE	FALSE	TRUE	1_8_15_Asparagine N-linked glycosylation	Post-translational protein modification	Protein translation, folding, modification & degradation	Golgi apparatus				L3	Detected in all	0	4	4
AREG	6	TRUE	TRUE	FALSE	FALSE	FALSE	FALSE	TRUE	TRUE	FALSE	FALSE	TRUE	TRUE	3_2_22_ERBB family signaling	Signaling - Cell fates	Signaling	EXTRACELLULAR				L3	Detected in many	0	5	5
ARF6	5	TRUE	TRUE	FALSE	FALSE	FALSE	FALSE	TRUE	TRUE	FALSE	FALSE	FALSE	TRUE	1_26_31_Arf	ARF GTPases and regulators	Signaling	Vesicles				L3	Detected in all	0	18	18
ARHGAP12	7	TRUE	TRUE	FALSE	FALSE	FALSE	FALSE	TRUE	TRUE	TRUE	FALSE	TRUE	TRUE	1_26_6_Rho_GAP	Rho GTPase and regulators	Signaling	Cytosol		L1		L3	Detected in all	0	6	6
ARHGAP27	3	TRUE	FALSE	FALSE	FALSE	FALSE	FALSE	FALSE	TRUE	FALSE	FALSE	FALSE	TRUE	1_26_6_Rho_GAP	Rho GTPase and regulators	Signaling	Cytosol				L3	Detected in all	0	6	6
ARHGAP32	10	TRUE	TRUE	FALSE	TRUE	FALSE	TRUE	TRUE	TRUE	TRUE	TRUE	TRUE	TRUE	1_26_6_Rho_GAP	Rho GTPase and regulators	Signaling	Golgi apparatus			L2	L3	Detected in all	18	24	42
ARHGAP39	6	TRUE	TRUE	FALSE	FALSE	FALSE	FALSE	TRUE	TRUE	FALSE	FALSE	TRUE	TRUE	1_26_6_Rho_GAP	Rho GTPase and regulators	Signaling	Cytosol				L3	Detected in many	0	6	6
ARHGAP5	9	TRUE	TRUE	FALSE	FALSE	FALSE	TRUE	TRUE	TRUE	TRUE	TRUE	TRUE	TRUE	1_26_6_Rho_GAP	Rho GTPase and regulators	Signaling	Endoplasmic reticulum				L3	Detected in all	0	11	11
ARHGAP9	3	TRUE	FALSE	FALSE	FALSE	FALSE	FALSE	FALSE	TRUE	FALSE	FALSE	FALSE	TRUE	1_26_6_Rho_GAP	Rho GTPase and regulators	Signaling	Cytosol				L3	Detected in many	0	2	2
ARHGEF15	6	TRUE	TRUE	FALSE	FALSE	FALSE	FALSE	TRUE	TRUE	FALSE	FALSE	TRUE	TRUE	1_26_5_Rho_GEF	Rho GTPase and regulators	Signaling	Cell membrane				L3	Detected in many	0	2	2
ARHGEF7	9	TRUE	TRUE	FALSE	FALSE	FALSE	TRUE	TRUE	TRUE	TRUE	TRUE	TRUE	TRUE	1_26_5_Rho_GEF	Rho GTPase and regulators	Signaling	Microfilaments (Actin)			L2	L3	Detected in all	6	21	27
ARID1B	1	FALSE	FALSE	FALSE	FALSE	FALSE	FALSE	FALSE	TRUE	FALSE	FALSE	FALSE	FALSE	1_3_Chromatin organization	Chromatin organization	Chromatin organization & DNA repair	Chromatin		L1			Detected in all	0	1	1
ARL4C	1	FALSE	FALSE	FALSE	FALSE	FALSE	FALSE	FALSE	FALSE	FALSE	FALSE	TRUE	FALSE	1_26_31_Arf	ARF GTPases and regulators	Signaling	Cell membrane		L1			Detected in many	0	1	1
ARL4D	2	TRUE	FALSE	FALSE	FALSE	FALSE	FALSE	FALSE	FALSE	FALSE	FALSE	FALSE	TRUE	1_26_31_Arf	ARF GTPases and regulators	Signaling	Vesicles				L3	Detected in many	0	1	1
ARMC1	3	TRUE	TRUE	FALSE	FALSE	FALSE	FALSE	FALSE	FALSE	FALSE	FALSE	FALSE	TRUE	1_26_41_armadillo repeat containing	Signaling - Other	Signaling	Mitochondria				L3	Detected in all	0	2	2
ARMC3	6	TRUE	TRUE	FALSE	FALSE	FALSE	FALSE	TRUE	TRUE	FALSE	FALSE	TRUE	TRUE	1_26_41_armadillo repeat containing	Signaling - Other	Signaling	EXTRACELLULAR				L3	Detected in some	0	5	5
ARMC6	6	TRUE	TRUE	FALSE	FALSE	FALSE	FALSE	TRUE	TRUE	FALSE	FALSE	TRUE	TRUE	1_26_41_armadillo repeat containing	Signaling - Other	Signaling	Cytosol			L2	L3	Detected in all	2465	6	2471
ARMC7	2	TRUE	FALSE	FALSE	FALSE	FALSE	FALSE	FALSE	FALSE	FALSE	FALSE	FALSE	TRUE	1_26_41_armadillo repeat containing	Signaling - Other	Signaling	Cytosol				L3	Detected in all	0	2	2
ARMC8	5	TRUE	TRUE	FALSE	FALSE	FALSE	FALSE	TRUE	TRUE	FALSE	FALSE	FALSE	TRUE	3_5_2_Innate Immune System	Innate Immune System	Immune system & Inflammation	Nucleus				L3	Detected in all	0	6	6
ARPC1A	6	TRUE	TRUE	FALSE	FALSE	FALSE	FALSE	TRUE	TRUE	FALSE	FALSE	TRUE	TRUE	1_15_1_Actin	Cytoskeleton	Cytoskeleton	Microfilaments (Actin)				L3	Detected in all	0	6	6
ARPC1B	6	TRUE	TRUE	FALSE	FALSE	FALSE	FALSE	TRUE	TRUE	FALSE	FALSE	TRUE	TRUE	1_15_1_Actin	Cytoskeleton	Cytoskeleton	Microfilaments (Actin)				L3	Detected in all	0	3	3
ARR3	8	TRUE	TRUE	FALSE	FALSE	FALSE	TRUE	TRUE	TRUE	FALSE	TRUE	TRUE	TRUE	1_26_42_arrestin	Signaling - Other	Signaling	Other				L3	Detected in some	0	9	9
ARRB1	9	TRUE	TRUE	FALSE	FALSE	FALSE	TRUE	TRUE	TRUE	TRUE	TRUE	TRUE	TRUE	1_26_42_arrestin	Signaling - Other	Signaling	Cytosol				L3	Detected in all	0	38	38
ARRB2	9	TRUE	TRUE	FALSE	FALSE	FALSE	TRUE	TRUE	TRUE	TRUE	TRUE	TRUE	TRUE	1_26_42_arrestin	Signaling - Other	Signaling	Cytosol				L3	Detected in all	0	15	15
ARVCF	6	TRUE	TRUE	FALSE	FALSE	FALSE	FALSE	TRUE	TRUE	FALSE	FALSE	TRUE	TRUE	1_26_41_armadillo repeat containing	Signaling - Other	Signaling	Cell-cell-junctions				L3	Detected in all	0	3	3
ASB16	6	TRUE	TRUE	FALSE	FALSE	FALSE	FALSE	TRUE	TRUE	FALSE	FALSE	TRUE	TRUE	1_8_11_Neddylation	Post-translational protein modification	Protein translation, folding, modification & degradation	Microfilaments (Actin)				L3	Detected in many	0	1	1
ASB3	1	FALSE	TRUE	FALSE	FALSE	FALSE	FALSE	FALSE	FALSE	FALSE	FALSE	FALSE	FALSE	1_8_11_Neddylation	Post-translational protein modification	Protein translation, folding, modification & degradation	Cytosol		L1			Detected in all	0	1	1
ASIC1	6	TRUE	TRUE	FALSE	FALSE	FALSE	FALSE	TRUE	TRUE	FALSE	FALSE	TRUE	TRUE	3_1_10_other transporters	Metabolism - Other	Metabolism	Cell membrane			L2	L3	Detected in many	2	6	8
ATE1	1	FALSE	FALSE	FALSE	FALSE	FALSE	FALSE	FALSE	TRUE	FALSE	FALSE	FALSE	FALSE	1_8_6_Protein ubiquitination	Post-translational protein modification	Protein translation, folding, modification & degradation	Nucleus		L1			Detected in all	0	1	1
ATF1	8	TRUE	TRUE	FALSE	FALSE	FALSE	FALSE	TRUE	TRUE	TRUE	TRUE	TRUE	TRUE	1_5_2_Transcription factors	Transcription & transcription factors	Transcription	Nucleus				L3	Detected in all	0	9	9
ATF2	9	TRUE	TRUE	FALSE	FALSE	FALSE	TRUE	TRUE	TRUE	TRUE	TRUE	TRUE	TRUE	1_5_2_Transcription factors	Transcription & transcription factors	Transcription	Nucleus			L2	L3	Detected in all	7	14	21
ATG16L1	5	TRUE	TRUE	FALSE	FALSE	FALSE	FALSE	TRUE	TRUE	FALSE	FALSE	FALSE	TRUE	4_4_Macroautophagy	Signaling - Cell fates	Signaling	Cytosol				L3	Detected in all	0	5	5
ATG16L2	6	TRUE	TRUE	FALSE	FALSE	FALSE	FALSE	TRUE	TRUE	FALSE	FALSE	TRUE	TRUE	4_4_Macroautophagy	Signaling - Cell fates	Signaling	Cytosol				L3	Detected in all	0	4	4
ATM	9	TRUE	TRUE	FALSE	FALSE	FALSE	TRUE	TRUE	TRUE	TRUE	TRUE	TRUE	TRUE	1_26_28_serine/threonine kinase	Protein kinases	Signaling	Nucleus				L3	Detected in all	0	10	10
ATP2A2	6	TRUE	TRUE	FALSE	FALSE	FALSE	FALSE	TRUE	TRUE	FALSE	FALSE	TRUE	TRUE	1_12_Endoplasmic Reticulum	Endoplasmic Reticulum & Golgi	Organelles	Endoplasmic reticulum				L3	Detected in all	0	8	8
ATR	10	TRUE	TRUE	FALSE	TRUE	FALSE	TRUE	TRUE	TRUE	TRUE	TRUE	TRUE	TRUE	1_26_28_serine/threonine kinase	Protein kinases	Signaling	Nucleus				L3	Detected in all	0	9	9
ATXN2L	3	TRUE	FALSE	FALSE	FALSE	FALSE	FALSE	FALSE	TRUE	FALSE	FALSE	FALSE	TRUE	1_3_Chromatin organization	Chromatin organization	Chromatin organization & DNA repair	Chromatin				L3	Detected in all	0	2	2
AURKA	7	TRUE	TRUE	FALSE	TRUE	FALSE	FALSE	TRUE	TRUE	TRUE	FALSE	FALSE	TRUE	4_1_2_Cell Cycle	Signaling - Cell fates	Signaling	Microtubules		L1	L2	L3	Detected in many	34	15	49
AURKB	2	TRUE	FALSE	FALSE	FALSE	FALSE	FALSE	FALSE	FALSE	FALSE	FALSE	FALSE	TRUE	4_1_2_Cell Cycle	Signaling - Cell fates	Signaling	Microtubules				L3	Detected in many	0	1	1
AURKC	2	TRUE	FALSE	FALSE	FALSE	FALSE	FALSE	FALSE	FALSE	FALSE	FALSE	FALSE	TRUE	4_1_2_Cell Cycle	Signaling - Cell fates	Signaling	Microtubules				L3	Detected in many	0	1	1
AVPR2	6	TRUE	TRUE	FALSE	FALSE	FALSE	FALSE	TRUE	TRUE	FALSE	FALSE	TRUE	TRUE	3_6_66_Vasopressin and oxytocin receptors	Hormones	Signaling	Cell membrane				L3	Detected in many	0	4	4
AXIN1	10	TRUE	TRUE	FALSE	TRUE	FALSE	TRUE	TRUE	TRUE	TRUE	TRUE	TRUE	TRUE	1_8_13_Deubiquitination	Post-translational protein modification	Protein translation, folding, modification & degradation	Nucleus			L2	L3	Detected in all	33	40	73
AXIN2	7	TRUE	TRUE	FALSE	FALSE	FALSE	FALSE	TRUE	TRUE	TRUE	FALSE	TRUE	TRUE	1_8_13_Deubiquitination	Post-translational protein modification	Protein translation, folding, modification & degradation	Nucleus				L3	Detected in many	0	8	8
AXL	10	TRUE	TRUE	FALSE	TRUE	FALSE	TRUE	TRUE	TRUE	TRUE	TRUE	TRUE	TRUE	3_2_21_Signaling by AXL	Signaling - Cell fates	Signaling	Cell membrane			L2	L3	Detected in all	19	23	42
AZI2	7	TRUE	TRUE	FALSE	FALSE	FALSE	FALSE	TRUE	TRUE	TRUE	TRUE	FALSE	TRUE	3_5_2_Innate Immune System	Innate Immune System	Immune system & Inflammation	Nucleus				L3	Detected in all	0	5	5
BACE2	1	FALSE	TRUE	FALSE	FALSE	FALSE	FALSE	FALSE	FALSE	FALSE	FALSE	FALSE	FALSE	1_8_19_Amyloid fiber formation	Amyloid fiber formation	Protein translation, folding, modification & degradation	Cell membrane		L1			Detected in many	0	1	1
BAG2	2	FALSE	TRUE	FALSE	FALSE	FALSE	FALSE	FALSE	FALSE	TRUE	FALSE	FALSE	FALSE	1_25_4_Cellular response to heat stress	Signaling - ROS/hypoxia, heat stress	Signaling	Cytosol		L1			Detected in many	0	2	2
BAG3	5	TRUE	TRUE	FALSE	FALSE	FALSE	FALSE	TRUE	TRUE	FALSE	FALSE	FALSE	TRUE	1_25_4_Cellular response to heat stress	Signaling - ROS/hypoxia, heat stress	Signaling	Cytosol				L3	Detected in all	0	4	4
BAG6	1	FALSE	FALSE	FALSE	FALSE	FALSE	FALSE	FALSE	FALSE	TRUE	FALSE	FALSE	FALSE	1_25_4_Cellular response to heat stress	Signaling - ROS/hypoxia, heat stress	Signaling	Cytosol		L1			Detected in all	0	1	1
BAIAP2	7	TRUE	TRUE	FALSE	FALSE	FALSE	FALSE	TRUE	TRUE	TRUE	FALSE	TRUE	TRUE	1_26_29_adapters/scaffolds	Adapters/scaffolds	Signaling	Cell membrane			L2	L3	Detected in all	10	37	47
BAMBI	6	TRUE	TRUE	FALSE	FALSE	FALSE	FALSE	TRUE	TRUE	FALSE	FALSE	TRUE	TRUE	3_2_9_Signaling by Activin	Signaling - Cell fates	Signaling	Vesicles				L3	Detected in many	0	2	2
BARD1	6	TRUE	TRUE	FALSE	FALSE	FALSE	FALSE	TRUE	TRUE	FALSE	FALSE	TRUE	TRUE	1_4_DNA Repair	DNA Repair	Chromatin organization & DNA repair	Nucleus				L3	Detected in all	0	4	4
BBS7	1	FALSE	TRUE	FALSE	FALSE	FALSE	FALSE	FALSE	FALSE	FALSE	FALSE	FALSE	FALSE	1_16_Cilium assembly	Cytoskeleton	Cytoskeleton	Cilia		L1			Detected in all	0	1	1
BCAR1	9	TRUE	TRUE	FALSE	TRUE	FALSE	TRUE	TRUE	TRUE	FALSE	TRUE	TRUE	TRUE	1_26_29_adapters/scaffolds	Adapters/scaffolds	Signaling	Cytosol			L2	L3	Detected in many	34	18	52
BCAR3	6	TRUE	TRUE	FALSE	FALSE	FALSE	FALSE	TRUE	TRUE	FALSE	FALSE	TRUE	TRUE	1_26_29_adapters/scaffolds	Adapters/scaffolds	Signaling	Cell membrane				L3	Detected in many	0	8	8
BCAS3	7	TRUE	TRUE	FALSE	FALSE	FALSE	TRUE	TRUE	TRUE	FALSE	FALSE	TRUE	TRUE	1_6_3_Metabolism of mRNA	Metabolism of mRNA & Translation	Protein translation, folding, modification & degradation	Nucleus				L3	Detected in all	0	12	12
BCL10	3	TRUE	FALSE	FALSE	FALSE	FALSE	FALSE	TRUE	FALSE	FALSE	FALSE	FALSE	TRUE	3_5_1_Adaptive Immune System	Adaptive Immune System	Immune system & Inflammation	Nucleus				L3	Detected in all	0	2	2
BCL9	6	TRUE	TRUE	FALSE	FALSE	FALSE	FALSE	TRUE	TRUE	FALSE	FALSE	TRUE	TRUE	3_5_1_Adaptive Immune System	Adaptive Immune System	Immune system & Inflammation	Nucleus				L3	Detected in all	0	7	7
BCR	10	TRUE	TRUE	FALSE	TRUE	FALSE	TRUE	TRUE	TRUE	TRUE	TRUE	TRUE	TRUE	1_26_5_Rho_GEF	Rho GTPase and regulators	Signaling	Cell membrane		L1	L2	L3	Detected in all	26	58	84
BDNF	8	TRUE	TRUE	FALSE	FALSE	FALSE	TRUE	TRUE	TRUE	TRUE	FALSE	TRUE	TRUE	3_3_Neuronal System_synapses_channels	Neuronal System_synapses_channels	Neuronal System_synapses_channels	EXTRACELLULAR				L3	Detected in many	0	6	6
BHLHE41	2	FALSE	FALSE	FALSE	FALSE	FALSE	FALSE	FALSE	FALSE	TRUE	TRUE	FALSE	FALSE	1_5_2_Transcription factors	Transcription & transcription factors	Transcription	Nucleus				L3	Detected in all	0	1	1
BIRC2	8	TRUE	TRUE	FALSE	TRUE	FALSE	FALSE	TRUE	TRUE	TRUE	FALSE	TRUE	TRUE	4_2_Programmed Cell Death	Cell death	Signaling	Cytosol				L3	Detected in all	0	21	21
BIRC3	8	TRUE	TRUE	FALSE	TRUE	FALSE	FALSE	TRUE	TRUE	TRUE	FALSE	TRUE	TRUE	4_2_Programmed Cell Death	Cell death	Signaling	Cytosol				L3	Detected in many	0	5	5
BIRC5	9	TRUE	TRUE	FALSE	FALSE	FALSE	TRUE	TRUE	TRUE	TRUE	TRUE	TRUE	TRUE	4_2_Programmed Cell Death	Cell death	Signaling	Cytosol				L3	Detected in many	0	3	3
BIRC6	5	TRUE	TRUE	FALSE	FALSE	FALSE	FALSE	TRUE	TRUE	FALSE	FALSE	FALSE	TRUE	4_2_Programmed Cell Death	Cell death	Signaling	Cytosol				L3	Detected in all	0	6	6
BIRC7	5	TRUE	TRUE	FALSE	FALSE	FALSE	FALSE	TRUE	TRUE	FALSE	FALSE	FALSE	TRUE	4_2_Programmed Cell Death	Cell death	Signaling	Cytosol				L3	Detected in many	0	2	2
WDR87	3	TRUE	TRUE	FALSE	FALSE	FALSE	FALSE	FALSE	FALSE	FALSE	FALSE	FALSE	TRUE	UNKNOWN_Nucleus	Unknown	Unknown	Nucleus				L3	Detected in single	0	1	1
BLK	6	TRUE	TRUE	FALSE	FALSE	FALSE	FALSE	TRUE	TRUE	FALSE	FALSE	TRUE	TRUE	3_5_1_Adaptive Immune System	Adaptive Immune System	Immune system & Inflammation	Cell membrane				L3	Detected in some	0	7	7
BLNK	9	TRUE	TRUE	FALSE	TRUE	FALSE	TRUE	TRUE	TRUE	TRUE	FALSE	TRUE	TRUE	3_5_1_Adaptive Immune System	Adaptive Immune System	Immune system & Inflammation	Cell membrane			L2	L3	Detected in all	21	17	38
BMP15	2	TRUE	FALSE	FALSE	FALSE	FALSE	FALSE	FALSE	FALSE	FALSE	FALSE	FALSE	TRUE	3_2_14_Signaling by BMP	Signaling - Cell fates	Signaling	EXTRACELLULAR				L3	Detected in some	0	1	1
BMP2	7	TRUE	TRUE	FALSE	TRUE	FALSE	FALSE	TRUE	TRUE	TRUE	FALSE	FALSE	TRUE	3_2_14_Signaling by BMP	Signaling - Cell fates	Signaling	EXTRACELLULAR			L2	L3	Detected in many	7	21	28
BMP2K	6	TRUE	TRUE	FALSE	FALSE	FALSE	FALSE	TRUE	TRUE	FALSE	FALSE	TRUE	TRUE	3_2_14_Signaling by BMP	Signaling - Cell fates	Signaling	Nucleus				L3	Detected in all	0	5	5
BMP4	8	TRUE	TRUE	FALSE	TRUE	FALSE	FALSE	TRUE	TRUE	TRUE	FALSE	TRUE	TRUE	3_2_14_Signaling by BMP	Signaling - Cell fates	Signaling	EXTRACELLULAR				L3	Detected in many	0	5	5
BMP6	6	TRUE	TRUE	FALSE	FALSE	FALSE	FALSE	TRUE	TRUE	FALSE	FALSE	TRUE	TRUE	3_2_14_Signaling by BMP	Signaling - Cell fates	Signaling	EXTRACELLULAR				L3	Detected in many	0	9	9
BMP7	8	TRUE	TRUE	FALSE	TRUE	FALSE	FALSE	TRUE	TRUE	TRUE	FALSE	TRUE	TRUE	3_2_14_Signaling by BMP	Signaling - Cell fates	Signaling	EXTRACELLULAR				L3	Detected in many	0	12	12
BMP8B	6	TRUE	TRUE	FALSE	FALSE	FALSE	FALSE	TRUE	TRUE	FALSE	FALSE	TRUE	TRUE	3_2_14_Signaling by BMP	Signaling - Cell fates	Signaling	EXTRACELLULAR				L3	Detected in all	0	7	7
BMPR1A	7	TRUE	TRUE	FALSE	TRUE	FALSE	FALSE	TRUE	TRUE	TRUE	FALSE	FALSE	TRUE	3_2_14_Signaling by BMP	Signaling - Cell fates	Signaling	EXTRACELLULAR				L3	Detected in many	0	9	9
BMPR1B	9	TRUE	TRUE	FALSE	TRUE	FALSE	TRUE	TRUE	TRUE	TRUE	FALSE	TRUE	TRUE	3_2_14_Signaling by BMP	Signaling - Cell fates	Signaling	EXTRACELLULAR			L2	L3	Detected in many	20	41	61
BMPR2	9	TRUE	TRUE	FALSE	TRUE	FALSE	FALSE	TRUE	TRUE	TRUE	TRUE	TRUE	TRUE	3_2_14_Signaling by BMP	Signaling - Cell fates	Signaling	EXTRACELLULAR				L3	Detected in all	0	55	55
BMX	9	TRUE	TRUE	FALSE	TRUE	FALSE	FALSE	TRUE	TRUE	TRUE	TRUE	TRUE	TRUE	1_1_5_Phospholipid metabolism	Lipid & FA metabolism	Metabolism	Cytosol			L2	L3	Detected in many	9	30	39
BOC	6	TRUE	TRUE	FALSE	FALSE	FALSE	FALSE	TRUE	TRUE	FALSE	FALSE	TRUE	TRUE	3_4_Cell_cell_junctions_adhesion	Cell_cell_junctions_adhesion	Cell junction & adhesion	Cell-cell-junctions				L3	Detected in many	0	25	25
BOP1	6	TRUE	TRUE	FALSE	FALSE	FALSE	FALSE	TRUE	TRUE	FALSE	FALSE	TRUE	TRUE	1_6_2_Metabolism of rRNA	Metabolism of rRNA	Metabolism	Nucleus				L3	Detected in all	0	4	4
BPIFA1	1	FALSE	FALSE	FALSE	FALSE	FALSE	TRUE	FALSE	FALSE	FALSE	FALSE	FALSE	FALSE	3_5_2_Innate Immune System	Innate Immune System	Immune system & Inflammation	EXTRACELLULAR		L1			Detected in some	0	1	1
BPIFB1	1	FALSE	FALSE	FALSE	FALSE	FALSE	TRUE	FALSE	FALSE	FALSE	FALSE	FALSE	FALSE	3_5_2_Innate Immune System	Innate Immune System	Immune system & Inflammation	EXTRACELLULAR		L1			Detected in some	0	1	1
BRAF	9	TRUE	TRUE	FALSE	TRUE	FALSE	FALSE	TRUE	TRUE	TRUE	TRUE	TRUE	TRUE	1_26_16_mitogen-activated protein kinase kinase kinase	Protein kinases	Signaling	Cytosol	L0	L1	L2	L3	Detected in all	27	66	93
BRCA1	10	TRUE	TRUE	FALSE	TRUE	FALSE	TRUE	TRUE	TRUE	TRUE	TRUE	TRUE	TRUE	1_4_DNA Repair	DNA Repair	Chromatin organization & DNA repair	Nucleus			L2	L3	Detected in all	52	43	95
BRCA2	9	TRUE	TRUE	FALSE	FALSE	FALSE	TRUE	TRUE	TRUE	TRUE	TRUE	TRUE	TRUE	1_4_DNA Repair	DNA Repair	Chromatin organization & DNA repair	Nucleus				L3	Detected in many	0	10	10
BRSK1	6	TRUE	TRUE	FALSE	FALSE	FALSE	FALSE	TRUE	TRUE	FALSE	FALSE	TRUE	TRUE	1_26_28_serine/threonine kinase	Protein kinases	Signaling	Nucleus				L3	Detected in many	0	4	4
BRSK2	6	TRUE	TRUE	FALSE	FALSE	FALSE	FALSE	TRUE	TRUE	FALSE	FALSE	TRUE	TRUE	1_26_28_serine/threonine kinase	Protein kinases	Signaling	Endoplasmic reticulum				L3	Detected in many	0	5	5
BRWD1	6	TRUE	TRUE	FALSE	FALSE	FALSE	FALSE	TRUE	TRUE	FALSE	FALSE	TRUE	TRUE	1_5_2_Transcription factors	Transcription & transcription factors	Transcription	Nucleus				L3	Detected in all	0	8	8
BRWD3	4	TRUE	TRUE	FALSE	FALSE	FALSE	FALSE	FALSE	TRUE	FALSE	FALSE	FALSE	TRUE	1_5_2_Transcription factors	Transcription & transcription factors	Transcription	Nucleus				L3	Detected in all	0	4	4
BTC	6	TRUE	TRUE	FALSE	FALSE	FALSE	FALSE	TRUE	TRUE	TRUE	FALSE	FALSE	TRUE	3_2_22_ERBB family signaling	Signaling - Cell fates	Signaling	EXTRACELLULAR				L3	Detected in many	0	3	3
BTK	10	TRUE	TRUE	FALSE	TRUE	FALSE	TRUE	TRUE	TRUE	TRUE	TRUE	TRUE	TRUE	1_26_30_non-receptor tyrosine kinase	Protein kinases	Signaling	Cytosol			L2	L3	Detected in many	68	92	160
BTRC	8	TRUE	TRUE	FALSE	TRUE	FALSE	FALSE	TRUE	TRUE	TRUE	FALSE	TRUE	TRUE	1_8_11_Neddylation	Post-translational protein modification	Protein translation, folding, modification & degradation	Nucleus		L1		L3	Detected in all	44	33	77
BUB1	6	TRUE	TRUE	FALSE	FALSE	FALSE	FALSE	TRUE	TRUE	FALSE	FALSE	TRUE	TRUE	4_1_2_Cell Cycle	Signaling - Cell fates	Signaling	Nucleus				L3	Detected in many	0	4	4
BUB1B	3	TRUE	FALSE	FALSE	FALSE	FALSE	FALSE	FALSE	TRUE	FALSE	FALSE	FALSE	TRUE	4_1_2_Cell Cycle	Signaling - Cell fates	Signaling	Nucleus				L3	Detected in many	0	2	2
BUB3	3	TRUE	TRUE	FALSE	FALSE	FALSE	FALSE	FALSE	FALSE	FALSE	FALSE	FALSE	TRUE	4_1_2_Cell Cycle	Signaling - Cell fates	Signaling	Nucleus				L3	Detected in all	0	2	2
C10orf88	1	FALSE	TRUE	FALSE	FALSE	FALSE	FALSE	FALSE	FALSE	FALSE	FALSE	FALSE	FALSE	UNKNOWN_Cytosol	Unknown	Unknown	Cytosol		L1			Detected in all	0	1	1
C1orf54	1	FALSE	FALSE	FALSE	FALSE	FALSE	FALSE	FALSE	FALSE	FALSE	TRUE	FALSE	FALSE	UNKNOWN_Plasma membrane	Unknown	Unknown	Cell membrane		L1			Detected in all	0	1	1
C3	1	FALSE	FALSE	FALSE	FALSE	FALSE	TRUE	FALSE	FALSE	FALSE	FALSE	FALSE	FALSE	3_5_2_Innate Immune System	Innate Immune System	Immune system & Inflammation	EXTRACELLULAR		L1			Detected in all	0	1	1
C3orf18	1	FALSE	FALSE	FALSE	FALSE	FALSE	TRUE	FALSE	FALSE	FALSE	FALSE	FALSE	FALSE	UNKNOWN_Cytosol	Unknown	Unknown	Cytosol		L1			Detected in all	0	1	1
C4A	1	FALSE	FALSE	FALSE	FALSE	FALSE	TRUE	FALSE	FALSE	FALSE	FALSE	FALSE	FALSE	3_5_2_Innate Immune System	Innate Immune System	Immune system & Inflammation	EXTRACELLULAR		L1			Detected in many	0	1	1
C5AR1	1	FALSE	FALSE	FALSE	FALSE	FALSE	FALSE	FALSE	FALSE	FALSE	FALSE	TRUE	FALSE	3_5_2_Innate Immune System	Innate Immune System	Immune system & Inflammation	Cell membrane			L2		Detected in all	0	1	1
C6orf141	1	FALSE	TRUE	FALSE	FALSE	FALSE	FALSE	FALSE	FALSE	FALSE	FALSE	FALSE	FALSE	UNKNOWN_Nuclear membrane	Unknown	Unknown	Nucleus		L1			Detected in many	0	1	1
C6orf58	1	FALSE	FALSE	FALSE	FALSE	FALSE	TRUE	FALSE	FALSE	FALSE	FALSE	FALSE	FALSE	3_9_Development	Developmental	Developmental	EXTRACELLULAR		L1			Detected in some	0	1	1
C9orf16	1	FALSE	FALSE	FALSE	FALSE	FALSE	FALSE	FALSE	TRUE	FALSE	FALSE	FALSE	FALSE	UNKNOWN_Microtubules	Cytoskeleton	Cytoskeleton	Microtubules		L1			Detected in all	0	1	1
CA6	1	FALSE	FALSE	FALSE	FALSE	FALSE	FALSE	FALSE	FALSE	FALSE	TRUE	FALSE	FALSE	1_22_Reversible hydration of carbon dioxide	Metabolism - Other	Metabolism	EXTRACELLULAR		L1			Detected in some	0	1	1
CABLES1	6	TRUE	TRUE	FALSE	FALSE	FALSE	FALSE	TRUE	TRUE	FALSE	FALSE	TRUE	TRUE	3_11_Hemostasis	Hemostasis	Other	Nucleus				L3	Detected in many	0	8	8
CABLES2	2	TRUE	FALSE	FALSE	FALSE	FALSE	FALSE	FALSE	FALSE	FALSE	FALSE	FALSE	TRUE	3_11_Hemostasis	Hemostasis	Other	Nucleus				L3	Detected in all	0	1	1
CAMK1	3	TRUE	TRUE	FALSE	FALSE	FALSE	FALSE	FALSE	FALSE	FALSE	FALSE	FALSE	TRUE	1_26_44_calcium/calmodulin dependent protein kinase	Protein kinases	Signaling	Cytosol				L3	Detected in all	0	2	2
CAMK1D	6	TRUE	TRUE	FALSE	FALSE	FALSE	FALSE	TRUE	TRUE	FALSE	FALSE	TRUE	TRUE	1_26_44_calcium/calmodulin dependent protein kinase	Protein kinases	Signaling	Nucleus				L3	Detected in all	0	9	9
CAMK1G	6	TRUE	TRUE	FALSE	FALSE	FALSE	FALSE	TRUE	TRUE	FALSE	FALSE	TRUE	TRUE	1_26_44_calcium/calmodulin dependent protein kinase	Protein kinases	Signaling	Golgi apparatus				L3	Detected in many	0	4	4
CAMK2A	6	TRUE	TRUE	FALSE	FALSE	FALSE	FALSE	TRUE	TRUE	FALSE	FALSE	TRUE	TRUE	1_26_44_calcium/calmodulin dependent protein kinase	Protein kinases	Signaling	Cell membrane		L1		L3	Detected in many	17	5	22
CAMK2B	9	TRUE	TRUE	FALSE	FALSE	FALSE	TRUE	TRUE	TRUE	TRUE	TRUE	TRUE	TRUE	1_8_20_Protein processing/proteolysis	Protein folding & repair	Protein translation, folding, modification & degradation	EXTRACELLULAR				L3	Detected in many	0	5	5
CAMK2D	9	TRUE	TRUE	FALSE	FALSE	FALSE	TRUE	TRUE	TRUE	TRUE	TRUE	TRUE	TRUE	1_26_44_calcium/calmodulin dependent protein kinase	Protein kinases	Signaling	Cell membrane				L3	Detected in all	0	10	10
CAMK2G	6	TRUE	TRUE	FALSE	FALSE	FALSE	FALSE	TRUE	TRUE	FALSE	FALSE	TRUE	TRUE	1_26_44_calcium/calmodulin dependent protein kinase	Protein kinases	Signaling	Cell membrane				L3	Detected in all	0	7	7
CAMK4	6	TRUE	TRUE	FALSE	FALSE	FALSE	FALSE	TRUE	TRUE	FALSE	FALSE	TRUE	TRUE	1_26_44_calcium/calmodulin dependent protein kinase	Protein kinases	Signaling	Nucleus				L3	Detected in many	0	7	7
CAMKK1	5	TRUE	TRUE	FALSE	FALSE	FALSE	FALSE	TRUE	TRUE	FALSE	FALSE	FALSE	TRUE	1_26_44_calcium/calmodulin dependent protein kinase	Protein kinases	Signaling	Nucleus				L3	Detected in all	0	2	2
CAMKK2	8	TRUE	TRUE	FALSE	FALSE	FALSE	FALSE	TRUE	TRUE	TRUE	TRUE	TRUE	TRUE	1_26_44_calcium/calmodulin dependent protein kinase	Protein kinases	Signaling	Nucleus				L3	Detected in all	0	8	8
CAMKV	6	TRUE	TRUE	FALSE	FALSE	FALSE	FALSE	TRUE	TRUE	FALSE	FALSE	TRUE	TRUE	1_26_44_calcium/calmodulin dependent protein kinase	Protein kinases	Signaling	Cell membrane				L3	Detected in many	0	2	2
CAPN2	1	FALSE	TRUE	FALSE	FALSE	FALSE	FALSE	FALSE	FALSE	FALSE	FALSE	FALSE	FALSE	2_1_1_Degradation of the extracellular matrix	ECM organisation	ECM organisation	EXTRACELLULAR		L1			Detected in all	0	1	1
CAPRIN2	6	TRUE	TRUE	FALSE	FALSE	FALSE	FALSE	TRUE	TRUE	FALSE	FALSE	TRUE	TRUE	4_1_2_Cell Cycle	Signaling - Cell fates	Signaling	Cytosol				L3	Detected in all	0	3	3
CAPZA2	1	FALSE	FALSE	FALSE	FALSE	FALSE	FALSE	TRUE	FALSE	FALSE	FALSE	FALSE	FALSE	1_15_1_Actin	Cytoskeleton	Cytoskeleton	Microfilaments (Actin)		L1			Detected in all	0	1	1
CAPZB	1	FALSE	FALSE	FALSE	FALSE	FALSE	FALSE	TRUE	FALSE	FALSE	FALSE	FALSE	FALSE	1_15_1_Actin	Cytoskeleton	Cytoskeleton	Microfilaments (Actin)		L1			Detected in all	0	1	1
CARD11	9	TRUE	TRUE	FALSE	FALSE	FALSE	TRUE	TRUE	TRUE	TRUE	TRUE	TRUE	TRUE	4_2_Programmed Cell Death	Cell death	Signaling	Cytosol				L3	Detected in many	0	9	9
CARTPT	1	FALSE	FALSE	FALSE	FALSE	FALSE	TRUE	FALSE	FALSE	FALSE	FALSE	FALSE	FALSE	3_2_7_Signaling by Leptin	Signaling - Cell fates	Signaling	EXTRACELLULAR		L1			Detected in many	0	1	1
CASK	6	TRUE	TRUE	FALSE	FALSE	FALSE	FALSE	TRUE	TRUE	FALSE	FALSE	TRUE	TRUE	1_26_44_calcium/calmodulin dependent protein kinase	Protein kinases	Signaling	Nucleus				L3	Detected in all	0	8	8
CASP1	9	TRUE	TRUE	FALSE	FALSE	FALSE	TRUE	TRUE	TRUE	TRUE	TRUE	TRUE	TRUE	4_2_Programmed Cell Death	Cell death	Signaling	Cytosol				L3	Detected in many	0	8	8
CASP8	8	TRUE	TRUE	FALSE	FALSE	FALSE	FALSE	TRUE	TRUE	TRUE	TRUE	TRUE	TRUE	4_2_Programmed Cell Death	Cell death	Signaling	Cytosol			L2	L3	Detected in all	25	39	64
CAV1	8	TRUE	TRUE	FALSE	FALSE	FALSE	FALSE	TRUE	TRUE	TRUE	TRUE	TRUE	TRUE	1_26_29_adapters/scaffolds	Adapters/scaffolds	Signaling	Cell membrane				L3	Detected in many	0	18	18
CAV2	9	TRUE	TRUE	FALSE	TRUE	FALSE	TRUE	TRUE	TRUE	FALSE	TRUE	TRUE	TRUE	1_26_29_adapters/scaffolds	Adapters/scaffolds	Signaling	Cell membrane			L2	L3	Detected in many	7	12	19
CAV3	9	TRUE	TRUE	FALSE	FALSE	FALSE	TRUE	TRUE	TRUE	TRUE	TRUE	TRUE	TRUE	1_26_29_adapters/scaffolds	Adapters/scaffolds	Signaling	Golgi apparatus				L3	Detected in some	0	9	9
CBL	10	TRUE	TRUE	FALSE	TRUE	FALSE	TRUE	TRUE	TRUE	TRUE	TRUE	TRUE	TRUE	1_8_6_Protein ubiquitination	Post-translational protein modification	Protein translation, folding, modification & degradation	Cytosol			L2	L3	Detected in all	70	99	169
CBLB	10	TRUE	TRUE	FALSE	TRUE	FALSE	TRUE	TRUE	TRUE	TRUE	TRUE	TRUE	TRUE	1_8_6_Protein ubiquitination	Post-translational protein modification	Protein translation, folding, modification & degradation	Cytosol			L2	L3	Detected in all	18	43	61
CBLC	7	TRUE	TRUE	FALSE	FALSE	FALSE	FALSE	TRUE	TRUE	FALSE	TRUE	TRUE	TRUE	1_8_6_Protein ubiquitination	Post-translational protein modification	Protein translation, folding, modification & degradation	Cytosol			L2	L3	Detected in many	7	23	30
CBY1	4	TRUE	TRUE	FALSE	FALSE	FALSE	FALSE	TRUE	FALSE	FALSE	FALSE	FALSE	TRUE	1_5_2_Transcription factors	Transcription & transcription factors	Transcription	Nucleus				L3	Detected in all	0	3	3
CCDC136	1	FALSE	FALSE	FALSE	FALSE	FALSE	FALSE	FALSE	TRUE	FALSE	FALSE	FALSE	FALSE	3_10_Reproduction	Reproduction	Other	Nucleus		L1			Detected in many	0	1	1
CCDC22	3	TRUE	FALSE	FALSE	FALSE	FALSE	FALSE	FALSE	TRUE	FALSE	FALSE	FALSE	TRUE	1_8_11_Neddylation	Post-translational protein modification	Protein translation, folding, modification & degradation	Vesicles				L3	Detected in all	0	2	2
CCDC6	1	FALSE	FALSE	FALSE	FALSE	FALSE	FALSE	FALSE	TRUE	FALSE	FALSE	FALSE	FALSE	1_26_45_coiled-coil domain containing	Signaling - Other	Signaling	Cytosol		L1			Detected in all	0	1	1
CCDC96	1	FALSE	TRUE	FALSE	FALSE	FALSE	FALSE	FALSE	FALSE	FALSE	FALSE	FALSE	FALSE	1_26_45_coiled-coil domain containing	Signaling - Other	Signaling	Microtubules		L1			Detected in many	0	1	1
CCKAR	6	TRUE	TRUE	FALSE	FALSE	FALSE	FALSE	TRUE	TRUE	TRUE	FALSE	FALSE	TRUE	3_6_18_Cholecystokinin receptors	Hormones	Signaling	Cell membrane			L2	L3	Detected in some	1	10	11
CCKBR	7	TRUE	TRUE	FALSE	FALSE	FALSE	TRUE	TRUE	TRUE	FALSE	FALSE	TRUE	TRUE	3_6_18_Cholecystokinin receptors	Hormones	Signaling	Cell membrane			L2	L3	Detected in some	1	5	6
CCL25	1	FALSE	FALSE	FALSE	FALSE	FALSE	TRUE	FALSE	FALSE	FALSE	FALSE	FALSE	FALSE	3_5_3_Cytokine Signaling in Immune system	GPCR signaling	Signaling	EXTRACELLULAR		L1			Detected in some	0	1	1
CCN3	8	FALSE	TRUE	FALSE	FALSE	FALSE	TRUE	TRUE	TRUE	TRUE	TRUE	TRUE	TRUE	3_2_30_Mitogens and growth factors	Signaling - Cell fates	Signaling	EXTRACELLULAR				L3		0	1	1
CCN5	3	TRUE	FALSE	FALSE	FALSE	FALSE	FALSE	FALSE	TRUE	FALSE	FALSE	FALSE	TRUE	3_4_Cell_cell_junctions_adhesion	Cell_cell_junctions_adhesion	Cell junction & adhesion	Cell-cell-junctions				L3		0	2	2
CCNA2	9	TRUE	TRUE	FALSE	FALSE	FALSE	TRUE	TRUE	TRUE	TRUE	TRUE	TRUE	TRUE	4_1_2_Cell Cycle	Signaling - Cell fates	Signaling	Nucleus				L3	Detected in many	0	6	6
CCNB1	6	TRUE	TRUE	FALSE	FALSE	FALSE	FALSE	TRUE	TRUE	FALSE	FALSE	TRUE	TRUE	4_1_2_Cell Cycle	Signaling - Cell fates	Signaling	Nucleus				L3	Detected in all	0	3	3
CCNB2	3	TRUE	TRUE	FALSE	FALSE	FALSE	FALSE	FALSE	FALSE	FALSE	FALSE	FALSE	TRUE	4_1_2_Cell Cycle	Signaling - Cell fates	Signaling	Nucleus				L3	Detected in many	0	2	2
CCNB3	3	TRUE	TRUE	FALSE	FALSE	FALSE	FALSE	FALSE	FALSE	FALSE	FALSE	FALSE	TRUE	4_1_2_Cell Cycle	Signaling - Cell fates	Signaling	Nucleus				L3	Detected in some	0	2	2
CCNC	5	TRUE	TRUE	FALSE	FALSE	FALSE	FALSE	TRUE	TRUE	FALSE	FALSE	FALSE	TRUE	4_1_2_Cell Cycle	Signaling - Cell fates	Signaling	Nucleus				L3	Detected in all	0	4	4
CCND1	9	TRUE	TRUE	FALSE	TRUE	FALSE	FALSE	TRUE	TRUE	TRUE	TRUE	TRUE	TRUE	4_1_2_Cell Cycle	Signaling - Cell fates	Signaling	Nucleus			L2	L3	Detected in many	9	17	26
CCND2	3	TRUE	TRUE	FALSE	FALSE	FALSE	FALSE	FALSE	FALSE	FALSE	FALSE	FALSE	TRUE	4_1_2_Cell Cycle	Signaling - Cell fates	Signaling	Nucleus				L3	Detected in all	0	2	2
CCND3	9	TRUE	TRUE	FALSE	FALSE	FALSE	TRUE	TRUE	TRUE	TRUE	TRUE	TRUE	TRUE	4_1_2_Cell Cycle	Signaling - Cell fates	Signaling	Nucleus			L2	L3	Detected in all	24	10	34
CCNE1	7	TRUE	TRUE	FALSE	FALSE	FALSE	FALSE	TRUE	TRUE	TRUE	FALSE	TRUE	TRUE	4_1_2_Cell Cycle	Signaling - Cell fates	Signaling	Nucleus				L3	Detected in many	0	5	5
CCNE2	2	TRUE	FALSE	FALSE	FALSE	FALSE	FALSE	FALSE	FALSE	FALSE	FALSE	FALSE	TRUE	4_1_2_Cell Cycle	Signaling - Cell fates	Signaling	Nucleus				L3	Detected in many	0	1	1
CCNF	6	TRUE	TRUE	FALSE	FALSE	FALSE	FALSE	TRUE	TRUE	FALSE	FALSE	TRUE	TRUE	4_1_2_Cell Cycle	Signaling - Cell fates	Signaling	Nucleus				L3	Detected in many	0	1	1
CCNG1	2	TRUE	FALSE	FALSE	FALSE	FALSE	FALSE	FALSE	FALSE	FALSE	FALSE	FALSE	TRUE	4_1_2_Cell Cycle	Signaling - Cell fates	Signaling	Nucleus				L3	Detected in all	0	1	1
CCNG2	9	TRUE	TRUE	FALSE	FALSE	FALSE	TRUE	TRUE	TRUE	TRUE	TRUE	TRUE	TRUE	4_1_2_Cell Cycle	Signaling - Cell fates	Signaling	Nucleus				L3	Detected in all	0	10	10
CCNH	3	TRUE	FALSE	FALSE	FALSE	FALSE	FALSE	TRUE	FALSE	FALSE	FALSE	FALSE	TRUE	4_1_2_Cell Cycle	Signaling - Cell fates	Signaling	Nucleus				L3	Detected in all	0	2	2
CCNI	3	TRUE	FALSE	FALSE	FALSE	FALSE	FALSE	TRUE	FALSE	FALSE	FALSE	FALSE	TRUE	4_1_2_Cell Cycle	Signaling - Cell fates	Signaling	Nucleus				L3	Detected in all	0	2	2
CCNI2	5	TRUE	TRUE	FALSE	FALSE	FALSE	FALSE	TRUE	TRUE	FALSE	FALSE	FALSE	TRUE	4_1_2_Cell Cycle	Signaling - Cell fates	Signaling	Nucleus				L3	Detected in many	0	1	1
CCNJ	3	TRUE	TRUE	FALSE	FALSE	FALSE	FALSE	FALSE	FALSE	FALSE	FALSE	FALSE	TRUE	4_1_2_Cell Cycle	Signaling - Cell fates	Signaling	Nucleus				L3	Detected in all	0	2	2
CCNJL	9	TRUE	TRUE	FALSE	FALSE	FALSE	TRUE	TRUE	TRUE	TRUE	TRUE	TRUE	TRUE	4_1_2_Cell Cycle	Signaling - Cell fates	Signaling	Nucleus		L1		L3	Detected in many	15	7	22
CCNK	9	TRUE	TRUE	FALSE	FALSE	FALSE	TRUE	TRUE	TRUE	TRUE	TRUE	TRUE	TRUE	4_1_2_Cell Cycle	Signaling - Cell fates	Signaling	Nucleus			L2	L3	Detected in all	21	9	30
CCNL1	2	TRUE	FALSE	FALSE	FALSE	FALSE	FALSE	FALSE	FALSE	FALSE	FALSE	FALSE	TRUE	4_1_2_Cell Cycle	Signaling - Cell fates	Signaling	Nucleus				L3	Detected in all	0	1	1
CCNL2	2	TRUE	FALSE	FALSE	FALSE	FALSE	FALSE	FALSE	FALSE	FALSE	FALSE	FALSE	TRUE	4_1_2_Cell Cycle	Signaling - Cell fates	Signaling	Nucleus				L3	Detected in all	0	2	2
CCNO	2	TRUE	FALSE	FALSE	FALSE	FALSE	FALSE	FALSE	FALSE	FALSE	FALSE	FALSE	TRUE	4_1_2_Cell Cycle	Signaling - Cell fates	Signaling	Nucleus				L3	Detected in many	0	1	1
CCNQ	6	TRUE	TRUE	FALSE	FALSE	FALSE	FALSE	TRUE	TRUE	FALSE	FALSE	TRUE	TRUE	4_1_2_Cell Cycle	Signaling - Cell fates	Signaling	Nucleus				L3	Detected in all	0	2	2
CCNT1	5	TRUE	TRUE	FALSE	FALSE	FALSE	FALSE	TRUE	TRUE	FALSE	FALSE	FALSE	TRUE	4_1_2_Cell Cycle	Signaling - Cell fates	Signaling	Nucleus				L3	Detected in all	0	3	3
CCNT2	3	TRUE	TRUE	FALSE	FALSE	FALSE	FALSE	FALSE	FALSE	FALSE	FALSE	FALSE	TRUE	4_1_2_Cell Cycle	Signaling - Cell fates	Signaling	Nucleus				L3	Detected in all	0	2	2
CCNY	9	TRUE	TRUE	FALSE	FALSE	FALSE	TRUE	TRUE	TRUE	TRUE	TRUE	TRUE	TRUE	4_1_2_Cell Cycle	Signaling - Cell fates	Signaling	Nucleus				L3	Detected in all	0	8	8
CCNYL1	6	TRUE	TRUE	FALSE	FALSE	FALSE	FALSE	TRUE	TRUE	FALSE	FALSE	TRUE	TRUE	4_1_2_Cell Cycle	Signaling - Cell fates	Signaling	Nucleus				L3	Detected in all	0	5	5
CCR10	5	TRUE	TRUE	FALSE	FALSE	FALSE	TRUE	TRUE	FALSE	FALSE	FALSE	FALSE	TRUE	3_5_3_Cytokine Signaling in Immune system	GPCR signaling	Signaling	Cell membrane			L2	L3	Detected in many	0	3	3
CCR5	6	TRUE	TRUE	FALSE	FALSE	FALSE	FALSE	TRUE	TRUE	FALSE	FALSE	TRUE	TRUE	3_5_3_Cytokine Signaling in Immune system	GPCR signaling	Signaling	Cell membrane			L2	L3	Detected in many	10	13	23
FGF3	9	TRUE	TRUE	FALSE	FALSE	FALSE	TRUE	TRUE	TRUE	TRUE	TRUE	TRUE	TRUE	3_2_20_Signaling by FGFR	Signaling - Cell fates	Signaling	EXTRACELLULAR				L3	Detected in single	0	2	2
CD19	10	TRUE	TRUE	FALSE	TRUE	FALSE	TRUE	TRUE	TRUE	TRUE	TRUE	TRUE	TRUE	3_5_1_Adaptive Immune System	Adaptive Immune System	Immune system & Inflammation	Cell membrane			L2	L3	Detected in some	7	10	17
CD2	7	TRUE	TRUE	FALSE	FALSE	FALSE	FALSE	TRUE	TRUE	FALSE	TRUE	TRUE	TRUE	3_5_1_Adaptive Immune System	Adaptive Immune System	Immune system & Inflammation	Cell membrane			L2	L3	Detected in many	0	10	10
CD244	6	TRUE	TRUE	FALSE	FALSE	FALSE	FALSE	TRUE	TRUE	FALSE	FALSE	TRUE	TRUE	3_5_1_Adaptive Immune System	Adaptive Immune System	Immune system & Inflammation	Cell membrane				L3	Detected in many	0	5	5
CD247	6	TRUE	TRUE	FALSE	FALSE	FALSE	FALSE	TRUE	TRUE	FALSE	FALSE	TRUE	TRUE	3_5_1_Adaptive Immune System	Adaptive Immune System	Immune system & Inflammation	Cell membrane				L3	Detected in many	0	23	23
CD28	10	TRUE	TRUE	FALSE	TRUE	FALSE	TRUE	TRUE	TRUE	TRUE	TRUE	TRUE	TRUE	3_5_1_Adaptive Immune System	Adaptive Immune System	Immune system & Inflammation	Cell membrane		L1	L2	L3	Detected in many	8	255	263
CD2AP	6	TRUE	TRUE	FALSE	FALSE	FALSE	FALSE	TRUE	TRUE	FALSE	FALSE	TRUE	TRUE	3_5_1_Adaptive Immune System	Adaptive Immune System	Immune system & Inflammation	Cell membrane				L3	Detected in all	0	26	26
CD3D	1	FALSE	FALSE	FALSE	FALSE	FALSE	FALSE	FALSE	FALSE	FALSE	TRUE	FALSE	FALSE	3_5_1_Adaptive Immune System	Adaptive Immune System	Immune system & Inflammation	Cell membrane		L1			Detected in many	0	1	1
CD3E	9	TRUE	TRUE	FALSE	FALSE	FALSE	TRUE	TRUE	TRUE	TRUE	TRUE	TRUE	TRUE	3_5_1_Adaptive Immune System	Adaptive Immune System	Immune system & Inflammation	Cell membrane			L2	L3	Detected in many	9	29	38
CD4	9	TRUE	TRUE	FALSE	FALSE	FALSE	TRUE	TRUE	TRUE	TRUE	TRUE	TRUE	TRUE	3_5_1_Adaptive Immune System	Adaptive Immune System	Immune system & Inflammation	Cell membrane			L2	L3	Detected in all	8	17	25
CD53	6	TRUE	TRUE	FALSE	FALSE	FALSE	FALSE	TRUE	TRUE	FALSE	FALSE	TRUE	TRUE	3_5_1_Adaptive Immune System	Adaptive Immune System	Immune system & Inflammation	Cell membrane				L3	Detected in many	0	4	4
CD7	9	TRUE	TRUE	FALSE	FALSE	FALSE	TRUE	TRUE	TRUE	TRUE	TRUE	TRUE	TRUE	3_5_1_Adaptive Immune System	Adaptive Immune System	Immune system & Inflammation	Cell membrane			L2	L3	Detected in many	1	6	7
CD79A	6	TRUE	TRUE	FALSE	FALSE	FALSE	FALSE	TRUE	TRUE	FALSE	FALSE	TRUE	TRUE	3_5_1_Adaptive Immune System	Adaptive Immune System	Immune system & Inflammation	Cell membrane				L3	Detected in many	0	8	8
CD79B	7	TRUE	TRUE	FALSE	FALSE	FALSE	FALSE	TRUE	TRUE	TRUE	FALSE	TRUE	TRUE	3_5_1_Adaptive Immune System	Adaptive Immune System	Immune system & Inflammation	Cell membrane				L3	Detected in many	0	4	4
CD81	6	TRUE	TRUE	FALSE	FALSE	FALSE	FALSE	TRUE	TRUE	FALSE	FALSE	TRUE	TRUE	3_5_1_Adaptive Immune System	Adaptive Immune System	Immune system & Inflammation	Cell membrane				L3	Detected in all	0	3	3
CDC16	1	FALSE	TRUE	FALSE	FALSE	FALSE	FALSE	FALSE	FALSE	FALSE	FALSE	FALSE	FALSE	4_1_2_Cell Cycle	Signaling - Cell fates	Signaling	Microtubules		L1			Detected in all	0	1	1
CDC20	5	TRUE	TRUE	FALSE	FALSE	FALSE	FALSE	TRUE	TRUE	FALSE	FALSE	FALSE	TRUE	4_1_2_Cell Cycle	Signaling - Cell fates	Signaling	Microtubules				L3	Detected in many	0	3	3
CDC20B	2	TRUE	FALSE	FALSE	FALSE	FALSE	FALSE	FALSE	FALSE	FALSE	FALSE	FALSE	TRUE	4_1_2_Cell Cycle	Signaling - Cell fates	Signaling	Nucleus				L3	Detected in some	0	2	2
CDC34	6	TRUE	TRUE	FALSE	FALSE	FALSE	FALSE	TRUE	TRUE	FALSE	FALSE	TRUE	TRUE	4_1_2_Cell Cycle	Signaling - Cell fates	Signaling	Nucleus				L3	Detected in all	0	2	2
CDC37	1	FALSE	FALSE	FALSE	FALSE	TRUE	FALSE	FALSE	FALSE	FALSE	FALSE	FALSE	FALSE	4_1_2_Cell Cycle	Signaling - Cell fates	Signaling	Cytosol		L1			Detected in all	0	1	1
CDC40	4	TRUE	TRUE	FALSE	FALSE	FALSE	FALSE	FALSE	TRUE	FALSE	FALSE	FALSE	TRUE	4_1_2_Cell Cycle	Signaling - Cell fates	Signaling	Nucleus				L3	Detected in all	0	3	3
CDC42	10	TRUE	TRUE	FALSE	TRUE	FALSE	TRUE	TRUE	TRUE	TRUE	TRUE	TRUE	TRUE	1_26_4_Rho	Rho GTPase and regulators	Signaling	Microfilaments (Actin)			L2	L3	Detected in all	38	53	91
CDC42BPA	9	TRUE	TRUE	FALSE	FALSE	FALSE	TRUE	TRUE	TRUE	TRUE	TRUE	TRUE	TRUE	1_15_1_Actin	Cytoskeleton	Cytoskeleton	Microfilaments (Actin)			L2	L3	Detected in all	11	10	21
CDC42BPB	6	TRUE	TRUE	FALSE	FALSE	FALSE	FALSE	TRUE	TRUE	FALSE	FALSE	TRUE	TRUE	1_15_1_Actin	Cytoskeleton	Cytoskeleton	Microfilaments (Actin)				L3	Detected in all	0	6	6
CDC42BPG	6	TRUE	TRUE	FALSE	FALSE	FALSE	FALSE	TRUE	TRUE	FALSE	FALSE	TRUE	TRUE	1_15_1_Actin	Cytoskeleton	Cytoskeleton	Microfilaments (Actin)				L3	Detected in many	0	5	5
CDC42EP1	8	TRUE	TRUE	FALSE	FALSE	FALSE	FALSE	TRUE	TRUE	TRUE	TRUE	TRUE	TRUE	1_15_1_Actin	Cytoskeleton	Cytoskeleton	Microfilaments (Actin)				L3	Detected in all	0	2	2
CDC42EP3	9	TRUE	TRUE	FALSE	FALSE	FALSE	TRUE	TRUE	TRUE	TRUE	TRUE	TRUE	TRUE	1_15_1_Actin	Cytoskeleton	Cytoskeleton	Microfilaments (Actin)				L3	Detected in all	0	7	7
CDC42SE2	6	TRUE	TRUE	FALSE	FALSE	FALSE	FALSE	TRUE	TRUE	FALSE	FALSE	TRUE	TRUE	1_15_1_Actin	Cytoskeleton	Cytoskeleton	Microfilaments (Actin)			L2	L3	Detected in all	2	8	10
CDC6	3	TRUE	FALSE	FALSE	FALSE	FALSE	FALSE	FALSE	TRUE	FALSE	FALSE	FALSE	TRUE	4_1_2_Cell Cycle	Signaling - Cell fates	Signaling	Nucleus				L3	Detected in many	0	2	2
CDC7	5	TRUE	TRUE	FALSE	FALSE	FALSE	FALSE	TRUE	TRUE	FALSE	FALSE	FALSE	TRUE	4_1_2_Cell Cycle	Signaling - Cell fates	Signaling	Nucleus			L2	L3	Detected in many	6	6	12
CDC73	4	TRUE	FALSE	FALSE	FALSE	FALSE	FALSE	TRUE	TRUE	FALSE	FALSE	FALSE	TRUE	4_1_2_Cell Cycle	Signaling - Cell fates	Signaling	Nucleus				L3	Detected in all	0	4	4
CDH5	1	FALSE	FALSE	FALSE	FALSE	FALSE	FALSE	FALSE	FALSE	FALSE	TRUE	FALSE	FALSE	3_4_Cell_cell_junctions_adhesion	Cell_cell_junctions_adhesion	Cell junction & adhesion	Cell-cell-junctions		L1			Detected in many	0	1	1
CDH8	1	FALSE	FALSE	FALSE	FALSE	FALSE	FALSE	FALSE	FALSE	FALSE	TRUE	FALSE	FALSE	3_4_Cell_cell_junctions_adhesion	Cell_cell_junctions_adhesion	Cell junction & adhesion	Cell-cell-junctions		L1			Detected in many	0	1	1
CDK1	9	TRUE	TRUE	FALSE	FALSE	FALSE	TRUE	TRUE	TRUE	TRUE	TRUE	TRUE	TRUE	4_1_2_Cell Cycle	Signaling - Cell fates	Signaling	Microtubules				L3	Detected in many	0	3	3
CDK10	2	TRUE	FALSE	FALSE	FALSE	FALSE	FALSE	FALSE	FALSE	FALSE	FALSE	FALSE	TRUE	4_1_2_Cell Cycle	Signaling - Cell fates	Signaling	Cilia				L3	Detected in all	0	3	3
CDK11A	2	TRUE	FALSE	FALSE	FALSE	FALSE	FALSE	FALSE	FALSE	FALSE	FALSE	FALSE	TRUE	4_1_2_Cell Cycle	Signaling - Cell fates	Signaling	Nucleus				L3	Detected in all	0	2	2
CDK11B	6	TRUE	TRUE	FALSE	FALSE	FALSE	FALSE	TRUE	TRUE	FALSE	FALSE	TRUE	TRUE	4_1_2_Cell Cycle	Signaling - Cell fates	Signaling	Nucleus				L3	Detected in all	0	4	4
CDK12	5	TRUE	TRUE	FALSE	FALSE	FALSE	FALSE	TRUE	TRUE	FALSE	FALSE	FALSE	TRUE	4_1_2_Cell Cycle	Signaling - Cell fates	Signaling	Nucleus				L3	Detected in all	0	3	3
CDK13	5	TRUE	TRUE	FALSE	FALSE	FALSE	FALSE	TRUE	TRUE	FALSE	FALSE	FALSE	TRUE	4_1_2_Cell Cycle	Signaling - Cell fates	Signaling	Nucleus				L3	Detected in all	0	6	6
CDK14	10	TRUE	TRUE	FALSE	TRUE	FALSE	TRUE	TRUE	TRUE	TRUE	TRUE	TRUE	TRUE	4_1_2_Cell Cycle	Signaling - Cell fates	Signaling	Nucleus			L2	L3	Detected in many	9	19	28
CDK15	6	TRUE	TRUE	FALSE	FALSE	FALSE	FALSE	TRUE	TRUE	FALSE	FALSE	TRUE	TRUE	4_1_2_Cell Cycle	Signaling - Cell fates	Signaling	Nucleus				L3	Detected in many	0	7	7
CDK16	7	TRUE	TRUE	FALSE	FALSE	FALSE	TRUE	TRUE	TRUE	FALSE	FALSE	TRUE	TRUE	4_1_2_Cell Cycle	Signaling - Cell fates	Signaling	Cell membrane		L1		L3	Detected in all	14	4	18
CDK17	5	TRUE	TRUE	FALSE	FALSE	FALSE	FALSE	TRUE	TRUE	FALSE	FALSE	FALSE	TRUE	4_1_2_Cell Cycle	Signaling - Cell fates	Signaling	Nucleus				L3	Detected in all	0	5	5
CDK18	6	TRUE	TRUE	FALSE	FALSE	FALSE	FALSE	TRUE	TRUE	FALSE	FALSE	TRUE	TRUE	4_1_2_Cell Cycle	Signaling - Cell fates	Signaling	Microfilaments (Actin)				L3	Detected in many	0	3	3
CDK19	6	TRUE	TRUE	FALSE	FALSE	FALSE	FALSE	TRUE	TRUE	FALSE	FALSE	TRUE	TRUE	4_1_2_Cell Cycle	Signaling - Cell fates	Signaling	Nucleus				L3	Detected in all	0	7	7
CDK2	1	FALSE	FALSE	FALSE	FALSE	FALSE	FALSE	FALSE	TRUE	FALSE	FALSE	FALSE	FALSE	4_1_2_Cell Cycle	Signaling - Cell fates	Signaling	Nucleus				L3	Detected in all	0	1	1
CDK20	2	TRUE	FALSE	FALSE	FALSE	FALSE	FALSE	FALSE	FALSE	FALSE	FALSE	FALSE	TRUE	4_1_2_Cell Cycle	Signaling - Cell fates	Signaling	Nucleus				L3	Detected in all	0	2	2
CDK3	2	TRUE	FALSE	FALSE	FALSE	FALSE	FALSE	FALSE	FALSE	FALSE	FALSE	FALSE	TRUE	4_1_2_Cell Cycle	Signaling - Cell fates	Signaling	Cytosol				L3	Detected in many	0	1	1
CDK4	9	TRUE	TRUE	FALSE	TRUE	FALSE	FALSE	TRUE	TRUE	TRUE	TRUE	TRUE	TRUE	4_1_2_Cell Cycle	Signaling - Cell fates	Signaling	Nucleus				L3	Detected in all	0	13	13
CDK5	10	TRUE	TRUE	FALSE	TRUE	FALSE	TRUE	TRUE	TRUE	TRUE	TRUE	TRUE	TRUE	4_1_2_Cell Cycle	Signaling - Cell fates	Signaling	Nucleus			L2	L3	Detected in all	8	14	22
CDK5R1	5	TRUE	TRUE	FALSE	FALSE	FALSE	FALSE	TRUE	TRUE	FALSE	FALSE	FALSE	TRUE	4_1_2_Cell Cycle	Signaling - Cell fates	Signaling	Nucleus				L3	Detected in many	0	19	19
CDK6	6	TRUE	TRUE	FALSE	FALSE	FALSE	FALSE	TRUE	TRUE	FALSE	FALSE	TRUE	TRUE	4_1_2_Cell Cycle	Signaling - Cell fates	Signaling	Nucleus				L3	Detected in all	0	8	8
CDK7	2	TRUE	FALSE	FALSE	FALSE	FALSE	FALSE	FALSE	FALSE	FALSE	FALSE	FALSE	TRUE	4_1_2_Cell Cycle	Signaling - Cell fates	Signaling	Nucleus				L3	Detected in all	0	1	1
CDK8	8	TRUE	TRUE	FALSE	FALSE	FALSE	TRUE	TRUE	TRUE	TRUE	TRUE	FALSE	TRUE	4_1_2_Cell Cycle	Signaling - Cell fates	Signaling	Nucleus				L3	Detected in all	0	27	27
CDK9	2	TRUE	FALSE	FALSE	FALSE	FALSE	FALSE	FALSE	FALSE	FALSE	FALSE	FALSE	TRUE	4_1_2_Cell Cycle	Signaling - Cell fates	Signaling	Nucleus				L3	Detected in all	0	1	1
CDKL1	6	TRUE	TRUE	FALSE	FALSE	FALSE	FALSE	TRUE	TRUE	FALSE	FALSE	TRUE	TRUE	4_1_2_Cell Cycle	Signaling - Cell fates	Signaling	Nucleus				L3	Detected in many	0	8	8
CDKL2	2	TRUE	FALSE	FALSE	FALSE	FALSE	FALSE	FALSE	FALSE	FALSE	FALSE	FALSE	TRUE	4_1_2_Cell Cycle	Signaling - Cell fates	Signaling	Nucleus				L3	Detected in many	0	1	1
CDKL3	6	TRUE	TRUE	FALSE	FALSE	FALSE	FALSE	TRUE	TRUE	FALSE	FALSE	TRUE	TRUE	4_1_2_Cell Cycle	Signaling - Cell fates	Signaling	Nucleus				L3	Detected in all	0	5	5
CDKL4	3	TRUE	TRUE	FALSE	FALSE	FALSE	FALSE	FALSE	FALSE	FALSE	FALSE	FALSE	TRUE	4_1_2_Cell Cycle	Signaling - Cell fates	Signaling	Nucleus				L3	Detected in some	0	2	2
CDKL5	6	TRUE	TRUE	FALSE	FALSE	FALSE	FALSE	TRUE	TRUE	FALSE	FALSE	TRUE	TRUE	4_1_2_Cell Cycle	Signaling - Cell fates	Signaling	Cilia				L3	Detected in many	0	9	9
CDKN1C	2	TRUE	FALSE	FALSE	FALSE	FALSE	FALSE	FALSE	FALSE	FALSE	FALSE	FALSE	TRUE	4_1_2_Cell Cycle	Signaling - Cell fates	Signaling	Nucleus				L3	Detected in all	0	1	1
CDO1	3	TRUE	TRUE	FALSE	FALSE	FALSE	FALSE	FALSE	FALSE	FALSE	FALSE	FALSE	TRUE	1_7_Metabolism of amino acids and derivatives	Metabolism of amino acids and derivatives	Metabolism	Cytosol				L3	Detected in many	0	2	2
CDRT1	2	TRUE	FALSE	FALSE	FALSE	FALSE	FALSE	FALSE	FALSE	FALSE	FALSE	FALSE	TRUE	UNKNOWN_Nucleus	Unknown	Unknown	Nucleus				L3	Detected in many	0	1	1
CDS1	1	FALSE	FALSE	FALSE	FALSE	FALSE	TRUE	FALSE	FALSE	FALSE	FALSE	FALSE	FALSE	1_1_5_Phospholipid metabolism	Lipid & FA metabolism	Metabolism	Endoplasmic reticulum		L1			Detected in many	0	1	1
CEBPB	1	FALSE	FALSE	FALSE	FALSE	FALSE	FALSE	FALSE	TRUE	FALSE	FALSE	FALSE	FALSE	1_5_2_Transcription factors	Transcription & transcription factors	Transcription	Nucleus		L1			Detected in all	28	1	29
CELSR2	7	TRUE	TRUE	FALSE	FALSE	FALSE	TRUE	TRUE	TRUE	FALSE	FALSE	TRUE	TRUE	3_6_6_Adhesion Class GPCRs	Cell_cell_junctions_adhesion	Cell junction & adhesion	Cell-cell-junctions			L2	L3	Detected in many	1	7	8
CELSR3	6	TRUE	TRUE	FALSE	FALSE	FALSE	TRUE	TRUE	TRUE	FALSE	FALSE	FALSE	TRUE	3_6_6_Adhesion Class GPCRs	Cell_cell_junctions_adhesion	Cell junction & adhesion	Cell-cell-junctions			L2	L3	Detected in many	1	5	6
CENPH	1	FALSE	FALSE	FALSE	FALSE	FALSE	FALSE	FALSE	TRUE	FALSE	FALSE	FALSE	FALSE	1_15_4_Tubulin	Cytoskeleton	Cytoskeleton	Microtubules		L1			Detected in many	0	2	2
CEP72	1	FALSE	FALSE	FALSE	FALSE	FALSE	FALSE	FALSE	TRUE	FALSE	FALSE	FALSE	FALSE	1_15_4_Tubulin	Cytoskeleton	Cytoskeleton	Microtubules		L1			Detected in all	0	1	1
CEP97	1	FALSE	FALSE	FALSE	FALSE	FALSE	FALSE	FALSE	TRUE	FALSE	FALSE	FALSE	FALSE	1_15_4_Tubulin	Cytoskeleton	Cytoskeleton	Microtubules		L1			Detected in all	0	1	1
CFAP44	3	TRUE	TRUE	FALSE	FALSE	FALSE	FALSE	FALSE	FALSE	FALSE	FALSE	FALSE	TRUE	1_16_Cilium assembly	Cytoskeleton	Cytoskeleton	Cilia				L3	Detected in many	0	3	3
CFAP52	6	TRUE	TRUE	FALSE	FALSE	FALSE	FALSE	TRUE	TRUE	FALSE	FALSE	TRUE	TRUE	1_16_Cilium assembly	Cytoskeleton	Cytoskeleton	Cilia				L3	Detected in some	0	4	4
CFAP57	5	TRUE	TRUE	FALSE	FALSE	FALSE	FALSE	TRUE	TRUE	FALSE	FALSE	FALSE	TRUE	1_16_Cilium assembly	Cytoskeleton	Cytoskeleton	Cilia				L3	Detected in many	0	6	6
CFL1	4	TRUE	TRUE	FALSE	FALSE	FALSE	FALSE	TRUE	FALSE	FALSE	FALSE	FALSE	TRUE	1_15_1_Actin	Cytoskeleton	Cytoskeleton	Microfilaments (Actin)				L3	Detected in all	0	4	4
CFLAR	8	TRUE	TRUE	FALSE	FALSE	FALSE	FALSE	TRUE	TRUE	TRUE	TRUE	TRUE	TRUE	4_2_Programmed Cell Death	Cell death	Signaling	Cytosol				L3	Detected in all	0	8	8
CHAF1B	6	TRUE	TRUE	FALSE	FALSE	FALSE	FALSE	TRUE	TRUE	FALSE	FALSE	TRUE	TRUE	1_3_Chromatin organization	Chromatin organization	Chromatin organization & DNA repair	Chromatin				L3	Detected in all	0	3	3
CHEK1	10	TRUE	TRUE	FALSE	TRUE	FALSE	TRUE	TRUE	TRUE	TRUE	TRUE	TRUE	TRUE	4_1_2_Cell Cycle	Signaling - Cell fates	Signaling	Microtubules		L1	L2	L3	Detected in all	59	87	146
CHEK2	9	TRUE	TRUE	FALSE	FALSE	FALSE	TRUE	TRUE	TRUE	TRUE	TRUE	TRUE	TRUE	4_1_2_Cell Cycle	Signaling - Cell fates	Signaling	Nucleus			L2	L3	Detected in all	33	15	48
CHMP3	7	TRUE	TRUE	FALSE	FALSE	FALSE	FALSE	TRUE	TRUE	TRUE	FALSE	TRUE	TRUE	4_4_Macroautophagy	Signaling - Cell fates	Signaling	Vesicles				L3	Detected in all	0	8	8
CHMP4A	7	TRUE	TRUE	FALSE	FALSE	FALSE	FALSE	TRUE	TRUE	FALSE	TRUE	TRUE	TRUE	4_4_Macroautophagy	Signaling - Cell fates	Signaling	Vesicles				L3	Detected in all	0	19	19
CHN1	5	TRUE	TRUE	FALSE	FALSE	FALSE	FALSE	TRUE	TRUE	FALSE	FALSE	FALSE	TRUE	1_26_6_Rho_GAP	Rho GTPase and regulators	Signaling	Cytosol				L3	Detected in many	0	7	7
CHN2	6	TRUE	TRUE	FALSE	FALSE	FALSE	FALSE	TRUE	TRUE	FALSE	FALSE	TRUE	TRUE	1_26_6_Rho_GAP	Rho GTPase and regulators	Signaling	Nucleus				L3	Detected in many	0	9	9
CHRDL1	1	FALSE	FALSE	FALSE	FALSE	FALSE	TRUE	FALSE	FALSE	FALSE	FALSE	FALSE	FALSE	3_2_14_Signaling by BMP	Signaling - Cell fates	Signaling	EXTRACELLULAR		L1			Detected in many	0	1	1
CHRM2	6	TRUE	TRUE	FALSE	FALSE	FALSE	FALSE	TRUE	TRUE	FALSE	FALSE	TRUE	TRUE	3_6_4_Acetylcholine receptors (muscarinic)	Neuronal System_synapses_channels	Neuronal System_synapses_channels	Cell membrane				L3	Detected in many	0	4	4
CHRM3	6	TRUE	TRUE	FALSE	FALSE	FALSE	FALSE	TRUE	TRUE	FALSE	FALSE	TRUE	TRUE	3_6_4_Acetylcholine receptors (muscarinic)	Neuronal System_synapses_channels	Neuronal System_synapses_channels	Cell membrane				L3	Detected in many	0	11	11
CHRNA7	9	TRUE	TRUE	FALSE	FALSE	FALSE	TRUE	TRUE	TRUE	TRUE	TRUE	TRUE	TRUE	3_3_Neuronal System_synapses_channels	Neuronal System_synapses_channels	Neuronal System_synapses_channels	Cell membrane			L2	L3	Detected in many	0	13	13
CHUK	9	TRUE	TRUE	FALSE	TRUE	FALSE	FALSE	TRUE	TRUE	TRUE	TRUE	TRUE	TRUE	1_26_34_other_kinases	Protein kinases	Signaling	Nucleus			L2	L3	Detected in all	11	21	32
CIAO1	6	TRUE	TRUE	FALSE	FALSE	FALSE	FALSE	TRUE	TRUE	FALSE	FALSE	TRUE	TRUE	1_9_6_Cytosolic iron-sulfur cluster assembly	Mitochondria	Organelles	Mitochondria				L3	Detected in all	0	2	2
CIAO2A	1	FALSE	FALSE	FALSE	FALSE	FALSE	FALSE	FALSE	FALSE	FALSE	TRUE	FALSE	FALSE	1_9_6_Cytosolic iron-sulfur cluster assembly	Mitochondria	Organelles	Mitochondria		L1				0	1	1
CIC	3	TRUE	FALSE	FALSE	FALSE	FALSE	FALSE	FALSE	TRUE	FALSE	FALSE	FALSE	TRUE	1_5_2_Transcription factors	Transcription & transcription factors	Transcription	Nucleus				L3	Detected in all	0	2	2
CIDEB	7	TRUE	TRUE	FALSE	FALSE	FALSE	FALSE	TRUE	TRUE	FALSE	TRUE	TRUE	TRUE	1_1_2_Lipid particle organization	Lipid & FA metabolism	Metabolism	Cytosol				L3	Detected in many	0	4	4
CILK1	5	TRUE	TRUE	FALSE	FALSE	FALSE	FALSE	TRUE	TRUE	FALSE	FALSE	FALSE	TRUE	1_26_28_serine/threonine kinase	Protein kinases	Signaling	Nucleus				L3		0	5	5
CIR1	5	TRUE	TRUE	FALSE	FALSE	FALSE	FALSE	FALSE	FALSE	TRUE	TRUE	FALSE	TRUE	1_6_3_Metabolism of mRNA	Metabolism of mRNA & Translation	Protein translation, folding, modification & degradation	Nucleus				L3	Detected in all	0	4	4
CISH	6	TRUE	TRUE	FALSE	FALSE	FALSE	FALSE	TRUE	TRUE	FALSE	FALSE	TRUE	TRUE	3_5_3_Cytokine Signaling in Immune system	GPCR signaling	Signaling	Cytosol				L3	Detected in all	0	8	8
CIT	8	TRUE	TRUE	FALSE	FALSE	FALSE	TRUE	TRUE	TRUE	TRUE	FALSE	TRUE	TRUE	1_26_28_serine/threonine kinase	Protein kinases	Signaling	Cytosol		L1		L3	Detected in many	9	10	19
CITED1	1	FALSE	FALSE	FALSE	FALSE	FALSE	FALSE	FALSE	FALSE	FALSE	TRUE	FALSE	FALSE	1_5_1_Transcription	Transcription & transcription factors	Transcription	Nucleus		L1			Detected in many	0	1	1
CLEC16A	1	FALSE	FALSE	FALSE	FALSE	FALSE	FALSE	FALSE	TRUE	FALSE	FALSE	FALSE	FALSE	3_5_2_Innate Immune System	Innate Immune System	Immune system & Inflammation	Vesicles		L1			Detected in all	0	1	1
CLIC1	9	TRUE	TRUE	FALSE	TRUE	FALSE	TRUE	TRUE	TRUE	TRUE	FALSE	TRUE	TRUE	3_1_18_Chloride channel	Ion transporters	Metabolism	Cell membrane			L2	L3	Detected in all	0	21	21
CLINT1	1	FALSE	TRUE	FALSE	FALSE	FALSE	FALSE	FALSE	FALSE	FALSE	FALSE	FALSE	FALSE	1_13_Golgi Apparatus	Endoplasmic Reticulum & Golgi	Organelles	Golgi apparatus		L1			Detected in all	0	1	1
CLK1	4	TRUE	FALSE	FALSE	FALSE	FALSE	FALSE	TRUE	TRUE	FALSE	FALSE	FALSE	TRUE	1_6_3_Metabolism of mRNA	Metabolism of mRNA & Translation	Protein translation, folding, modification & degradation	Nucleus				L3	Detected in all	0	3	3
CLK2	3	TRUE	FALSE	FALSE	FALSE	FALSE	FALSE	FALSE	TRUE	FALSE	FALSE	FALSE	TRUE	1_6_3_Metabolism of mRNA	Metabolism of mRNA & Translation	Protein translation, folding, modification & degradation	Nucleus				L3	Detected in all	0	4	4
CLK3	6	TRUE	TRUE	FALSE	FALSE	FALSE	FALSE	TRUE	TRUE	FALSE	FALSE	TRUE	TRUE	1_6_3_Metabolism of mRNA	Metabolism of mRNA & Translation	Protein translation, folding, modification & degradation	Nucleus				L3	Detected in all	0	2	2
CLK4	4	TRUE	TRUE	FALSE	FALSE	FALSE	FALSE	TRUE	FALSE	FALSE	FALSE	FALSE	TRUE	1_6_3_Metabolism of mRNA	Metabolism of mRNA & Translation	Protein translation, folding, modification & degradation	Nucleus				L3	Detected in all	0	4	4
CLNK	6	TRUE	TRUE	FALSE	FALSE	FALSE	FALSE	TRUE	TRUE	FALSE	FALSE	TRUE	TRUE	3_5_1_Adaptive Immune System	Adaptive Immune System	Immune system & Inflammation	Vesicles				L3	Detected in many	0	11	11
CLTC	7	TRUE	TRUE	FALSE	FALSE	FALSE	FALSE	TRUE	TRUE	FALSE	TRUE	TRUE	TRUE	1_13_Golgi Apparatus	Endoplasmic Reticulum & Golgi	Organelles	Golgi apparatus			L2	L3	Detected in all	17	31	48
CLU	2	FALSE	FALSE	FALSE	FALSE	FALSE	TRUE	FALSE	TRUE	FALSE	FALSE	FALSE	FALSE	1_8_2_Protein folding	Protein folding & repair	Protein translation, folding, modification & degradation	EXTRACELLULAR		L1			Detected in all	0	2	2
CNKSR1	8	TRUE	TRUE	FALSE	TRUE	FALSE	FALSE	TRUE	TRUE	TRUE	FALSE	TRUE	TRUE	1_26_29_adapters/scaffolds	Adapters/scaffolds	Signaling	Cytosol			L2	L3	Detected in many	11	6	17
CNKSR2	6	TRUE	TRUE	FALSE	FALSE	FALSE	FALSE	TRUE	TRUE	FALSE	FALSE	TRUE	TRUE	1_26_29_adapters/scaffolds	Adapters/scaffolds	Signaling	Cytosol				L3	Detected in many	0	6	6
CNTD1	3	TRUE	TRUE	FALSE	FALSE	FALSE	FALSE	FALSE	FALSE	FALSE	FALSE	FALSE	TRUE	4_1_2_Cell Cycle	Signaling - Cell fates	Signaling	Nucleus				L3	Detected in some	0	2	2
CNTD2	5	TRUE	TRUE	FALSE	FALSE	FALSE	FALSE	TRUE	TRUE	FALSE	FALSE	FALSE	TRUE	4_1_2_Cell Cycle	Signaling - Cell fates	Signaling	Nucleus				L3	Detected in many	0	1	1
CNTF	3	TRUE	FALSE	FALSE	FALSE	FALSE	FALSE	TRUE	FALSE	FALSE	FALSE	FALSE	TRUE	3_5_3_Cytokine Signaling in Immune system	GPCR signaling	Signaling	EXTRACELLULAR				L3	Detected in many	0	1	1
CNTFR	8	TRUE	TRUE	FALSE	TRUE	FALSE	TRUE	TRUE	TRUE	FALSE	FALSE	TRUE	TRUE	3_5_3_Cytokine Signaling in Immune system	GPCR signaling	Signaling	Cell membrane			L2	L3	Detected in many	3	30	33
CNTN1	7	TRUE	TRUE	FALSE	FALSE	FALSE	FALSE	TRUE	TRUE	FALSE	TRUE	TRUE	TRUE	3_4_Cell_cell_junctions_adhesion	Cell_cell_junctions_adhesion	Cell junction & adhesion	Cell-cell-junctions			L2	L3	Detected in many	3	26	29
CNTN6	6	TRUE	TRUE	FALSE	FALSE	FALSE	FALSE	TRUE	TRUE	FALSE	FALSE	TRUE	TRUE	3_4_Cell_cell_junctions_adhesion	Cell_cell_junctions_adhesion	Cell junction & adhesion	Cell-cell-junctions				L3	Detected in some	0	6	6
CNTNAP1	9	TRUE	TRUE	FALSE	FALSE	FALSE	TRUE	TRUE	TRUE	TRUE	TRUE	TRUE	TRUE	3_4_Cell_cell_junctions_adhesion	Cell_cell_junctions_adhesion	Cell junction & adhesion	Cell-cell-junctions			L2	L3	Detected in many	1	13	14
COMMD5	1	FALSE	FALSE	FALSE	FALSE	FALSE	FALSE	FALSE	FALSE	FALSE	TRUE	FALSE	FALSE	1_8_11_Neddylation	Post-translational protein modification	Protein translation, folding, modification & degradation	Cytosol		L1			Detected in all	0	1	1
COP1	6	TRUE	TRUE	FALSE	FALSE	FALSE	FALSE	TRUE	TRUE	FALSE	FALSE	TRUE	TRUE	1_8_6_Protein ubiquitination	Post-translational protein modification	Protein translation, folding, modification & degradation	Cytosol				L3	Detected in all	0	7	7
COPA	6	TRUE	TRUE	FALSE	FALSE	FALSE	FALSE	TRUE	TRUE	FALSE	FALSE	TRUE	TRUE	1_13_Golgi Apparatus	Endoplasmic Reticulum & Golgi	Organelles	Golgi apparatus				L3	Detected in all	0	5	5
COPB2	5	TRUE	TRUE	FALSE	FALSE	FALSE	FALSE	TRUE	TRUE	FALSE	FALSE	FALSE	TRUE	1_13_Golgi Apparatus	Endoplasmic Reticulum & Golgi	Organelles	Golgi apparatus				L3	Detected in all	0	4	4
COPS2	7	TRUE	TRUE	FALSE	FALSE	FALSE	FALSE	TRUE	TRUE	TRUE	TRUE	FALSE	TRUE	1_8_11_Neddylation	Post-translational protein modification	Protein translation, folding, modification & degradation	Cytosol				L3	Detected in all	0	3	3
COPS3	6	TRUE	TRUE	FALSE	FALSE	FALSE	FALSE	FALSE	TRUE	TRUE	TRUE	FALSE	TRUE	1_8_11_Neddylation	Post-translational protein modification	Protein translation, folding, modification & degradation	Cytosol				L3	Detected in all	0	4	4
COPS9	1	FALSE	FALSE	FALSE	FALSE	FALSE	TRUE	FALSE	FALSE	FALSE	FALSE	FALSE	FALSE	1_8_11_Neddylation	Post-translational protein modification	Protein translation, folding, modification & degradation	Cytosol		L1			Detected in all	0	1	1
CORO1A	3	TRUE	FALSE	FALSE	FALSE	FALSE	FALSE	FALSE	TRUE	FALSE	FALSE	FALSE	TRUE	1_15_1_Actin	Cytoskeleton	Cytoskeleton	Microfilaments (Actin)		L1		L3	Detected in many	5	2	7
CORO1C	5	TRUE	TRUE	FALSE	FALSE	FALSE	FALSE	TRUE	TRUE	FALSE	FALSE	FALSE	TRUE	1_15_1_Actin	Cytoskeleton	Cytoskeleton	Microfilaments (Actin)				L3	Detected in all	0	6	6
CORO2A	6	TRUE	TRUE	FALSE	FALSE	FALSE	FALSE	TRUE	TRUE	FALSE	FALSE	TRUE	TRUE	1_15_1_Actin	Cytoskeleton	Cytoskeleton	Microfilaments (Actin)				L3	Detected in many	0	5	5
CORO2B	6	TRUE	TRUE	FALSE	FALSE	FALSE	FALSE	TRUE	TRUE	FALSE	FALSE	TRUE	TRUE	1_15_1_Actin	Cytoskeleton	Cytoskeleton	Microfilaments (Actin)				L3	Detected in many	0	8	8
CORO6	6	TRUE	TRUE	FALSE	FALSE	FALSE	FALSE	TRUE	TRUE	FALSE	FALSE	TRUE	TRUE	1_15_1_Actin	Cytoskeleton	Cytoskeleton	Microfilaments (Actin)				L3	Detected in many	0	2	2
CORO7	6	TRUE	TRUE	FALSE	FALSE	FALSE	FALSE	TRUE	TRUE	FALSE	FALSE	TRUE	TRUE	1_15_1_Actin	Cytoskeleton	Cytoskeleton	Microfilaments (Actin)				L3	Detected in all	0	4	4
CP	1	FALSE	FALSE	FALSE	FALSE	FALSE	TRUE	FALSE	FALSE	FALSE	FALSE	FALSE	FALSE	3_1_20_metal transporters	Ion transporters	Metabolism	EXTRACELLULAR		L1			Detected in many	0	1	1
CRADD	6	TRUE	TRUE	FALSE	FALSE	FALSE	FALSE	TRUE	TRUE	FALSE	FALSE	TRUE	TRUE	4_2_Programmed Cell Death	Cell death	Signaling	Nucleus				L3	Detected in all	0	12	12
CREB1	9	TRUE	TRUE	FALSE	FALSE	FALSE	TRUE	TRUE	TRUE	TRUE	TRUE	TRUE	TRUE	1_5_2_Transcription factors	Transcription & transcription factors	Transcription	Nucleus				L3	Detected in all	0	14	14
CREBBP	10	TRUE	TRUE	FALSE	TRUE	FALSE	TRUE	TRUE	TRUE	TRUE	TRUE	TRUE	TRUE	1_5_2_Transcription factors	Transcription & transcription factors	Transcription	Nucleus			L2	L3	Detected in all	52	484	536
CRK	10	TRUE	TRUE	FALSE	TRUE	FALSE	TRUE	TRUE	TRUE	TRUE	TRUE	TRUE	TRUE	1_26_29_adapters/scaffolds	Adapters/scaffolds	Signaling	Cytosol		L1	L2	L3	Detected in all	140	61	201
CRKL	10	TRUE	TRUE	FALSE	TRUE	FALSE	TRUE	TRUE	TRUE	TRUE	TRUE	TRUE	TRUE	1_26_29_adapters/scaffolds	Adapters/scaffolds	Signaling	Cytosol			L2	L3	Detected in all	31	64	95
CRLF1	6	TRUE	TRUE	FALSE	FALSE	FALSE	FALSE	TRUE	TRUE	FALSE	FALSE	TRUE	TRUE	3_5_3_Cytokine Signaling in Immune system	GPCR signaling	Signaling	EXTRACELLULAR				L3	Detected in many	0	2	2
CRLF2	3	TRUE	TRUE	FALSE	FALSE	FALSE	FALSE	FALSE	FALSE	FALSE	FALSE	FALSE	TRUE	3_5_3_Cytokine Signaling in Immune system	GPCR signaling	Signaling	Cell membrane				L3	Detected in some	0	1	1
CRYBA4	1	FALSE	FALSE	FALSE	FALSE	FALSE	FALSE	FALSE	FALSE	FALSE	TRUE	FALSE	FALSE	1_25_4_Cellular response to heat stress	Signaling - ROS/hypoxia, heat stress	Signaling	Cytosol		L1			Detected in some	0	1	1
CRYL1	1	FALSE	TRUE	FALSE	FALSE	FALSE	FALSE	FALSE	FALSE	FALSE	FALSE	FALSE	FALSE	1_25_4_Cellular response to heat stress	Signaling - ROS/hypoxia, heat stress	Signaling	Cytosol		L1			Detected in all	0	1	1
CSF1	6	TRUE	TRUE	FALSE	FALSE	FALSE	FALSE	TRUE	TRUE	FALSE	FALSE	TRUE	TRUE	3_2_15_Signaling by SCF-KIT	Signaling - Cell fates	Signaling	EXTRACELLULAR				L3	Detected in all	0	7	7
CSF1R	10	TRUE	TRUE	FALSE	TRUE	FALSE	TRUE	TRUE	TRUE	TRUE	TRUE	TRUE	TRUE	3_2_15_Signaling by SCF-KIT	Signaling - Cell fates	Signaling	Cell membrane			L2	L3	Detected in all	13	29	42
CSF2	6	TRUE	TRUE	FALSE	FALSE	FALSE	FALSE	TRUE	TRUE	FALSE	FALSE	TRUE	TRUE	3_2_15_Signaling by SCF-KIT	Signaling - Cell fates	Signaling	EXTRACELLULAR				L3	Detected in some	0	20	20
CSF2RA	9	TRUE	TRUE	FALSE	FALSE	FALSE	TRUE	TRUE	TRUE	TRUE	TRUE	TRUE	TRUE	3_2_15_Signaling by SCF-KIT	Signaling - Cell fates	Signaling	Cell membrane			L2	L3	Detected in many	7	4	11
CSF2RB	8	TRUE	TRUE	FALSE	TRUE	FALSE	TRUE	TRUE	TRUE	FALSE	FALSE	TRUE	TRUE	3_2_15_Signaling by SCF-KIT	Signaling - Cell fates	Signaling	Cell membrane			L2	L3	Detected in many	16	16	32
CSF3	6	TRUE	TRUE	FALSE	FALSE	FALSE	FALSE	TRUE	TRUE	FALSE	FALSE	TRUE	TRUE	3_2_15_Signaling by SCF-KIT	Signaling - Cell fates	Signaling	EXTRACELLULAR				L3	Detected in many	0	3	3
CSF3R	6	TRUE	TRUE	FALSE	TRUE	FALSE	FALSE	TRUE	FALSE	FALSE	TRUE	FALSE	TRUE	3_2_15_Signaling by SCF-KIT	Signaling - Cell fates	Signaling	Cell membrane			L2	L3	Detected in many	7	11	18
CSK	10	TRUE	TRUE	FALSE	TRUE	FALSE	TRUE	TRUE	TRUE	TRUE	TRUE	TRUE	TRUE	1_26_30_non-receptor tyrosine kinase	Protein kinases	Signaling	Cytosol			L2	L3	Detected in all	33	38	71
CSNK1A1	9	TRUE	TRUE	FALSE	FALSE	FALSE	TRUE	TRUE	TRUE	TRUE	TRUE	TRUE	TRUE	1_26_34_other_kinases	Protein kinases	Signaling	Cytosol			L2	L3	Detected in all	34	17	51
CSNK1A1L	5	TRUE	FALSE	FALSE	TRUE	FALSE	FALSE	TRUE	TRUE	FALSE	FALSE	FALSE	TRUE	1_26_34_other_kinases	Protein kinases	Signaling	Nucleus			L2	L3	Detected in some	7	3	10
CSNK1D	8	TRUE	TRUE	FALSE	FALSE	FALSE	FALSE	TRUE	TRUE	TRUE	TRUE	TRUE	TRUE	1_26_34_other_kinases	Protein kinases	Signaling	Nucleus				L3	Detected in all	0	8	8
CSNK1E	6	TRUE	TRUE	FALSE	FALSE	FALSE	FALSE	TRUE	TRUE	FALSE	FALSE	TRUE	TRUE	1_26_34_other_kinases	Protein kinases	Signaling	Nucleus				L3	Detected in all	0	7	7
CSNK1G1	6	TRUE	TRUE	FALSE	FALSE	FALSE	FALSE	TRUE	TRUE	FALSE	FALSE	TRUE	TRUE	1_26_34_other_kinases	Protein kinases	Signaling	Cytosol				L3	Detected in all	0	7	7
CSNK1G2	5	TRUE	TRUE	FALSE	FALSE	FALSE	FALSE	TRUE	TRUE	FALSE	FALSE	FALSE	TRUE	1_26_34_other_kinases	Protein kinases	Signaling	Vesicles				L3	Detected in all	0	2	2
CSNK1G3	2	TRUE	FALSE	FALSE	FALSE	FALSE	FALSE	FALSE	FALSE	FALSE	FALSE	FALSE	TRUE	1_26_34_other_kinases	Protein kinases	Signaling	Cytosol				L3	Detected in all	0	1	1
CSNK2A1	9	TRUE	TRUE	FALSE	FALSE	FALSE	TRUE	TRUE	TRUE	TRUE	TRUE	TRUE	TRUE	1_26_34_other_kinases	Protein kinases	Signaling	Nucleus			L2	L3	Detected in all	41	64	105
CSNK2A2	9	TRUE	TRUE	FALSE	FALSE	FALSE	TRUE	TRUE	TRUE	TRUE	TRUE	TRUE	TRUE	1_26_34_other_kinases	Protein kinases	Signaling	Nucleus			L2	L3	Detected in all	4	31	35
CSNK2B	10	TRUE	TRUE	FALSE	TRUE	FALSE	TRUE	TRUE	TRUE	TRUE	TRUE	TRUE	TRUE	1_26_34_other_kinases	Protein kinases	Signaling	Cytosol			L2	L3	Detected in all	8	33	41
CSPG4	8	TRUE	TRUE	FALSE	FALSE	FALSE	FALSE	TRUE	TRUE	TRUE	TRUE	TRUE	TRUE	1_17_Metabolism of carbohydrates	Carbohydrate metabolism	Metabolism	Cell membrane				L3	Detected in all	0	9	9
CST4	1	FALSE	FALSE	FALSE	FALSE	FALSE	TRUE	FALSE	FALSE	FALSE	FALSE	FALSE	FALSE	1_8_17_Peptide hormone metabolism	Hormones	Signaling	EXTRACELLULAR		L1			Detected in some	0	1	1
CSTF1	3	TRUE	FALSE	FALSE	FALSE	FALSE	FALSE	FALSE	TRUE	FALSE	FALSE	FALSE	TRUE	1_6_3_Metabolism of mRNA	Metabolism of mRNA & Translation	Protein translation, folding, modification & degradation	Nucleus			L2	L3	Detected in all	15	4	19
CTBP1	9	TRUE	TRUE	FALSE	FALSE	FALSE	TRUE	TRUE	TRUE	TRUE	TRUE	TRUE	TRUE	1_5_2_Transcription factors	Transcription & transcription factors	Transcription	Nucleus				L3	Detected in all	0	26	26
CTDNEP1	4	TRUE	TRUE	FALSE	FALSE	FALSE	FALSE	FALSE	TRUE	FALSE	FALSE	FALSE	TRUE	4_1_2_Cell Cycle	Signaling - Cell fates	Signaling	Nucleus				L3	Detected in all	0	3	3
CTDSP1	6	TRUE	TRUE	FALSE	FALSE	FALSE	FALSE	TRUE	TRUE	FALSE	FALSE	TRUE	TRUE	1_5_1_Transcription	Transcription & transcription factors	Transcription	Nucleus				L3	Detected in all	0	21	21
CTDSP2	6	TRUE	TRUE	FALSE	FALSE	FALSE	FALSE	TRUE	TRUE	FALSE	FALSE	TRUE	TRUE	1_5_1_Transcription	Transcription & transcription factors	Transcription	Nucleus				L3	Detected in all	0	5	5
CTF1	5	TRUE	TRUE	FALSE	FALSE	FALSE	FALSE	TRUE	TRUE	FALSE	FALSE	FALSE	TRUE	3_5_3_Cytokine Signaling in Immune system	GPCR signaling	Signaling	EXTRACELLULAR				L3	Detected in all	0	3	3
CTNNB1	10	TRUE	TRUE	FALSE	TRUE	FALSE	TRUE	TRUE	TRUE	TRUE	TRUE	TRUE	TRUE	3_4_Cell_cell_junctions_adhesion	Cell_cell_junctions_adhesion	Cell junction & adhesion	Cell-cell-junctions			L2	L3	Detected in all	1163	74	1237
CTNND1	4	TRUE	TRUE	FALSE	FALSE	FALSE	FALSE	TRUE	FALSE	FALSE	FALSE	FALSE	TRUE	3_4_Cell_cell_junctions_adhesion	Cell_cell_junctions_adhesion	Cell junction & adhesion	Cell-cell-junctions				L3	Detected in all	0	3	3
CTNND2	9	TRUE	TRUE	FALSE	FALSE	FALSE	TRUE	TRUE	TRUE	TRUE	TRUE	TRUE	TRUE	3_4_Cell_cell_junctions_adhesion	Cell_cell_junctions_adhesion	Cell junction & adhesion	Cell-cell-junctions				L3	Detected in many	0	9	9
CTSA	3	TRUE	FALSE	FALSE	FALSE	FALSE	FALSE	FALSE	TRUE	FALSE	FALSE	FALSE	TRUE	2_1_1_Degradation of the extracellular matrix	ECM organisation	ECM organisation	EXTRACELLULAR				L3	Detected in all	0	2	2
CUL1	9	TRUE	TRUE	FALSE	FALSE	FALSE	TRUE	TRUE	TRUE	TRUE	TRUE	TRUE	TRUE	1_8_11_Neddylation	Post-translational protein modification	Protein translation, folding, modification & degradation	Cytosol			L2	L3	Detected in all	19	63	82
CUL3	5	TRUE	TRUE	FALSE	FALSE	FALSE	FALSE	TRUE	TRUE	FALSE	FALSE	FALSE	TRUE	1_8_11_Neddylation	Post-translational protein modification	Protein translation, folding, modification & degradation	Golgi apparatus				L3	Detected in all	0	7	7
CXCL16	1	FALSE	TRUE	FALSE	FALSE	FALSE	FALSE	FALSE	FALSE	FALSE	FALSE	FALSE	FALSE	3_5_3_Cytokine Signaling in Immune system	GPCR signaling	Signaling	EXTRACELLULAR		L1			Detected in all	0	1	1
CXCR2	5	TRUE	TRUE	FALSE	FALSE	FALSE	FALSE	FALSE	TRUE	FALSE	FALSE	TRUE	TRUE	3_5_3_Cytokine Signaling in Immune system	GPCR signaling	Signaling	Cell membrane			L2	L3	Detected in many	1	3	4
CXCR4	9	TRUE	TRUE	FALSE	TRUE	FALSE	TRUE	TRUE	TRUE	TRUE	FALSE	TRUE	TRUE	3_5_3_Cytokine Signaling in Immune system	GPCR signaling	Signaling	Cell membrane			L2	L3	Detected in many	5	38	43
CYSRT1	1	FALSE	FALSE	TRUE	FALSE	FALSE	FALSE	FALSE	FALSE	FALSE	FALSE	FALSE	FALSE	UNKNOWN_Nuclear speckles	Unknown	Unknown	Nucleus		L1			Detected in many	0	2	2
DAAM1	6	TRUE	TRUE	FALSE	FALSE	FALSE	FALSE	TRUE	TRUE	FALSE	FALSE	TRUE	TRUE	1_15_1_Actin	Cytoskeleton	Cytoskeleton	Microfilaments (Actin)				L3	Detected in all	0	11	11
DAB1	6	TRUE	TRUE	FALSE	FALSE	FALSE	FALSE	TRUE	TRUE	FALSE	FALSE	TRUE	TRUE	3_9_Development	Developmental	Developmental	Cytosol				L3	Detected in many	0	9	9
DAB2	8	TRUE	TRUE	FALSE	FALSE	FALSE	FALSE	TRUE	TRUE	TRUE	TRUE	TRUE	TRUE	3_9_Development	Developmental	Developmental	Nucleus				L3	Detected in many	0	11	11
DACT2	6	TRUE	TRUE	FALSE	FALSE	FALSE	FALSE	TRUE	TRUE	FALSE	FALSE	TRUE	TRUE	3_2_11_Signaling by Wnt	Signaling - Cell fates	Signaling	Cytosol				L3	Detected in many	0	2	2
DAG1	1	FALSE	FALSE	FALSE	FALSE	TRUE	FALSE	FALSE	FALSE	FALSE	FALSE	FALSE	FALSE	2_1_3_Non-integrin membrane-ECM interactions	ECM organisation	ECM organisation	EXTRACELLULAR		L1			Detected in all	3	1	4
DAPK1	9	TRUE	TRUE	FALSE	FALSE	FALSE	TRUE	TRUE	TRUE	TRUE	TRUE	TRUE	TRUE	4_2_Programmed Cell Death	Cell death	Signaling	Microtubules			L2	L3	Detected in all	16	158	174
DAPK2	6	TRUE	TRUE	FALSE	FALSE	FALSE	FALSE	TRUE	TRUE	FALSE	FALSE	TRUE	TRUE	4_2_Programmed Cell Death	Cell death	Signaling	Golgi apparatus				L3	Detected in many	0	9	9
DAPK3	6	TRUE	TRUE	FALSE	FALSE	FALSE	FALSE	TRUE	TRUE	FALSE	FALSE	TRUE	TRUE	4_2_Programmed Cell Death	Cell death	Signaling	Nucleus		L1		L3	Detected in all	8	22	30
DAPP1	3	TRUE	TRUE	FALSE	FALSE	FALSE	FALSE	FALSE	FALSE	FALSE	FALSE	FALSE	TRUE	3_5_1_Adaptive Immune System	Adaptive Immune System	Immune system & Inflammation	Cytosol				L3	Detected in many	0	2	2
DAW1	6	TRUE	TRUE	FALSE	FALSE	FALSE	FALSE	TRUE	TRUE	FALSE	FALSE	TRUE	TRUE	1_15_2_Myosin_dynein_kinesin	Cytoskeleton	Cytoskeleton	Microtubules				L3	Detected in some	0	3	3
DAXX	9	TRUE	TRUE	FALSE	FALSE	FALSE	TRUE	TRUE	TRUE	TRUE	TRUE	TRUE	TRUE	4_2_Programmed Cell Death	Cell death	Signaling	Nucleus				L3	Detected in all	0	11	11
DBH	2	TRUE	FALSE	FALSE	FALSE	FALSE	FALSE	FALSE	FALSE	FALSE	FALSE	FALSE	TRUE	1_7_Metabolism of amino acids and derivatives	Metabolism of amino acids and derivatives	Metabolism	EXTRACELLULAR				L3	Detected in some	0	2	2
DBN1	3	TRUE	FALSE	FALSE	FALSE	FALSE	FALSE	FALSE	TRUE	FALSE	FALSE	FALSE	TRUE	1_15_1_Actin	Cytoskeleton	Cytoskeleton	Vesicles				L3	Detected in all	0	2	2
DBNL	6	TRUE	TRUE	FALSE	FALSE	FALSE	TRUE	TRUE	TRUE	FALSE	FALSE	FALSE	TRUE	1_15_1_Actin	Cytoskeleton	Cytoskeleton	Vesicles				L3	Detected in all	0	3	3
DBP	5	TRUE	TRUE	FALSE	FALSE	FALSE	FALSE	TRUE	TRUE	FALSE	FALSE	FALSE	TRUE	1_5_2_Transcription factors	Transcription & transcription factors	Transcription	Nucleus			L2	L3	Detected in all	1	6	7
DCAF10	3	TRUE	TRUE	FALSE	FALSE	FALSE	FALSE	FALSE	FALSE	FALSE	FALSE	FALSE	TRUE	1_8_11_Neddylation	Post-translational protein modification	Protein translation, folding, modification & degradation	Nucleus				L3	Detected in all	0	3	3
DCAF11	4	TRUE	TRUE	FALSE	FALSE	FALSE	FALSE	TRUE	FALSE	FALSE	FALSE	FALSE	TRUE	1_8_11_Neddylation	Post-translational protein modification	Protein translation, folding, modification & degradation	Nucleus				L3	Detected in all	0	3	3
DCAF12	6	TRUE	TRUE	FALSE	FALSE	FALSE	FALSE	TRUE	TRUE	FALSE	FALSE	TRUE	TRUE	1_8_11_Neddylation	Post-translational protein modification	Protein translation, folding, modification & degradation	Microtubules				L3	Detected in all	0	4	4
DCAF13	3	TRUE	TRUE	FALSE	FALSE	FALSE	FALSE	FALSE	FALSE	FALSE	FALSE	FALSE	TRUE	1_8_11_Neddylation	Post-translational protein modification	Protein translation, folding, modification & degradation	Nucleus				L3	Detected in all	0	2	2
DCAF4	5	TRUE	TRUE	FALSE	FALSE	FALSE	FALSE	TRUE	TRUE	FALSE	FALSE	FALSE	TRUE	1_8_11_Neddylation	Post-translational protein modification	Protein translation, folding, modification & degradation	Nucleus				L3	Detected in all	0	3	3
DCAF4L1	3	TRUE	FALSE	FALSE	FALSE	FALSE	FALSE	FALSE	TRUE	FALSE	FALSE	FALSE	TRUE	1_8_11_Neddylation	Post-translational protein modification	Protein translation, folding, modification & degradation	Vesicles				L3	Detected in some	0	2	2
DCAF5	9	TRUE	TRUE	FALSE	FALSE	FALSE	TRUE	TRUE	TRUE	TRUE	TRUE	TRUE	TRUE	1_8_11_Neddylation	Post-translational protein modification	Protein translation, folding, modification & degradation	Nucleus		L1		L3	Detected in all	15	8	23
DCAF6	5	TRUE	TRUE	FALSE	FALSE	FALSE	FALSE	TRUE	TRUE	FALSE	FALSE	FALSE	TRUE	1_8_11_Neddylation	Post-translational protein modification	Protein translation, folding, modification & degradation	Nucleus				L3	Detected in all	0	4	4
DCAF7	2	TRUE	FALSE	FALSE	FALSE	FALSE	FALSE	FALSE	FALSE	FALSE	FALSE	FALSE	TRUE	1_8_11_Neddylation	Post-translational protein modification	Protein translation, folding, modification & degradation	Nucleus				L3	Detected in all	0	1	1
DCAF8	6	TRUE	TRUE	FALSE	FALSE	FALSE	FALSE	TRUE	TRUE	FALSE	FALSE	TRUE	TRUE	1_8_11_Neddylation	Post-translational protein modification	Protein translation, folding, modification & degradation	Nucleus				L3	Detected in all	0	14	14
DCLK1	6	TRUE	TRUE	FALSE	FALSE	FALSE	FALSE	TRUE	TRUE	FALSE	FALSE	TRUE	TRUE	1_26_28_serine/threonine kinase	Protein kinases	Signaling	Cell membrane				L3	Detected in many	0	9	9
DCLK2	6	TRUE	TRUE	FALSE	FALSE	FALSE	FALSE	TRUE	TRUE	FALSE	FALSE	TRUE	TRUE	1_26_28_serine/threonine kinase	Protein kinases	Signaling	Microtubules				L3	Detected in many	0	7	7
DCLK3	2	TRUE	FALSE	FALSE	FALSE	FALSE	FALSE	FALSE	FALSE	FALSE	FALSE	FALSE	TRUE	1_26_28_serine/threonine kinase	Protein kinases	Signaling	Nucleus				L3	Detected in some	0	1	1
DCTN2	3	TRUE	FALSE	FALSE	FALSE	FALSE	FALSE	FALSE	TRUE	FALSE	FALSE	FALSE	TRUE	1_15_2_Myosin_dynein_kinesin	Cytoskeleton	Cytoskeleton	Microtubules				L3	Detected in all	0	2	2
DDB2	3	TRUE	FALSE	FALSE	FALSE	FALSE	TRUE	FALSE	FALSE	FALSE	FALSE	FALSE	TRUE	1_4_DNA Repair	DNA Repair	Chromatin organization & DNA repair	Nucleus				L3	Detected in all	0	2	2
DDIT3	8	TRUE	TRUE	FALSE	FALSE	FALSE	FALSE	TRUE	TRUE	TRUE	TRUE	TRUE	TRUE	1_4_DNA Repair	DNA Repair	Chromatin organization & DNA repair	Nucleus				L3	Detected in all	0	6	6
DDR1	7	TRUE	TRUE	FALSE	TRUE	FALSE	FALSE	TRUE	TRUE	TRUE	FALSE	FALSE	TRUE	2_1_3_Non-integrin membrane-ECM interactions	ECM organisation	ECM organisation	EXTRACELLULAR			L2	L3	Detected in all	4	10	14
DDR2	7	TRUE	TRUE	FALSE	FALSE	FALSE	FALSE	TRUE	TRUE	FALSE	TRUE	TRUE	TRUE	2_1_3_Non-integrin membrane-ECM interactions	ECM organisation	ECM organisation	EXTRACELLULAR				L3	Detected in many	0	26	26
DDX41	3	TRUE	FALSE	FALSE	FALSE	FALSE	FALSE	FALSE	TRUE	FALSE	FALSE	FALSE	TRUE	1_6_3_Metabolism of mRNA	Metabolism of mRNA & Translation	Protein translation, folding, modification & degradation	Nucleus				L3	Detected in all	0	2	2
DDX6	1	FALSE	FALSE	FALSE	FALSE	FALSE	FALSE	FALSE	FALSE	TRUE	FALSE	FALSE	FALSE	1_6_3_Metabolism of mRNA	Metabolism of mRNA & Translation	Protein translation, folding, modification & degradation	Cytosol		L1			Detected in all	0	1	1
DENND3	6	TRUE	TRUE	FALSE	FALSE	FALSE	FALSE	TRUE	TRUE	FALSE	FALSE	TRUE	TRUE	1_26_8_Rab_GEF	Rab GTPase and regulators	Signaling	Cytosol				L3	Detected in all	0	7	7
DFFA	9	TRUE	TRUE	FALSE	FALSE	FALSE	TRUE	TRUE	TRUE	TRUE	TRUE	TRUE	TRUE	4_2_Programmed Cell Death	Cell death	Signaling	Nucleus			L2	L3	Detected in all	5	28	33
DFFB	7	TRUE	TRUE	FALSE	FALSE	FALSE	FALSE	TRUE	TRUE	FALSE	TRUE	TRUE	TRUE	4_2_Programmed Cell Death	Cell death	Signaling	Nucleus				L3	Detected in all	0	4	4
DHDH	1	FALSE	FALSE	FALSE	FALSE	FALSE	FALSE	FALSE	FALSE	FALSE	TRUE	FALSE	FALSE	1_17_Metabolism of carbohydrates	Carbohydrate metabolism	Metabolism	Nucleus		L1			Detected in some	0	1	1
DHH	5	TRUE	TRUE	FALSE	FALSE	FALSE	FALSE	TRUE	TRUE	FALSE	FALSE	FALSE	TRUE	3_2_5_Signaling by Hedgehog	Signaling - Cell fates	Signaling	EXTRACELLULAR				L3	Detected in some	0	18	18
DISP1	6	TRUE	TRUE	FALSE	FALSE	FALSE	FALSE	TRUE	TRUE	FALSE	FALSE	TRUE	TRUE	3_9_Development	Developmental	Developmental	Nucleus				L3	Detected in many	0	5	5
DISP2	6	TRUE	TRUE	FALSE	FALSE	FALSE	FALSE	TRUE	TRUE	FALSE	FALSE	TRUE	TRUE	3_9_Development	Developmental	Developmental	Nucleus				L3	Detected in many	0	3	3
DISP3	6	TRUE	TRUE	FALSE	FALSE	FALSE	FALSE	TRUE	TRUE	FALSE	FALSE	TRUE	TRUE	3_9_Development	Developmental	Developmental	Endoplasmic reticulum				L3	Detected in many	0	7	7
DKK1	5	TRUE	TRUE	FALSE	FALSE	FALSE	FALSE	TRUE	TRUE	FALSE	FALSE	FALSE	TRUE	3_2_11_Signaling by Wnt	Signaling - Cell fates	Signaling	EXTRACELLULAR				L3	Detected in many	0	18	18
DLG4	7	TRUE	TRUE	FALSE	FALSE	FALSE	FALSE	TRUE	TRUE	TRUE	FALSE	TRUE	TRUE	1_26_29_adapters/scaffolds	Adapters/scaffolds	Signaling	Cell membrane				L3	Detected in many	0	10	10
DLL1	6	TRUE	TRUE	FALSE	FALSE	FALSE	FALSE	TRUE	TRUE	FALSE	FALSE	TRUE	TRUE	3_2_12_Signaling by NOTCH	Signaling - Cell fates	Signaling	Cell membrane				L3	Detected in all	0	4	4
DLL3	2	TRUE	FALSE	FALSE	FALSE	FALSE	FALSE	FALSE	FALSE	FALSE	FALSE	FALSE	TRUE	3_2_12_Signaling by NOTCH	Signaling - Cell fates	Signaling	Nucleus				L3	Detected in some	0	1	1
DLL4	5	TRUE	TRUE	FALSE	FALSE	FALSE	FALSE	TRUE	TRUE	FALSE	FALSE	FALSE	TRUE	3_2_12_Signaling by NOTCH	Signaling - Cell fates	Signaling	Cell membrane				L3	Detected in many	0	2	2
DMBT1	1	FALSE	FALSE	FALSE	FALSE	FALSE	TRUE	FALSE	FALSE	FALSE	FALSE	FALSE	FALSE	2_2_Surfactant metabolism	ECM organisation	ECM organisation	EXTRACELLULAR		L1			Detected in some	0	1	1
DMD	9	TRUE	TRUE	FALSE	FALSE	FALSE	TRUE	TRUE	TRUE	TRUE	TRUE	TRUE	TRUE	1_15_1_Actin	Cytoskeleton	Cytoskeleton	Cell-ECM-junctions				L3	Detected in many	0	10	10
DMPK	6	TRUE	TRUE	FALSE	FALSE	FALSE	FALSE	TRUE	TRUE	FALSE	FALSE	TRUE	TRUE	1_26_28_serine/threonine kinase	Protein kinases	Signaling	Cytosol				L3	Detected in all	0	3	3
DMWD	2	TRUE	FALSE	FALSE	FALSE	FALSE	FALSE	FALSE	FALSE	FALSE	FALSE	FALSE	TRUE	1_8_13_Deubiquitination	Post-translational protein modification	Protein translation, folding, modification & degradation	Nucleus				L3	Detected in all	0	2	2
DMXL1	5	TRUE	TRUE	FALSE	FALSE	FALSE	FALSE	TRUE	TRUE	FALSE	FALSE	FALSE	TRUE	3_1_17_ATPase H+ transporting	Ion transporters	Metabolism	Vesicles				L3	Detected in all	0	5	5
DMXL2	5	TRUE	TRUE	FALSE	FALSE	FALSE	FALSE	TRUE	TRUE	FALSE	FALSE	FALSE	TRUE	3_1_17_ATPase H+ transporting	Ion transporters	Metabolism	Vesicles				L3	Detected in all	0	5	5
DNAI1	6	TRUE	TRUE	FALSE	FALSE	FALSE	FALSE	TRUE	TRUE	FALSE	FALSE	TRUE	TRUE	1_15_2_Myosin_dynein_kinesin	Cytoskeleton	Cytoskeleton	Microtubules				L3	Detected in some	0	6	6
DNAI2	6	TRUE	TRUE	FALSE	FALSE	FALSE	FALSE	TRUE	TRUE	FALSE	FALSE	TRUE	TRUE	1_15_2_Myosin_dynein_kinesin	Cytoskeleton	Cytoskeleton	Microtubules				L3	Detected in some	0	4	4
DNAJC6	1	FALSE	TRUE	FALSE	FALSE	FALSE	FALSE	FALSE	FALSE	FALSE	FALSE	FALSE	FALSE	1_25_4_Cellular response to heat stress	Signaling - ROS/hypoxia, heat stress	Signaling	Cytosol		L1			Detected in many	0	1	1
DNER	9	TRUE	TRUE	FALSE	FALSE	FALSE	TRUE	TRUE	TRUE	TRUE	TRUE	TRUE	TRUE	3_2_12_Signaling by NOTCH	Signaling - Cell fates	Signaling	Cell membrane				L3	Detected in many	0	8	8
DNM2	9	TRUE	TRUE	FALSE	TRUE	FALSE	TRUE	TRUE	TRUE	FALSE	TRUE	TRUE	TRUE	1_15_4_Tubulin	Cytoskeleton	Cytoskeleton	Microtubules			L2	L3	Detected in all	7	36	43
DNM3	1	FALSE	FALSE	FALSE	FALSE	FALSE	FALSE	FALSE	FALSE	TRUE	FALSE	FALSE	FALSE	1_15_4_Tubulin	Cytoskeleton	Cytoskeleton	Microtubules		L1			Detected in many	0	1	1
DNTT	5	TRUE	TRUE	FALSE	FALSE	FALSE	FALSE	TRUE	TRUE	FALSE	FALSE	FALSE	TRUE	4_1_1_DNA Replication	DNA Replication	DNA Replication	Nucleus				L3	Detected in some	0	6	6
DOK1	10	TRUE	TRUE	FALSE	TRUE	FALSE	TRUE	TRUE	TRUE	TRUE	TRUE	TRUE	TRUE	1_26_29_adapters/scaffolds	Adapters/scaffolds	Signaling	Cytosol			L2	L3	Detected in all	34	19	53
DOK2	6	TRUE	TRUE	FALSE	FALSE	FALSE	TRUE	TRUE	TRUE	FALSE	FALSE	FALSE	TRUE	1_26_29_adapters/scaffolds	Adapters/scaffolds	Signaling	Cytosol			L2	L3	Detected in many	21	26	47
DOK3	6	TRUE	TRUE	FALSE	FALSE	FALSE	FALSE	TRUE	TRUE	FALSE	FALSE	TRUE	TRUE	1_26_29_adapters/scaffolds	Adapters/scaffolds	Signaling	Cytosol				L3	Detected in many	0	3	3
DOK4	8	TRUE	TRUE	FALSE	FALSE	FALSE	FALSE	TRUE	TRUE	TRUE	TRUE	TRUE	TRUE	1_26_29_adapters/scaffolds	Adapters/scaffolds	Signaling	Cytosol			L2	L3	Detected in many	8	13	21
DOK5	8	TRUE	TRUE	FALSE	FALSE	FALSE	FALSE	TRUE	TRUE	TRUE	TRUE	TRUE	TRUE	1_26_29_adapters/scaffolds	Adapters/scaffolds	Signaling	Cytosol			L2	L3	Detected in many	0	32	32
DOK6	9	TRUE	TRUE	FALSE	FALSE	FALSE	TRUE	TRUE	TRUE	TRUE	TRUE	TRUE	TRUE	1_26_29_adapters/scaffolds	Adapters/scaffolds	Signaling	Cytosol			L2	L3	Detected in many	1	9	10
DOK7	6	TRUE	TRUE	FALSE	FALSE	FALSE	FALSE	TRUE	TRUE	FALSE	FALSE	TRUE	TRUE	1_26_29_adapters/scaffolds	Adapters/scaffolds	Signaling	Cytosol				L3	Detected in many	0	5	5
DPH7	2	TRUE	FALSE	FALSE	FALSE	FALSE	FALSE	FALSE	FALSE	FALSE	FALSE	FALSE	TRUE	1_8_12_Gamma carboxylation, hypusine formation and arylsulfatase activation	Post-translational protein modification	Protein translation, folding, modification & degradation	Nucleus				L3	Detected in all	0	1	1
DQX1	1	FALSE	FALSE	FALSE	FALSE	FALSE	FALSE	FALSE	FALSE	FALSE	TRUE	FALSE	FALSE	1_6_3_Metabolism of mRNA	Metabolism of mRNA & Translation	Protein translation, folding, modification & degradation	Nucleus		L1			Detected in some	0	1	1
DRD2	6	TRUE	TRUE	FALSE	FALSE	FALSE	FALSE	TRUE	TRUE	FALSE	FALSE	TRUE	TRUE	3_6_22_Dopamine receptors	Neuronal System_synapses_channels	Neuronal System_synapses_channels	Cell membrane				L3	Detected in many	0	6	6
DRD3	7	TRUE	TRUE	FALSE	TRUE	FALSE	FALSE	TRUE	TRUE	FALSE	FALSE	TRUE	TRUE	3_6_22_Dopamine receptors	Neuronal System_synapses_channels	Neuronal System_synapses_channels	Cell membrane			L2	L3	Detected in some	3	6	9
DRP2	6	TRUE	TRUE	FALSE	FALSE	FALSE	FALSE	TRUE	TRUE	FALSE	FALSE	TRUE	TRUE	1_15_1_Actin	Cytoskeleton	Cytoskeleton	Cell-ECM-junctions				L3	Detected in many	0	5	5
DSTYK	4	TRUE	TRUE	FALSE	FALSE	FALSE	FALSE	TRUE	FALSE	FALSE	FALSE	FALSE	TRUE	1_26_34_other_kinases	Protein kinases	Signaling	Cell membrane				L3	Detected in all	0	4	4
DTL	6	TRUE	TRUE	FALSE	FALSE	FALSE	FALSE	TRUE	TRUE	FALSE	FALSE	TRUE	TRUE	1_8_11_Neddylation	Post-translational protein modification	Protein translation, folding, modification & degradation	Nucleus				L3	Detected in many	0	5	5
DTX1	7	TRUE	TRUE	FALSE	TRUE	FALSE	FALSE	TRUE	TRUE	FALSE	FALSE	TRUE	TRUE	1_8_6_Protein ubiquitination	Post-translational protein modification	Protein translation, folding, modification & degradation	Nucleus			L2	L3	Detected in many	9	8	17
DTX4	5	TRUE	TRUE	FALSE	FALSE	FALSE	FALSE	TRUE	TRUE	FALSE	FALSE	FALSE	TRUE	1_8_6_Protein ubiquitination	Post-translational protein modification	Protein translation, folding, modification & degradation	Cytosol				L3	Detected in all	0	5	5
DUSP1	9	TRUE	TRUE	FALSE	FALSE	FALSE	TRUE	TRUE	TRUE	TRUE	TRUE	TRUE	TRUE	1_26_10_dual specificity phosphatase	Protein phosphatases	Signaling	Nucleus			L2	L3	Detected in all	7	12	19
DUSP10	8	TRUE	TRUE	FALSE	FALSE	FALSE	FALSE	TRUE	TRUE	TRUE	TRUE	TRUE	TRUE	1_26_10_dual specificity phosphatase	Protein phosphatases	Signaling	Nucleus				L3	Detected in many	0	26	26
DUSP16	7	TRUE	TRUE	FALSE	FALSE	FALSE	FALSE	TRUE	TRUE	TRUE	FALSE	TRUE	TRUE	1_5_2_Transcription factors	Transcription & transcription factors	Transcription	Nucleus		L1		L3	Detected in all	9	13	22
DUSP19	4	FALSE	TRUE	FALSE	FALSE	FALSE	FALSE	TRUE	FALSE	TRUE	FALSE	FALSE	TRUE	1_26_10_dual specificity phosphatase	Protein phosphatases	Signaling	Nucleus				L3	Detected in all	0	1	1
DUSP2	2	TRUE	FALSE	FALSE	FALSE	FALSE	FALSE	FALSE	FALSE	FALSE	FALSE	FALSE	TRUE	1_26_10_dual specificity phosphatase	Protein phosphatases	Signaling	Nucleus				L3	Detected in many	0	2	2
ACTL8	6	TRUE	TRUE	FALSE	FALSE	FALSE	FALSE	TRUE	TRUE	FALSE	FALSE	TRUE	TRUE	1_15_1_Actin	Cytoskeleton	Cytoskeleton	Microfilaments (Actin)				L3	Detected in single	0	6	6
DUSP22	6	TRUE	TRUE	FALSE	FALSE	FALSE	FALSE	TRUE	TRUE	TRUE	FALSE	FALSE	TRUE	1_26_10_dual specificity phosphatase	Protein phosphatases	Signaling	Nucleus				L3	Detected in all	0	4	4
DUSP3	6	TRUE	TRUE	FALSE	FALSE	FALSE	FALSE	TRUE	TRUE	TRUE	FALSE	FALSE	TRUE	1_26_10_dual specificity phosphatase	Protein phosphatases	Signaling	Nucleus				L3	Detected in all	0	6	6
DUSP4	8	TRUE	TRUE	FALSE	FALSE	FALSE	FALSE	TRUE	TRUE	TRUE	TRUE	TRUE	TRUE	1_26_10_dual specificity phosphatase	Protein phosphatases	Signaling	Nucleus				L3	Detected in many	0	5	5
DUSP5	9	TRUE	TRUE	FALSE	FALSE	FALSE	TRUE	TRUE	TRUE	TRUE	TRUE	TRUE	TRUE	1_26_10_dual specificity phosphatase	Protein phosphatases	Signaling	Nucleus				L3	Detected in all	0	7	7
DUSP6	7	TRUE	TRUE	FALSE	FALSE	FALSE	FALSE	TRUE	TRUE	TRUE	FALSE	TRUE	TRUE	1_26_10_dual specificity phosphatase	Protein phosphatases	Signaling	Nucleus				L3	Detected in all	0	4	4
DUSP9	6	TRUE	TRUE	FALSE	FALSE	FALSE	FALSE	TRUE	TRUE	FALSE	FALSE	TRUE	TRUE	1_26_10_dual specificity phosphatase	Protein phosphatases	Signaling	Endoplasmic reticulum				L3	Detected in some	0	18	18
DVL1	8	TRUE	TRUE	FALSE	FALSE	FALSE	FALSE	TRUE	TRUE	TRUE	TRUE	TRUE	TRUE	3_2_11_Signaling by Wnt	Signaling - Cell fates	Signaling	Cytosol			L2	L3	Detected in all	16	9	25
DVL2	9	TRUE	TRUE	FALSE	FALSE	FALSE	TRUE	TRUE	TRUE	TRUE	TRUE	TRUE	TRUE	3_2_11_Signaling by Wnt	Signaling - Cell fates	Signaling	Cytosol			L2	L3	Detected in all	28	51	79
DVL3	9	TRUE	TRUE	FALSE	FALSE	FALSE	TRUE	TRUE	TRUE	TRUE	TRUE	TRUE	TRUE	3_2_11_Signaling by Wnt	Signaling - Cell fates	Signaling	Cytosol				L3	Detected in all	0	7	7
DYNC1I1	5	TRUE	TRUE	FALSE	FALSE	FALSE	FALSE	TRUE	TRUE	FALSE	FALSE	FALSE	TRUE	1_15_2_Myosin_dynein_kinesin	Cytoskeleton	Cytoskeleton	Microtubules				L3	Detected in many	0	7	7
DYNC1I2	2	TRUE	FALSE	FALSE	FALSE	FALSE	FALSE	FALSE	FALSE	FALSE	FALSE	FALSE	TRUE	1_15_2_Myosin_dynein_kinesin	Cytoskeleton	Cytoskeleton	Microtubules				L3	Detected in all	0	3	3
DYRK1A	7	TRUE	TRUE	FALSE	FALSE	FALSE	FALSE	TRUE	TRUE	TRUE	FALSE	TRUE	TRUE	1_26_34_other_kinases	Protein kinases	Signaling	Nucleus			L2	L3	Detected in all	13	27	40
DYRK1B	2	TRUE	FALSE	FALSE	FALSE	FALSE	FALSE	FALSE	FALSE	FALSE	FALSE	FALSE	TRUE	1_26_34_other_kinases	Protein kinases	Signaling	Nucleus				L3	Detected in all	0	2	2
DYRK2	3	TRUE	FALSE	FALSE	FALSE	FALSE	FALSE	TRUE	FALSE	FALSE	FALSE	FALSE	TRUE	1_26_34_other_kinases	Protein kinases	Signaling	Nucleus				L3	Detected in all	0	2	2
DYRK3	5	TRUE	TRUE	FALSE	FALSE	FALSE	FALSE	TRUE	TRUE	FALSE	FALSE	FALSE	TRUE	1_26_34_other_kinases	Protein kinases	Signaling	Microtubules				L3	Detected in all	0	2	2
DYRK4	5	TRUE	TRUE	FALSE	FALSE	FALSE	FALSE	TRUE	TRUE	FALSE	FALSE	FALSE	TRUE	1_26_34_other_kinases	Protein kinases	Signaling	Nucleus				L3	Detected in all	0	3	3
ECT2	5	TRUE	TRUE	FALSE	FALSE	FALSE	FALSE	TRUE	TRUE	FALSE	FALSE	FALSE	TRUE	1_26_5_Rho_GEF	Rho GTPase and regulators	Signaling	Microtubules				L3	Detected in all	0	6	6
EDA	1	FALSE	FALSE	FALSE	FALSE	FALSE	FALSE	FALSE	TRUE	FALSE	FALSE	FALSE	FALSE	3_5_3_Cytokine Signaling in Immune system	GPCR signaling	Signaling	EXTRACELLULAR		L1			Detected in many	0	1	1
EDA2R	6	TRUE	TRUE	FALSE	FALSE	FALSE	TRUE	FALSE	FALSE	TRUE	TRUE	FALSE	TRUE	3_5_3_Cytokine Signaling in Immune system	GPCR signaling	Signaling	Cell membrane				L3	Detected in many	0	4	4
EDNRB	3	TRUE	TRUE	FALSE	FALSE	FALSE	FALSE	FALSE	FALSE	FALSE	FALSE	FALSE	TRUE	3_6_23_Endothelin receptors	GPCR signaling	Signaling	Cell membrane				L3	Detected in many	0	3	3
EED	3	TRUE	FALSE	FALSE	FALSE	FALSE	FALSE	FALSE	TRUE	FALSE	FALSE	FALSE	TRUE	1_3_Chromatin organization	Chromatin organization	Chromatin organization & DNA repair	Chromatin				L3	Detected in all	0	2	2
EEF1A1	8	TRUE	TRUE	FALSE	TRUE	FALSE	FALSE	TRUE	TRUE	TRUE	FALSE	TRUE	TRUE	1_8_1_Translation	Metabolism of mRNA & Translation	Protein translation, folding, modification & degradation	Ribosomes			L2	L3	Detected in all	24	8	32
EEF1AKMT2	1	FALSE	TRUE	FALSE	FALSE	FALSE	FALSE	FALSE	FALSE	FALSE	FALSE	FALSE	FALSE	1_8_7_Protein methylation	Post-translational protein modification	Protein translation, folding, modification & degradation	Cytosol		L1			Detected in all	0	1	1
EEF1AKMT3	2	FALSE	TRUE	FALSE	FALSE	FALSE	FALSE	TRUE	FALSE	FALSE	FALSE	FALSE	FALSE	1_8_7_Protein methylation	Post-translational protein modification	Protein translation, folding, modification & degradation	Microtubules		L1			Detected in all	0	2	2
EEF1E1	6	TRUE	TRUE	FALSE	FALSE	FALSE	FALSE	TRUE	TRUE	FALSE	FALSE	TRUE	TRUE	1_8_1_Translation	Metabolism of mRNA & Translation	Protein translation, folding, modification & degradation	Ribosomes				L3	Detected in all	0	6	6
EFNA1	6	TRUE	TRUE	FALSE	FALSE	FALSE	FALSE	TRUE	TRUE	FALSE	FALSE	TRUE	TRUE	3_2_24_Signaling by ephrin	Signaling - Cell fates	Signaling	Cell-cell-junctions				L3	Detected in many	0	27	27
EFNA2	9	TRUE	TRUE	FALSE	FALSE	FALSE	TRUE	TRUE	TRUE	TRUE	TRUE	TRUE	TRUE	3_2_24_Signaling by ephrin	Signaling - Cell fates	Signaling	Cell-cell-junctions				L3	Detected in some	0	4	4
EFNA3	2	TRUE	FALSE	FALSE	FALSE	FALSE	FALSE	FALSE	FALSE	FALSE	FALSE	FALSE	TRUE	3_2_24_Signaling by ephrin	Signaling - Cell fates	Signaling	Cell-cell-junctions				L3	Detected in many	0	1	1
EFNA4	2	TRUE	FALSE	FALSE	FALSE	FALSE	FALSE	FALSE	FALSE	FALSE	FALSE	FALSE	TRUE	3_2_24_Signaling by ephrin	Signaling - Cell fates	Signaling	Cell-cell-junctions				L3	Detected in many	0	1	1
EFNA5	8	TRUE	TRUE	FALSE	FALSE	FALSE	FALSE	TRUE	TRUE	TRUE	TRUE	TRUE	TRUE	3_2_24_Signaling by ephrin	Signaling - Cell fates	Signaling	Cell-cell-junctions			L2	L3	Detected in many	13	80	93
EFNB1	5	TRUE	FALSE	FALSE	FALSE	FALSE	FALSE	TRUE	TRUE	TRUE	FALSE	FALSE	TRUE	3_2_24_Signaling by ephrin	Signaling - Cell fates	Signaling	Cell-cell-junctions			L2	L3	Detected in all	7	4	11
EFNB2	7	TRUE	TRUE	FALSE	FALSE	FALSE	FALSE	TRUE	TRUE	TRUE	FALSE	TRUE	TRUE	3_2_24_Signaling by ephrin	Signaling - Cell fates	Signaling	Cell-cell-junctions			L2	L3	Detected in many	16	18	34
EFNB3	1	FALSE	FALSE	FALSE	FALSE	FALSE	FALSE	FALSE	TRUE	FALSE	FALSE	FALSE	FALSE	3_2_24_Signaling by ephrin	Signaling - Cell fates	Signaling	Cell-cell-junctions				L3	Detected in many	0	1	1
EFS	6	TRUE	TRUE	FALSE	FALSE	FALSE	FALSE	TRUE	TRUE	FALSE	FALSE	TRUE	TRUE	3_4_Cell_cell_junctions_adhesion	Cell_cell_junctions_adhesion	Cell junction & adhesion	Cell-cell-junctions				L3	Detected in many	0	2	2
EGF	8	TRUE	TRUE	FALSE	FALSE	FALSE	FALSE	TRUE	TRUE	TRUE	TRUE	TRUE	TRUE	3_2_22_ERBB family signaling	Signaling - Cell fates	Signaling	EXTRACELLULAR				L3	Detected in many	0	24	24
EGFR	10	TRUE	TRUE	FALSE	TRUE	FALSE	TRUE	TRUE	TRUE	TRUE	TRUE	TRUE	TRUE	3_2_22_ERBB family signaling	Signaling - Cell fates	Signaling	Cell membrane		L1	L2	L3	Detected in many	102	87	189
EGR3	3	TRUE	FALSE	FALSE	FALSE	FALSE	FALSE	FALSE	TRUE	FALSE	FALSE	FALSE	TRUE	1_5_2_Transcription factors	Transcription & transcription factors	Transcription	Nucleus				L3	Detected in many	0	2	2
EHD1	1	FALSE	FALSE	FALSE	FALSE	FALSE	FALSE	TRUE	FALSE	FALSE	FALSE	FALSE	FALSE	3_11_Hemostasis	Hemostasis	Other	Vesicles		L1			Detected in all	0	1	1
EHD4	1	FALSE	FALSE	FALSE	FALSE	FALSE	FALSE	TRUE	FALSE	FALSE	FALSE	FALSE	FALSE	3_11_Hemostasis	Hemostasis	Other	Vesicles		L1			Detected in all	0	1	1
EHMT1	1	FALSE	FALSE	FALSE	FALSE	FALSE	FALSE	FALSE	FALSE	FALSE	FALSE	TRUE	FALSE	1_3_Chromatin organization	Chromatin organization	Chromatin organization & DNA repair	Chromatin		L1			Detected in all	0	1	1
EHMT2	1	FALSE	FALSE	FALSE	FALSE	FALSE	FALSE	FALSE	FALSE	FALSE	FALSE	TRUE	FALSE	1_3_Chromatin organization	Chromatin organization	Chromatin organization & DNA repair	Chromatin		L1			Detected in all	0	1	1
EID1	1	FALSE	FALSE	FALSE	FALSE	FALSE	FALSE	FALSE	FALSE	FALSE	TRUE	FALSE	FALSE	1_3_Chromatin organization	Chromatin organization	Chromatin organization & DNA repair	Chromatin		L1			Detected in all	0	1	1
EIF1AD	1	FALSE	FALSE	FALSE	FALSE	FALSE	TRUE	FALSE	FALSE	FALSE	FALSE	FALSE	FALSE	1_8_1_Translation	Metabolism of mRNA & Translation	Protein translation, folding, modification & degradation	Ribosomes		L1			Detected in all	0	1	1
EIF2AK1	3	TRUE	TRUE	FALSE	FALSE	FALSE	FALSE	FALSE	FALSE	FALSE	FALSE	FALSE	TRUE	1_8_1_Translation	Metabolism of mRNA & Translation	Protein translation, folding, modification & degradation	Ribosomes				L3	Detected in all	0	2	2
EIF2AK2	9	TRUE	TRUE	FALSE	FALSE	FALSE	TRUE	TRUE	TRUE	TRUE	TRUE	TRUE	TRUE	1_8_1_Translation	Metabolism of mRNA & Translation	Protein translation, folding, modification & degradation	Ribosomes			L2	L3	Detected in all	28	29	57
EIF2AK3	5	TRUE	TRUE	FALSE	FALSE	FALSE	TRUE	TRUE	FALSE	FALSE	FALSE	FALSE	TRUE	1_8_1_Translation	Metabolism of mRNA & Translation	Protein translation, folding, modification & degradation	Ribosomes				L3	Detected in all	0	5	5
EIF2AK4	4	TRUE	TRUE	FALSE	FALSE	FALSE	FALSE	TRUE	FALSE	FALSE	FALSE	FALSE	TRUE	1_8_1_Translation	Metabolism of mRNA & Translation	Protein translation, folding, modification & degradation	Ribosomes				L3	Detected in all	0	4	4
EIF2B5	1	FALSE	FALSE	FALSE	FALSE	FALSE	FALSE	FALSE	FALSE	FALSE	TRUE	FALSE	FALSE	1_8_1_Translation	Metabolism of mRNA & Translation	Protein translation, folding, modification & degradation	Ribosomes		L1			Detected in all	0	1	1
EIF3I	8	TRUE	TRUE	FALSE	FALSE	FALSE	FALSE	TRUE	TRUE	TRUE	TRUE	TRUE	TRUE	1_8_1_Translation	Metabolism of mRNA & Translation	Protein translation, folding, modification & degradation	Ribosomes			L2	L3	Detected in all	31	7	38
EIF4E	6	TRUE	TRUE	FALSE	FALSE	FALSE	FALSE	TRUE	TRUE	FALSE	FALSE	TRUE	TRUE	1_8_1_Translation	Metabolism of mRNA & Translation	Protein translation, folding, modification & degradation	Ribosomes				L3	Detected in all	0	23	23
EIF4EBP1	6	TRUE	TRUE	FALSE	FALSE	FALSE	TRUE	TRUE	TRUE	FALSE	FALSE	FALSE	TRUE	1_8_1_Translation	Metabolism of mRNA & Translation	Protein translation, folding, modification & degradation	Ribosomes				L3	Detected in all	0	18	18
EIF5A2	1	FALSE	TRUE	FALSE	FALSE	FALSE	FALSE	FALSE	FALSE	FALSE	FALSE	FALSE	FALSE	1_8_1_Translation	Metabolism of mRNA & Translation	Protein translation, folding, modification & degradation	Ribosomes		L1			Detected in all	0	1	1
EIPR1	5	TRUE	TRUE	FALSE	FALSE	FALSE	FALSE	TRUE	TRUE	FALSE	FALSE	FALSE	TRUE	1_13_Golgi Apparatus	Endoplasmic Reticulum & Golgi	Organelles	Golgi apparatus				L3	Detected in all	0	5	5
ELK1	9	TRUE	TRUE	FALSE	FALSE	FALSE	TRUE	TRUE	TRUE	TRUE	TRUE	TRUE	TRUE	1_5_2_Transcription factors	Transcription & transcription factors	Transcription	Nucleus			L2	L3	Detected in all	1	18	19
ELK3	8	TRUE	TRUE	FALSE	FALSE	FALSE	FALSE	TRUE	TRUE	TRUE	TRUE	TRUE	TRUE	1_5_2_Transcription factors	Transcription & transcription factors	Transcription	Nucleus			L2	L3	Detected in all	1	13	14
ELK4	7	TRUE	TRUE	FALSE	FALSE	FALSE	FALSE	TRUE	TRUE	TRUE	FALSE	TRUE	TRUE	1_5_2_Transcription factors	Transcription & transcription factors	Transcription	Nucleus			L2	L3	Detected in all	390	26	416
ELP1	6	TRUE	TRUE	FALSE	FALSE	FALSE	FALSE	TRUE	TRUE	FALSE	FALSE	TRUE	TRUE	1_3_Chromatin organization	Chromatin organization	Chromatin organization & DNA repair	Chromatin				L3	Detected in all	0	5	5
ELP2	6	TRUE	TRUE	FALSE	FALSE	FALSE	FALSE	TRUE	TRUE	FALSE	FALSE	TRUE	TRUE	1_3_Chromatin organization	Chromatin organization	Chromatin organization & DNA repair	Chromatin				L3	Detected in all	0	4	4
EMB	1	FALSE	FALSE	FALSE	FALSE	FALSE	FALSE	FALSE	TRUE	FALSE	FALSE	FALSE	FALSE	3_4_Cell_cell_junctions_adhesion	Cell_cell_junctions_adhesion	Cell junction & adhesion	Cell-cell-junctions		L1			Detected in many	0	1	1
EMILIN1	2	FALSE	FALSE	FALSE	FALSE	FALSE	FALSE	TRUE	FALSE	FALSE	TRUE	FALSE	FALSE	2_1_8_Elastic fibre formation	ECM organisation	ECM organisation	EXTRACELLULAR		L1			Detected in many	0	2	2
EML1	6	TRUE	TRUE	FALSE	FALSE	FALSE	FALSE	TRUE	TRUE	FALSE	FALSE	TRUE	TRUE	1_15_4_Tubulin	Cytoskeleton	Cytoskeleton	Microtubules				L3	Detected in many	0	5	5
EML2	6	TRUE	TRUE	FALSE	FALSE	FALSE	FALSE	TRUE	TRUE	FALSE	FALSE	TRUE	TRUE	1_15_4_Tubulin	Cytoskeleton	Cytoskeleton	Microtubules				L3	Detected in all	0	5	5
EML3	6	TRUE	TRUE	FALSE	FALSE	FALSE	FALSE	TRUE	TRUE	FALSE	FALSE	TRUE	TRUE	1_15_4_Tubulin	Cytoskeleton	Cytoskeleton	Microtubules				L3	Detected in all	0	2	2
EML4	6	TRUE	TRUE	FALSE	FALSE	FALSE	FALSE	TRUE	TRUE	FALSE	FALSE	TRUE	TRUE	1_15_4_Tubulin	Cytoskeleton	Cytoskeleton	Microtubules				L3	Detected in all	0	8	8
EML5	6	TRUE	TRUE	FALSE	FALSE	FALSE	FALSE	TRUE	TRUE	FALSE	FALSE	TRUE	TRUE	1_15_4_Tubulin	Cytoskeleton	Cytoskeleton	Microtubules				L3	Detected in many	0	6	6
EML6	6	TRUE	TRUE	FALSE	FALSE	FALSE	FALSE	TRUE	TRUE	FALSE	FALSE	TRUE	TRUE	1_15_4_Tubulin	Cytoskeleton	Cytoskeleton	Microtubules				L3	Detected in many	0	8	8
EP300	9	TRUE	TRUE	FALSE	FALSE	FALSE	TRUE	TRUE	TRUE	TRUE	TRUE	TRUE	TRUE	1_3_Chromatin organization	Chromatin organization	Chromatin organization & DNA repair	Chromatin			L2	L3	Detected in all	173	20	193
EPHA1	5	TRUE	TRUE	FALSE	FALSE	FALSE	FALSE	TRUE	TRUE	FALSE	FALSE	FALSE	TRUE	3_2_24_Signaling by ephrin	Signaling - Cell fates	Signaling	Cell-cell-junctions				L3	Detected in many	0	19	19
EPHA2	10	TRUE	TRUE	FALSE	TRUE	FALSE	TRUE	TRUE	TRUE	TRUE	TRUE	TRUE	TRUE	3_2_24_Signaling by ephrin	Signaling - Cell fates	Signaling	Cell-cell-junctions			L2	L3	Detected in many	10	31	41
EPHA3	9	TRUE	TRUE	FALSE	FALSE	FALSE	TRUE	TRUE	TRUE	TRUE	TRUE	TRUE	TRUE	3_2_24_Signaling by ephrin	Signaling - Cell fates	Signaling	Cell-cell-junctions				L3	Detected in many	0	31	31
EPHA4	7	TRUE	TRUE	FALSE	FALSE	FALSE	FALSE	TRUE	TRUE	TRUE	FALSE	TRUE	TRUE	3_2_24_Signaling by ephrin	Signaling - Cell fates	Signaling	Cell-cell-junctions				L3	Detected in many	0	28	28
EPHA5	6	TRUE	TRUE	FALSE	FALSE	FALSE	FALSE	TRUE	TRUE	FALSE	FALSE	TRUE	TRUE	3_2_24_Signaling by ephrin	Signaling - Cell fates	Signaling	Cell-cell-junctions				L3	Detected in many	0	25	25
EPHA6	9	TRUE	TRUE	FALSE	FALSE	FALSE	TRUE	TRUE	TRUE	TRUE	TRUE	TRUE	TRUE	3_2_24_Signaling by ephrin	Signaling - Cell fates	Signaling	Cell-cell-junctions				L3	Detected in many	0	10	10
EPHA7	6	TRUE	TRUE	FALSE	FALSE	FALSE	FALSE	TRUE	TRUE	FALSE	FALSE	TRUE	TRUE	3_2_24_Signaling by ephrin	Signaling - Cell fates	Signaling	Cell-cell-junctions				L3	Detected in many	0	20	20
EPHA8	7	TRUE	TRUE	FALSE	FALSE	FALSE	FALSE	TRUE	TRUE	FALSE	TRUE	TRUE	TRUE	3_2_24_Signaling by ephrin	Signaling - Cell fates	Signaling	Cell-cell-junctions				L3	Detected in some	0	24	24
EPHB1	9	TRUE	TRUE	FALSE	TRUE	FALSE	TRUE	TRUE	TRUE	TRUE	FALSE	TRUE	TRUE	3_2_24_Signaling by ephrin	Signaling - Cell fates	Signaling	Cell-cell-junctions			L2	L3	Detected in many	7	16	23
EPHB2	9	TRUE	TRUE	FALSE	TRUE	FALSE	TRUE	TRUE	TRUE	TRUE	FALSE	TRUE	TRUE	3_2_24_Signaling by ephrin	Signaling - Cell fates	Signaling	Cell-cell-junctions			L2	L3	Detected in many	18	43	61
EPHB3	9	TRUE	TRUE	FALSE	TRUE	FALSE	TRUE	TRUE	TRUE	TRUE	FALSE	TRUE	TRUE	3_2_24_Signaling by ephrin	Signaling - Cell fates	Signaling	Cell-cell-junctions			L2	L3	Detected in many	6	8	14
EPHB4	7	TRUE	TRUE	FALSE	FALSE	FALSE	FALSE	TRUE	TRUE	TRUE	FALSE	TRUE	TRUE	3_2_24_Signaling by ephrin	Signaling - Cell fates	Signaling	Cell-cell-junctions				L3	Detected in all	0	22	22
EPN1	6	TRUE	TRUE	FALSE	FALSE	FALSE	FALSE	TRUE	TRUE	FALSE	FALSE	TRUE	TRUE	1_15_1_Actin	Cytoskeleton	Cytoskeleton	Microfilaments (Actin)				L3	Detected in all	0	20	20
EPO	9	TRUE	TRUE	FALSE	FALSE	FALSE	TRUE	TRUE	TRUE	TRUE	TRUE	TRUE	TRUE	1_25_3_Cellular response to hypoxia	Signaling - ROS/hypoxia, heat stress	Signaling	EXTRACELLULAR				L3	Detected in some	0	4	4
EPOR	10	TRUE	TRUE	FALSE	TRUE	FALSE	TRUE	TRUE	TRUE	TRUE	TRUE	TRUE	TRUE	1_25_3_Cellular response to hypoxia	Signaling - ROS/hypoxia, heat stress	Signaling	Cell membrane			L2	L3	Detected in all	30	31	61
EPS15	7	TRUE	TRUE	FALSE	TRUE	FALSE	FALSE	TRUE	TRUE	FALSE	FALSE	TRUE	TRUE	1_15_1_Actin	Cytoskeleton	Cytoskeleton	Vesicles			L2	L3	Detected in all	14	14	28
EPS8	7	TRUE	TRUE	FALSE	FALSE	FALSE	FALSE	TRUE	TRUE	TRUE	FALSE	TRUE	TRUE	1_15_1_Actin	Cytoskeleton	Cytoskeleton	Microfilaments (Actin)			L2	L3	Detected in many	5	10	15
ERBB2	10	TRUE	TRUE	FALSE	TRUE	FALSE	TRUE	TRUE	TRUE	TRUE	TRUE	TRUE	TRUE	3_2_22_ERBB family signaling	Signaling - Cell fates	Signaling	Cell membrane		L1	L2	L3	Detected in many	47	49	96
ERBB3	9	TRUE	TRUE	FALSE	TRUE	FALSE	FALSE	TRUE	TRUE	TRUE	TRUE	TRUE	TRUE	3_2_22_ERBB family signaling	Signaling - Cell fates	Signaling	Cell membrane		L1	L2	L3	Detected in many	24	42	66
ERBB4	10	TRUE	TRUE	FALSE	TRUE	FALSE	TRUE	TRUE	TRUE	TRUE	TRUE	TRUE	TRUE	3_2_22_ERBB family signaling	Signaling - Cell fates	Signaling	Cell membrane			L2	L3	Detected in many	16	54	70
ERBIN	8	TRUE	TRUE	FALSE	FALSE	FALSE	FALSE	TRUE	TRUE	TRUE	TRUE	TRUE	TRUE	3_2_22_ERBB family signaling	Signaling - Cell fates	Signaling	Cytosol			L2	L3	Detected in all	9	8	17
ERCC8	6	TRUE	TRUE	FALSE	FALSE	FALSE	FALSE	TRUE	TRUE	FALSE	FALSE	TRUE	TRUE	1_4_DNA Repair	DNA Repair	Chromatin organization & DNA repair	Nucleus				L3	Detected in all	0	3	3
ERN1	6	TRUE	TRUE	FALSE	FALSE	FALSE	FALSE	TRUE	TRUE	FALSE	FALSE	TRUE	TRUE	1_12_Endoplasmic Reticulum	Endoplasmic Reticulum & Golgi	Organelles	Endoplasmic reticulum				L3	Detected in all	0	11	11
ERN2	3	TRUE	TRUE	FALSE	FALSE	FALSE	FALSE	FALSE	FALSE	FALSE	FALSE	FALSE	TRUE	1_12_Endoplasmic Reticulum	Endoplasmic Reticulum & Golgi	Organelles	Endoplasmic reticulum				L3	Detected in many	0	1	1
ERRFI1	6	TRUE	TRUE	FALSE	FALSE	FALSE	FALSE	TRUE	TRUE	FALSE	FALSE	TRUE	TRUE	3_2_22_ERBB family signaling	Signaling - Cell fates	Signaling	Cytosol				L3	Detected in many	0	18	18
ESR1	10	TRUE	TRUE	FALSE	TRUE	FALSE	TRUE	TRUE	TRUE	TRUE	TRUE	TRUE	TRUE	3_12_Hormone activity	Hormones	Signaling	Nucleus			L2	L3	Detected in many	1010	156	1166
ESR2	9	TRUE	TRUE	FALSE	FALSE	FALSE	TRUE	TRUE	TRUE	TRUE	TRUE	TRUE	TRUE	3_12_Hormone activity	Hormones	Signaling	Nucleus			L2	L3	Detected in many	802	51	853
ESRRA	7	TRUE	TRUE	FALSE	FALSE	FALSE	FALSE	TRUE	TRUE	FALSE	TRUE	TRUE	TRUE	3_12_Hormone activity	Hormones	Signaling	Nucleus			L2	L3	Detected in all	3	10	13
ESRRB	6	TRUE	TRUE	FALSE	FALSE	FALSE	FALSE	TRUE	TRUE	FALSE	FALSE	TRUE	TRUE	3_12_Hormone activity	Hormones	Signaling	Nucleus				L3	Detected in some	0	7	7
ESRRG	8	TRUE	TRUE	FALSE	FALSE	FALSE	FALSE	TRUE	TRUE	TRUE	TRUE	TRUE	TRUE	3_12_Hormone activity	Hormones	Signaling	Nucleus				L3	Detected in many	0	28	28
ETS1	9	TRUE	TRUE	FALSE	FALSE	FALSE	TRUE	TRUE	TRUE	TRUE	TRUE	TRUE	TRUE	1_5_2_Transcription factors	Transcription & transcription factors	Transcription	Nucleus			L2	L3	Detected in all	1205	37	1242
ETS2	1	TRUE	FALSE	FALSE	FALSE	FALSE	FALSE	FALSE	FALSE	FALSE	FALSE	FALSE	FALSE	1_5_2_Transcription factors	Transcription & transcription factors	Transcription	Nucleus				L3	Detected in all	0	1	1
EVA1B	1	FALSE	FALSE	FALSE	FALSE	FALSE	TRUE	FALSE	FALSE	FALSE	FALSE	FALSE	FALSE	4_2_Programmed Cell Death	Cell death	Signaling	Cytosol		L1			Detected in all	0	1	1
EVL	8	TRUE	TRUE	FALSE	FALSE	FALSE	TRUE	TRUE	TRUE	FALSE	TRUE	TRUE	TRUE	1_15_1_Actin	Cytoskeleton	Cytoskeleton	Microfilaments (Actin)				L3	Detected in all	0	10	10
EXOC2	4	TRUE	FALSE	TRUE	FALSE	FALSE	FALSE	FALSE	TRUE	FALSE	FALSE	FALSE	TRUE	1_13_Golgi Apparatus	Endoplasmic Reticulum & Golgi	Organelles	Golgi apparatus			L2	L3	Detected in all	0	4	4
EXOC8	1	FALSE	FALSE	FALSE	FALSE	FALSE	FALSE	FALSE	FALSE	TRUE	FALSE	FALSE	FALSE	1_13_Golgi Apparatus	Endoplasmic Reticulum & Golgi	Organelles	Golgi apparatus		L1			Detected in all	0	1	1
EXTL1	2	TRUE	FALSE	FALSE	FALSE	FALSE	FALSE	FALSE	FALSE	FALSE	FALSE	FALSE	TRUE	1_8_3_Unfolded Protein Response (UPR)	Protein translation, folding, modification & degradation	Protein translation, folding, modification & degradation	Endoplasmic reticulum				L3	Detected in many	0	1	1
FAAP100	1	FALSE	FALSE	FALSE	FALSE	FALSE	FALSE	FALSE	TRUE	FALSE	FALSE	FALSE	FALSE	1_4_DNA Repair	DNA Repair	Chromatin organization & DNA repair	Nucleus		L1			Detected in all	0	1	1
FADD	8	TRUE	TRUE	FALSE	FALSE	FALSE	FALSE	TRUE	TRUE	TRUE	TRUE	TRUE	TRUE	4_2_Programmed Cell Death	Cell death	Signaling	Cytosol				L3	Detected in all	0	7	7
FADS6	3	TRUE	FALSE	FALSE	FALSE	FALSE	FALSE	FALSE	TRUE	FALSE	FALSE	FALSE	TRUE	1_1_3_Fatty acid metabolism	Lipid & FA metabolism	Metabolism	Vesicles				L3	Detected in many	0	2	2
FAF1	9	TRUE	TRUE	FALSE	FALSE	FALSE	TRUE	TRUE	TRUE	TRUE	TRUE	TRUE	TRUE	4_2_Programmed Cell Death	Cell death	Signaling	Nucleus			L2	L3	Detected in all	13	30	43
FAM124A	1	FALSE	FALSE	FALSE	FALSE	FALSE	TRUE	FALSE	FALSE	FALSE	FALSE	FALSE	FALSE	UNKNOWN_Nucleus	Unknown	Unknown	Nucleus		L1			Detected in many	0	1	1
FAM131B	1	FALSE	FALSE	FALSE	FALSE	FALSE	FALSE	FALSE	FALSE	FALSE	TRUE	FALSE	FALSE	UNKNOWN_Nucleoplasm	Unknown	Unknown	Nucleus		L1			Detected in many	0	1	1
FAM136A	1	FALSE	TRUE	FALSE	FALSE	FALSE	FALSE	FALSE	FALSE	FALSE	FALSE	FALSE	FALSE	UNKNOWN_Mitochondria	Mitochondria	Organelles	Mitochondria		L1			Detected in all	0	1	1
FAM193B	3	TRUE	FALSE	FALSE	FALSE	FALSE	FALSE	FALSE	TRUE	FALSE	FALSE	FALSE	TRUE	UNKNOWN_Nucleus	Unknown	Unknown	Nucleus				L3	Detected in all	0	2	2
FAM222B	3	TRUE	FALSE	FALSE	FALSE	FALSE	FALSE	FALSE	TRUE	FALSE	FALSE	FALSE	TRUE	UNKNOWN_Nucleoplasm	Unknown	Unknown	Nucleus				L3	Detected in all	0	2	2
FAXC	1	FALSE	FALSE	FALSE	FALSE	FALSE	FALSE	FALSE	FALSE	FALSE	TRUE	FALSE	FALSE	3_3_Neuronal System_synapses_channels	Neuronal System_synapses_channels	Neuronal System_synapses_channels	Nucleus		L1			Detected in many	0	1	1
FBXW10	3	TRUE	FALSE	FALSE	FALSE	FALSE	FALSE	FALSE	TRUE	FALSE	FALSE	FALSE	TRUE	1_8_11_Neddylation	Post-translational protein modification	Protein translation, folding, modification & degradation	Cytosol				L3	Detected in some	0	2	2
FBXW11	9	TRUE	TRUE	FALSE	FALSE	FALSE	TRUE	TRUE	TRUE	TRUE	TRUE	TRUE	TRUE	1_8_11_Neddylation	Post-translational protein modification	Protein translation, folding, modification & degradation	Nucleus		L1	L2	L3	Detected in all	42	14	56
FBXW2	4	TRUE	TRUE	FALSE	FALSE	FALSE	FALSE	FALSE	TRUE	FALSE	FALSE	FALSE	TRUE	1_8_11_Neddylation	Post-translational protein modification	Protein translation, folding, modification & degradation	Cytosol				L3	Detected in all	0	5	5
FBXW4	6	TRUE	TRUE	FALSE	FALSE	FALSE	FALSE	TRUE	TRUE	FALSE	FALSE	TRUE	TRUE	1_8_11_Neddylation	Post-translational protein modification	Protein translation, folding, modification & degradation	Cytosol				L3	Detected in all	0	6	6
FBXW5	2	TRUE	FALSE	FALSE	FALSE	FALSE	FALSE	FALSE	FALSE	FALSE	FALSE	FALSE	TRUE	1_8_11_Neddylation	Post-translational protein modification	Protein translation, folding, modification & degradation	Cytosol				L3	Detected in all	0	2	2
FBXW7	9	TRUE	TRUE	FALSE	FALSE	FALSE	TRUE	TRUE	TRUE	TRUE	TRUE	TRUE	TRUE	1_8_11_Neddylation	Post-translational protein modification	Protein translation, folding, modification & degradation	Nucleus			L2	L3	Detected in all	15	13	28
FBXW8	6	TRUE	TRUE	FALSE	FALSE	FALSE	FALSE	TRUE	TRUE	FALSE	FALSE	TRUE	TRUE	1_8_11_Neddylation	Post-translational protein modification	Protein translation, folding, modification & degradation	Golgi apparatus				L3	Detected in all	0	7	7
FBXW9	2	TRUE	FALSE	FALSE	FALSE	FALSE	FALSE	FALSE	FALSE	FALSE	FALSE	FALSE	TRUE	1_8_11_Neddylation	Post-translational protein modification	Protein translation, folding, modification & degradation	Cytosol				L3	Detected in all	0	1	1
FCGR1A	6	TRUE	TRUE	FALSE	FALSE	FALSE	FALSE	TRUE	TRUE	FALSE	FALSE	TRUE	TRUE	3_5_1_Adaptive Immune System	Adaptive Immune System	Immune system & Inflammation	Cell membrane				L3	Detected in many	0	23	23
FCGR2B	10	TRUE	TRUE	FALSE	TRUE	FALSE	TRUE	TRUE	TRUE	TRUE	TRUE	TRUE	TRUE	3_5_1_Adaptive Immune System	Adaptive Immune System	Immune system & Inflammation	Cell membrane			L2	L3	Detected in many	4	32	36
FEN1	6	TRUE	TRUE	FALSE	FALSE	FALSE	FALSE	TRUE	TRUE	TRUE	FALSE	FALSE	TRUE	4_1_1_DNA Replication	DNA Replication	DNA Replication	Nucleus			L2	L3	Detected in all	3	13	16
FER	6	TRUE	TRUE	FALSE	FALSE	FALSE	FALSE	TRUE	TRUE	FALSE	FALSE	TRUE	TRUE	1_26_30_non-receptor tyrosine kinase	Protein kinases	Signaling	Cytosol			L2	L3	Detected in all	9	17	26
FES	3	TRUE	TRUE	FALSE	FALSE	FALSE	FALSE	FALSE	FALSE	FALSE	FALSE	FALSE	TRUE	1_26_30_non-receptor tyrosine kinase	Protein kinases	Signaling	Cytosol				L3	Detected in all	0	2	2
FGA	1	FALSE	FALSE	FALSE	FALSE	FALSE	TRUE	FALSE	FALSE	FALSE	FALSE	FALSE	FALSE	3_11_Hemostasis	Hemostasis	Other	EXTRACELLULAR		L1			Detected in some	0	1	1
FGB	1	FALSE	FALSE	FALSE	FALSE	FALSE	TRUE	FALSE	FALSE	FALSE	FALSE	FALSE	FALSE	3_11_Hemostasis	Hemostasis	Other	EXTRACELLULAR		L1			Detected in some	0	1	1
FGF1	6	TRUE	TRUE	FALSE	FALSE	FALSE	FALSE	TRUE	TRUE	FALSE	FALSE	TRUE	TRUE	3_2_20_Signaling by FGFR	Signaling - Cell fates	Signaling	EXTRACELLULAR				L3	Detected in many	0	26	26
FGF10	4	TRUE	TRUE	FALSE	FALSE	FALSE	FALSE	FALSE	TRUE	FALSE	FALSE	FALSE	TRUE	3_2_20_Signaling by FGFR	Signaling - Cell fates	Signaling	EXTRACELLULAR				L3	Detected in many	0	5	5
FGF17	6	TRUE	TRUE	FALSE	FALSE	FALSE	FALSE	TRUE	TRUE	FALSE	FALSE	TRUE	TRUE	3_2_20_Signaling by FGFR	Signaling - Cell fates	Signaling	EXTRACELLULAR				L3	Detected in some	0	2	2
FGF18	6	TRUE	TRUE	FALSE	FALSE	FALSE	FALSE	TRUE	TRUE	FALSE	FALSE	TRUE	TRUE	3_2_20_Signaling by FGFR	Signaling - Cell fates	Signaling	EXTRACELLULAR				L3	Detected in many	0	1	1
FGF2	6	TRUE	TRUE	FALSE	FALSE	FALSE	FALSE	TRUE	TRUE	FALSE	FALSE	TRUE	TRUE	3_2_20_Signaling by FGFR	Signaling - Cell fates	Signaling	EXTRACELLULAR				L3	Detected in many	0	23	23
STK31	4	TRUE	FALSE	FALSE	FALSE	FALSE	TRUE	TRUE	FALSE	FALSE	FALSE	FALSE	TRUE	1_26_28_serine/threonine kinase	Protein kinases	Signaling	Nucleus				L3	Detected in single	0	4	4
FGF6	6	TRUE	TRUE	FALSE	FALSE	FALSE	FALSE	TRUE	TRUE	FALSE	FALSE	TRUE	TRUE	3_2_20_Signaling by FGFR	Signaling - Cell fates	Signaling	EXTRACELLULAR				L3	Detected in some	0	1	1
FGF7	5	TRUE	TRUE	FALSE	FALSE	FALSE	FALSE	TRUE	TRUE	FALSE	FALSE	FALSE	TRUE	3_2_20_Signaling by FGFR	Signaling - Cell fates	Signaling	EXTRACELLULAR				L3	Detected in many	0	4	4
FGF9	6	TRUE	TRUE	FALSE	FALSE	FALSE	FALSE	TRUE	TRUE	FALSE	FALSE	TRUE	TRUE	3_2_20_Signaling by FGFR	Signaling - Cell fates	Signaling	EXTRACELLULAR				L3	Detected in many	0	19	19
FGFR1	10	TRUE	TRUE	FALSE	TRUE	FALSE	TRUE	TRUE	TRUE	TRUE	TRUE	TRUE	TRUE	3_2_20_Signaling by FGFR	Signaling - Cell fates	Signaling	Cell membrane			L2	L3	Detected in all	7	38	45
FGFR2	8	TRUE	TRUE	FALSE	FALSE	FALSE	FALSE	TRUE	TRUE	TRUE	TRUE	TRUE	TRUE	3_2_20_Signaling by FGFR	Signaling - Cell fates	Signaling	Cell membrane			L2	L3	Detected in many	5	35	40
FGFR3	7	TRUE	TRUE	FALSE	TRUE	FALSE	FALSE	TRUE	TRUE	FALSE	FALSE	TRUE	TRUE	3_2_20_Signaling by FGFR	Signaling - Cell fates	Signaling	Cell membrane			L2	L3	Detected in many	4	7	11
FGG	1	FALSE	FALSE	FALSE	FALSE	FALSE	TRUE	FALSE	FALSE	FALSE	FALSE	FALSE	FALSE	3_11_Hemostasis	Hemostasis	Other	EXTRACELLULAR		L1			Detected in some	0	1	1
FGR	4	TRUE	FALSE	FALSE	FALSE	FALSE	FALSE	TRUE	TRUE	FALSE	FALSE	FALSE	TRUE	1_26_30_non-receptor tyrosine kinase	Protein kinases	Signaling	Cytosol				L3	Detected in many	0	3	3
FHL3	3	TRUE	FALSE	FALSE	FALSE	FALSE	FALSE	FALSE	TRUE	FALSE	FALSE	FALSE	TRUE	1_15_1_Actin	Cytoskeleton	Cytoskeleton	Microfilaments (Actin)				L3	Detected in all	0	2	2
FIBP	3	TRUE	FALSE	FALSE	FALSE	FALSE	FALSE	TRUE	FALSE	FALSE	FALSE	FALSE	TRUE	3_2_20_Signaling by FGFR	Signaling - Cell fates	Signaling	Nucleus				L3	Detected in all	0	3	3
FKBP1A	8	TRUE	TRUE	FALSE	FALSE	FALSE	TRUE	TRUE	TRUE	TRUE	TRUE	FALSE	TRUE	1_8_2_Protein folding	Protein folding & repair	Protein translation, folding, modification & degradation	Cytosol				L3	Detected in all	0	19	19
FKBP5	1	FALSE	FALSE	FALSE	FALSE	TRUE	FALSE	FALSE	FALSE	FALSE	FALSE	FALSE	FALSE	1_8_2_Protein folding	Protein folding & repair	Protein translation, folding, modification & degradation	Nucleus		L1			Detected in all	0	1	1
FLNA	8	TRUE	TRUE	FALSE	FALSE	FALSE	FALSE	TRUE	TRUE	TRUE	TRUE	TRUE	TRUE	1_15_1_Actin	Cytoskeleton	Cytoskeleton	Microfilaments (Actin)			L2	L3	Detected in all	25	31	56
FLNB	8	TRUE	TRUE	FALSE	FALSE	FALSE	FALSE	TRUE	TRUE	TRUE	TRUE	TRUE	TRUE	1_15_1_Actin	Cytoskeleton	Cytoskeleton	Microfilaments (Actin)				L3	Detected in all	0	26	26
FLT1	10	TRUE	TRUE	FALSE	TRUE	FALSE	TRUE	TRUE	TRUE	TRUE	TRUE	TRUE	TRUE	3_2_16_Signaling by VEGF	Signaling - Cell fates	Signaling	Cell membrane			L2	L3	Detected in all	9	32	41
FLT3	9	TRUE	TRUE	FALSE	TRUE	FALSE	TRUE	TRUE	TRUE	TRUE	FALSE	TRUE	TRUE	3_2_15_Signaling by SCF-KIT	Signaling - Cell fates	Signaling	Cell membrane			L2	L3	Detected in many	6	28	34
FLT4	10	TRUE	TRUE	FALSE	TRUE	FALSE	TRUE	TRUE	TRUE	TRUE	TRUE	TRUE	TRUE	3_2_16_Signaling by VEGF	Signaling - Cell fates	Signaling	Cell membrane			L2	L3	Detected in many	5	14	19
FMN2	3	TRUE	FALSE	FALSE	FALSE	FALSE	FALSE	FALSE	TRUE	FALSE	FALSE	FALSE	TRUE	1_15_1_Actin	Cytoskeleton	Cytoskeleton	Microfilaments (Actin)				L3	Detected in many	0	2	2
FNBP4	6	TRUE	TRUE	FALSE	FALSE	FALSE	FALSE	TRUE	TRUE	FALSE	FALSE	TRUE	TRUE	1_15_1_Actin	Cytoskeleton	Cytoskeleton	Microfilaments (Actin)				L3	Detected in all	0	3	3
FOS	9	TRUE	TRUE	FALSE	FALSE	FALSE	TRUE	TRUE	TRUE	TRUE	TRUE	TRUE	TRUE	1_5_2_Transcription factors	Transcription & transcription factors	Transcription	Nucleus				L3	Detected in all	0	18	18
FOXA2	3	TRUE	FALSE	FALSE	FALSE	FALSE	FALSE	FALSE	TRUE	FALSE	FALSE	FALSE	TRUE	1_5_2_Transcription factors	Transcription & transcription factors	Transcription	Nucleus				L3	Detected in many	0	2	2
FOXC2	3	TRUE	FALSE	FALSE	FALSE	FALSE	FALSE	FALSE	TRUE	FALSE	FALSE	FALSE	TRUE	1_5_2_Transcription factors	Transcription & transcription factors	Transcription	Nucleus				L3	Detected in many	0	2	2
FOXF1	3	TRUE	FALSE	FALSE	FALSE	FALSE	FALSE	FALSE	TRUE	FALSE	FALSE	FALSE	TRUE	1_5_2_Transcription factors	Transcription & transcription factors	Transcription	Nucleus				L3	Detected in many	0	2	2
FOXH1	3	TRUE	FALSE	FALSE	FALSE	FALSE	FALSE	FALSE	TRUE	FALSE	FALSE	FALSE	TRUE	1_5_2_Transcription factors	Transcription & transcription factors	Transcription	Nucleus				L3	Detected in some	0	5	5
FOXL1	3	TRUE	FALSE	FALSE	FALSE	FALSE	FALSE	FALSE	TRUE	FALSE	FALSE	FALSE	TRUE	1_5_2_Transcription factors	Transcription & transcription factors	Transcription	Nucleus				L3	Detected in many	0	2	2
FOXO1	8	TRUE	TRUE	FALSE	FALSE	FALSE	FALSE	TRUE	TRUE	TRUE	TRUE	TRUE	TRUE	1_5_2_Transcription factors	Transcription & transcription factors	Transcription	Nucleus			L2	L3	Detected in all	15	19	34
FOXO3	9	TRUE	TRUE	FALSE	FALSE	FALSE	TRUE	TRUE	TRUE	TRUE	TRUE	TRUE	TRUE	1_5_2_Transcription factors	Transcription & transcription factors	Transcription	Nucleus			L2	L3	Detected in all	18	23	41
FOXO4	9	TRUE	TRUE	FALSE	FALSE	FALSE	TRUE	TRUE	TRUE	TRUE	TRUE	TRUE	TRUE	1_5_2_Transcription factors	Transcription & transcription factors	Transcription	Nucleus			L2	L3	Detected in all	7	11	18
FOXP3	3	TRUE	FALSE	FALSE	FALSE	FALSE	FALSE	FALSE	TRUE	FALSE	FALSE	FALSE	TRUE	1_5_2_Transcription factors	Transcription & transcription factors	Transcription	Nucleus				L3	Detected in many	0	2	2
FPR1	9	TRUE	TRUE	FALSE	FALSE	FALSE	TRUE	TRUE	TRUE	TRUE	TRUE	TRUE	TRUE	3_6_25_Formylpeptide receptors	Inflammation	Immune system & Inflammation	Cell membrane				L3	Detected in many	0	3	3
FPR2	1	FALSE	FALSE	FALSE	FALSE	FALSE	FALSE	TRUE	FALSE	FALSE	FALSE	FALSE	FALSE	3_6_25_Formylpeptide receptors	Inflammation	Immune system & Inflammation	Cell membrane		L1			Detected in many	0	1	1
FRAT1	5	TRUE	TRUE	FALSE	FALSE	FALSE	FALSE	TRUE	TRUE	FALSE	FALSE	FALSE	TRUE	3_2_11_Signaling by Wnt	Signaling - Cell fates	Signaling	Cytosol				L3	Detected in all	0	26	26
FRK	5	TRUE	TRUE	FALSE	FALSE	FALSE	FALSE	TRUE	TRUE	FALSE	FALSE	FALSE	TRUE	1_26_30_non-receptor tyrosine kinase	Protein kinases	Signaling	Cytosol				L3	Detected in many	0	4	4
FRMD6	1	FALSE	FALSE	FALSE	FALSE	FALSE	FALSE	FALSE	TRUE	FALSE	FALSE	FALSE	FALSE	1_26_53_FERM domain containing	Signaling - Other	Signaling	Cell membrane		L1			Detected in many	0	2	2
FRS2	8	TRUE	TRUE	FALSE	TRUE	FALSE	FALSE	TRUE	TRUE	TRUE	FALSE	TRUE	TRUE	1_26_29_adaptors/scaffolds	Adapters/scaffolds	Signaling	Cytosol			L2	L3	Detected in all	33	17	50
FRS3	6	TRUE	TRUE	FALSE	FALSE	FALSE	FALSE	TRUE	TRUE	TRUE	FALSE	FALSE	TRUE	1_26_29_adaptors/scaffolds	Adapters/scaffolds	Signaling	Cytosol			L2	L3	Detected in all	9	7	16
FRZB	4	TRUE	FALSE	FALSE	FALSE	FALSE	FALSE	TRUE	FALSE	TRUE	FALSE	FALSE	TRUE	3_2_11_Signaling by Wnt	Signaling - Cell fates	Signaling	EXTRACELLULAR				L3	Detected in many	0	2	2
FSHR	6	TRUE	TRUE	FALSE	FALSE	FALSE	FALSE	TRUE	TRUE	FALSE	FALSE	TRUE	TRUE	3_10_Reproduction	Reproduction	Other	Cell membrane			L2	L3	Detected in some	2	11	13
FTL	1	FALSE	FALSE	FALSE	FALSE	FALSE	FALSE	FALSE	FALSE	TRUE	FALSE	FALSE	FALSE	3_11_Hemostasis	Hemostasis	Other	Cytosol		L1			Detected in all	0	1	1
FURIN	6	TRUE	TRUE	FALSE	FALSE	FALSE	FALSE	TRUE	TRUE	FALSE	FALSE	TRUE	TRUE	1_8_20_Protein processing/proteolysis	Protein folding & repair	Protein translation, folding, modification & degradation	EXTRACELLULAR				L3	Detected in all	0	1	1
FYB1	8	TRUE	TRUE	FALSE	FALSE	FALSE	FALSE	TRUE	TRUE	TRUE	TRUE	TRUE	TRUE	1_26_29_adaptors/scaffolds	Adapters/scaffolds	Signaling	Nucleus			L2	L3	Detected in many	10	30	40
FYN	10	TRUE	TRUE	FALSE	TRUE	FALSE	TRUE	TRUE	TRUE	TRUE	TRUE	TRUE	TRUE	1_26_30_non-receptor tyrosine kinase	Protein kinases	Signaling	Cytosol		L1	L2	L3	Detected in all	171	105	276
FZD1	2	TRUE	FALSE	FALSE	FALSE	FALSE	FALSE	FALSE	FALSE	FALSE	FALSE	FALSE	TRUE	3_2_11_Signaling by Wnt	Signaling - Cell fates	Signaling	Cell membrane				L3	Detected in many	0	1	1
FZD3	3	TRUE	TRUE	FALSE	FALSE	FALSE	FALSE	FALSE	FALSE	FALSE	FALSE	FALSE	TRUE	3_2_11_Signaling by Wnt	Signaling - Cell fates	Signaling	Cell membrane				L3	Detected in many	0	2	2
FZD4	2	TRUE	FALSE	FALSE	FALSE	FALSE	FALSE	FALSE	FALSE	FALSE	FALSE	FALSE	TRUE	3_2_11_Signaling by Wnt	Signaling - Cell fates	Signaling	Cell membrane				L3	Detected in many	0	1	1
FZD5	6	TRUE	TRUE	FALSE	FALSE	FALSE	FALSE	TRUE	TRUE	FALSE	FALSE	TRUE	TRUE	3_2_11_Signaling by Wnt	Signaling - Cell fates	Signaling	Cell membrane				L3	Detected in many	0	3	3
FZD7	6	TRUE	TRUE	FALSE	FALSE	FALSE	FALSE	TRUE	TRUE	FALSE	FALSE	TRUE	TRUE	3_2_11_Signaling by Wnt	Signaling - Cell fates	Signaling	Cell membrane				L3	Detected in many	0	2	2
FZD8	4	TRUE	FALSE	FALSE	FALSE	FALSE	FALSE	FALSE	TRUE	TRUE	TRUE	FALSE	FALSE	3_2_11_Signaling by Wnt	Signaling - Cell fates	Signaling	Cell membrane				L3	Detected in many	0	2	2
FZR1	6	TRUE	TRUE	FALSE	FALSE	FALSE	FALSE	TRUE	TRUE	FALSE	FALSE	TRUE	TRUE	4_1_2_Cell Cycle	Signaling - Cell fates	Signaling	Nucleus				L3	Detected in all	0	5	5
GAB1	10	TRUE	TRUE	FALSE	TRUE	FALSE	TRUE	TRUE	TRUE	TRUE	TRUE	TRUE	TRUE	1_26_29_adapters/scaffolds	Adapters/scaffolds	Signaling	Cytosol			L2	L3	Detected in all	33	27	60
GAB2	10	TRUE	TRUE	FALSE	TRUE	FALSE	TRUE	TRUE	TRUE	TRUE	TRUE	TRUE	TRUE	1_26_29_adapters/scaffolds	Adapters/scaffolds	Signaling	Cytosol			L2	L3	Detected in all	13	28	41
GABRB3	7	TRUE	TRUE	FALSE	TRUE	FALSE	FALSE	TRUE	TRUE	FALSE	FALSE	TRUE	TRUE	3_3_Neuronal System_synapses_channels	Neuronal System_synapses_channels	Neuronal System_synapses_channels	Cell membrane				L3	Detected in many	0	10	10
GABRR1	8	TRUE	TRUE	FALSE	TRUE	FALSE	FALSE	TRUE	TRUE	TRUE	FALSE	TRUE	TRUE	3_3_Neuronal System_synapses_channels	Neuronal System_synapses_channels	Neuronal System_synapses_channels	Cell membrane			L2	L3	Detected in some	0	13	13
GABRR2	3	TRUE	FALSE	FALSE	FALSE	FALSE	FALSE	TRUE	FALSE	FALSE	FALSE	FALSE	TRUE	3_3_Neuronal System_synapses_channels	Neuronal System_synapses_channels	Neuronal System_synapses_channels	Cell membrane				L3	Detected in some	0	3	3
GADD45B	6	TRUE	TRUE	FALSE	FALSE	FALSE	FALSE	TRUE	TRUE	FALSE	FALSE	TRUE	TRUE	1_4_DNA Repair	DNA Repair	Chromatin organization & DNA repair	Nucleus				L3	Detected in all	0	3	3
GADD45G	6	TRUE	TRUE	FALSE	FALSE	FALSE	FALSE	TRUE	TRUE	FALSE	FALSE	TRUE	TRUE	1_4_DNA Repair	DNA Repair	Chromatin organization & DNA repair	Nucleus				L3	Detected in all	0	6	6
GAK	6	TRUE	TRUE	FALSE	FALSE	FALSE	FALSE	TRUE	TRUE	FALSE	FALSE	TRUE	TRUE	4_1_2_Cell Cycle	Signaling - Cell fates	Signaling	Golgi apparatus				L3	Detected in all	0	6	6
GALM	4	TRUE	TRUE	FALSE	FALSE	FALSE	FALSE	TRUE	FALSE	FALSE	FALSE	FALSE	TRUE	1_17_Metabolism of carbohydrates	Carbohydrate metabolism	Metabolism	EXTRACELLULAR				L3	Detected in many	0	4	4
GAP43	9	TRUE	TRUE	FALSE	FALSE	FALSE	TRUE	TRUE	TRUE	TRUE	TRUE	TRUE	TRUE	3_3_Neuronal System_synapses_channels	Neuronal System_synapses_channels	Neuronal System_synapses_channels	Cell membrane				L3	Detected in many	0	8	8
GAS1	4	TRUE	TRUE	FALSE	FALSE	FALSE	FALSE	TRUE	FALSE	FALSE	FALSE	FALSE	TRUE	4_1_2_Cell Cycle	Signaling - Cell fates	Signaling	Cell membrane				L3	Detected in many	0	3	3
GAS6	7	TRUE	TRUE	FALSE	FALSE	FALSE	FALSE	TRUE	TRUE	TRUE	FALSE	TRUE	TRUE	3_2_21_Signaling by AXL	Signaling - Cell fates	Signaling	EXTRACELLULAR				L3	Detected in all	0	8	8
GAS7	9	TRUE	TRUE	FALSE	FALSE	FALSE	TRUE	TRUE	TRUE	TRUE	TRUE	TRUE	TRUE	3_9_Development	Developmental	Developmental	Microfilaments (Actin)				L3	Detected in all	0	10	10
GATA3	7	TRUE	TRUE	FALSE	FALSE	FALSE	TRUE	TRUE	TRUE	FALSE	FALSE	TRUE	TRUE	1_5_2_Transcription factors	Transcription & transcription factors	Transcription	Nucleus				L3	Detected in many	0	6	6
GC	1	FALSE	FALSE	FALSE	FALSE	FALSE	TRUE	FALSE	FALSE	FALSE	FALSE	FALSE	FALSE	3_1_9_Vitamin transporters	Metabolism of vitamins and cofactors	Metabolism	EXTRACELLULAR		L1			Detected in some	0	1	1
GCNT1	6	TRUE	TRUE	FALSE	FALSE	FALSE	FALSE	TRUE	TRUE	FALSE	FALSE	TRUE	TRUE	1_8_10_O-linked glycosylation	Post-translational protein modification	Protein translation, folding, modification & degradation	Golgi apparatus				L3	Detected in many	0	7	7
GCNT2	6	TRUE	TRUE	FALSE	FALSE	FALSE	FALSE	TRUE	TRUE	FALSE	FALSE	TRUE	TRUE	1_8_10_O-linked glycosylation	Post-translational protein modification	Protein translation, folding, modification & degradation	Golgi apparatus				L3	Detected in many	0	6	6
GCNT4	5	TRUE	TRUE	FALSE	FALSE	FALSE	FALSE	TRUE	TRUE	FALSE	FALSE	FALSE	TRUE	1_8_10_O-linked glycosylation	Post-translational protein modification	Protein translation, folding, modification & degradation	Golgi apparatus				L3	Detected in many	0	2	2
GCNT7	5	TRUE	TRUE	FALSE	FALSE	FALSE	FALSE	TRUE	TRUE	FALSE	FALSE	FALSE	TRUE	1_8_10_O-linked glycosylation	Post-translational protein modification	Protein translation, folding, modification & degradation	Golgi apparatus				L3	Detected in some	0	4	4
GDF1	6	TRUE	TRUE	FALSE	FALSE	FALSE	TRUE	TRUE	TRUE	FALSE	FALSE	FALSE	TRUE	3_9_Development	Developmental	Developmental	EXTRACELLULAR				L3	Detected in many	0	6	6
GDF11	2	TRUE	FALSE	FALSE	FALSE	FALSE	FALSE	FALSE	FALSE	FALSE	FALSE	FALSE	TRUE	3_9_Development	Developmental	Developmental	EXTRACELLULAR				L3	Detected in all	0	1	1
GDF5	7	TRUE	TRUE	FALSE	TRUE	FALSE	FALSE	TRUE	TRUE	TRUE	FALSE	FALSE	TRUE	3_9_Development	Developmental	Developmental	EXTRACELLULAR				L3	Detected in some	0	19	19
GDF6	8	TRUE	TRUE	FALSE	TRUE	FALSE	FALSE	TRUE	TRUE	TRUE	FALSE	TRUE	TRUE	3_9_Development	Developmental	Developmental	EXTRACELLULAR				L3	Detected in many	0	3	3
GDNF	4	TRUE	TRUE	FALSE	FALSE	FALSE	TRUE	FALSE	FALSE	FALSE	FALSE	FALSE	TRUE	3_2_27_Signaling by Ret	Signaling - Cell fates	Signaling	EXTRACELLULAR				L3	Detected in many	0	4	4
GEMIN5	4	TRUE	FALSE	FALSE	FALSE	FALSE	FALSE	TRUE	TRUE	FALSE	FALSE	FALSE	TRUE	1_6_3_Metabolism of mRNA	Metabolism of mRNA & Translation	Protein translation, folding, modification & degradation	Nucleus				L3	Detected in all	0	4	4
GFRA1	6	TRUE	TRUE	FALSE	FALSE	FALSE	FALSE	TRUE	TRUE	FALSE	FALSE	TRUE	TRUE	3_2_27_Signaling by Ret	Signaling - Cell fates	Signaling	Cell membrane			L2	L3	Detected in many	1	12	13
GH1	6	TRUE	TRUE	FALSE	FALSE	FALSE	FALSE	TRUE	TRUE	FALSE	FALSE	TRUE	TRUE	3_2_28_Signaling by Growth hormone	Signaling - Cell fates	Signaling	EXTRACELLULAR			L2	L3	Detected in some	2	21	23
GHR	7	TRUE	TRUE	FALSE	TRUE	FALSE	FALSE	TRUE	TRUE	FALSE	FALSE	TRUE	TRUE	3_2_28_Signaling by Growth hormone	Signaling - Cell fates	Signaling	Cell membrane				L3	Detected in many	0	31	31
GIPC1	7	TRUE	TRUE	FALSE	FALSE	FALSE	FALSE	TRUE	TRUE	TRUE	FALSE	TRUE	TRUE	1_26_51_PDZ domain containing	Signaling - Other	Signaling	Cell-cell-junctions				L3	Detected in all	0	4	4
GIT1	9	TRUE	TRUE	FALSE	TRUE	FALSE	TRUE	TRUE	TRUE	TRUE	FALSE	TRUE	TRUE	1_26_33_Arf_GAP	ARF GTPases and regulators	Signaling	Cytosol			L2	L3	Detected in all	11	12	23
GJA1	6	TRUE	TRUE	FALSE	FALSE	FALSE	FALSE	TRUE	TRUE	TRUE	FALSE	FALSE	TRUE	3_4_Cell_cell_junctions_adhesion	Cell_cell_junctions_adhesion	Cell junction & adhesion	Cell-cell-junctions				L3	Detected in many	0	4	4
GJD3	3	TRUE	FALSE	FALSE	FALSE	FALSE	FALSE	FALSE	TRUE	FALSE	FALSE	FALSE	TRUE	3_4_Cell_cell_junctions_adhesion	Cell_cell_junctions_adhesion	Cell junction & adhesion	Cell-cell-junctions				L3	Detected in many	0	2	2
GKAP1	1	FALSE	FALSE	FALSE	FALSE	FALSE	TRUE	FALSE	FALSE	FALSE	FALSE	FALSE	FALSE	1_26_29_adaptors/scaffolds	Adapters/scaffolds	Signaling	Golgi apparatus		L1			Detected in all	0	1	1
GLI1	8	TRUE	TRUE	FALSE	TRUE	FALSE	FALSE	TRUE	TRUE	TRUE	FALSE	TRUE	TRUE	1_5_2_Transcription factors	Transcription & transcription factors	Transcription	Nucleus			L2	L3	Detected in many	106	29	135
GLI3	8	TRUE	TRUE	FALSE	TRUE	FALSE	FALSE	TRUE	TRUE	TRUE	FALSE	TRUE	TRUE	1_5_2_Transcription factors	Transcription & transcription factors	Transcription	Nucleus			L2	L3	Detected in many	111	14	125
GLIS2	8	TRUE	TRUE	FALSE	TRUE	FALSE	FALSE	TRUE	TRUE	TRUE	FALSE	TRUE	TRUE	1_5_2_Transcription factors	Transcription & transcription factors	Transcription	Nucleus			L2	L3	Detected in many	0	14	14
GLMN	7	TRUE	TRUE	FALSE	FALSE	FALSE	FALSE	TRUE	TRUE	TRUE	TRUE	FALSE	TRUE	1_8_6_Protein ubiquitination	Post-translational protein modification	Protein translation, folding, modification & degradation	Cytosol				L3	Detected in all	0	4	4
GMFB	4	TRUE	FALSE	FALSE	FALSE	FALSE	FALSE	TRUE	TRUE	FALSE	FALSE	FALSE	TRUE	1_15_1_Actin	Cytoskeleton	Cytoskeleton	Microfilaments (Actin)				L3	Detected in all	0	2	2
GNA12	7	TRUE	TRUE	FALSE	FALSE	FALSE	TRUE	TRUE	TRUE	FALSE	FALSE	TRUE	TRUE	1_26_49_G protein	Signaling - G protein	Signaling	Cell membrane				L3	Detected in all	0	10	10
GNA13	7	TRUE	TRUE	FALSE	TRUE	FALSE	FALSE	TRUE	TRUE	FALSE	FALSE	TRUE	TRUE	1_26_49_G protein	Signaling - G protein	Signaling	Cell membrane			L2	L3	Detected in all	7	9	16
GNAI1	8	TRUE	TRUE	FALSE	FALSE	FALSE	FALSE	TRUE	TRUE	TRUE	TRUE	TRUE	TRUE	1_26_49_G protein	Signaling - G protein	Signaling	Cell membrane		L1		L3	Detected in all	13	10	23
GNAI2	4	TRUE	TRUE	FALSE	FALSE	FALSE	FALSE	FALSE	FALSE	FALSE	FALSE	TRUE	TRUE	1_26_49_G protein	Signaling - G protein	Signaling	Cell membrane				L3	Detected in all	0	3	3
GNAI3	6	TRUE	TRUE	FALSE	FALSE	FALSE	FALSE	TRUE	TRUE	FALSE	FALSE	TRUE	TRUE	1_26_49_G protein	Signaling - G protein	Signaling	Cell membrane		L1		L3	Detected in all	9	7	16
GNAO1	6	TRUE	TRUE	FALSE	FALSE	FALSE	FALSE	TRUE	TRUE	FALSE	FALSE	TRUE	TRUE	1_26_49_G protein	Signaling - G protein	Signaling	Cell membrane				L3	Detected in many	0	9	9
GNAQ	9	TRUE	TRUE	FALSE	FALSE	FALSE	TRUE	TRUE	TRUE	TRUE	TRUE	TRUE	TRUE	1_26_49_G protein	Signaling - G protein	Signaling	Cell membrane			L2	L3	Detected in all	15	16	31
GNAZ	6	TRUE	TRUE	FALSE	FALSE	FALSE	FALSE	TRUE	TRUE	FALSE	FALSE	TRUE	TRUE	1_26_49_G protein	Signaling - G protein	Signaling	Cell membrane			L2	L3	Detected in many	1	9	10
GNB1	6	TRUE	TRUE	FALSE	FALSE	FALSE	FALSE	TRUE	TRUE	FALSE	FALSE	TRUE	TRUE	1_26_49_G protein	Signaling - G protein	Signaling	Cell membrane				L3	Detected in all	0	8	8
GNB1L	6	TRUE	TRUE	FALSE	FALSE	FALSE	FALSE	TRUE	TRUE	FALSE	FALSE	TRUE	TRUE	1_26_49_G protein	Signaling - G protein	Signaling	Cell membrane				L3	Detected in all	0	4	4
GNB2	8	TRUE	TRUE	FALSE	TRUE	FALSE	FALSE	TRUE	TRUE	TRUE	FALSE	TRUE	TRUE	1_26_49_G protein	Signaling - G protein	Signaling	Cell membrane		L1		L3	Detected in all	38	6	44
GNB3	6	TRUE	TRUE	FALSE	FALSE	FALSE	FALSE	TRUE	TRUE	FALSE	FALSE	TRUE	TRUE	1_26_49_G protein	Signaling - G protein	Signaling	Cell membrane				L3	Detected in many	0	1	1
GNB4	4	TRUE	TRUE	FALSE	FALSE	FALSE	FALSE	TRUE	FALSE	FALSE	FALSE	FALSE	TRUE	1_26_49_G protein	Signaling - G protein	Signaling	Cell membrane				L3	Detected in all	0	2	2
GNB5	6	TRUE	TRUE	FALSE	FALSE	FALSE	FALSE	TRUE	TRUE	FALSE	FALSE	TRUE	TRUE	1_26_49_G protein	Signaling - G protein	Signaling	Cell membrane				L3	Detected in all	0	7	7
GNG12	6	TRUE	TRUE	FALSE	FALSE	FALSE	FALSE	TRUE	TRUE	FALSE	FALSE	TRUE	TRUE	1_26_49_G protein	Signaling - G protein	Signaling	Cell membrane				L3	Detected in many	0	8	8
GNG2	7	TRUE	TRUE	FALSE	TRUE	FALSE	FALSE	TRUE	TRUE	FALSE	FALSE	TRUE	TRUE	1_26_49_G protein	Signaling - G protein	Signaling	Cell membrane				L3	Detected in all	0	7	7
GNG4	4	TRUE	TRUE	FALSE	FALSE	FALSE	FALSE	TRUE	FALSE	FALSE	FALSE	FALSE	TRUE	1_26_49_G protein	Signaling - G protein	Signaling	Cell membrane			L2	L3	Detected in many	1	6	7
GNG7	6	TRUE	TRUE	FALSE	FALSE	FALSE	FALSE	TRUE	TRUE	FALSE	FALSE	TRUE	TRUE	1_26_49_G protein	Signaling - G protein	Signaling	Cell membrane				L3	Detected in many	0	10	10
GNPTAB	1	FALSE	FALSE	FALSE	FALSE	FALSE	FALSE	FALSE	TRUE	FALSE	FALSE	FALSE	FALSE	1_17_Metabolism of carbohydrates	Carbohydrate metabolism	Metabolism	Golgi apparatus		L1			Detected in all	0	1	1
GOLGA2	1	FALSE	FALSE	FALSE	FALSE	FALSE	FALSE	FALSE	TRUE	FALSE	FALSE	FALSE	FALSE	1_13_Golgi Apparatus	Endoplasmic Reticulum & Golgi	Organelles	Golgi apparatus		L1			Detected in all	0	1	1
GOLPH3	1	FALSE	FALSE	FALSE	FALSE	FALSE	FALSE	FALSE	TRUE	FALSE	FALSE	FALSE	FALSE	1_13_Golgi Apparatus	Endoplasmic Reticulum & Golgi	Organelles	Golgi apparatus		L1			Detected in all	0	1	1
GORASP2	1	FALSE	FALSE	TRUE	FALSE	FALSE	FALSE	FALSE	FALSE	FALSE	FALSE	FALSE	FALSE	1_13_Golgi Apparatus	Endoplasmic Reticulum & Golgi	Organelles	Golgi apparatus		L1			Detected in all	0	1	1
GP1BA	5	TRUE	TRUE	FALSE	FALSE	FALSE	FALSE	TRUE	TRUE	FALSE	FALSE	FALSE	TRUE	3_11_Hemostasis	Hemostasis	Other	Cell membrane			L2	L3	Detected in many	0	19	19
GP1BB	2	FALSE	FALSE	FALSE	FALSE	FALSE	FALSE	TRUE	TRUE	FALSE	FALSE	FALSE	FALSE	3_11_Hemostasis	Hemostasis	Other	Cell membrane			L2	L3	Detected in many	0	4	4
GPBP1L1	1	FALSE	TRUE	FALSE	FALSE	FALSE	FALSE	FALSE	FALSE	FALSE	FALSE	FALSE	FALSE	1_5_2_Transcription factors	Transcription & transcription factors	Transcription	Nucleus		L1			Detected in all	0	1	1
GPC3	9	TRUE	TRUE	FALSE	FALSE	FALSE	TRUE	TRUE	TRUE	TRUE	TRUE	TRUE	TRUE	1_17_Metabolism of carbohydrates	Carbohydrate metabolism	Metabolism	EXTRACELLULAR				L3	Detected in many	0	12	12
GPR156	1	FALSE	FALSE	FALSE	FALSE	FALSE	TRUE	FALSE	FALSE	FALSE	FALSE	FALSE	FALSE	3_6_1_Orphan and other 7TM receptors	GPCR signaling	Signaling	Cell membrane		L1			Detected in many	0	1	1
GPR182	2	FALSE	TRUE	FALSE	FALSE	FALSE	FALSE	FALSE	FALSE	FALSE	TRUE	FALSE	FALSE	3_6_1_Orphan and other 7TM receptors	GPCR signaling	Signaling	Cell membrane		L1			Detected in some	0	2	2
GPR45	5	TRUE	TRUE	FALSE	FALSE	FALSE	TRUE	TRUE	FALSE	FALSE	FALSE	FALSE	TRUE	3_6_1_Orphan and other 7TM receptors	GPCR signaling	Signaling	Cell membrane			L2	L3	Detected in some	0	3	3
GPR62	3	TRUE	FALSE	FALSE	FALSE	FALSE	FALSE	FALSE	TRUE	FALSE	FALSE	FALSE	TRUE	3_6_1_Orphan and other 7TM receptors	GPCR signaling	Signaling	Vesicles				L3	Detected in many	0	2	2
GRAP	10	TRUE	TRUE	FALSE	TRUE	FALSE	TRUE	TRUE	TRUE	TRUE	TRUE	TRUE	TRUE	1_26_29_adapters/scaffolds	Adapters/scaffolds	Signaling	Cytosol			L2	L3	Detected in many	18	37	55
GRAP2	8	TRUE	TRUE	FALSE	FALSE	FALSE	TRUE	TRUE	TRUE	TRUE	FALSE	TRUE	TRUE	1_26_29_adapters/scaffolds	Adapters/scaffolds	Signaling	Vesicles			L2	L3	Detected in many	50	17	67
GRAPL	6	TRUE	TRUE	FALSE	FALSE	FALSE	FALSE	TRUE	TRUE	FALSE	FALSE	TRUE	TRUE	1_26_29_adapters/scaffolds	Adapters/scaffolds	Signaling	Cytosol				L3	Detected in many	0	4	4
GRASP	6	TRUE	TRUE	FALSE	FALSE	FALSE	FALSE	TRUE	TRUE	FALSE	FALSE	TRUE	TRUE	3_3_Neuronal System_synapses_channels	Neuronal System_synapses_channels	Neuronal System_synapses_channels	Cell membrane				L3	Detected in all	0	2	2
GRB10	8	TRUE	TRUE	FALSE	TRUE	FALSE	FALSE	TRUE	TRUE	TRUE	FALSE	TRUE	TRUE	1_26_29_adapters/scaffolds	Adapters/scaffolds	Signaling	Cytosol	L0		L2	L3	Detected in all	76	20	96
GRB14	9	TRUE	TRUE	FALSE	FALSE	FALSE	TRUE	TRUE	TRUE	TRUE	TRUE	TRUE	TRUE	1_26_29_adapters/scaffolds	Adapters/scaffolds	Signaling	Cytosol	L0		L2	L3	Detected in many	54	18	72
GRB2	10	TRUE	TRUE	FALSE	TRUE	FALSE	TRUE	TRUE	TRUE	TRUE	TRUE	TRUE	TRUE	1_26_29_adapters/scaffolds	Adapters/scaffolds	Signaling	Cytosol		L1	L2	L3	Detected in all	316	109	425
GRB7	8	TRUE	TRUE	FALSE	FALSE	FALSE	FALSE	TRUE	TRUE	TRUE	TRUE	TRUE	TRUE	1_26_29_adapters/scaffolds	Adapters/scaffolds	Signaling	Cytosol	L0		L2	L3	Detected in many	40	16	56
GREM2	4	TRUE	FALSE	FALSE	FALSE	FALSE	TRUE	FALSE	TRUE	FALSE	FALSE	FALSE	TRUE	3_2_14_Signaling by BMP	Signaling - Cell fates	Signaling	EXTRACELLULAR		L1		L3	Detected in many	0	3	3
GRIA1	9	TRUE	TRUE	FALSE	TRUE	FALSE	FALSE	TRUE	TRUE	TRUE	TRUE	TRUE	TRUE	3_3_Neuronal System_synapses_channels	Neuronal System_synapses_channels	Neuronal System_synapses_channels	Cell membrane			L2	L3	Detected in many	6	17	23
GRIA2	6	TRUE	TRUE	FALSE	FALSE	FALSE	FALSE	TRUE	TRUE	FALSE	FALSE	TRUE	TRUE	3_3_Neuronal System_synapses_channels	Neuronal System_synapses_channels	Neuronal System_synapses_channels	Cell membrane			L2	L3	Detected in many	3	27	30
GRIA3	9	TRUE	TRUE	FALSE	FALSE	FALSE	TRUE	TRUE	TRUE	TRUE	TRUE	TRUE	TRUE	3_3_Neuronal System_synapses_channels	Neuronal System_synapses_channels	Neuronal System_synapses_channels	Cell membrane			L2	L3	Detected in many	0	13	13
GRIA4	7	TRUE	TRUE	FALSE	TRUE	FALSE	FALSE	TRUE	TRUE	FALSE	FALSE	TRUE	TRUE	3_3_Neuronal System_synapses_channels	Neuronal System_synapses_channels	Neuronal System_synapses_channels	Cell membrane			L2	L3	Detected in many	0	11	11
GRIK1	6	TRUE	TRUE	FALSE	FALSE	FALSE	FALSE	TRUE	TRUE	FALSE	FALSE	TRUE	TRUE	3_3_Neuronal System_synapses_channels	Neuronal System_synapses_channels	Neuronal System_synapses_channels	Cell membrane			L2	L3	Detected in many	1	13	14
GRIK2	6	TRUE	TRUE	FALSE	FALSE	FALSE	FALSE	TRUE	TRUE	FALSE	FALSE	TRUE	TRUE	3_3_Neuronal System_synapses_channels	Neuronal System_synapses_channels	Neuronal System_synapses_channels	Cell membrane			L2	L3	Detected in many	3	14	17
GRIK3	6	TRUE	TRUE	FALSE	FALSE	FALSE	FALSE	TRUE	TRUE	FALSE	FALSE	TRUE	TRUE	3_3_Neuronal System_synapses_channels	Neuronal System_synapses_channels	Neuronal System_synapses_channels	Cell membrane				L3	Detected in many	0	8	8
GRIN1	10	TRUE	TRUE	FALSE	TRUE	FALSE	TRUE	TRUE	TRUE	TRUE	TRUE	TRUE	TRUE	3_3_Neuronal System_synapses_channels	Neuronal System_synapses_channels	Neuronal System_synapses_channels	Cell membrane			L2	L3	Detected in many	2	15	17
GRIN2A	7	TRUE	TRUE	FALSE	FALSE	FALSE	FALSE	TRUE	TRUE	FALSE	TRUE	TRUE	TRUE	3_3_Neuronal System_synapses_channels	Neuronal System_synapses_channels	Neuronal System_synapses_channels	Cell membrane				L3	Detected in some	0	12	12
GRIN2B	7	TRUE	TRUE	FALSE	FALSE	FALSE	FALSE	TRUE	TRUE	FALSE	TRUE	TRUE	TRUE	3_3_Neuronal System_synapses_channels	Neuronal System_synapses_channels	Neuronal System_synapses_channels	Cell membrane			L2	L3	Detected in some	0	13	13
GRIN2C	3	TRUE	FALSE	FALSE	FALSE	FALSE	FALSE	FALSE	TRUE	FALSE	FALSE	FALSE	TRUE	3_3_Neuronal System_synapses_channels	Neuronal System_synapses_channels	Neuronal System_synapses_channels	Cell membrane				L3	Detected in some	0	2	2
GRIN2D	10	TRUE	TRUE	FALSE	TRUE	FALSE	TRUE	TRUE	TRUE	TRUE	TRUE	TRUE	TRUE	3_3_Neuronal System_synapses_channels	Neuronal System_synapses_channels	Neuronal System_synapses_channels	Cell membrane			L2	L3	Detected in some	4	15	19
GRIN3B	2	TRUE	FALSE	FALSE	FALSE	FALSE	FALSE	FALSE	FALSE	FALSE	FALSE	FALSE	TRUE	3_3_Neuronal System_synapses_channels	Neuronal System_synapses_channels	Neuronal System_synapses_channels	Cell membrane				L3	Detected in some	0	1	1
GRIP1	9	TRUE	TRUE	FALSE	FALSE	FALSE	TRUE	TRUE	TRUE	TRUE	TRUE	TRUE	TRUE	3_3_Neuronal System_synapses_channels	Neuronal System_synapses_channels	Neuronal System_synapses_channels	Cytosol			L2	L3	Detected in many	23	12	35
GRK1	6	FALSE	TRUE	FALSE	FALSE	FALSE	FALSE	TRUE	TRUE	TRUE	TRUE	TRUE	FALSE	1_29_Phototransduction	Phototransduction & Retinoic cycle	Metabolism	Other				L3	Detected in some	0	1	1
GRK2	8	TRUE	TRUE	FALSE	FALSE	FALSE	FALSE	TRUE	TRUE	TRUE	TRUE	TRUE	TRUE	1_26_34_other_kinases	Protein kinases	Signaling	Cytosol			L2	L3	Detected in all	21	17	38
GRK3	5	TRUE	TRUE	FALSE	FALSE	FALSE	FALSE	TRUE	TRUE	FALSE	FALSE	FALSE	TRUE	1_26_34_other_kinases	Protein kinases	Signaling	Cytosol				L3	Detected in many	0	4	4
GRK4	3	TRUE	FALSE	FALSE	FALSE	FALSE	FALSE	TRUE	FALSE	FALSE	FALSE	FALSE	TRUE	1_29_Phototransduction	Phototransduction & Retinoic cycle	Metabolism	Other				L3	Detected in all	0	2	2
GRK5	8	TRUE	TRUE	FALSE	FALSE	FALSE	FALSE	TRUE	TRUE	TRUE	TRUE	TRUE	TRUE	1_26_28_serine/threonine kinase	Protein kinases	Signaling	Cytosol				L3	Detected in all	0	11	11
GRK6	8	TRUE	TRUE	FALSE	FALSE	FALSE	FALSE	TRUE	TRUE	TRUE	TRUE	TRUE	TRUE	1_26_34_other_kinases	Protein kinases	Signaling	Cytosol				L3	Detected in all	0	7	7
GRK7	6	TRUE	TRUE	FALSE	FALSE	FALSE	FALSE	TRUE	TRUE	FALSE	FALSE	TRUE	TRUE	1_29_Phototransduction	Phototransduction & Retinoic cycle	Metabolism	Other				L3	Detected in some	0	2	2
GRM1	6	TRUE	TRUE	FALSE	FALSE	FALSE	FALSE	TRUE	TRUE	FALSE	FALSE	TRUE	TRUE	3_6_41_Metabotropic glutamate receptors	Neuronal System_synapses_channels	Neuronal System_synapses_channels	Cell membrane				L3	Detected in some	0	14	14
GRM3	5	TRUE	TRUE	FALSE	FALSE	FALSE	FALSE	TRUE	TRUE	FALSE	FALSE	FALSE	TRUE	3_6_41_Metabotropic glutamate receptors	Neuronal System_synapses_channels	Neuronal System_synapses_channels	Cell membrane			L2	L3	Detected in many	1	9	10
GRM5	9	TRUE	TRUE	FALSE	FALSE	FALSE	TRUE	TRUE	TRUE	TRUE	TRUE	TRUE	TRUE	3_6_41_Metabotropic glutamate receptors	Neuronal System_synapses_channels	Neuronal System_synapses_channels	Cell membrane				L3	Detected in some	0	11	11
GRN	1	FALSE	FALSE	FALSE	FALSE	FALSE	FALSE	FALSE	FALSE	TRUE	FALSE	FALSE	FALSE	3_5_2_Innate Immune System	Innate Immune System	Immune system & Inflammation	EXTRACELLULAR		L1			Detected in all	0	1	1
GRWD1	6	TRUE	TRUE	FALSE	FALSE	FALSE	FALSE	TRUE	TRUE	FALSE	FALSE	TRUE	TRUE	1_3_Chromatin organization	Chromatin organization	Chromatin organization & DNA repair	Chromatin				L3	Detected in all	0	3	3
GSK3A	7	TRUE	TRUE	FALSE	TRUE	FALSE	FALSE	TRUE	TRUE	FALSE	FALSE	TRUE	TRUE	1_26_34_other_kinases	Protein kinases	Signaling	Cytosol			L2	L3	Detected in all	20	13	33
GSK3B	9	TRUE	TRUE	FALSE	TRUE	FALSE	TRUE	TRUE	TRUE	TRUE	FALSE	TRUE	TRUE	1_26_34_other_kinases	Protein kinases	Signaling	Cytosol			L2	L3	Detected in all	48	66	114
GTF2A1L	6	TRUE	TRUE	FALSE	FALSE	FALSE	FALSE	TRUE	TRUE	FALSE	FALSE	TRUE	TRUE	1_5_2_Transcription factors	Transcription & transcription factors	Transcription	Nucleus				L3	Detected in some	0	7	7
GTF3C2	2	TRUE	FALSE	FALSE	FALSE	FALSE	FALSE	FALSE	FALSE	FALSE	FALSE	FALSE	TRUE	1_5_2_Transcription factors	Transcription & transcription factors	Transcription	Nucleus				L3	Detected in all	0	1	1
HASPIN	5	TRUE	TRUE	FALSE	FALSE	FALSE	FALSE	TRUE	TRUE	FALSE	FALSE	FALSE	TRUE	1_3_Chromatin organization	Chromatin organization	Chromatin organization & DNA repair	Nucleus				L3	Detected in many	0	2	2
HAVCR2	2	FALSE	TRUE	FALSE	FALSE	FALSE	FALSE	TRUE	FALSE	FALSE	FALSE	FALSE	FALSE	3_5_1_Adaptive Immune System	Adaptive Immune System	Immune system & Inflammation	Cell membrane		L1			Detected in all	0	2	2
HAX1	1	FALSE	FALSE	FALSE	FALSE	FALSE	FALSE	FALSE	FALSE	FALSE	TRUE	FALSE	FALSE	1_15_1_Actin	Cytoskeleton	Cytoskeleton	Microfilaments (Actin)		L1			Detected in all	0	1	1
HBEGF	7	TRUE	TRUE	FALSE	FALSE	FALSE	FALSE	TRUE	TRUE	TRUE	FALSE	TRUE	TRUE	3_2_22_ERBB family signaling	Signaling - Cell fates	Signaling	EXTRACELLULAR				L3	Detected in all	0	6	6
HCK	6	TRUE	TRUE	FALSE	FALSE	FALSE	FALSE	TRUE	TRUE	FALSE	FALSE	TRUE	TRUE	1_26_30_non-receptor tyrosine kinase	Protein kinases	Signaling	Cytosol				L3	Detected in many	0	1	1
HDAC3	9	TRUE	TRUE	FALSE	FALSE	FALSE	TRUE	TRUE	TRUE	TRUE	TRUE	TRUE	TRUE	1_3_Chromatin organization	Chromatin organization	Chromatin organization & DNA repair	Chromatin			L2	L3	Detected in all	28	17	45
HDAC6	8	TRUE	TRUE	FALSE	FALSE	FALSE	FALSE	TRUE	TRUE	TRUE	TRUE	TRUE	TRUE	1_3_Chromatin organization	Chromatin organization	Chromatin organization & DNA repair	Chromatin				L3	Detected in all	0	15	15
HECW1	9	TRUE	TRUE	FALSE	FALSE	FALSE	TRUE	TRUE	TRUE	TRUE	TRUE	TRUE	TRUE	1_8_6_Protein ubiquitination	Post-translational protein modification	Protein translation, folding, modification & degradation	Cytosol				L3	Detected in many	0	8	8
HECW2	6	TRUE	TRUE	FALSE	FALSE	FALSE	FALSE	TRUE	TRUE	FALSE	FALSE	TRUE	TRUE	1_8_6_Protein ubiquitination	Post-translational protein modification	Protein translation, folding, modification & degradation	Microtubules				L3	Detected in many	0	8	8
HERC1	5	TRUE	TRUE	FALSE	FALSE	FALSE	FALSE	TRUE	TRUE	FALSE	FALSE	FALSE	TRUE	1_26_32_Arf_GEF	ARF GTPases and regulators	Signaling	Cytosol				L3	Detected in all	0	5	5
HES6	1	FALSE	TRUE	FALSE	FALSE	FALSE	FALSE	FALSE	FALSE	FALSE	FALSE	FALSE	FALSE	1_5_2_Transcription factors	Transcription & transcription factors	Transcription	Nucleus		L1			Detected in many	0	1	1
HGF	5	TRUE	TRUE	FALSE	FALSE	FALSE	FALSE	TRUE	TRUE	FALSE	FALSE	FALSE	TRUE	3_2_3_Signaling by MET	Signaling - Cell fates	Signaling	EXTRACELLULAR				L3	Detected in many	0	28	28
HGS	9	TRUE	TRUE	FALSE	FALSE	FALSE	TRUE	TRUE	TRUE	TRUE	TRUE	TRUE	TRUE	3_2_3_Signaling by MET	Signaling - Cell fates	Signaling	Vesicles			L2	L3	Detected in all	26	31	57
HHAT	6	TRUE	TRUE	FALSE	FALSE	FALSE	FALSE	TRUE	TRUE	FALSE	FALSE	TRUE	TRUE	3_9_Development	Developmental	Developmental	Endoplasmic reticulum				L3	Detected in all	0	7	7
HHIP	6	TRUE	TRUE	FALSE	FALSE	FALSE	FALSE	TRUE	TRUE	FALSE	FALSE	TRUE	TRUE	3_2_5_Signaling by Hedgehog	Signaling - Cell fates	Signaling	EXTRACELLULAR				L3	Detected in many	0	21	21
HIF1A	9	TRUE	TRUE	FALSE	FALSE	FALSE	TRUE	TRUE	TRUE	TRUE	TRUE	TRUE	TRUE	1_25_3_Cellular response to hypoxia	Signaling - ROS/hypoxia, heat stress	Signaling	Nucleus				L3	Detected in all	0	37	37
HIPK1	6	TRUE	TRUE	FALSE	FALSE	FALSE	FALSE	TRUE	TRUE	FALSE	FALSE	TRUE	TRUE	1_26_28_serine/threonine kinase	Protein kinases	Signaling	Nucleus				L3	Detected in all	0	5	5
HIPK2	9	TRUE	TRUE	FALSE	FALSE	FALSE	TRUE	TRUE	TRUE	TRUE	TRUE	TRUE	TRUE	1_26_28_serine/threonine kinase	Protein kinases	Signaling	Nucleus			L2	L3	Detected in all	23	15	38
HIPK3	9	TRUE	TRUE	FALSE	FALSE	FALSE	TRUE	TRUE	TRUE	TRUE	TRUE	TRUE	TRUE	1_26_28_serine/threonine kinase	Protein kinases	Signaling	Nucleus				L3	Detected in all	0	7	7
HIPK4	2	TRUE	FALSE	FALSE	FALSE	FALSE	FALSE	FALSE	FALSE	FALSE	FALSE	FALSE	TRUE	1_26_28_serine/threonine kinase	Protein kinases	Signaling	Nucleus				L3	Detected in some	0	1	1
HIRA	6	TRUE	TRUE	FALSE	FALSE	FALSE	FALSE	TRUE	TRUE	FALSE	FALSE	TRUE	TRUE	1_3_Chromatin organization	Chromatin organization	Chromatin organization & DNA repair	Chromatin				L3	Detected in all	0	9	9
HNF1A	8	TRUE	TRUE	FALSE	TRUE	FALSE	FALSE	TRUE	TRUE	FALSE	TRUE	TRUE	TRUE	1_5_2_Transcription factors	Transcription & transcription factors	Transcription	Nucleus			L2	L3	Detected in some	6	11	17
HNF4A	10	TRUE	TRUE	FALSE	TRUE	FALSE	TRUE	TRUE	TRUE	TRUE	TRUE	TRUE	TRUE	1_5_2_Transcription factors	Transcription & transcription factors	Transcription	Nucleus			L2	L3	Detected in some	26	22	48
HNRNPCL2	1	FALSE	TRUE	FALSE	FALSE	FALSE	FALSE	FALSE	FALSE	FALSE	FALSE	FALSE	FALSE	1_6_3_Metabolism of mRNA	Metabolism of mRNA & Translation	Protein translation, folding, modification & degradation	Nucleus		L1			Not detected	0	1	1
HOMER1	6	TRUE	TRUE	FALSE	FALSE	FALSE	FALSE	TRUE	TRUE	TRUE	FALSE	FALSE	TRUE	3_3_Neuronal System_synapses_channels	Neuronal System_synapses_channels	Neuronal System_synapses_channels	Cytosol				L3	Detected in many	0	6	6
HOMER2	6	TRUE	TRUE	FALSE	FALSE	FALSE	FALSE	TRUE	TRUE	FALSE	FALSE	TRUE	TRUE	3_3_Neuronal System_synapses_channels	Neuronal System_synapses_channels	Neuronal System_synapses_channels	Cytosol				L3	Detected in many	0	5	5
HOXA1	1	FALSE	FALSE	TRUE	FALSE	FALSE	FALSE	FALSE	FALSE	FALSE	FALSE	FALSE	FALSE	1_5_2_Transcription factors	Transcription & transcription factors	Transcription	Nucleus		L1			Detected in many	0	1	1
HOXC8	6	TRUE	TRUE	FALSE	FALSE	FALSE	FALSE	TRUE	TRUE	TRUE	FALSE	FALSE	TRUE	1_5_2_Transcription factors	Transcription & transcription factors	Transcription	Nucleus				L3	Detected in many	0	4	4
HP	1	FALSE	FALSE	FALSE	FALSE	FALSE	TRUE	FALSE	FALSE	FALSE	FALSE	FALSE	FALSE	3_11_Hemostasis	Hemostasis	Other	EXTRACELLULAR		L1			Detected in some	0	1	1
ACTL7A	3	TRUE	FALSE	FALSE	FALSE	FALSE	FALSE	FALSE	TRUE	FALSE	FALSE	FALSE	TRUE	1_15_1_Actin	Cytoskeleton	Cytoskeleton	Microfilaments (Actin)				L3	Detected in single	0	2	2
HRAS	10	TRUE	TRUE	FALSE	TRUE	FALSE	TRUE	TRUE	TRUE	TRUE	TRUE	TRUE	TRUE	1_26_1_Ras	Ras GTPases and regulators	Signaling	Cell membrane			L2	L3	Detected in all	25	32	57
HSH2D	3	TRUE	FALSE	FALSE	FALSE	FALSE	FALSE	TRUE	FALSE	FALSE	FALSE	FALSE	TRUE	1_26_29_adaptors/scaffolds	Adapters/scaffolds	Signaling	Nucleus				L3	Detected in many	0	2	2
HSPA1A	1	FALSE	FALSE	FALSE	FALSE	FALSE	FALSE	FALSE	FALSE	TRUE	FALSE	FALSE	FALSE	1_25_4_Cellular response to heat stress	Signaling - ROS/hypoxia, heat stress	Signaling	Cytosol		L1			Detected in all	0	1	1
HSPA2	1	FALSE	FALSE	FALSE	FALSE	FALSE	FALSE	FALSE	FALSE	TRUE	FALSE	FALSE	FALSE	1_25_4_Cellular response to heat stress	Signaling - ROS/hypoxia, heat stress	Signaling	Microtubules		L1			Detected in many	0	1	1
HSPA8	1	FALSE	FALSE	FALSE	FALSE	FALSE	FALSE	FALSE	TRUE	FALSE	FALSE	FALSE	FALSE	1_25_4_Cellular response to heat stress	Signaling - ROS/hypoxia, heat stress	Signaling	Cytosol		L1			Detected in all	0	1	1
HSPB6	3	TRUE	FALSE	FALSE	FALSE	FALSE	FALSE	FALSE	TRUE	FALSE	FALSE	FALSE	TRUE	1_13_Golgi Apparatus	Endoplasmic Reticulum & Golgi	Organelles	Golgi apparatus				L3	Detected in many	0	2	2
HSPB8	1	FALSE	FALSE	FALSE	FALSE	FALSE	FALSE	FALSE	FALSE	FALSE	TRUE	FALSE	FALSE	1_25_4_Cellular response to heat stress	Signaling - ROS/hypoxia, heat stress	Signaling	Cytosol		L1			Detected in many	0	1	1
HTR2A	6	TRUE	TRUE	FALSE	FALSE	FALSE	FALSE	TRUE	TRUE	FALSE	FALSE	TRUE	TRUE	3_6_3_5-Hydroxytryptamine receptors	Neuronal System_synapses_channels	Neuronal System_synapses_channels	Cell membrane			L2	L3	Detected in many	0	8	8
HTR2C	5	TRUE	TRUE	FALSE	FALSE	FALSE	FALSE	TRUE	TRUE	FALSE	FALSE	FALSE	TRUE	3_6_3_5-Hydroxytryptamine receptors	Neuronal System_synapses_channels	Neuronal System_synapses_channels	Cell membrane				L3	Detected in some	0	6	6
HTT	10	TRUE	TRUE	FALSE	TRUE	FALSE	TRUE	TRUE	TRUE	TRUE	TRUE	TRUE	TRUE	1_15_4_Tubulin	Cytoskeleton	Cytoskeleton	Microtubules				L3	Detected in all	0	14	14
HUNK	9	TRUE	TRUE	FALSE	FALSE	FALSE	TRUE	TRUE	TRUE	TRUE	TRUE	TRUE	TRUE	1_26_28_serine/threonine kinase	Protein kinases	Signaling	Nucleus				L3	Detected in many	0	9	9
HUS1	6	TRUE	TRUE	FALSE	FALSE	FALSE	FALSE	TRUE	TRUE	FALSE	FALSE	TRUE	TRUE	1_4_DNA Repair	DNA Repair	Chromatin organization & DNA repair	Nucleus			L2	L3	Detected in all	5	10	15
HYAL2	6	TRUE	TRUE	FALSE	FALSE	FALSE	FALSE	TRUE	TRUE	FALSE	FALSE	TRUE	TRUE	1_17_Metabolism of carbohydrates	Carbohydrate metabolism	Metabolism	Cell membrane				L3	Detected in all	0	4	4
IDE	6	TRUE	TRUE	FALSE	FALSE	FALSE	FALSE	TRUE	TRUE	FALSE	FALSE	TRUE	TRUE	1_8_20_Protein processing/proteolysis	Protein folding & repair	Protein translation, folding, modification & degradation	EXTRACELLULAR				L3	Detected in all	0	4	4
IFNAR1	9	TRUE	TRUE	FALSE	FALSE	FALSE	TRUE	TRUE	TRUE	TRUE	TRUE	TRUE	TRUE	3_5_3_Cytokine Signaling in Immune system	GPCR signaling	Signaling	Cell membrane			L2	L3	Detected in all	19	13	32
IFNAR2	8	TRUE	TRUE	FALSE	FALSE	FALSE	TRUE	TRUE	TRUE	TRUE	TRUE	FALSE	TRUE	3_5_3_Cytokine Signaling in Immune system	GPCR signaling	Signaling	Cell membrane				L3	Detected in all	0	24	24
IFNG	5	TRUE	TRUE	FALSE	FALSE	FALSE	FALSE	TRUE	TRUE	FALSE	FALSE	FALSE	TRUE	3_5_3_Cytokine Signaling in Immune system	GPCR signaling	Signaling	EXTRACELLULAR				L3	Detected in many	0	20	20
IFNGR1	5	TRUE	TRUE	FALSE	FALSE	FALSE	FALSE	TRUE	TRUE	FALSE	FALSE	FALSE	TRUE	3_5_3_Cytokine Signaling in Immune system	GPCR signaling	Signaling	Cell membrane				L3	Detected in all	0	5	5
IFNGR2	4	TRUE	TRUE	FALSE	FALSE	FALSE	FALSE	TRUE	FALSE	FALSE	FALSE	FALSE	TRUE	3_5_3_Cytokine Signaling in Immune system	GPCR signaling	Signaling	Cell membrane				L3	Detected in all	0	6	6
IFNL3	3	TRUE	TRUE	FALSE	FALSE	FALSE	FALSE	FALSE	FALSE	FALSE	FALSE	FALSE	TRUE	3_5_3_Cytokine Signaling in Immune system	GPCR signaling	Signaling	EXTRACELLULAR				L3	Detected in some	0	1	1
IFNLR1	4	TRUE	TRUE	FALSE	FALSE	FALSE	FALSE	TRUE	FALSE	FALSE	FALSE	FALSE	TRUE	3_5_3_Cytokine Signaling in Immune system	GPCR signaling	Signaling	Cell membrane				L3	Detected in many	0	3	3
IFT122	6	TRUE	TRUE	FALSE	FALSE	FALSE	FALSE	TRUE	TRUE	FALSE	FALSE	TRUE	TRUE	1_16_Cilium assembly	Cytoskeleton	Cytoskeleton	Cilia			L2	L3	Detected in all	80	4	84
IFT140	6	TRUE	TRUE	FALSE	FALSE	FALSE	FALSE	TRUE	TRUE	FALSE	FALSE	TRUE	TRUE	1_16_Cilium assembly	Cytoskeleton	Cytoskeleton	Cilia				L3	Detected in all	0	6	6
IFT20	1	FALSE	FALSE	FALSE	FALSE	FALSE	FALSE	FALSE	TRUE	FALSE	FALSE	FALSE	FALSE	1_16_Cilium assembly	Cytoskeleton	Cytoskeleton	Cilia		L1			Detected in all	0	1	1
IFT43	1	FALSE	FALSE	FALSE	FALSE	FALSE	FALSE	FALSE	FALSE	FALSE	TRUE	FALSE	FALSE	1_16_Cilium assembly	Cytoskeleton	Cytoskeleton	Cilia		L1			Detected in all	0	1	1
IFT80	6	TRUE	TRUE	FALSE	FALSE	FALSE	FALSE	TRUE	TRUE	FALSE	FALSE	TRUE	TRUE	1_16_Cilium assembly	Cytoskeleton	Cytoskeleton	Cilia				L3	Detected in all	0	6	6
IGF1	7	TRUE	TRUE	FALSE	TRUE	FALSE	FALSE	TRUE	TRUE	FALSE	FALSE	TRUE	TRUE	3_2_10_Signaling by Type 1 Insulin-like Growth Factor 1 Receptor (IGF1R)	Signaling - Cell fates	Signaling	EXTRACELLULAR				L3	Detected in many	0	11	11
IGF1R	10	TRUE	TRUE	FALSE	TRUE	FALSE	TRUE	TRUE	TRUE	TRUE	TRUE	TRUE	TRUE	3_2_10_Signaling by Type 1 Insulin-like Growth Factor 1 Receptor (IGF1R)	Signaling - Cell fates	Signaling	Cell membrane		L1	L2	L3	Detected in all	61	85	146
IGF2	6	TRUE	TRUE	FALSE	FALSE	FALSE	FALSE	TRUE	TRUE	FALSE	FALSE	TRUE	TRUE	3_2_10_Signaling by Type 1 Insulin-like Growth Factor 1 Receptor (IGF1R)	Signaling - Cell fates	Signaling	EXTRACELLULAR				L3	Detected in many	0	20	20
IGF2R	5	TRUE	TRUE	FALSE	FALSE	FALSE	FALSE	TRUE	TRUE	FALSE	FALSE	FALSE	TRUE	3_2_10_Signaling by Type 1 Insulin-like Growth Factor 1 Receptor (IGF1R)	Signaling - Cell fates	Signaling	Cell membrane				L3	Detected in all	0	23	23
IGFBP1	7	TRUE	TRUE	FALSE	TRUE	FALSE	FALSE	TRUE	TRUE	FALSE	FALSE	TRUE	TRUE	3_2_10_Signaling by Type 1 Insulin-like Growth Factor 1 Receptor (IGF1R)	Signaling - Cell fates	Signaling	Cytosol				L3	Detected in some	0	21	21
IGFLR1	3	TRUE	FALSE	FALSE	FALSE	FALSE	FALSE	FALSE	TRUE	FALSE	FALSE	FALSE	TRUE	3_2_10_Signaling by Type 1 Insulin-like Growth Factor 1 Receptor (IGF1R)	Signaling - Cell fates	Signaling	Cell membrane				L3	Detected in many	0	2	2
IGLL5	1	FALSE	FALSE	FALSE	FALSE	FALSE	TRUE	FALSE	FALSE	FALSE	FALSE	FALSE	FALSE	3_5_1_Adaptive Immune System	Adaptive Immune System	Immune system & Inflammation	EXTRACELLULAR		L1			Detected in many	0	1	1
IHH	6	TRUE	TRUE	FALSE	FALSE	FALSE	FALSE	TRUE	TRUE	FALSE	FALSE	TRUE	TRUE	3_9_Development	Developmental	Developmental	EXTRACELLULAR				L3	Detected in many	0	17	17
IKBKB	6	TRUE	TRUE	FALSE	FALSE	FALSE	FALSE	TRUE	TRUE	FALSE	FALSE	TRUE	TRUE	1_5_2_Transcription factors	Transcription & transcription factors	Transcription	Nucleus				L3	Detected in all	0	5	5
IKBKE	8	TRUE	TRUE	FALSE	FALSE	FALSE	TRUE	TRUE	TRUE	TRUE	FALSE	TRUE	TRUE	1_5_2_Transcription factors	Transcription & transcription factors	Transcription	Nucleus				L3	Detected in many	0	8	8
IL10	6	TRUE	TRUE	FALSE	FALSE	FALSE	FALSE	TRUE	TRUE	FALSE	FALSE	TRUE	TRUE	3_5_3_Cytokine Signaling in Immune system	GPCR signaling	Signaling	EXTRACELLULAR				L3	Detected in many	0	22	22
IL10RA	6	TRUE	TRUE	FALSE	FALSE	FALSE	FALSE	TRUE	TRUE	FALSE	FALSE	TRUE	TRUE	3_5_3_Cytokine Signaling in Immune system	GPCR signaling	Signaling	Cell membrane				L3	Detected in many	0	21	21
IL10RB	5	TRUE	TRUE	FALSE	FALSE	FALSE	FALSE	TRUE	TRUE	FALSE	FALSE	FALSE	TRUE	3_5_3_Cytokine Signaling in Immune system	GPCR signaling	Signaling	Cell membrane				L3	Detected in all	0	20	20
IL11	6	TRUE	TRUE	FALSE	FALSE	FALSE	FALSE	TRUE	TRUE	FALSE	FALSE	TRUE	TRUE	3_5_3_Cytokine Signaling in Immune system	GPCR signaling	Signaling	EXTRACELLULAR				L3	Detected in many	0	1	1
IL11RA	6	TRUE	TRUE	FALSE	FALSE	FALSE	FALSE	TRUE	TRUE	FALSE	FALSE	TRUE	TRUE	3_5_3_Cytokine Signaling in Immune system	GPCR signaling	Signaling	Cell membrane				L3	Detected in all	0	1	1
IL12A	8	TRUE	TRUE	FALSE	FALSE	FALSE	TRUE	TRUE	TRUE	TRUE	FALSE	TRUE	TRUE	3_5_3_Cytokine Signaling in Immune system	GPCR signaling	Signaling	EXTRACELLULAR				L3	Detected in many	0	3	3
IL12RB1	6	TRUE	TRUE	FALSE	FALSE	FALSE	FALSE	TRUE	TRUE	FALSE	FALSE	TRUE	TRUE	3_5_3_Cytokine Signaling in Immune system	GPCR signaling	Signaling	Cell membrane				L3	Detected in many	0	5	5
IL13	9	TRUE	TRUE	FALSE	FALSE	FALSE	TRUE	TRUE	TRUE	TRUE	TRUE	TRUE	TRUE	3_5_3_Cytokine Signaling in Immune system	GPCR signaling	Signaling	EXTRACELLULAR			L2	L3	Detected in some	4	21	25
IL13RA1	6	TRUE	TRUE	FALSE	FALSE	FALSE	FALSE	TRUE	TRUE	FALSE	FALSE	TRUE	TRUE	3_5_3_Cytokine Signaling in Immune system	GPCR signaling	Signaling	Cell membrane				L3	Detected in all	0	6	6
IL13RA2	1	FALSE	TRUE	FALSE	FALSE	FALSE	FALSE	FALSE	FALSE	FALSE	FALSE	FALSE	FALSE	3_5_3_Cytokine Signaling in Immune system	GPCR signaling	Signaling	Cell membrane				L3	Detected in many	0	2	2
IL15	4	TRUE	TRUE	FALSE	FALSE	FALSE	FALSE	TRUE	FALSE	FALSE	FALSE	FALSE	TRUE	3_5_3_Cytokine Signaling in Immune system	GPCR signaling	Signaling	EXTRACELLULAR				L3	Detected in many	0	4	4
IL15RA	6	TRUE	TRUE	FALSE	FALSE	FALSE	FALSE	TRUE	TRUE	TRUE	FALSE	FALSE	TRUE	3_5_3_Cytokine Signaling in Immune system	GPCR signaling	Signaling	Cell membrane				L3	Detected in many	0	4	4
IL16	1	FALSE	FALSE	FALSE	FALSE	FALSE	FALSE	FALSE	FALSE	TRUE	FALSE	FALSE	FALSE	3_5_3_Cytokine Signaling in Immune system	GPCR signaling	Signaling	EXTRACELLULAR		L1			Detected in many	0	1	1
IL19	5	TRUE	TRUE	FALSE	FALSE	FALSE	FALSE	TRUE	TRUE	FALSE	FALSE	FALSE	TRUE	3_5_3_Cytokine Signaling in Immune system	GPCR signaling	Signaling	EXTRACELLULAR				L3	Detected in some	0	5	5
IL1A	5	TRUE	TRUE	FALSE	FALSE	FALSE	FALSE	TRUE	TRUE	FALSE	FALSE	FALSE	TRUE	3_5_3_Cytokine Signaling in Immune system	GPCR signaling	Signaling	EXTRACELLULAR				L3	Detected in many	0	19	19
IL1B	6	TRUE	TRUE	FALSE	FALSE	FALSE	FALSE	TRUE	TRUE	TRUE	FALSE	FALSE	TRUE	3_5_3_Cytokine Signaling in Immune system	GPCR signaling	Signaling	EXTRACELLULAR				L3	Detected in many	0	21	21
IL1R1	9	TRUE	TRUE	FALSE	FALSE	FALSE	TRUE	TRUE	TRUE	TRUE	TRUE	TRUE	TRUE	3_5_3_Cytokine Signaling in Immune system	GPCR signaling	Signaling	Cell membrane			L2	L3	Detected in all	8	23	31
IL1RAP	9	TRUE	TRUE	FALSE	FALSE	FALSE	TRUE	TRUE	TRUE	TRUE	TRUE	TRUE	TRUE	3_5_3_Cytokine Signaling in Immune system	GPCR signaling	Signaling	EXTRACELLULAR			L2	L3	Detected in many	3	27	30
IL2	6	TRUE	TRUE	FALSE	FALSE	FALSE	FALSE	TRUE	TRUE	FALSE	FALSE	TRUE	TRUE	3_5_3_Cytokine Signaling in Immune system	GPCR signaling	Signaling	EXTRACELLULAR				L3	Detected in some	0	19	19
IL20RA	4	TRUE	FALSE	FALSE	FALSE	FALSE	FALSE	TRUE	TRUE	FALSE	FALSE	FALSE	TRUE	3_5_3_Cytokine Signaling in Immune system	GPCR signaling	Signaling	Cell membrane				L3	Detected in many	0	3	3
IL20RB	5	TRUE	TRUE	FALSE	FALSE	FALSE	FALSE	TRUE	TRUE	FALSE	FALSE	FALSE	TRUE	3_5_3_Cytokine Signaling in Immune system	GPCR signaling	Signaling	Cell membrane				L3	Detected in many	0	5	5
IL21	2	TRUE	FALSE	FALSE	FALSE	FALSE	FALSE	FALSE	FALSE	FALSE	FALSE	FALSE	TRUE	3_5_3_Cytokine Signaling in Immune system	GPCR signaling	Signaling	EXTRACELLULAR				L3	Detected in some	0	1	1
IL21R	5	TRUE	TRUE	FALSE	FALSE	FALSE	FALSE	TRUE	TRUE	FALSE	FALSE	FALSE	TRUE	3_5_3_Cytokine Signaling in Immune system	GPCR signaling	Signaling	Cell membrane				L3	Detected in many	0	7	7
IL22	5	TRUE	TRUE	FALSE	FALSE	FALSE	FALSE	TRUE	TRUE	FALSE	FALSE	FALSE	TRUE	3_5_3_Cytokine Signaling in Immune system	GPCR signaling	Signaling	EXTRACELLULAR				L3	Detected in some	0	19	19
IL22RA1	6	TRUE	TRUE	FALSE	FALSE	FALSE	FALSE	TRUE	TRUE	FALSE	FALSE	TRUE	TRUE	3_5_3_Cytokine Signaling in Immune system	GPCR signaling	Signaling	Cell membrane				L3	Detected in many	0	2	2
IL22RA2	3	TRUE	FALSE	FALSE	FALSE	FALSE	FALSE	TRUE	FALSE	FALSE	FALSE	FALSE	TRUE	3_5_3_Cytokine Signaling in Immune system	GPCR signaling	Signaling	Cell membrane				L3	Detected in some	0	2	2
IL23A	5	TRUE	TRUE	FALSE	FALSE	FALSE	FALSE	TRUE	TRUE	FALSE	FALSE	FALSE	TRUE	3_5_3_Cytokine Signaling in Immune system	GPCR signaling	Signaling	EXTRACELLULAR				L3	Detected in many	0	14	14
IL23R	3	TRUE	TRUE	FALSE	FALSE	FALSE	FALSE	FALSE	FALSE	FALSE	FALSE	FALSE	TRUE	3_5_3_Cytokine Signaling in Immune system	GPCR signaling	Signaling	Cell membrane				L3	Detected in some	0	3	3
IL24	6	TRUE	TRUE	FALSE	FALSE	FALSE	FALSE	TRUE	TRUE	FALSE	FALSE	TRUE	TRUE	3_5_3_Cytokine Signaling in Immune system	GPCR signaling	Signaling	EXTRACELLULAR				L3	Detected in many	0	4	4
IL26	2	TRUE	FALSE	FALSE	FALSE	FALSE	FALSE	FALSE	FALSE	FALSE	FALSE	FALSE	TRUE	3_5_3_Cytokine Signaling in Immune system	GPCR signaling	Signaling	EXTRACELLULAR				L3	Detected in some	0	1	1
IL27	3	TRUE	TRUE	FALSE	FALSE	FALSE	FALSE	FALSE	FALSE	FALSE	FALSE	FALSE	TRUE	3_5_3_Cytokine Signaling in Immune system	GPCR signaling	Signaling	EXTRACELLULAR				L3	Detected in some	0	1	1
IL27RA	6	TRUE	TRUE	FALSE	FALSE	FALSE	FALSE	TRUE	TRUE	TRUE	FALSE	FALSE	TRUE	3_5_3_Cytokine Signaling in Immune system	GPCR signaling	Signaling	Cell membrane			L2	L3	Detected in all	1	6	7
IL2RB	9	TRUE	TRUE	FALSE	FALSE	FALSE	TRUE	TRUE	TRUE	TRUE	TRUE	TRUE	TRUE	3_5_3_Cytokine Signaling in Immune system	GPCR signaling	Signaling	Cell membrane			L2	L3	Detected in many	13	16	29
IL2RG	7	TRUE	TRUE	FALSE	TRUE	FALSE	FALSE	TRUE	TRUE	TRUE	FALSE	FALSE	TRUE	3_5_3_Cytokine Signaling in Immune system	GPCR signaling	Signaling	Cell membrane			L2	L3	Detected in many	16	24	40
IL3	4	TRUE	FALSE	FALSE	FALSE	FALSE	FALSE	TRUE	TRUE	FALSE	FALSE	FALSE	TRUE	3_5_3_Cytokine Signaling in Immune system	GPCR signaling	Signaling	EXTRACELLULAR				L3	Detected in some	0	2	2
IL31RA	3	TRUE	TRUE	FALSE	FALSE	FALSE	FALSE	FALSE	FALSE	FALSE	FALSE	FALSE	TRUE	3_5_3_Cytokine Signaling in Immune system	GPCR signaling	Signaling	Cell membrane				L3	Detected in many	0	4	4
IL36G	1	FALSE	FALSE	FALSE	FALSE	FALSE	FALSE	FALSE	TRUE	FALSE	FALSE	FALSE	FALSE	3_5_3_Cytokine Signaling in Immune system	GPCR signaling	Signaling	EXTRACELLULAR				L3	Detected in some	0	1	1
IL3RA	5	TRUE	TRUE	FALSE	FALSE	FALSE	FALSE	TRUE	TRUE	FALSE	FALSE	FALSE	TRUE	3_5_3_Cytokine Signaling in Immune system	GPCR signaling	Signaling	Cell membrane				L3	Detected in many	0	3	3
IL4	5	TRUE	TRUE	FALSE	FALSE	FALSE	FALSE	TRUE	TRUE	FALSE	FALSE	FALSE	TRUE	3_5_3_Cytokine Signaling in Immune system	GPCR signaling	Signaling	EXTRACELLULAR				L3	Detected in some	0	20	20
IL4R	8	TRUE	TRUE	FALSE	TRUE	FALSE	TRUE	TRUE	TRUE	FALSE	FALSE	TRUE	TRUE	3_5_3_Cytokine Signaling in Immune system	GPCR signaling	Signaling	Cell membrane				L3	Detected in all	0	12	12
IL5	3	TRUE	FALSE	FALSE	FALSE	FALSE	FALSE	FALSE	TRUE	FALSE	FALSE	FALSE	TRUE	3_5_3_Cytokine Signaling in Immune system	GPCR signaling	Signaling	EXTRACELLULAR				L3	Detected in some	0	2	2
IL5RA	5	TRUE	TRUE	FALSE	FALSE	FALSE	FALSE	TRUE	TRUE	FALSE	FALSE	FALSE	TRUE	3_5_3_Cytokine Signaling in Immune system	GPCR signaling	Signaling	Cell membrane				L3	Detected in many	0	21	21
IL6	4	TRUE	TRUE	FALSE	FALSE	FALSE	FALSE	TRUE	FALSE	FALSE	FALSE	FALSE	TRUE	3_5_3_Cytokine Signaling in Immune system	GPCR signaling	Signaling	EXTRACELLULAR				L3	Detected in many	0	3	3
IL6R	6	TRUE	TRUE	FALSE	FALSE	FALSE	FALSE	TRUE	TRUE	FALSE	FALSE	TRUE	TRUE	3_5_3_Cytokine Signaling in Immune system	GPCR signaling	Signaling	Cell membrane				L3	Detected in many	0	7	7
IL6ST	10	TRUE	TRUE	FALSE	TRUE	FALSE	TRUE	TRUE	TRUE	TRUE	TRUE	TRUE	TRUE	3_5_3_Cytokine Signaling in Immune system	GPCR signaling	Signaling	EXTRACELLULAR			L2	L3	Detected in all	19	40	59
IL7	6	TRUE	TRUE	FALSE	FALSE	FALSE	FALSE	TRUE	TRUE	FALSE	FALSE	TRUE	TRUE	3_5_3_Cytokine Signaling in Immune system	GPCR signaling	Signaling	EXTRACELLULAR				L3	Detected in many	0	5	5
IL7R	7	TRUE	TRUE	FALSE	FALSE	FALSE	FALSE	TRUE	TRUE	FALSE	TRUE	TRUE	TRUE	3_5_3_Cytokine Signaling in Immune system	GPCR signaling	Signaling	Cell membrane				L3	Detected in many	0	28	28
IL9R	6	TRUE	TRUE	FALSE	FALSE	FALSE	FALSE	TRUE	TRUE	FALSE	FALSE	TRUE	TRUE	3_5_3_Cytokine Signaling in Immune system	GPCR signaling	Signaling	Cell membrane				L3	Detected in some	0	4	4
ILK	7	TRUE	TRUE	FALSE	FALSE	FALSE	FALSE	TRUE	TRUE	TRUE	TRUE	FALSE	TRUE	3_4_Cell_cell_junctions_adhesion	Cell_cell_junctions_adhesion	Cell junction & adhesion	Cell-cell-junctions			L2	L3	Detected in all	8	8	16
INHBA	6	TRUE	TRUE	FALSE	FALSE	FALSE	FALSE	TRUE	TRUE	FALSE	FALSE	TRUE	TRUE	3_2_9_Signaling by Activin	Signaling - Cell fates	Signaling	EXTRACELLULAR				L3	Detected in many	0	19	19
INHBC	3	TRUE	FALSE	FALSE	FALSE	FALSE	FALSE	FALSE	TRUE	FALSE	FALSE	FALSE	TRUE	3_2_9_Signaling by Activin	Signaling - Cell fates	Signaling	EXTRACELLULAR				L3	Detected in single	0	2	2
INHBE	3	TRUE	FALSE	FALSE	FALSE	FALSE	FALSE	FALSE	TRUE	FALSE	FALSE	FALSE	TRUE	3_2_9_Signaling by Activin	Signaling - Cell fates	Signaling	EXTRACELLULAR				L3	Detected in some	0	2	2
INPP5D	10	TRUE	TRUE	FALSE	TRUE	FALSE	TRUE	TRUE	TRUE	TRUE	TRUE	TRUE	TRUE	1_24_Inositol phosphate metabolism	Metabolism of nucleotides & phosphates	Metabolism	Cytosol			L2	L3	Detected in many	38	30	68
INPPL1	10	TRUE	TRUE	FALSE	TRUE	FALSE	TRUE	TRUE	TRUE	TRUE	TRUE	TRUE	TRUE	1_24_Inositol phosphate metabolism	Metabolism of nucleotides & phosphates	Metabolism	Cytosol			L2	L3	Detected in all	10	27	37
INS	7	TRUE	TRUE	FALSE	TRUE	FALSE	FALSE	TRUE	TRUE	FALSE	FALSE	TRUE	TRUE	3_2_19_Signaling by Insulin receptor	Signaling - Cell fates	Signaling	EXTRACELLULAR				L3	Detected in some	0	20	20
INSR	10	TRUE	TRUE	FALSE	TRUE	FALSE	TRUE	TRUE	TRUE	TRUE	TRUE	TRUE	TRUE	3_2_19_Signaling by Insulin receptor	Signaling - Cell fates	Signaling	Cell membrane		L1	L2	L3	Detected in all	56	77	133
INVS	6	TRUE	TRUE	FALSE	FALSE	FALSE	FALSE	TRUE	TRUE	FALSE	FALSE	TRUE	TRUE	3_9_Development	Developmental	Developmental	Nucleus				L3	Detected in all	0	7	7
IQCA1	3	TRUE	FALSE	FALSE	FALSE	FALSE	FALSE	FALSE	TRUE	FALSE	FALSE	FALSE	TRUE	1_16_Cilium assembly	Cytoskeleton	Cytoskeleton	Cilia				L3	Detected in many	0	2	2
IQCF1	3	TRUE	FALSE	FALSE	FALSE	FALSE	FALSE	FALSE	TRUE	FALSE	FALSE	FALSE	TRUE	1_16_Cilium assembly	Cytoskeleton	Cytoskeleton	Cilia				L3	Detected in single	0	2	2
IRAK1	7	TRUE	TRUE	FALSE	FALSE	FALSE	TRUE	TRUE	TRUE	FALSE	FALSE	TRUE	TRUE	3_5_3_Cytokine Signaling in Immune system	GPCR signaling	Signaling	Cytosol			L2	L3	Detected in all	12	11	23
IRAK2	7	TRUE	TRUE	FALSE	TRUE	FALSE	FALSE	TRUE	TRUE	FALSE	FALSE	TRUE	TRUE	3_5_3_Cytokine Signaling in Immune system	GPCR signaling	Signaling	Cytosol				L3	Detected in all	0	26	26
IRAK3	6	TRUE	TRUE	FALSE	FALSE	FALSE	FALSE	TRUE	TRUE	FALSE	FALSE	TRUE	TRUE	3_5_3_Cytokine Signaling in Immune system	GPCR signaling	Signaling	Cell membrane				L3	Detected in all	0	4	4
IRAK4	2	TRUE	FALSE	FALSE	FALSE	FALSE	FALSE	FALSE	FALSE	FALSE	FALSE	FALSE	TRUE	3_5_3_Cytokine Signaling in Immune system	GPCR signaling	Signaling	Cytosol				L3	Detected in all	0	1	1
IRF9	6	TRUE	TRUE	FALSE	FALSE	FALSE	FALSE	TRUE	TRUE	FALSE	FALSE	TRUE	TRUE	3_5_3_Cytokine Signaling in Immune system	GPCR signaling	Signaling	Nucleus				L3	Detected in all	0	5	5
IRS1	10	TRUE	TRUE	FALSE	TRUE	FALSE	TRUE	TRUE	TRUE	TRUE	TRUE	TRUE	TRUE	3_2_19_Signaling by Insulin receptor	Signaling - Cell fates	Signaling	Cytosol			L2	L3	Detected in many	79	61	140
IRS2	10	TRUE	TRUE	FALSE	TRUE	FALSE	TRUE	TRUE	TRUE	TRUE	TRUE	TRUE	TRUE	3_2_19_Signaling by Insulin receptor	Signaling - Cell fates	Signaling	Cytosol			L2	L3	Detected in all	32	40	72
IRS4	10	TRUE	TRUE	FALSE	TRUE	FALSE	TRUE	TRUE	TRUE	TRUE	TRUE	TRUE	TRUE	3_2_19_Signaling by Insulin receptor	Signaling - Cell fates	Signaling	Cytosol			L2	L3	Detected in some	27	13	40
ISLR	1	FALSE	FALSE	FALSE	FALSE	FALSE	FALSE	FALSE	FALSE	FALSE	TRUE	FALSE	FALSE	3_4_Cell_cell_junctions_adhesion	Cell_cell_junctions_adhesion	Cell junction & adhesion	Cell-cell-junctions		L1			Detected in many	0	1	1
ITCH	10	TRUE	TRUE	FALSE	TRUE	FALSE	TRUE	TRUE	TRUE	TRUE	TRUE	TRUE	TRUE	1_8_6_Protein ubiquitination	Post-translational protein modification	Protein translation, folding, modification & degradation	Vesicles		L1	L2	L3	Detected in all	26	253	279
ITFG2	5	TRUE	TRUE	FALSE	FALSE	FALSE	FALSE	TRUE	TRUE	FALSE	FALSE	FALSE	TRUE	3_5_1_Adaptive Immune System	Adaptive Immune System	Immune system & Inflammation	Vesicles				L3	Detected in all	0	4	4
ITGA1	6	TRUE	TRUE	FALSE	FALSE	FALSE	FALSE	TRUE	TRUE	FALSE	FALSE	TRUE	TRUE	2_1_6_Integrin cell surface interactions	ECM organisation	ECM organisation	EXTRACELLULAR				L3	Detected in many	0	7	7
ITGA11	6	TRUE	TRUE	FALSE	FALSE	FALSE	FALSE	TRUE	TRUE	FALSE	FALSE	TRUE	TRUE	2_1_6_Integrin cell surface interactions	ECM organisation	ECM organisation	EXTRACELLULAR				L3	Detected in many	0	7	7
ITGA2	6	TRUE	TRUE	FALSE	FALSE	FALSE	FALSE	TRUE	TRUE	FALSE	FALSE	TRUE	TRUE	2_1_6_Integrin cell surface interactions	ECM organisation	ECM organisation	EXTRACELLULAR				L3	Detected in many	0	6	6
ITGA2B	4	FALSE	TRUE	FALSE	TRUE	FALSE	FALSE	TRUE	FALSE	FALSE	FALSE	FALSE	TRUE	2_1_6_Integrin cell surface interactions	ECM organisation	ECM organisation	EXTRACELLULAR			L2	L3	Detected in many	6	2	8
ITGA4	9	TRUE	TRUE	FALSE	FALSE	FALSE	TRUE	TRUE	TRUE	TRUE	TRUE	TRUE	TRUE	2_1_6_Integrin cell surface interactions	ECM organisation	ECM organisation	EXTRACELLULAR				L3	Detected in many	0	10	10
ITGA5	7	TRUE	TRUE	FALSE	FALSE	FALSE	FALSE	TRUE	TRUE	TRUE	FALSE	TRUE	TRUE	2_1_6_Integrin cell surface interactions	ECM organisation	ECM organisation	EXTRACELLULAR				L3	Detected in all	0	6	6
ITGA6	6	TRUE	TRUE	FALSE	FALSE	FALSE	FALSE	TRUE	TRUE	FALSE	FALSE	TRUE	TRUE	2_1_6_Integrin cell surface interactions	ECM organisation	ECM organisation	EXTRACELLULAR				L3	Detected in all	0	8	8
ITGA7	6	TRUE	TRUE	FALSE	FALSE	FALSE	FALSE	TRUE	TRUE	FALSE	FALSE	TRUE	TRUE	2_1_6_Integrin cell surface interactions	ECM organisation	ECM organisation	EXTRACELLULAR				L3	Detected in many	0	6	6
ITGA8	6	TRUE	TRUE	FALSE	FALSE	FALSE	FALSE	TRUE	TRUE	FALSE	FALSE	TRUE	TRUE	2_1_6_Integrin cell surface interactions	ECM organisation	ECM organisation	EXTRACELLULAR				L3	Detected in many	0	6	6
ITGA9	6	TRUE	TRUE	FALSE	FALSE	FALSE	FALSE	TRUE	TRUE	FALSE	FALSE	TRUE	TRUE	2_1_6_Integrin cell surface interactions	ECM organisation	ECM organisation	EXTRACELLULAR				L3	Detected in all	0	5	5
ITGAL	6	TRUE	TRUE	FALSE	FALSE	FALSE	FALSE	TRUE	TRUE	FALSE	FALSE	TRUE	TRUE	2_1_6_Integrin cell surface interactions	ECM organisation	ECM organisation	EXTRACELLULAR				L3	Detected in many	0	3	3
ITGAM	4	TRUE	TRUE	FALSE	FALSE	FALSE	FALSE	FALSE	TRUE	FALSE	FALSE	FALSE	TRUE	2_1_6_Integrin cell surface interactions	ECM organisation	ECM organisation	EXTRACELLULAR				L3	Detected in many	0	2	2
ITGAV	3	TRUE	FALSE	FALSE	FALSE	FALSE	FALSE	TRUE	FALSE	FALSE	FALSE	FALSE	TRUE	2_1_6_Integrin cell surface interactions	ECM organisation	ECM organisation	EXTRACELLULAR				L3	Detected in all	0	4	4
ITGAX	6	TRUE	TRUE	FALSE	FALSE	FALSE	FALSE	TRUE	TRUE	FALSE	FALSE	TRUE	TRUE	2_1_6_Integrin cell surface interactions	ECM organisation	ECM organisation	EXTRACELLULAR				L3	Detected in many	0	3	3
ITGB1	7	TRUE	TRUE	FALSE	FALSE	FALSE	FALSE	TRUE	TRUE	TRUE	FALSE	TRUE	TRUE	2_1_6_Integrin cell surface interactions	ECM organisation	ECM organisation	EXTRACELLULAR			L2	L3	Detected in all	25	28	53
ITGB1BP2	3	TRUE	TRUE	FALSE	FALSE	FALSE	FALSE	FALSE	FALSE	FALSE	FALSE	FALSE	TRUE	2_1_6_Integrin cell surface interactions	ECM organisation	ECM organisation	EXTRACELLULAR				L3	Detected in many	0	1	1
ITGB2	7	TRUE	TRUE	FALSE	FALSE	FALSE	FALSE	TRUE	TRUE	TRUE	FALSE	TRUE	TRUE	2_1_6_Integrin cell surface interactions	ECM organisation	ECM organisation	EXTRACELLULAR				L3	Detected in all	0	26	26
ITGB3	8	TRUE	TRUE	FALSE	FALSE	FALSE	FALSE	TRUE	TRUE	TRUE	TRUE	TRUE	TRUE	2_1_6_Integrin cell surface interactions	ECM organisation	ECM organisation	EXTRACELLULAR			L2	L3	Detected in many	21	43	64
ITGB4	9	TRUE	TRUE	FALSE	TRUE	FALSE	FALSE	TRUE	TRUE	TRUE	TRUE	TRUE	TRUE	2_1_6_Integrin cell surface interactions	ECM organisation	ECM organisation	EXTRACELLULAR			L2	L3	Detected in all	17	47	64
ITGB5	8	TRUE	TRUE	FALSE	FALSE	FALSE	TRUE	TRUE	TRUE	TRUE	FALSE	TRUE	TRUE	2_1_6_Integrin cell surface interactions	ECM organisation	ECM organisation	EXTRACELLULAR				L3	Detected in many	0	11	11
ITGB6	6	TRUE	TRUE	FALSE	FALSE	FALSE	FALSE	TRUE	TRUE	FALSE	FALSE	TRUE	TRUE	2_1_6_Integrin cell surface interactions	ECM organisation	ECM organisation	EXTRACELLULAR				L3	Detected in many	0	7	7
ITGB7	7	TRUE	TRUE	FALSE	FALSE	FALSE	FALSE	TRUE	TRUE	TRUE	FALSE	TRUE	TRUE	2_1_6_Integrin cell surface interactions	ECM organisation	ECM organisation	EXTRACELLULAR			L2	L3	Detected in many	12	7	19
ITGB8	5	TRUE	TRUE	FALSE	FALSE	FALSE	FALSE	TRUE	TRUE	FALSE	FALSE	FALSE	TRUE	2_1_6_Integrin cell surface interactions	ECM organisation	ECM organisation	EXTRACELLULAR				L3	Detected in many	0	6	6
ITK	9	TRUE	TRUE	FALSE	TRUE	FALSE	TRUE	TRUE	TRUE	FALSE	TRUE	TRUE	TRUE	3_5_1_Adaptive Immune System	Adaptive Immune System	Immune system & Inflammation	Nucleus			L2	L3	Detected in many	17	37	54
ITPR1	6	TRUE	TRUE	FALSE	FALSE	FALSE	FALSE	TRUE	TRUE	FALSE	FALSE	TRUE	TRUE	1_24_Inositol phosphate metabolism	Metabolism of nucleotides & phosphates	Metabolism	Endoplasmic reticulum				L3	Detected in many	0	10	10
ITSN1	9	TRUE	TRUE	FALSE	FALSE	FALSE	TRUE	TRUE	TRUE	TRUE	TRUE	TRUE	TRUE	1_26_5_Rho_GEF	Rho GTPase and regulators	Signaling	Nucleus				L3	Detected in all	0	14	14
JAG1	5	TRUE	TRUE	FALSE	FALSE	FALSE	FALSE	TRUE	TRUE	FALSE	FALSE	FALSE	TRUE	3_2_12_Signaling by NOTCH	Signaling - Cell fates	Signaling	EXTRACELLULAR				L3	Detected in all	0	21	21
JAG2	9	TRUE	TRUE	FALSE	FALSE	FALSE	TRUE	TRUE	TRUE	TRUE	TRUE	TRUE	TRUE	3_2_12_Signaling by NOTCH	Signaling - Cell fates	Signaling	Cell membrane				L3	Detected in many	0	4	4
JAK1	10	TRUE	TRUE	FALSE	TRUE	FALSE	TRUE	TRUE	TRUE	TRUE	TRUE	TRUE	TRUE	1_26_12_Janus kinase	Protein kinases	Signaling	Cytosol			L2	L3	Detected in all	52	48	100
JAK2	10	TRUE	TRUE	FALSE	TRUE	FALSE	TRUE	TRUE	TRUE	TRUE	TRUE	TRUE	TRUE	1_26_12_Janus kinase	Protein kinases	Signaling	Cytosol		L1	L2	L3	Detected in all	121	87	208
JAK3	10	TRUE	TRUE	FALSE	TRUE	FALSE	TRUE	TRUE	TRUE	TRUE	TRUE	TRUE	TRUE	1_26_12_Janus kinase	Protein kinases	Signaling	Cytosol			L2	L3	Detected in many	26	40	66
JCHAIN	1	FALSE	FALSE	FALSE	FALSE	FALSE	TRUE	FALSE	FALSE	FALSE	FALSE	FALSE	FALSE	3_5_1_Adaptive Immune System	Adaptive Immune System	Immune system & Inflammation	EXTRACELLULAR		L1			Detected in many	0	1	1
JUN	10	TRUE	TRUE	FALSE	TRUE	FALSE	TRUE	TRUE	TRUE	TRUE	TRUE	TRUE	TRUE	1_5_2_Transcription factors	Transcription & transcription factors	Transcription	Nucleus			L2	L3	Detected in all	46	27	73
JUP	6	TRUE	TRUE	FALSE	FALSE	FALSE	FALSE	TRUE	TRUE	FALSE	FALSE	TRUE	TRUE	3_4_Cell_cell_junctions_adhesion	Cell_cell_junctions_adhesion	Cell junction & adhesion	Cell-cell-junctions				L3	Detected in all	0	7	7
KALRN	6	TRUE	TRUE	FALSE	FALSE	FALSE	FALSE	TRUE	TRUE	FALSE	FALSE	TRUE	TRUE	1_26_5_Rho_GEF	Rho GTPase and regulators	Signaling	Cytosol				L3	Detected in many	0	9	9
KAT2A	9	TRUE	TRUE	FALSE	FALSE	FALSE	TRUE	TRUE	TRUE	TRUE	TRUE	TRUE	TRUE	1_3_Chromatin organization	Chromatin organization	Chromatin organization & DNA repair	Chromatin				L3	Detected in all	0	24	24
KAT5	7	TRUE	TRUE	FALSE	FALSE	FALSE	TRUE	TRUE	TRUE	FALSE	FALSE	TRUE	TRUE	1_3_Chromatin organization	Chromatin organization	Chromatin organization & DNA repair	Chromatin				L3	Detected in all	0	21	21
KATNB1	6	TRUE	TRUE	FALSE	FALSE	FALSE	FALSE	TRUE	TRUE	FALSE	FALSE	TRUE	TRUE	1_15_4_Tubulin	Cytoskeleton	Cytoskeleton	Microtubules				L3	Detected in all	0	4	4
KCNE3	1	FALSE	FALSE	FALSE	FALSE	FALSE	TRUE	FALSE	FALSE	FALSE	FALSE	FALSE	FALSE	3_3_Neuronal System_synapses_channels	Neuronal System_synapses_channels	Neuronal System_synapses_channels	Cell membrane		L1			Detected in many	0	1	1
KCNH2	6	TRUE	TRUE	FALSE	FALSE	FALSE	FALSE	TRUE	TRUE	FALSE	FALSE	TRUE	TRUE	3_3_Neuronal System_synapses_channels	Neuronal System_synapses_channels	Neuronal System_synapses_channels	Cell membrane			L2	L3	Detected in many	2	5	7
KCNJ11	3	TRUE	FALSE	FALSE	FALSE	FALSE	FALSE	FALSE	TRUE	FALSE	FALSE	FALSE	TRUE	3_3_Neuronal System_synapses_channels	Neuronal System_synapses_channels	Neuronal System_synapses_channels	Cell membrane				L3	Detected in many	0	2	2
KCNK15	3	TRUE	FALSE	FALSE	FALSE	FALSE	FALSE	FALSE	TRUE	FALSE	FALSE	FALSE	TRUE	3_3_Neuronal System_synapses_channels	Neuronal System_synapses_channels	Neuronal System_synapses_channels	Cell membrane				L3	Detected in many	0	2	2
KCNQ1	3	TRUE	FALSE	FALSE	FALSE	FALSE	FALSE	FALSE	TRUE	FALSE	FALSE	FALSE	TRUE	3_3_Neuronal System_synapses_channels	Neuronal System_synapses_channels	Neuronal System_synapses_channels	Cell membrane				L3	Detected in many	0	2	2
KDM1A	1	FALSE	FALSE	FALSE	FALSE	FALSE	FALSE	FALSE	TRUE	FALSE	FALSE	FALSE	FALSE	1_3_Chromatin organization	Chromatin organization	Chromatin organization & DNA repair	Chromatin		L1			Detected in all	0	1	1
KDM3A	1	FALSE	FALSE	FALSE	FALSE	FALSE	FALSE	FALSE	TRUE	FALSE	FALSE	FALSE	FALSE	1_3_Chromatin organization	Chromatin organization	Chromatin organization & DNA repair	Chromatin		L1			Detected in all	0	1	1
KDR	10	TRUE	TRUE	FALSE	TRUE	FALSE	TRUE	TRUE	TRUE	TRUE	TRUE	TRUE	TRUE	3_2_16_Signaling by VEGF	Signaling - Cell fates	Signaling	Cell membrane		L1	L2	L3	Detected in many	39	55	94
KHDRBS1	10	TRUE	TRUE	FALSE	TRUE	FALSE	TRUE	TRUE	TRUE	TRUE	TRUE	TRUE	TRUE	1_5_1_Transcription	Transcription & transcription factors	Transcription	Nucleus			L2	L3	Detected in all	22	30	52
KIDINS220	5	TRUE	TRUE	FALSE	FALSE	FALSE	FALSE	TRUE	TRUE	FALSE	FALSE	FALSE	TRUE	1_26_29_adaptors/scaffolds	Adapters/scaffolds	Signaling	Vesicles				L3	Detected in all	0	5	5
KIF21A	5	TRUE	TRUE	FALSE	FALSE	FALSE	FALSE	TRUE	TRUE	FALSE	FALSE	FALSE	TRUE	1_15_2_Myosin_dynein_kinesin	Cytoskeleton	Cytoskeleton	Microtubules				L3	Detected in many	0	4	4
KIF21B	5	TRUE	TRUE	FALSE	FALSE	FALSE	FALSE	TRUE	TRUE	FALSE	FALSE	FALSE	TRUE	1_15_2_Myosin_dynein_kinesin	Cytoskeleton	Cytoskeleton	Microtubules				L3	Detected in many	0	4	4
KIF22	3	TRUE	FALSE	FALSE	FALSE	FALSE	FALSE	FALSE	TRUE	FALSE	FALSE	FALSE	TRUE	1_15_2_Myosin_dynein_kinesin	Cytoskeleton	Cytoskeleton	Microtubules				L3	Detected in all	0	2	2
KIF5A	3	TRUE	FALSE	FALSE	FALSE	FALSE	FALSE	FALSE	TRUE	FALSE	FALSE	FALSE	TRUE	1_15_2_Myosin_dynein_kinesin	Cytoskeleton	Cytoskeleton	Microtubules				L3	Detected in many	0	2	2
KIFAP3	6	TRUE	TRUE	FALSE	FALSE	FALSE	FALSE	TRUE	TRUE	FALSE	FALSE	TRUE	TRUE	1_15_2_Myosin_dynein_kinesin	Cytoskeleton	Cytoskeleton	Microtubules				L3	Detected in all	0	6	6
KIT	10	TRUE	TRUE	FALSE	TRUE	FALSE	TRUE	TRUE	TRUE	TRUE	TRUE	TRUE	TRUE	3_2_15_Signaling by SCF-KIT	Signaling - Cell fates	Signaling	Cell membrane		L1	L2	L3	Detected in all	52	42	94
KLHL14	1	FALSE	FALSE	FALSE	FALSE	FALSE	FALSE	TRUE	FALSE	FALSE	FALSE	FALSE	FALSE	1_26_50_kelch domain containing	Signaling - Other	Signaling	Cytosol		L1			Detected in many	0	1	1
KNG1	1	FALSE	FALSE	FALSE	FALSE	FALSE	TRUE	FALSE	FALSE	FALSE	FALSE	FALSE	FALSE	3_11_Hemostasis	Hemostasis	Other	EXTRACELLULAR		L1			Detected in some	0	1	1
KPNA1	6	TRUE	TRUE	FALSE	FALSE	FALSE	TRUE	TRUE	TRUE	FALSE	FALSE	FALSE	TRUE	1_28_Nucleus_nuclear_pore_complexes	Nucleus	Organelles	Nucleus				L3	Detected in all	0	5	5
KPNA2	4	TRUE	TRUE	FALSE	FALSE	FALSE	FALSE	TRUE	FALSE	FALSE	FALSE	FALSE	TRUE	1_28_Nucleus_nuclear_pore_complexes	Nucleus	Organelles	Nucleus				L3	Detected in all	0	3	3
KPNA3	3	TRUE	TRUE	FALSE	FALSE	FALSE	FALSE	FALSE	FALSE	FALSE	FALSE	FALSE	TRUE	1_28_Nucleus_nuclear_pore_complexes	Nucleus	Organelles	Nucleus				L3	Detected in all	0	3	3
KPNA4	5	TRUE	TRUE	FALSE	FALSE	FALSE	FALSE	TRUE	TRUE	FALSE	FALSE	FALSE	TRUE	1_28_Nucleus_nuclear_pore_complexes	Nucleus	Organelles	Nucleus				L3	Detected in all	0	5	5
KPNA5	5	TRUE	TRUE	FALSE	FALSE	FALSE	FALSE	TRUE	TRUE	FALSE	FALSE	FALSE	TRUE	1_28_Nucleus_nuclear_pore_complexes	Nucleus	Organelles	Nucleus				L3	Detected in all	0	3	3
KPNA6	6	TRUE	TRUE	FALSE	FALSE	FALSE	FALSE	TRUE	TRUE	FALSE	FALSE	TRUE	TRUE	1_28_Nucleus_nuclear_pore_complexes	Nucleus	Organelles	Nucleus				L3	Detected in all	0	6	6
KPNB1	6	TRUE	TRUE	FALSE	FALSE	FALSE	FALSE	TRUE	TRUE	FALSE	FALSE	TRUE	TRUE	1_28_Nucleus_nuclear_pore_complexes	Nucleus	Organelles	Nucleus				L3	Detected in all	0	4	4
KRAS	7	TRUE	TRUE	FALSE	FALSE	FALSE	FALSE	TRUE	TRUE	TRUE	FALSE	TRUE	TRUE	1_26_1_Ras	Ras GTPases and regulators	Signaling	Cell membrane		L1		L3	Detected in all	5	10	15
KREMEN1	6	TRUE	TRUE	FALSE	FALSE	FALSE	FALSE	TRUE	TRUE	FALSE	FALSE	TRUE	TRUE	3_2_11_Signaling by Wnt	Signaling - Cell fates	Signaling	Cell membrane				L3	Detected in all	0	5	5
KRT18	9	TRUE	TRUE	FALSE	FALSE	FALSE	TRUE	TRUE	TRUE	TRUE	TRUE	TRUE	TRUE	1_32_Cornification epidermins	Cornification epidermins	Other	Intermediate filaments (Keratin, filaments)			L2	L3	Detected in many	18	11	29
KRT8	9	TRUE	TRUE	FALSE	FALSE	FALSE	TRUE	TRUE	TRUE	TRUE	TRUE	TRUE	TRUE	1_32_Cornification epidermins	Cornification epidermins	Other	Intermediate filaments (Keratin, filaments)			L2	L3	Detected in many	6	14	20
MAGEA9	3	FALSE	TRUE	FALSE	FALSE	FALSE	FALSE	FALSE	FALSE	TRUE	TRUE	FALSE	FALSE	3_5_1_Adaptive Immune System	Adaptive Immune System	Immune system & Inflammation	UNKNOWN		L1			Detected in single	0	4	4
KSR1	6	TRUE	TRUE	FALSE	FALSE	FALSE	FALSE	TRUE	TRUE	FALSE	FALSE	TRUE	TRUE	1_26_29_adapters/scaffolds	Adapters/scaffolds	Signaling	Cytosol			L2	L3	Detected in all	5	12	17
KSR2	7	TRUE	TRUE	FALSE	FALSE	FALSE	TRUE	TRUE	TRUE	FALSE	FALSE	TRUE	TRUE	1_26_29_adapters/scaffolds	Adapters/scaffolds	Signaling	Cytosol				L3	Detected in many	0	9	9
KYNU	1	FALSE	FALSE	FALSE	FALSE	FALSE	FALSE	FALSE	TRUE	FALSE	FALSE	FALSE	FALSE	1_7_Metabolism of amino acids and derivatives	Metabolism of amino acids and derivatives	Metabolism	Cytosol		L1			Detected in many	0	1	1
CCT8L2	1	FALSE	TRUE	FALSE	FALSE	FALSE	FALSE	FALSE	FALSE	FALSE	FALSE	FALSE	FALSE	1_8_2_Protein folding	Protein folding & repair	Protein translation, folding, modification & degradation	Cytosol		L1			Detected in single	0	1	1
LAMTOR3	9	TRUE	TRUE	FALSE	FALSE	FALSE	TRUE	TRUE	TRUE	TRUE	TRUE	TRUE	TRUE	1_14_Lysosomes	Lysosomes	Organelles	Vesicles				L3	Detected in all	0	19	19
LAT	10	TRUE	TRUE	FALSE	TRUE	FALSE	TRUE	TRUE	TRUE	TRUE	TRUE	TRUE	TRUE	3_5_1_Adaptive Immune System	Adaptive Immune System	Immune system & Inflammation	Cell membrane			L2	L3	Detected in all	20	11	31
LAT2	8	TRUE	TRUE	FALSE	TRUE	FALSE	TRUE	TRUE	TRUE	FALSE	FALSE	TRUE	TRUE	3_5_1_Adaptive Immune System	Adaptive Immune System	Immune system & Inflammation	Cell membrane			L2	L3	Detected in many	2	7	9
LATS1	3	TRUE	TRUE	FALSE	FALSE	FALSE	FALSE	FALSE	FALSE	FALSE	FALSE	FALSE	TRUE	4_7_Signaling by Hippo_proliferation and apoptosis	Cell death	Signaling	Microtubules				L3	Detected in all	0	3	3
LATS2	7	TRUE	TRUE	FALSE	FALSE	FALSE	TRUE	TRUE	TRUE	FALSE	FALSE	TRUE	TRUE	4_7_Signaling by Hippo_proliferation and apoptosis	Cell death	Signaling	Microtubules				L3	Detected in all	0	7	7
LAX1	7	TRUE	TRUE	FALSE	FALSE	FALSE	FALSE	TRUE	TRUE	FALSE	TRUE	TRUE	TRUE	3_5_1_Adaptive Immune System	Adaptive Immune System	Immune system & Inflammation	Cell membrane				L3	Detected in many	0	7	7
LCK	10	TRUE	TRUE	FALSE	TRUE	FALSE	TRUE	TRUE	TRUE	TRUE	TRUE	TRUE	TRUE	1_26_30_non-receptor tyrosine kinase	Protein kinases	Signaling	Cytosol			L2	L3	Detected in many	76	70	146
LCN1	1	FALSE	FALSE	FALSE	FALSE	FALSE	TRUE	FALSE	FALSE	FALSE	FALSE	FALSE	FALSE	3_1_6_Lipid transporters	Lipid & FA metabolism	Metabolism	EXTRACELLULAR		L1			Detected in some	0	1	1
LCN2	1	FALSE	FALSE	FALSE	FALSE	FALSE	TRUE	FALSE	FALSE	FALSE	FALSE	FALSE	FALSE	3_1_6_Lipid transporters	Lipid & FA metabolism	Metabolism	EXTRACELLULAR		L1			Detected in many	0	1	1
LCP2	9	TRUE	TRUE	FALSE	FALSE	FALSE	TRUE	TRUE	TRUE	TRUE	TRUE	TRUE	TRUE	3_5_1_Adaptive Immune System	Adaptive Immune System	Immune system & Inflammation	Cytosol			L2	L3	Detected in many	45	28	73
LEF1	9	TRUE	TRUE	FALSE	FALSE	FALSE	TRUE	TRUE	TRUE	TRUE	TRUE	TRUE	TRUE	3_2_11_Signaling by Wnt	Signaling - Cell fates	Signaling	Nucleus				L3	Detected in many	0	22	22
LEP	3	TRUE	TRUE	FALSE	FALSE	FALSE	FALSE	FALSE	FALSE	FALSE	FALSE	FALSE	TRUE	3_2_7_Signaling by Leptin	Signaling - Cell fates	Signaling	EXTRACELLULAR				L3	Detected in some	0	1	1
LEPR	7	TRUE	TRUE	FALSE	TRUE	FALSE	FALSE	TRUE	TRUE	FALSE	FALSE	TRUE	TRUE	3_2_7_Signaling by Leptin	Signaling - Cell fates	Signaling	Cell membrane			L2	L3	Detected in all	5	11	16
LFNG	6	TRUE	TRUE	FALSE	FALSE	FALSE	FALSE	TRUE	TRUE	FALSE	FALSE	TRUE	TRUE	1_8_10_O-linked glycosylation	Post-translational protein modification	Protein translation, folding, modification & degradation	EXTRACELLULAR				L3	Detected in many	0	3	3
LGALS3BP	1	FALSE	TRUE	FALSE	FALSE	FALSE	FALSE	FALSE	FALSE	FALSE	FALSE	FALSE	FALSE	4_9_Galectins	Signaling - Other	Signaling	EXTRACELLULAR		L1			Detected in all	0	1	1
LHCGR	7	TRUE	TRUE	FALSE	FALSE	FALSE	TRUE	TRUE	TRUE	FALSE	FALSE	TRUE	TRUE	3_12_Hormone activity	Hormones	Signaling	Cell membrane				L3	Detected in many	0	7	7
LIF	3	TRUE	FALSE	FALSE	FALSE	FALSE	FALSE	TRUE	FALSE	FALSE	FALSE	FALSE	TRUE	3_5_3_Cytokine Signaling in Immune system	GPCR signaling	Signaling	EXTRACELLULAR				L3	Detected in many	0	3	3
LIFR	8	TRUE	TRUE	FALSE	FALSE	FALSE	TRUE	TRUE	TRUE	TRUE	FALSE	TRUE	TRUE	3_5_3_Cytokine Signaling in Immune system	GPCR signaling	Signaling	Cell membrane			L2	L3	Detected in many	10	9	19
LIG4	2	TRUE	FALSE	FALSE	FALSE	FALSE	FALSE	FALSE	FALSE	FALSE	FALSE	FALSE	TRUE	1_4_DNA Repair	DNA Repair	Chromatin organization & DNA repair	Nucleus				L3	Detected in all	0	1	1
LIMK1	8	TRUE	TRUE	FALSE	FALSE	FALSE	TRUE	TRUE	TRUE	TRUE	FALSE	TRUE	TRUE	1_15_1_Actin	Cytoskeleton	Cytoskeleton	Microfilaments (Actin)			L2	L3	Detected in all	5	27	32
LIN37	3	TRUE	FALSE	FALSE	FALSE	FALSE	FALSE	FALSE	TRUE	FALSE	FALSE	FALSE	TRUE	1_5_2_Transcription factors	Transcription & transcription factors	Transcription	Nucleus				L3	Detected in all	0	2	2
LITAF	1	FALSE	FALSE	FALSE	FALSE	FALSE	FALSE	FALSE	TRUE	FALSE	FALSE	FALSE	FALSE	4_2_Programmed Cell Death	Cell death	Signaling	Vesicles		L1			Detected in all	0	1	1
LLGL2	6	TRUE	TRUE	FALSE	FALSE	FALSE	FALSE	TRUE	TRUE	FALSE	FALSE	TRUE	TRUE	1_15_1_Actin	Cytoskeleton	Cytoskeleton	Microfilaments (Actin)				L3	Detected in many	0	5	5
LMTK2	6	TRUE	TRUE	FALSE	FALSE	FALSE	FALSE	TRUE	TRUE	FALSE	FALSE	TRUE	TRUE	1_26_28_serine/threonine kinase	Protein kinases	Signaling	Vesicles				L3	Detected in all	0	9	9
LPXN	4	TRUE	TRUE	FALSE	FALSE	FALSE	FALSE	TRUE	FALSE	FALSE	FALSE	FALSE	TRUE	1_5_2_Transcription factors	Transcription & transcription factors	Transcription	Nucleus				L3	Detected in all	0	5	5
LRBA	9	TRUE	TRUE	FALSE	FALSE	FALSE	TRUE	TRUE	TRUE	TRUE	TRUE	TRUE	TRUE	3_5_1_Adaptive Immune System	Adaptive Immune System	Immune system & Inflammation	Cell membrane				L3	Detected in all	0	10	10
LRCH1	1	FALSE	TRUE	FALSE	FALSE	FALSE	FALSE	FALSE	FALSE	FALSE	FALSE	FALSE	FALSE	1_26_29_adaptors/scaffolds	Adapters/scaffolds	Signaling	Cytosol		L1			Detected in all	0	1	1
LRIG1	9	TRUE	TRUE	FALSE	FALSE	FALSE	TRUE	TRUE	TRUE	TRUE	TRUE	TRUE	TRUE	3_7_other membrane proteins	Signaling - Other	Signaling	Cell membrane			L2	L3	Detected in many	4	16	20
LRP2	9	TRUE	TRUE	FALSE	FALSE	FALSE	TRUE	TRUE	TRUE	TRUE	TRUE	TRUE	TRUE	1_18_Metabolism of vitamins and cofactors	Metabolism of vitamins and cofactors	Metabolism	Cell membrane				L3	Detected in some	0	9	9
LRP5	7	TRUE	TRUE	FALSE	FALSE	FALSE	FALSE	TRUE	TRUE	TRUE	FALSE	TRUE	TRUE	1_18_Metabolism of vitamins and cofactors	Metabolism of vitamins and cofactors	Metabolism	Cell membrane				L3	Detected in all	0	10	10
LRP6	9	TRUE	TRUE	FALSE	TRUE	FALSE	FALSE	TRUE	TRUE	TRUE	TRUE	TRUE	TRUE	1_18_Metabolism of vitamins and cofactors	Metabolism of vitamins and cofactors	Metabolism	Cell membrane			L2	L3	Detected in all	3	39	42
LRRC36	1	FALSE	FALSE	FALSE	FALSE	FALSE	TRUE	FALSE	FALSE	FALSE	FALSE	FALSE	FALSE	1_26_57_LRR (leucin rich repeat) containing	Signaling - Other	Signaling	Nucleus		L1			Detected in some	0	1	1
LRRFIP2	4	TRUE	TRUE	FALSE	FALSE	FALSE	FALSE	TRUE	FALSE	FALSE	FALSE	FALSE	TRUE	1_5_2_Transcription factors	Transcription & transcription factors	Transcription	Nucleus				L3	Detected in all	0	5	5
LRRK1	6	TRUE	TRUE	FALSE	FALSE	FALSE	FALSE	TRUE	TRUE	FALSE	FALSE	TRUE	TRUE	1_26_28_serine/threonine kinase	Protein kinases	Signaling	Cytosol				L3	Detected in all	0	4	4
LRRK2	5	TRUE	TRUE	FALSE	FALSE	FALSE	FALSE	TRUE	TRUE	FALSE	FALSE	FALSE	TRUE	1_26_28_serine/threonine kinase	Protein kinases	Signaling	Cytosol				L3	Detected in all	0	8	8
LRWD1	6	TRUE	TRUE	FALSE	FALSE	FALSE	FALSE	TRUE	TRUE	FALSE	FALSE	TRUE	TRUE	1_3_Chromatin organization	Chromatin organization	Chromatin organization & DNA repair	Chromatin				L3	Detected in all	0	4	4
LSP1	6	TRUE	TRUE	FALSE	FALSE	FALSE	FALSE	TRUE	TRUE	FALSE	FALSE	TRUE	TRUE	3_5_1_Adaptive Immune System	Adaptive Immune System	Immune system & Inflammation	Cell membrane				L3	Detected in many	0	7	7
LTBR	8	TRUE	TRUE	FALSE	FALSE	FALSE	FALSE	TRUE	TRUE	TRUE	TRUE	TRUE	TRUE	3_5_3_Cytokine Signaling in Immune system	GPCR signaling	Signaling	Cell membrane				L3	Detected in all	0	7	7
LTC4S	6	TRUE	TRUE	FALSE	FALSE	FALSE	FALSE	TRUE	TRUE	FALSE	FALSE	TRUE	TRUE	1_1_3_Fatty acid metabolism	Lipid & FA metabolism	Metabolism	Endoplasmic reticulum				L3	Detected in all	0	20	20
LTF	1	FALSE	FALSE	FALSE	FALSE	FALSE	TRUE	FALSE	FALSE	FALSE	FALSE	FALSE	FALSE	3_5_2_Innate Immune System	Innate Immune System	Immune system & Inflammation	EXTRACELLULAR		L1			Detected in many	0	1	1
LTK	10	TRUE	TRUE	FALSE	TRUE	FALSE	TRUE	TRUE	TRUE	TRUE	TRUE	TRUE	TRUE	1_26_37_receptor tyrosine kinase	Protein kinases	Signaling	Cell membrane			L2	L3	Detected in many	10	7	17
LURAP1	1	FALSE	FALSE	FALSE	FALSE	FALSE	FALSE	FALSE	FALSE	FALSE	TRUE	FALSE	FALSE	3_5_3_Cytokine Signaling in Immune system	GPCR signaling	Signaling	Cytosol		L1			Detected in many	0	1	1
LY6E	6	TRUE	TRUE	FALSE	FALSE	FALSE	FALSE	TRUE	TRUE	FALSE	FALSE	TRUE	TRUE	1_8_9_Post-translational modification: synthesis of GPI-anchored proteins	Post-translational protein modification	Protein translation, folding, modification & degradation	Cell membrane				L3	Detected in all	0	4	4
LYN	9	TRUE	TRUE	FALSE	FALSE	FALSE	TRUE	TRUE	TRUE	TRUE	TRUE	TRUE	TRUE	1_26_30_non-receptor tyrosine kinase	Protein kinases	Signaling	Cytosol			L2	L3	Detected in all	46	38	84
LYPD4	1	FALSE	TRUE	FALSE	FALSE	FALSE	FALSE	FALSE	FALSE	FALSE	FALSE	FALSE	FALSE	1_8_9_Post-translational modification: synthesis of GPI-anchored proteins	Post-translational protein modification	Protein translation, folding, modification & degradation	Cell membrane		L1			Detected in some	0	1	1
LYST	9	TRUE	TRUE	FALSE	FALSE	FALSE	TRUE	TRUE	TRUE	TRUE	TRUE	TRUE	TRUE	1_14_Lysosomes	Lysosomes	Organelles	Vesicles				L3	Detected in all	0	7	7
LYZ	1	FALSE	FALSE	FALSE	FALSE	FALSE	TRUE	FALSE	FALSE	FALSE	FALSE	FALSE	FALSE	3_5_2_Innate Immune System	Innate Immune System	Immune system & Inflammation	EXTRACELLULAR		L1			Detected in many	0	1	1
MACF1	8	TRUE	TRUE	FALSE	FALSE	FALSE	FALSE	TRUE	TRUE	TRUE	TRUE	TRUE	TRUE	1_15_1_Actin	Cytoskeleton	Cytoskeleton	Cell-ECM-junctions				L3	Detected in all	0	9	9
MADCAM1	6	TRUE	TRUE	FALSE	FALSE	FALSE	FALSE	TRUE	TRUE	FALSE	FALSE	TRUE	TRUE	3_4_Cell_cell_junctions_adhesion	Cell_cell_junctions_adhesion	Cell junction & adhesion	Cell-cell-junctions				L3	Detected in many	0	4	4
DUSP21	1	FALSE	TRUE	FALSE	FALSE	FALSE	FALSE	FALSE	FALSE	FALSE	FALSE	FALSE	FALSE	1_26_10_dual specificity phosphatase	Protein phosphatases	Signaling	Nucleus		L1			Detected in single	0	1	1
KRTAP10-8	1	FALSE	FALSE	TRUE	FALSE	FALSE	FALSE	FALSE	FALSE	FALSE	FALSE	FALSE	FALSE	1_32_Cornification epidermins	Cornification epidermins	Other	Intermediate filaments (Keratin, filaments)		L1			Detected in single	0	2	2
MAGED1	4	TRUE	TRUE	FALSE	FALSE	FALSE	FALSE	FALSE	TRUE	FALSE	FALSE	FALSE	TRUE	3_5_1_Adaptive Immune System	Adaptive Immune System	Immune system & Inflammation	Nucleus				L3	Detected in all	0	4	4
MAGI1	7	TRUE	TRUE	FALSE	TRUE	FALSE	TRUE	TRUE	TRUE	FALSE	FALSE	FALSE	TRUE	UNKNOWN_Cell Junctions	Cell_cell_junctions_adhesion	Cell junction & adhesion	Cell-cell-junctions				L3	Detected in many	0	20	20
MAGI2	9	TRUE	TRUE	FALSE	FALSE	FALSE	TRUE	TRUE	TRUE	TRUE	TRUE	TRUE	TRUE	3_3_Neuronal System_synapses_channels	Neuronal System_synapses_channels	Neuronal System_synapses_channels	Cytosol				L3	Detected in many	0	28	28
MAGI3	6	TRUE	TRUE	FALSE	FALSE	FALSE	FALSE	TRUE	TRUE	FALSE	FALSE	TRUE	TRUE	3_4_Cell_cell_junctions_adhesion	Cell_cell_junctions_adhesion	Cell junction & adhesion	Cell-cell-junctions				L3	Detected in many	0	6	6
MAK	6	TRUE	TRUE	FALSE	FALSE	FALSE	FALSE	TRUE	TRUE	FALSE	FALSE	TRUE	TRUE	3_10_Reproduction	Reproduction	Other	Microtubules				L3	Detected in many	0	2	2
MALT1	5	TRUE	TRUE	FALSE	FALSE	FALSE	FALSE	TRUE	TRUE	FALSE	FALSE	FALSE	TRUE	3_5_1_Adaptive Immune System	Adaptive Immune System	Immune system & Inflammation	Nucleus			L2	L3	Detected in all	0	25	25
MAML2	9	TRUE	TRUE	FALSE	FALSE	FALSE	TRUE	TRUE	TRUE	TRUE	TRUE	TRUE	TRUE	3_2_12_Signaling by NOTCH	Signaling - Cell fates	Signaling	Nucleus				L3	Detected in all	0	11	11
MAML3	6	TRUE	TRUE	FALSE	FALSE	FALSE	FALSE	TRUE	TRUE	FALSE	FALSE	TRUE	TRUE	3_2_12_Signaling by NOTCH	Signaling - Cell fates	Signaling	Nucleus				L3	Detected in all	0	10	10
MAP2K1	9	TRUE	TRUE	FALSE	TRUE	FALSE	FALSE	TRUE	TRUE	TRUE	TRUE	TRUE	TRUE	1_26_14_mitogen-activated protein kinase	Protein kinases	Signaling	Cytosol		L1	L2	L3	Detected in all	42	47	89
MAP2K2	9	TRUE	TRUE	FALSE	TRUE	FALSE	FALSE	TRUE	TRUE	TRUE	TRUE	TRUE	TRUE	1_26_14_mitogen-activated protein kinase	Protein kinases	Signaling	Cytosol		L1	L2	L3	Detected in all	24	18	42
MAP2K3	8	TRUE	TRUE	FALSE	FALSE	FALSE	FALSE	TRUE	TRUE	TRUE	TRUE	TRUE	TRUE	1_26_14_mitogen-activated protein kinase	Protein kinases	Signaling	Cytosol			L2	L3	Detected in all	21	16	37
MAP2K4	8	TRUE	TRUE	FALSE	FALSE	FALSE	FALSE	TRUE	TRUE	TRUE	TRUE	TRUE	TRUE	1_26_14_mitogen-activated protein kinase	Protein kinases	Signaling	Cytosol			L2	L3	Detected in all	27	47	74
MAP2K5	10	TRUE	TRUE	FALSE	TRUE	FALSE	TRUE	TRUE	TRUE	TRUE	TRUE	TRUE	TRUE	1_26_14_mitogen-activated protein kinase	Protein kinases	Signaling	Cytosol			L2	L3	Detected in all	12	22	34
MAP2K6	6	TRUE	TRUE	FALSE	FALSE	FALSE	FALSE	TRUE	TRUE	FALSE	FALSE	TRUE	TRUE	1_26_14_mitogen-activated protein kinase	Protein kinases	Signaling	Cytosol				L3	Detected in many	0	15	15
MAP2K7	7	TRUE	TRUE	FALSE	FALSE	FALSE	FALSE	TRUE	TRUE	TRUE	FALSE	TRUE	TRUE	1_26_14_mitogen-activated protein kinase	Protein kinases	Signaling	Cytosol				L3	Detected in all	0	30	30
MAP3K1	10	TRUE	TRUE	FALSE	TRUE	FALSE	TRUE	TRUE	TRUE	TRUE	TRUE	TRUE	TRUE	1_26_14_mitogen-activated protein kinase	Protein kinases	Signaling	Cytosol			L2	L3	Detected in all	17	24	41
MAP3K10	10	TRUE	TRUE	FALSE	TRUE	FALSE	TRUE	TRUE	TRUE	TRUE	TRUE	TRUE	TRUE	1_26_14_mitogen-activated protein kinase	Protein kinases	Signaling	Cytosol				L3	Detected in many	0	35	35
MAP3K11	8	TRUE	TRUE	FALSE	FALSE	FALSE	TRUE	TRUE	TRUE	TRUE	TRUE	FALSE	TRUE	1_26_14_mitogen-activated protein kinase	Protein kinases	Signaling	Cytosol			L2	L3	Detected in all	5	14	19
MAP3K12	4	TRUE	TRUE	FALSE	FALSE	FALSE	FALSE	FALSE	FALSE	TRUE	FALSE	FALSE	TRUE	1_26_14_mitogen-activated protein kinase	Protein kinases	Signaling	Cytosol				L3	Detected in all	0	7	7
MAP3K13	6	TRUE	TRUE	FALSE	FALSE	FALSE	FALSE	TRUE	TRUE	TRUE	FALSE	FALSE	TRUE	1_26_14_mitogen-activated protein kinase	Protein kinases	Signaling	Cytosol				L3	Detected in all	0	8	8
MAP3K14	6	TRUE	TRUE	FALSE	FALSE	FALSE	FALSE	TRUE	TRUE	FALSE	FALSE	TRUE	TRUE	1_26_14_mitogen-activated protein kinase	Protein kinases	Signaling	Cytosol				L3	Detected in all	0	6	6
MAP3K15	6	TRUE	TRUE	FALSE	FALSE	FALSE	FALSE	TRUE	TRUE	FALSE	FALSE	TRUE	TRUE	1_26_14_mitogen-activated protein kinase	Protein kinases	Signaling	Cytosol				L3	Detected in some	0	5	5
MAP3K19	5	TRUE	TRUE	FALSE	FALSE	FALSE	FALSE	TRUE	TRUE	FALSE	FALSE	FALSE	TRUE	1_26_14_mitogen-activated protein kinase	Protein kinases	Signaling	Cytosol				L3	Detected in some	0	5	5
MAP3K2	8	TRUE	TRUE	FALSE	FALSE	FALSE	FALSE	TRUE	TRUE	TRUE	TRUE	TRUE	TRUE	1_26_14_mitogen-activated protein kinase	Protein kinases	Signaling	Cytosol			L2	L3	Detected in all	15	23	38
MAP3K20	6	TRUE	TRUE	FALSE	FALSE	FALSE	FALSE	TRUE	TRUE	FALSE	FALSE	TRUE	TRUE	1_26_14_mitogen-activated protein kinase	Protein kinases	Signaling	Cytosol			L2	L3	Detected in many	9	5	14
MAP3K3	9	TRUE	TRUE	FALSE	TRUE	FALSE	TRUE	TRUE	TRUE	TRUE	FALSE	TRUE	TRUE	1_26_14_mitogen-activated protein kinase	Protein kinases	Signaling	Cytosol			L2	L3	Detected in all	17	35	52
MAP3K4	8	TRUE	TRUE	FALSE	TRUE	FALSE	FALSE	TRUE	TRUE	TRUE	TRUE	FALSE	TRUE	1_26_14_mitogen-activated protein kinase	Protein kinases	Signaling	Cytosol			L2	L3	Detected in all	18	19	37
MAP3K5	9	TRUE	TRUE	FALSE	FALSE	FALSE	TRUE	TRUE	TRUE	TRUE	TRUE	TRUE	TRUE	1_26_14_mitogen-activated protein kinase	Protein kinases	Signaling	Cytosol			L2	L3	Detected in all	33	30	63
MAP3K6	4	TRUE	TRUE	FALSE	FALSE	FALSE	FALSE	TRUE	FALSE	FALSE	FALSE	FALSE	TRUE	1_26_14_mitogen-activated protein kinase	Protein kinases	Signaling	Cytosol				L3	Detected in all	0	2	2
MAP3K7	9	TRUE	TRUE	FALSE	FALSE	FALSE	TRUE	TRUE	TRUE	TRUE	TRUE	TRUE	TRUE	1_26_14_mitogen-activated protein kinase	Protein kinases	Signaling	Cytosol				L3	Detected in all	0	41	41
MAP3K8	8	TRUE	TRUE	FALSE	FALSE	FALSE	FALSE	TRUE	TRUE	TRUE	TRUE	TRUE	TRUE	1_26_14_mitogen-activated protein kinase	Protein kinases	Signaling	Cytosol			L2	L3	Detected in all	22	9	31
MAP3K9	5	TRUE	TRUE	FALSE	FALSE	FALSE	FALSE	TRUE	TRUE	FALSE	FALSE	FALSE	TRUE	1_26_14_mitogen-activated protein kinase	Protein kinases	Signaling	Cytosol				L3	Detected in many	0	22	22
MAP4K1	10	TRUE	TRUE	FALSE	TRUE	FALSE	TRUE	TRUE	TRUE	TRUE	TRUE	TRUE	TRUE	1_26_14_mitogen-activated protein kinase	Protein kinases	Signaling	Cytosol			L2	L3	Detected in many	15	31	46
MAP4K2	6	TRUE	FALSE	FALSE	FALSE	FALSE	FALSE	TRUE	TRUE	TRUE	TRUE	FALSE	TRUE	1_26_14_mitogen-activated protein kinase	Protein kinases	Signaling	Golgi apparatus				L3	Detected in all	0	6	6
MAP4K3	6	TRUE	TRUE	FALSE	FALSE	FALSE	FALSE	TRUE	TRUE	FALSE	FALSE	TRUE	TRUE	1_26_14_mitogen-activated protein kinase	Protein kinases	Signaling	Cytosol				L3	Detected in all	0	5	5
MAP4K4	10	TRUE	TRUE	FALSE	TRUE	FALSE	TRUE	TRUE	TRUE	TRUE	TRUE	TRUE	TRUE	1_26_14_mitogen-activated protein kinase	Protein kinases	Signaling	Cytosol			L2	L3	Detected in all	42	18	60
MAP4K5	8	TRUE	TRUE	FALSE	TRUE	FALSE	TRUE	TRUE	TRUE	FALSE	FALSE	TRUE	TRUE	1_26_14_mitogen-activated protein kinase	Protein kinases	Signaling	Cytosol			L2	L3	Detected in all	22	20	42
MAP7D2	1	FALSE	TRUE	FALSE	FALSE	FALSE	FALSE	FALSE	FALSE	FALSE	FALSE	FALSE	FALSE	1_15_4_Tubulin	Cytoskeleton	Cytoskeleton	Microtubules		L1			Detected in many	0	1	1
MAPK1	10	TRUE	TRUE	FALSE	TRUE	FALSE	TRUE	TRUE	TRUE	TRUE	TRUE	TRUE	TRUE	1_26_14_mitogen-activated protein kinase	Protein kinases	Signaling	Cytosol		L1	L2	L3	Detected in all	155	102	257
MAPK10	10	TRUE	TRUE	TRUE	FALSE	FALSE	TRUE	TRUE	TRUE	TRUE	TRUE	TRUE	TRUE	1_26_14_mitogen-activated protein kinase	Protein kinases	Signaling	Cytosol			L2	L3	Detected in many	36	34	70
MAPK11	8	TRUE	TRUE	FALSE	FALSE	FALSE	FALSE	TRUE	TRUE	TRUE	TRUE	TRUE	TRUE	1_26_14_mitogen-activated protein kinase	Protein kinases	Signaling	Mitochondria			L2	L3	Detected in many	15	29	44
MAPK12	9	TRUE	TRUE	FALSE	TRUE	FALSE	FALSE	TRUE	TRUE	TRUE	TRUE	TRUE	TRUE	1_26_14_mitogen-activated protein kinase	Protein kinases	Signaling	Cytosol			L2	L3	Detected in many	14	26	40
MAPK13	7	TRUE	TRUE	FALSE	FALSE	FALSE	FALSE	TRUE	TRUE	TRUE	FALSE	TRUE	TRUE	1_26_14_mitogen-activated protein kinase	Protein kinases	Signaling	Cytosol				L3	Detected in many	0	6	6
MAPK14	9	TRUE	TRUE	FALSE	TRUE	FALSE	FALSE	TRUE	TRUE	TRUE	TRUE	TRUE	TRUE	1_26_14_mitogen-activated protein kinase	Protein kinases	Signaling	Cytosol			L2	L3	Detected in all	63	75	138
MAPK15	5	TRUE	TRUE	FALSE	FALSE	FALSE	FALSE	TRUE	TRUE	FALSE	FALSE	FALSE	TRUE	1_26_14_mitogen-activated protein kinase	Protein kinases	Signaling	Cytosol				L3	Detected in many	0	1	1
MAPK3	10	TRUE	TRUE	FALSE	TRUE	FALSE	TRUE	TRUE	TRUE	TRUE	TRUE	TRUE	TRUE	1_26_14_mitogen-activated protein kinase	Protein kinases	Signaling	Cytosol			L2	L3	Detected in all	91	55	146
MAPK4	9	TRUE	TRUE	FALSE	FALSE	FALSE	TRUE	TRUE	TRUE	TRUE	TRUE	TRUE	TRUE	1_26_14_mitogen-activated protein kinase	Protein kinases	Signaling	Cytosol		L1		L3	Detected in many	11	9	20
MAPK6	5	TRUE	TRUE	FALSE	FALSE	FALSE	FALSE	TRUE	TRUE	FALSE	FALSE	FALSE	TRUE	1_26_14_mitogen-activated protein kinase	Protein kinases	Signaling	Cytosol				L3	Detected in all	0	4	4
MAPK7	8	TRUE	TRUE	FALSE	TRUE	FALSE	FALSE	TRUE	TRUE	TRUE	FALSE	TRUE	TRUE	1_26_14_mitogen-activated protein kinase	Protein kinases	Signaling	Cytosol			L2	L3	Detected in all	13	15	28
MAPK8	10	TRUE	TRUE	TRUE	FALSE	FALSE	TRUE	TRUE	TRUE	TRUE	TRUE	TRUE	TRUE	1_26_14_mitogen-activated protein kinase	Protein kinases	Signaling	Cytosol		L1	L2	L3	Detected in all	93	72	165
MAPK8IP1	9	TRUE	TRUE	FALSE	FALSE	FALSE	TRUE	TRUE	TRUE	TRUE	TRUE	TRUE	TRUE	1_26_29_adaptors/scaffolds	Adapters/scaffolds	Signaling	Cell membrane			L2	L3	Detected in many	30	33	63
MAPK8IP2	6	FALSE	TRUE	FALSE	FALSE	FALSE	FALSE	TRUE	TRUE	TRUE	FALSE	TRUE	TRUE	1_26_29_adaptors/scaffolds	Adapters/scaffolds	Signaling	Cytosol			L2	L3	Detected in many	23	5	28
MAPK8IP3	9	TRUE	TRUE	FALSE	TRUE	FALSE	FALSE	TRUE	TRUE	TRUE	TRUE	TRUE	TRUE	1_26_29_adaptors/scaffolds	Adapters/scaffolds	Signaling	Cytosol				L3	Detected in all	0	15	15
MAPK9	11	TRUE	TRUE	TRUE	TRUE	FALSE	TRUE	TRUE	TRUE	TRUE	TRUE	TRUE	TRUE	1_26_14_mitogen-activated protein kinase	Protein kinases	Signaling	Cytosol			L2	L3	Detected in all	31	40	71
MAPKAPK2	8	TRUE	TRUE	FALSE	FALSE	FALSE	FALSE	TRUE	TRUE	TRUE	TRUE	TRUE	TRUE	1_26_34_other_kinases	Protein kinases	Signaling	Cytosol			L2	L3	Detected in all	6	40	46
MAPKAPK3	8	TRUE	TRUE	FALSE	FALSE	FALSE	FALSE	TRUE	TRUE	TRUE	TRUE	TRUE	TRUE	1_26_34_other_kinases	Protein kinases	Signaling	Cytosol				L3	Detected in all	0	25	25
MAPKAPK5	7	TRUE	TRUE	FALSE	FALSE	FALSE	FALSE	TRUE	TRUE	TRUE	TRUE	FALSE	TRUE	1_26_34_other_kinases	Protein kinases	Signaling	Cytosol				L3	Detected in all	0	7	7
MAPKBP1	6	TRUE	TRUE	FALSE	FALSE	FALSE	FALSE	TRUE	TRUE	FALSE	FALSE	TRUE	TRUE	1_26_29_adaptors/scaffolds	Adapters/scaffolds	Signaling	Microtubules				L3	Detected in all	0	6	6
MARCHF1	1	FALSE	FALSE	FALSE	FALSE	FALSE	TRUE	FALSE	FALSE	FALSE	FALSE	FALSE	FALSE	1_8_6_Protein ubiquitination	Post-translational protein modification	Protein translation, folding, modification & degradation	Vesicles		L1				0	1	1
MARK1	5	TRUE	TRUE	FALSE	FALSE	FALSE	FALSE	TRUE	TRUE	FALSE	FALSE	FALSE	TRUE	1_26_28_serine/threonine kinase	Protein kinases	Signaling	Microtubules				L3	Detected in many	0	3	3
MARK2	7	TRUE	TRUE	FALSE	FALSE	FALSE	FALSE	TRUE	TRUE	TRUE	FALSE	TRUE	TRUE	1_26_28_serine/threonine kinase	Protein kinases	Signaling	Microtubules			L2	L3	Detected in all	24	20	44
MARK3	6	TRUE	TRUE	FALSE	FALSE	FALSE	FALSE	TRUE	TRUE	FALSE	FALSE	TRUE	TRUE	1_26_28_serine/threonine kinase	Protein kinases	Signaling	Microtubules				L3	Detected in all	0	7	7
MARK4	2	TRUE	FALSE	FALSE	FALSE	FALSE	FALSE	FALSE	FALSE	FALSE	FALSE	FALSE	TRUE	1_26_28_serine/threonine kinase	Protein kinases	Signaling	Microtubules				L3	Detected in all	0	2	2
MARS1	3	TRUE	FALSE	FALSE	FALSE	FALSE	FALSE	FALSE	TRUE	FALSE	FALSE	FALSE	TRUE	1_6_1_Metabolism of tRNA	Metabolism of tRNA	Metabolism	Cytosol				L3		0	2	2
MAST1	5	TRUE	TRUE	FALSE	FALSE	FALSE	FALSE	TRUE	TRUE	FALSE	FALSE	FALSE	TRUE	1_15_4_Tubulin	Cytoskeleton	Cytoskeleton	Microtubules				L3	Detected in many	0	2	2
MAST2	6	TRUE	TRUE	FALSE	FALSE	FALSE	FALSE	TRUE	TRUE	FALSE	FALSE	TRUE	TRUE	1_15_4_Tubulin	Cytoskeleton	Cytoskeleton	Microtubules				L3	Detected in all	0	8	8
MAST3	6	TRUE	TRUE	FALSE	FALSE	FALSE	FALSE	TRUE	TRUE	FALSE	FALSE	TRUE	TRUE	1_15_4_Tubulin	Cytoskeleton	Cytoskeleton	Microtubules				L3	Detected in many	0	5	5
MAST4	6	TRUE	TRUE	FALSE	FALSE	FALSE	FALSE	TRUE	TRUE	FALSE	FALSE	TRUE	TRUE	1_15_4_Tubulin	Cytoskeleton	Cytoskeleton	Microtubules				L3	Detected in all	0	9	9
MASTL	3	TRUE	TRUE	FALSE	FALSE	FALSE	FALSE	FALSE	FALSE	FALSE	FALSE	FALSE	TRUE	1_15_4_Tubulin	Cytoskeleton	Cytoskeleton	Microtubules				L3	Detected in all	0	1	1
MATK	6	TRUE	TRUE	FALSE	FALSE	FALSE	FALSE	TRUE	TRUE	TRUE	FALSE	FALSE	TRUE	1_26_30_non-receptor tyrosine kinase	Protein kinases	Signaling	Cytosol			L2	L3	Detected in many	13	10	23
MAVS	5	TRUE	FALSE	FALSE	FALSE	FALSE	FALSE	FALSE	TRUE	TRUE	TRUE	FALSE	TRUE	3_5_2_Innate Immune System	Innate Immune System	Immune system & Inflammation	Mitochondria				L3	Detected in all	0	4	4
MAX	8	TRUE	TRUE	FALSE	FALSE	FALSE	FALSE	TRUE	TRUE	TRUE	TRUE	TRUE	TRUE	1_5_2_Transcription factors	Transcription & transcription factors	Transcription	Nucleus				L3	Detected in all	0	12	12
MAZ	3	TRUE	FALSE	FALSE	FALSE	FALSE	FALSE	FALSE	TRUE	FALSE	FALSE	FALSE	TRUE	1_5_2_Transcription factors	Transcription & transcription factors	Transcription	Nucleus				L3	Detected in all	0	2	2
MBIP	6	TRUE	TRUE	FALSE	FALSE	FALSE	FALSE	TRUE	TRUE	FALSE	FALSE	TRUE	TRUE	1_3_Chromatin organization	Chromatin organization	Chromatin organization & DNA repair	Chromatin				L3	Detected in all	0	3	3
MBTPS1	6	TRUE	TRUE	FALSE	FALSE	FALSE	FALSE	TRUE	TRUE	FALSE	FALSE	TRUE	TRUE	1_1_8_Metabolism of steroids/cholesterol	Lipid & FA metabolism	Metabolism	Golgi apparatus				L3	Detected in all	0	2	2
MCC	8	TRUE	TRUE	FALSE	FALSE	FALSE	TRUE	TRUE	TRUE	FALSE	TRUE	TRUE	TRUE	3_2_11_Signaling by Wnt	Signaling - Cell fates	Signaling	Nucleus		L1		L3	Detected in many	1	12	13
MCPH1	6	TRUE	TRUE	FALSE	FALSE	FALSE	FALSE	TRUE	TRUE	FALSE	FALSE	TRUE	TRUE	4_1_2_Cell Cycle	Signaling - Cell fates	Signaling	Microtubules				L3	Detected in all	0	8	8
MDC1	9	TRUE	TRUE	FALSE	FALSE	FALSE	TRUE	TRUE	TRUE	TRUE	TRUE	TRUE	TRUE	1_4_DNA Repair	DNA Repair	Chromatin organization & DNA repair	Nucleus				L3	Detected in all	0	23	23
MDK	2	TRUE	FALSE	FALSE	FALSE	FALSE	FALSE	FALSE	FALSE	FALSE	FALSE	FALSE	TRUE	3_2_29_Signaling by ALK	Signaling - Cell fates	Signaling	EXTRACELLULAR				L3	Detected in all	0	1	1
MDM2	10	TRUE	TRUE	FALSE	TRUE	FALSE	TRUE	TRUE	TRUE	TRUE	TRUE	TRUE	TRUE	1_8_6_Protein ubiquitination	Post-translational protein modification	Protein translation, folding, modification & degradation	Nucleus			L2	L3	Detected in all	22	45	67
MED1	6	TRUE	TRUE	FALSE	FALSE	FALSE	FALSE	TRUE	TRUE	FALSE	FALSE	TRUE	TRUE	1_5_1_Transcription	Transcription & transcription factors	Transcription	Nucleus			L2	L3	Detected in all	14	18	32
MED12	6	TRUE	TRUE	FALSE	FALSE	FALSE	FALSE	TRUE	TRUE	FALSE	FALSE	TRUE	TRUE	1_5_1_Transcription	Transcription & transcription factors	Transcription	Nucleus				L3	Detected in all	0	5	5
MED14	6	TRUE	TRUE	FALSE	FALSE	FALSE	TRUE	TRUE	TRUE	FALSE	FALSE	FALSE	TRUE	1_5_1_Transcription	Transcription & transcription factors	Transcription	Nucleus			L2	L3	Detected in all	9	10	19
MED16	6	TRUE	TRUE	FALSE	FALSE	FALSE	FALSE	TRUE	TRUE	FALSE	FALSE	TRUE	TRUE	1_5_1_Transcription	Transcription & transcription factors	Transcription	Nucleus				L3	Detected in all	0	2	2
MEF2A	6	TRUE	TRUE	FALSE	FALSE	FALSE	FALSE	TRUE	TRUE	FALSE	FALSE	TRUE	TRUE	1_5_2_Transcription factors	Transcription & transcription factors	Transcription	Nucleus				L3	Detected in all	0	28	28
MEF2C	8	TRUE	TRUE	FALSE	FALSE	FALSE	FALSE	TRUE	TRUE	TRUE	TRUE	TRUE	TRUE	1_5_2_Transcription factors	Transcription & transcription factors	Transcription	Nucleus			L2	L3	Detected in all	7	17	24
MEF2D	8	TRUE	TRUE	FALSE	FALSE	FALSE	TRUE	TRUE	TRUE	TRUE	FALSE	TRUE	TRUE	1_5_2_Transcription factors	Transcription & transcription factors	Transcription	Nucleus			L2	L3	Detected in all	6	10	16
MEGF8	3	TRUE	FALSE	FALSE	FALSE	FALSE	FALSE	FALSE	TRUE	FALSE	FALSE	FALSE	TRUE	4_6_Cell_migration	Signaling - Cell fates	Signaling	Nucleus				L3	Detected in all	0	2	2
MELK	6	TRUE	TRUE	FALSE	FALSE	FALSE	FALSE	TRUE	TRUE	FALSE	FALSE	TRUE	TRUE	4_1_2_Cell Cycle	Signaling - Cell fates	Signaling	Cell membrane				L3	Detected in many	0	7	7
MEP1A	6	TRUE	TRUE	FALSE	FALSE	FALSE	FALSE	TRUE	TRUE	FALSE	FALSE	TRUE	TRUE	1_8_20_Protein processing/proteolysis	Protein folding & repair	Protein translation, folding, modification & degradation	EXTRACELLULAR				L3	Detected in some	0	5	5
MEP1B	3	TRUE	TRUE	FALSE	FALSE	FALSE	FALSE	FALSE	FALSE	FALSE	FALSE	FALSE	TRUE	1_8_20_Protein processing/proteolysis	Protein folding & repair	Protein translation, folding, modification & degradation	Cell membrane				L3	Detected in some	0	1	1
MERTK	6	TRUE	TRUE	FALSE	TRUE	FALSE	FALSE	TRUE	TRUE	FALSE	FALSE	FALSE	TRUE	3_2_21_Signaling by AXL	Signaling - Cell fates	Signaling	Cell membrane			L2	L3	Detected in all	6	25	31
MET	10	TRUE	TRUE	FALSE	TRUE	FALSE	TRUE	TRUE	TRUE	TRUE	TRUE	TRUE	TRUE	3_2_3_Signaling by MET	Signaling - Cell fates	Signaling	Cell membrane			L2	L3	Detected in many	15	75	90
MFAP2	6	TRUE	TRUE	FALSE	FALSE	FALSE	FALSE	TRUE	TRUE	FALSE	FALSE	TRUE	TRUE	2_1_8_Elastic fibre formation	ECM organisation	ECM organisation	EXTRACELLULAR				L3	Detected in many	0	3	3
MFAP5	6	TRUE	TRUE	FALSE	FALSE	FALSE	FALSE	TRUE	TRUE	FALSE	FALSE	TRUE	TRUE	2_1_8_Elastic fibre formation	ECM organisation	ECM organisation	EXTRACELLULAR				L3	Detected in many	0	3	3
MFNG	6	TRUE	TRUE	FALSE	FALSE	FALSE	FALSE	TRUE	TRUE	FALSE	FALSE	TRUE	TRUE	1_8_10_O-linked glycosylation	Post-translational protein modification	Protein translation, folding, modification & degradation	EXTRACELLULAR				L3	Detected in many	0	3	3
MIB1	6	TRUE	TRUE	FALSE	FALSE	FALSE	FALSE	TRUE	TRUE	FALSE	FALSE	TRUE	TRUE	1_13_Golgi Apparatus	Endoplasmic Reticulum & Golgi	Organelles	Golgi apparatus				L3	Detected in all	0	6	6
MIB2	6	TRUE	TRUE	FALSE	FALSE	FALSE	FALSE	TRUE	TRUE	FALSE	FALSE	TRUE	TRUE	1_13_Golgi Apparatus	Endoplasmic Reticulum & Golgi	Organelles	Golgi apparatus				L3	Detected in all	0	5	5
MICAL1	7	TRUE	TRUE	FALSE	FALSE	FALSE	TRUE	TRUE	TRUE	FALSE	FALSE	TRUE	TRUE	1_15_1_Actin	Cytoskeleton	Cytoskeleton	Microfilaments (Actin)			L2	L3	Detected in all	7	9	16
MINK1	7	TRUE	TRUE	FALSE	FALSE	FALSE	TRUE	TRUE	TRUE	FALSE	FALSE	TRUE	TRUE	1_26_28_serine/threonine kinase	Protein kinases	Signaling	Cytosol			L2	L3	Detected in all	5	20	25
MKNK1	9	TRUE	TRUE	FALSE	FALSE	FALSE	TRUE	TRUE	TRUE	TRUE	TRUE	TRUE	TRUE	1_26_28_serine/threonine kinase	Protein kinases	Signaling	Cytosol				L3	Detected in all	0	27	27
MKNK2	8	TRUE	TRUE	FALSE	FALSE	FALSE	FALSE	TRUE	TRUE	TRUE	TRUE	TRUE	TRUE	1_26_28_serine/threonine kinase	Protein kinases	Signaling	Nucleus				L3	Detected in all	0	23	23
MLST8	5	TRUE	TRUE	FALSE	FALSE	FALSE	FALSE	TRUE	TRUE	FALSE	FALSE	FALSE	TRUE	3_2_23_Signaling by TOR	Signaling - Cell fates	Signaling	Cytosol				L3	Detected in all	0	2	2
MNAT1	3	TRUE	FALSE	FALSE	FALSE	FALSE	FALSE	FALSE	TRUE	FALSE	FALSE	FALSE	TRUE	4_1_2_Cell Cycle	Signaling - Cell fates	Signaling	Nucleus				L3	Detected in all	0	2	2
MOK	5	TRUE	TRUE	FALSE	FALSE	FALSE	FALSE	TRUE	TRUE	FALSE	FALSE	FALSE	TRUE	1_26_28_serine/threonine kinase	Protein kinases	Signaling	Nucleus				L3	Detected in all	0	3	3
MOXD1	6	TRUE	TRUE	FALSE	FALSE	FALSE	FALSE	TRUE	TRUE	FALSE	FALSE	TRUE	TRUE	3_1_20_metal transporters	Ion transporters	Metabolism	Endoplasmic reticulum				L3	Detected in many	0	3	3
MPDZ	1	FALSE	FALSE	FALSE	FALSE	FALSE	FALSE	FALSE	TRUE	FALSE	FALSE	FALSE	FALSE	3_4_Cell_cell_junctions_adhesion	Cell_cell_junctions_adhesion	Cell junction & adhesion	Cell-cell-junctions		L1			Detected in many	0	1	1
MPL	6	TRUE	TRUE	FALSE	FALSE	FALSE	FALSE	TRUE	TRUE	FALSE	FALSE	TRUE	TRUE	3_5_1_Adaptive Immune System	Adaptive Immune System	Immune system & Inflammation	Cell membrane				L3	Detected in many	0	3	3
MPZL1	8	TRUE	TRUE	FALSE	TRUE	FALSE	FALSE	TRUE	TRUE	FALSE	TRUE	TRUE	TRUE	3_4_Cell_cell_junctions_adhesion	Cell_cell_junctions_adhesion	Cell junction & adhesion	Cell-cell-junctions			L2	L3	Detected in all	0	6	6
MRAS	8	TRUE	TRUE	FALSE	FALSE	FALSE	FALSE	TRUE	TRUE	TRUE	TRUE	TRUE	TRUE	1_26_1_Ras	Ras GTPases and regulators	Signaling	Cell membrane		L1		L3	Detected in all	1	6	7
MRFAP1L1	1	FALSE	FALSE	FALSE	FALSE	FALSE	FALSE	FALSE	FALSE	FALSE	TRUE	FALSE	FALSE	UNKNOWN_Cytosol	Unknown	Unknown	Cytosol		L1			Detected in all	0	1	1
MRPL42	1	FALSE	FALSE	FALSE	FALSE	FALSE	TRUE	FALSE	FALSE	FALSE	FALSE	FALSE	FALSE	1_9_2_Mitochondrial translation	Mitochondria	Organelles	Mitochondria		L1			Detected in all	0	1	1
MS4A2	7	TRUE	TRUE	FALSE	TRUE	FALSE	TRUE	TRUE	FALSE	FALSE	TRUE	FALSE	TRUE	3_5_1_Adaptive Immune System	Adaptive Immune System	Immune system & Inflammation	Cell membrane			L2	L3	Detected in many	3	7	10
MST1	6	TRUE	TRUE	FALSE	FALSE	FALSE	FALSE	TRUE	TRUE	FALSE	FALSE	TRUE	TRUE	3_2_3_Signaling by MET	Signaling - Cell fates	Signaling	EXTRACELLULAR				L3	Detected in many	0	2	2
MST1R	10	TRUE	TRUE	FALSE	TRUE	FALSE	TRUE	TRUE	TRUE	TRUE	TRUE	TRUE	TRUE	3_2_3_Signaling by MET	Signaling - Cell fates	Signaling	Cell membrane			L2	L3	Detected in many	5	60	65
MTAP	5	TRUE	TRUE	FALSE	FALSE	FALSE	FALSE	TRUE	TRUE	FALSE	FALSE	FALSE	TRUE	1_7_Metabolism of amino acids and derivatives	Metabolism of amino acids and derivatives	Metabolism	Cytosol				L3	Detected in all	0	6	6
MTMR4	6	TRUE	TRUE	FALSE	FALSE	FALSE	FALSE	TRUE	TRUE	TRUE	FALSE	FALSE	TRUE	1_1_5_Phospholipid metabolism	Lipid & FA metabolism	Metabolism	Vesicles				L3	Detected in all	0	4	4
MTNR1A	6	TRUE	TRUE	FALSE	FALSE	FALSE	FALSE	TRUE	TRUE	FALSE	FALSE	TRUE	TRUE	3_6_GPCRs	GPCR signaling	Signaling	Cell membrane			L2	L3	Detected in some	4	10	14
MTNR1B	6	TRUE	TRUE	FALSE	FALSE	FALSE	FALSE	TRUE	TRUE	FALSE	FALSE	TRUE	TRUE	3_6_GPCRs	GPCR signaling	Signaling	Cell membrane			L2	L3	Detected in some	1	10	11
MTOR	10	TRUE	TRUE	FALSE	TRUE	FALSE	TRUE	TRUE	TRUE	TRUE	TRUE	TRUE	TRUE	3_2_23_Signaling by TOR	Signaling - Cell fates	Signaling	Cytosol			L2	L3	Detected in all	9	28	37
MTPN	1	FALSE	FALSE	FALSE	FALSE	FALSE	TRUE	FALSE	FALSE	FALSE	FALSE	FALSE	FALSE	1_5_2_Transcription factors	Transcription & transcription factors	Transcription	Nucleus		L1			Detected in all	0	2	2
MTSS1	6	TRUE	TRUE	FALSE	FALSE	FALSE	FALSE	TRUE	TRUE	FALSE	FALSE	TRUE	TRUE	1_15_1_Actin	Cytoskeleton	Cytoskeleton	Microfilaments (Actin)				L3	Detected in all	0	7	7
MUSK	8	TRUE	TRUE	FALSE	FALSE	FALSE	FALSE	TRUE	TRUE	TRUE	TRUE	TRUE	TRUE	3_2_26_Signaling by Musk	Signaling - Cell fates	Signaling	Cell membrane				L3	Detected in many	0	6	6
MVP	3	TRUE	FALSE	FALSE	FALSE	FALSE	FALSE	FALSE	TRUE	FALSE	FALSE	FALSE	TRUE	1_26_29_adaptors/scaffolds	Adapters/scaffolds	Signaling	Nucleus				L3	Detected in all	0	2	2
MYC	9	TRUE	TRUE	FALSE	FALSE	FALSE	TRUE	TRUE	TRUE	TRUE	TRUE	TRUE	TRUE	1_5_2_Transcription factors	Transcription & transcription factors	Transcription	Nucleus			L2	L3	Detected in all	95	39	134
MYD88	6	TRUE	TRUE	FALSE	FALSE	FALSE	FALSE	TRUE	TRUE	FALSE	FALSE	TRUE	TRUE	3_5_2_Innate Immune System	Innate Immune System	Immune system & Inflammation	Nucleus				L3	Detected in all	0	8	8
MYLK	9	TRUE	TRUE	FALSE	FALSE	FALSE	TRUE	TRUE	TRUE	TRUE	TRUE	TRUE	TRUE	1_15_2_Myosin_dynein_kinesin	Cytoskeleton	Cytoskeleton	Microtubules				L3	Detected in many	0	9	9
MYLK2	6	TRUE	TRUE	FALSE	FALSE	FALSE	FALSE	TRUE	TRUE	FALSE	FALSE	TRUE	TRUE	1_15_2_Myosin_dynein_kinesin	Cytoskeleton	Cytoskeleton	Microtubules				L3	Detected in some	0	4	4
MYLK3	6	TRUE	TRUE	FALSE	FALSE	FALSE	FALSE	TRUE	TRUE	FALSE	FALSE	TRUE	TRUE	1_15_2_Myosin_dynein_kinesin	Cytoskeleton	Cytoskeleton	Microtubules				L3	Detected in some	0	5	5
MYLK4	6	TRUE	TRUE	FALSE	FALSE	FALSE	FALSE	TRUE	TRUE	FALSE	FALSE	TRUE	TRUE	1_15_2_Myosin_dynein_kinesin	Cytoskeleton	Cytoskeleton	Microtubules				L3	Detected in some	0	6	6
MYO3A	5	TRUE	TRUE	FALSE	FALSE	FALSE	FALSE	TRUE	TRUE	FALSE	FALSE	FALSE	TRUE	1_15_1_Actin	Cytoskeleton	Cytoskeleton	Microfilaments (Actin)				L3	Detected in many	0	4	4
MYO3B	7	TRUE	TRUE	FALSE	FALSE	FALSE	TRUE	TRUE	TRUE	FALSE	FALSE	TRUE	TRUE	1_15_1_Actin	Cytoskeleton	Cytoskeleton	Microfilaments (Actin)				L3	Detected in many	0	10	10
NAA10	1	FALSE	FALSE	FALSE	FALSE	FALSE	TRUE	FALSE	FALSE	FALSE	FALSE	FALSE	FALSE	1_8_22_Acyltransferase	Post-translational protein modification	Protein translation, folding, modification & degradation	Cytosol		L1			Detected in all	0	1	1
NAA11	1	FALSE	FALSE	FALSE	FALSE	FALSE	TRUE	FALSE	FALSE	FALSE	FALSE	FALSE	FALSE	1_8_22_Acyltransferase	Post-translational protein modification	Protein translation, folding, modification & degradation	Cytosol		L1			Detected in some	0	1	1
NAA38	3	TRUE	FALSE	FALSE	FALSE	FALSE	FALSE	FALSE	TRUE	FALSE	FALSE	FALSE	TRUE	1_8_22_Acyltransferase	Post-translational protein modification	Protein translation, folding, modification & degradation	Nucleus				L3	Detected in all	0	2	2
NAIP	6	TRUE	TRUE	FALSE	FALSE	FALSE	FALSE	TRUE	TRUE	FALSE	FALSE	TRUE	TRUE	4_2_Programmed Cell Death	Cell death	Signaling	Cell membrane				L3	Detected in many	0	3	3
NANS	1	FALSE	FALSE	FALSE	FALSE	FALSE	FALSE	FALSE	TRUE	FALSE	FALSE	FALSE	FALSE	1_8_15_Asparagine N-linked glycosylation	Post-translational protein modification	Protein translation, folding, modification & degradation	Cytosol		L1			Detected in all	0	1	1
NAT9	3	TRUE	FALSE	FALSE	FALSE	FALSE	FALSE	FALSE	TRUE	FALSE	FALSE	FALSE	TRUE	1_8_22_Acyltransferase	Post-translational protein modification	Protein translation, folding, modification & degradation	Nucleus				L3	Detected in all	0	2	2
NBEA	6	TRUE	TRUE	FALSE	FALSE	FALSE	FALSE	TRUE	TRUE	FALSE	FALSE	TRUE	TRUE	1_14_Lysosomes	Lysosomes	Organelles	Vesicles		L1		L3	Detected in many	25	10	35
NBEAL1	4	TRUE	TRUE	FALSE	FALSE	FALSE	FALSE	FALSE	TRUE	FALSE	FALSE	FALSE	TRUE	UNKNOWN_Cytosol	Unknown	Unknown	Cytosol				L3	Detected in all	0	4	4
NBEAL2	6	TRUE	TRUE	FALSE	FALSE	FALSE	FALSE	TRUE	TRUE	FALSE	FALSE	TRUE	TRUE	4_5_Cell fate_differentiation	Signaling - Cell fates	Signaling	Endoplasmic reticulum				L3	Detected in all	0	5	5
NBPF19	1	FALSE	FALSE	FALSE	FALSE	FALSE	FALSE	TRUE	FALSE	FALSE	FALSE	FALSE	FALSE	UNKNOWN_Vesicles	Vesicle transport	Other	Vesicles		L1			Detected in many	0	1	1
NCAPH2	1	FALSE	TRUE	FALSE	FALSE	FALSE	FALSE	FALSE	FALSE	FALSE	FALSE	FALSE	FALSE	4_1_2_Cell Cycle	Signaling - Cell fates	Signaling	Nucleus		L1			Detected in all	0	1	1
NCK1	9	TRUE	TRUE	FALSE	TRUE	FALSE	TRUE	TRUE	TRUE	TRUE	FALSE	TRUE	TRUE	1_26_29_adaptors/scaffolds	Adapters/scaffolds	Signaling	Cytosol		L1	L2	L3	Detected in all	158	65	223
NCK2	8	TRUE	TRUE	FALSE	FALSE	FALSE	FALSE	TRUE	TRUE	TRUE	TRUE	TRUE	TRUE	1_26_29_adaptors/scaffolds	Adapters/scaffolds	Signaling	Cytosol		L1	L2	L3	Detected in all	51	51	102
NCKIPSD	6	TRUE	TRUE	FALSE	FALSE	FALSE	FALSE	TRUE	TRUE	FALSE	FALSE	TRUE	TRUE	1_15_1_Actin	Cytoskeleton	Cytoskeleton	Microfilaments (Actin)			L2	L3	Detected in all	12	5	17
NCOA1	9	TRUE	TRUE	FALSE	FALSE	FALSE	TRUE	TRUE	TRUE	TRUE	TRUE	TRUE	TRUE	1_34_Nuclear receptors	Nuclear receptors	Other	Nucleus			L2	L3	Detected in all	26	68	94
NCOA2	9	TRUE	TRUE	FALSE	FALSE	FALSE	TRUE	TRUE	TRUE	TRUE	TRUE	TRUE	TRUE	1_34_Nuclear receptors	Nuclear receptors	Other	Nucleus			L2	L3	Detected in all	25	38	63
NCOA3	9	TRUE	TRUE	FALSE	TRUE	FALSE	FALSE	TRUE	TRUE	TRUE	TRUE	TRUE	TRUE	1_34_Nuclear receptors	Nuclear receptors	Other	Nucleus			L2	L3	Detected in all	29	27	56
NCOR2	9	TRUE	TRUE	FALSE	FALSE	FALSE	TRUE	TRUE	TRUE	TRUE	TRUE	TRUE	TRUE	1_34_Nuclear receptors	Nuclear receptors	Other	Nucleus			L2	L3	Detected in all	20	47	67
NCSTN	5	TRUE	TRUE	FALSE	FALSE	FALSE	FALSE	TRUE	TRUE	FALSE	FALSE	FALSE	TRUE	1_8_20_Protein processing/proteolysis	Protein folding & repair	Protein translation, folding, modification & degradation	Cell membrane				L3	Detected in all	0	3	3
NDC80	5	TRUE	TRUE	FALSE	FALSE	FALSE	FALSE	TRUE	TRUE	FALSE	FALSE	FALSE	TRUE	4_1_2_Cell Cycle	Signaling - Cell fates	Signaling	Microtubules				L3	Detected in many	0	6	6
NEDD1	2	TRUE	FALSE	FALSE	FALSE	FALSE	FALSE	FALSE	FALSE	FALSE	FALSE	FALSE	TRUE	1_15_4_Tubulin	Cytoskeleton	Cytoskeleton	Microtubules				L3	Detected in all	0	2	2
NEDD4	10	TRUE	TRUE	FALSE	TRUE	FALSE	TRUE	TRUE	TRUE	TRUE	TRUE	TRUE	TRUE	1_8_6_Protein ubiquitination	Post-translational protein modification	Protein translation, folding, modification & degradation	Cytosol		L1	L2	L3	Detected in all	27	67	94
NEDD4L	10	TRUE	TRUE	FALSE	TRUE	FALSE	TRUE	TRUE	TRUE	TRUE	TRUE	TRUE	TRUE	1_8_6_Protein ubiquitination	Post-translational protein modification	Protein translation, folding, modification & degradation	Golgi apparatus		L1	L2	L3	Detected in all	10	51	61
NEDD9	10	TRUE	TRUE	FALSE	TRUE	FALSE	TRUE	TRUE	TRUE	TRUE	TRUE	TRUE	TRUE	1_15_1_Actin	Cytoskeleton	Cytoskeleton	Microfilaments (Actin)			L2	L3	Detected in all	24	22	46
NEK1	6	TRUE	TRUE	FALSE	FALSE	FALSE	FALSE	TRUE	TRUE	FALSE	FALSE	TRUE	TRUE	1_16_Cilium assembly	Cytoskeleton	Cytoskeleton	Cilia				L3	Detected in all	0	5	5
NEK10	6	TRUE	TRUE	FALSE	FALSE	FALSE	FALSE	TRUE	TRUE	FALSE	FALSE	TRUE	TRUE	1_26_28_serine/threonine kinase	Protein kinases	Signaling	Cytosol				L3	Detected in many	0	7	7
NEK11	6	TRUE	TRUE	FALSE	FALSE	FALSE	FALSE	TRUE	TRUE	FALSE	FALSE	TRUE	TRUE	4_1_2_Cell Cycle	Signaling - Cell fates	Signaling	Nucleus				L3	Detected in many	0	7	7
NEK2	2	TRUE	FALSE	FALSE	FALSE	FALSE	FALSE	FALSE	FALSE	FALSE	FALSE	FALSE	TRUE	1_16_Cilium assembly	Cytoskeleton	Cytoskeleton	Cilia				L3	Detected in many	0	1	1
NEK3	4	TRUE	FALSE	FALSE	FALSE	FALSE	FALSE	TRUE	TRUE	FALSE	FALSE	FALSE	TRUE	4_1_2_Cell Cycle	Signaling - Cell fates	Signaling	Microtubules			L2	L3	Detected in all	20	5	25
NEK4	5	TRUE	TRUE	FALSE	FALSE	FALSE	FALSE	TRUE	TRUE	FALSE	FALSE	FALSE	TRUE	1_16_Cilium assembly	Cytoskeleton	Cytoskeleton	Cilia				L3	Detected in all	0	3	3
NEK5	3	TRUE	TRUE	FALSE	FALSE	FALSE	FALSE	FALSE	FALSE	FALSE	FALSE	FALSE	TRUE	1_26_28_serine/threonine kinase	Protein kinases	Signaling	Cytosol				L3	Detected in some	0	3	3
NEK6	6	TRUE	TRUE	FALSE	FALSE	FALSE	FALSE	TRUE	TRUE	FALSE	FALSE	TRUE	TRUE	4_1_2_Cell Cycle	Signaling - Cell fates	Signaling	Microtubules			L2	L3	Detected in all	27	10	37
NEK7	6	TRUE	TRUE	FALSE	FALSE	FALSE	FALSE	TRUE	TRUE	FALSE	FALSE	TRUE	TRUE	4_1_2_Cell Cycle	Signaling - Cell fates	Signaling	Microtubules				L3	Detected in all	0	6	6
NEK8	5	TRUE	TRUE	FALSE	FALSE	FALSE	FALSE	TRUE	TRUE	FALSE	FALSE	FALSE	TRUE	1_16_Cilium assembly	Cytoskeleton	Cytoskeleton	Cilia				L3	Detected in many	0	5	5
NEK9	5	TRUE	TRUE	FALSE	FALSE	FALSE	FALSE	TRUE	TRUE	FALSE	FALSE	FALSE	TRUE	4_1_2_Cell Cycle	Signaling - Cell fates	Signaling	Cytosol				L3	Detected in all	0	4	4
NEURL1	5	TRUE	TRUE	FALSE	FALSE	FALSE	FALSE	TRUE	TRUE	FALSE	FALSE	FALSE	TRUE	3_3_Neuronal System_synapses_channels	Neuronal System_synapses_channels	Neuronal System_synapses_channels	Cell membrane				L3	Detected in all	0	5	5
NEUROG3	1	FALSE	FALSE	FALSE	FALSE	FALSE	FALSE	FALSE	FALSE	FALSE	TRUE	FALSE	FALSE	1_5_1_Transcription	Transcription & transcription factors	Transcription	Nucleus		L1			Detected in some	0	1	1
NF2	7	TRUE	TRUE	FALSE	FALSE	FALSE	FALSE	TRUE	TRUE	TRUE	FALSE	TRUE	TRUE	1_15_1_Actin	Cytoskeleton	Cytoskeleton	Cell membrane				L3	Detected in all	0	11	11
NFKBIA	9	TRUE	TRUE	FALSE	FALSE	FALSE	TRUE	TRUE	TRUE	TRUE	TRUE	TRUE	TRUE	1_5_2_Transcription factors	Transcription & transcription factors	Transcription	Nucleus			L2	L3	Detected in all	37	32	69
NFKBIB	2	FALSE	FALSE	FALSE	FALSE	FALSE	FALSE	FALSE	FALSE	TRUE	TRUE	FALSE	FALSE	1_5_2_Transcription factors	Transcription & transcription factors	Transcription	Nucleus				L3	Detected in all	0	1	1
NGEF	6	TRUE	TRUE	FALSE	FALSE	FALSE	FALSE	TRUE	TRUE	FALSE	FALSE	TRUE	TRUE	1_26_5_Rho_GEF	Rho GTPase and regulators	Signaling	Cytosol				L3	Detected in many	0	6	6
NGF	5	TRUE	TRUE	FALSE	FALSE	FALSE	FALSE	TRUE	TRUE	FALSE	FALSE	FALSE	TRUE	3_3_Neuronal System_synapses_channels	Neuronal System_synapses_channels	Neuronal System_synapses_channels	EXTRACELLULAR				L3	Detected in many	0	6	6
NGFR	9	TRUE	TRUE	FALSE	TRUE	FALSE	FALSE	TRUE	TRUE	TRUE	TRUE	TRUE	TRUE	4_2_Programmed Cell Death	Cell death	Signaling	Cell membrane			L2	L3	Detected in all	5	15	20
NIM1K	3	TRUE	TRUE	FALSE	FALSE	FALSE	FALSE	FALSE	FALSE	FALSE	FALSE	FALSE	TRUE	1_26_28_serine/threonine kinase	Protein kinases	Signaling	Nucleus				L3	Detected in many	0	5	5
NISCH	6	TRUE	TRUE	FALSE	FALSE	FALSE	FALSE	TRUE	TRUE	FALSE	FALSE	TRUE	TRUE	4_2_Programmed Cell Death	Cell death	Signaling	Cell membrane				L3	Detected in all	0	10	10
NKD1	5	TRUE	TRUE	FALSE	FALSE	FALSE	FALSE	TRUE	TRUE	FALSE	FALSE	FALSE	TRUE	3_2_11_Signaling by Wnt	Signaling - Cell fates	Signaling	Cell membrane				L3	Detected in many	0	6	6
NKIRAS1	6	TRUE	TRUE	FALSE	FALSE	FALSE	FALSE	TRUE	TRUE	TRUE	FALSE	FALSE	TRUE	1_26_1_Ras	Ras GTPases and regulators	Signaling	Cytosol				L3	Detected in all	0	5	5
NLE1	3	TRUE	FALSE	FALSE	FALSE	FALSE	FALSE	FALSE	TRUE	FALSE	FALSE	FALSE	TRUE	3_2_12_Signaling by NOTCH	Signaling - Cell fates	Signaling	Nucleus				L3	Detected in all	0	5	5
NLK	9	TRUE	TRUE	FALSE	FALSE	FALSE	TRUE	TRUE	TRUE	TRUE	TRUE	TRUE	TRUE	1_26_28_serine/threonine kinase	Protein kinases	Signaling	Nucleus				L3	Detected in all	0	11	11
NOD1	8	TRUE	TRUE	FALSE	FALSE	FALSE	FALSE	TRUE	TRUE	TRUE	TRUE	TRUE	TRUE	3_5_2_Innate Immune System	Innate Immune System	Immune system & Inflammation	Cell membrane				L3	Detected in all	0	9	9
NOD2	6	TRUE	TRUE	FALSE	FALSE	FALSE	FALSE	TRUE	TRUE	FALSE	FALSE	TRUE	TRUE	3_5_2_Innate Immune System	Innate Immune System	Immune system & Inflammation	Cell membrane				L3	Detected in many	0	5	5
NOS2	7	TRUE	TRUE	FALSE	FALSE	FALSE	FALSE	TRUE	TRUE	TRUE	FALSE	TRUE	TRUE	1_23_Metabolism of nitric oxide	Metabolism - Other	Metabolism	Cytosol			L2	L3	Detected in many	3	24	27
NOS3	6	TRUE	TRUE	FALSE	FALSE	FALSE	FALSE	TRUE	TRUE	FALSE	FALSE	TRUE	TRUE	1_23_Metabolism of nitric oxide	Metabolism - Other	Metabolism	Cell membrane			L2	L3	Detected in all	0	24	24
NOTCH1	9	TRUE	TRUE	FALSE	FALSE	FALSE	TRUE	TRUE	TRUE	TRUE	TRUE	TRUE	TRUE	3_2_12_Signaling by NOTCH	Signaling - Cell fates	Signaling	Cell membrane			L2	L3	Detected in all	20	43	63
NOTCH2	7	TRUE	TRUE	FALSE	FALSE	FALSE	FALSE	TRUE	TRUE	TRUE	FALSE	TRUE	TRUE	3_2_12_Signaling by NOTCH	Signaling - Cell fates	Signaling	Cell membrane				L3	Detected in all	0	29	29
NOTCH2NLA	1	FALSE	FALSE	FALSE	FALSE	FALSE	FALSE	TRUE	FALSE	FALSE	FALSE	FALSE	FALSE	3_2_12_Signaling by NOTCH	Signaling - Cell fates	Signaling	Cell membrane		L1				0	1	1
NOTCH3	5	TRUE	TRUE	FALSE	FALSE	FALSE	TRUE	TRUE	FALSE	FALSE	FALSE	FALSE	TRUE	3_2_12_Signaling by NOTCH	Signaling - Cell fates	Signaling	Cell membrane			L2	L3	Detected in many	12	7	19
NOTCH4	7	TRUE	TRUE	FALSE	FALSE	FALSE	FALSE	TRUE	TRUE	TRUE	FALSE	TRUE	TRUE	3_2_12_Signaling by NOTCH	Signaling - Cell fates	Signaling	Cell membrane				L3	Detected in many	0	4	4
NPHP1	6	TRUE	TRUE	FALSE	FALSE	FALSE	FALSE	TRUE	TRUE	FALSE	FALSE	TRUE	TRUE	1_16_Cilium assembly	Cytoskeleton	Cytoskeleton	Cilia				L3	Detected in many	0	23	23
NPHS1	8	TRUE	TRUE	FALSE	FALSE	FALSE	FALSE	TRUE	TRUE	TRUE	TRUE	TRUE	TRUE	3_4_Cell_cell_junctions_adhesion	Cell_cell_junctions_adhesion	Cell junction & adhesion	Cell-cell-junctions			L2	L3	Detected in some	3	11	14
NPR1	1	TRUE	FALSE	FALSE	FALSE	FALSE	FALSE	FALSE	FALSE	FALSE	FALSE	FALSE	FALSE	3_3_Neuronal System_synapses_channels	Neuronal System_synapses_channels	Neuronal System_synapses_channels	Cell membrane			L2		Detected in many	0	1	1
NR0B1	1	FALSE	FALSE	FALSE	FALSE	FALSE	FALSE	TRUE	FALSE	FALSE	FALSE	FALSE	FALSE	1_34_Nuclear receptors	Nuclear receptors	Other	Nucleus				L3	Detected in some	0	1	1
NR0B2	6	TRUE	TRUE	FALSE	FALSE	FALSE	FALSE	TRUE	TRUE	FALSE	FALSE	TRUE	TRUE	1_34_Nuclear receptors	Nuclear receptors	Other	Nucleus				L3	Detected in some	0	7	7
NR1D1	6	TRUE	TRUE	FALSE	FALSE	FALSE	FALSE	TRUE	TRUE	FALSE	FALSE	TRUE	TRUE	1_34_Nuclear receptors	Nuclear receptors	Other	Nucleus				L3	Detected in all	0	30	30
NR1H2	8	TRUE	TRUE	FALSE	FALSE	FALSE	FALSE	TRUE	TRUE	TRUE	TRUE	TRUE	TRUE	1_34_Nuclear receptors	Nuclear receptors	Other	Nucleus				L3	Detected in all	0	11	11
NR1H3	8	TRUE	TRUE	FALSE	FALSE	FALSE	FALSE	TRUE	TRUE	TRUE	TRUE	TRUE	TRUE	1_34_Nuclear receptors	Nuclear receptors	Other	Nucleus				L3	Detected in all	0	10	10
NR1H4	7	TRUE	TRUE	FALSE	TRUE	FALSE	FALSE	TRUE	TRUE	FALSE	FALSE	TRUE	TRUE	1_34_Nuclear receptors	Nuclear receptors	Other	Nucleus			L2	L3	Detected in some	7	9	16
NR1I2	9	TRUE	TRUE	FALSE	FALSE	FALSE	TRUE	TRUE	TRUE	TRUE	TRUE	TRUE	TRUE	1_34_Nuclear receptors	Nuclear receptors	Other	Nucleus				L3	Detected in some	0	29	29
NR1I3	8	TRUE	TRUE	FALSE	FALSE	FALSE	FALSE	TRUE	TRUE	TRUE	TRUE	TRUE	TRUE	1_34_Nuclear receptors	Nuclear receptors	Other	Nucleus			L2	L3	Detected in some	3	25	28
NR2C1	6	TRUE	TRUE	FALSE	FALSE	FALSE	FALSE	TRUE	TRUE	FALSE	FALSE	TRUE	TRUE	1_34_Nuclear receptors	Nuclear receptors	Other	Nucleus				L3	Detected in all	0	5	5
NR2C2	5	TRUE	TRUE	FALSE	FALSE	FALSE	FALSE	TRUE	TRUE	FALSE	FALSE	FALSE	TRUE	1_34_Nuclear receptors	Nuclear receptors	Other	Nucleus				L3	Detected in all	0	25	25
NR2E3	6	TRUE	TRUE	FALSE	FALSE	FALSE	FALSE	TRUE	TRUE	FALSE	FALSE	TRUE	TRUE	1_34_Nuclear receptors	Nuclear receptors	Other	Nucleus				L3	Detected in some	0	3	3
NR2F1	6	TRUE	TRUE	FALSE	FALSE	FALSE	FALSE	TRUE	TRUE	FALSE	FALSE	TRUE	TRUE	1_34_Nuclear receptors	Nuclear receptors	Other	Nucleus				L3	Detected in many	0	9	9
NR2F2	6	TRUE	TRUE	FALSE	FALSE	FALSE	FALSE	TRUE	TRUE	FALSE	TRUE	FALSE	TRUE	1_34_Nuclear receptors	Nuclear receptors	Other	Nucleus			L2	L3	Detected in many	8	16	24
NR2F6	6	TRUE	TRUE	FALSE	FALSE	FALSE	FALSE	TRUE	TRUE	FALSE	FALSE	TRUE	TRUE	1_34_Nuclear receptors	Nuclear receptors	Other	Nucleus				L3	Detected in all	0	7	7
NR3C1	10	TRUE	TRUE	FALSE	TRUE	FALSE	TRUE	TRUE	TRUE	TRUE	TRUE	TRUE	TRUE	1_34_Nuclear receptors	Nuclear receptors	Other	Nucleus		L1	L2	L3	Detected in all	53	54	107
NR3C2	8	TRUE	TRUE	FALSE	FALSE	FALSE	FALSE	TRUE	TRUE	TRUE	TRUE	TRUE	TRUE	1_34_Nuclear receptors	Nuclear receptors	Other	Nucleus			L2	L3	Detected in all	2	30	32
NR4A1	9	TRUE	TRUE	FALSE	FALSE	FALSE	TRUE	TRUE	TRUE	TRUE	TRUE	TRUE	TRUE	1_34_Nuclear receptors	Nuclear receptors	Other	Nucleus			L2	L3	Detected in all	16	45	61
NR4A2	8	TRUE	TRUE	FALSE	FALSE	FALSE	FALSE	TRUE	TRUE	TRUE	TRUE	TRUE	TRUE	1_34_Nuclear receptors	Nuclear receptors	Other	Nucleus			L2	L3	Detected in all	7	27	34
NR4A3	6	TRUE	TRUE	FALSE	FALSE	FALSE	FALSE	TRUE	TRUE	FALSE	FALSE	TRUE	TRUE	1_34_Nuclear receptors	Nuclear receptors	Other	Nucleus			L2	L3	Detected in all	3	10	13
NR5A1	9	TRUE	TRUE	FALSE	FALSE	FALSE	TRUE	TRUE	TRUE	TRUE	TRUE	TRUE	TRUE	1_34_Nuclear receptors	Nuclear receptors	Other	Nucleus				L3	Detected in some	0	8	8
NR5A2	9	TRUE	TRUE	FALSE	FALSE	FALSE	TRUE	TRUE	TRUE	TRUE	TRUE	TRUE	TRUE	1_34_Nuclear receptors	Nuclear receptors	Other	Nucleus				L3	Detected in many	0	27	27
NRAS	7	TRUE	TRUE	FALSE	FALSE	FALSE	FALSE	TRUE	TRUE	TRUE	FALSE	TRUE	TRUE	1_26_1_Ras	Ras GTPases and regulators	Signaling	Cell membrane		L1		L3	Detected in all	4	10	14
NRBP1	6	TRUE	TRUE	FALSE	FALSE	FALSE	FALSE	TRUE	TRUE	FALSE	FALSE	TRUE	TRUE	1_34_Nuclear receptors	Nuclear receptors	Other	Nucleus				L3	Detected in all	0	2	2
NRDC	6	TRUE	TRUE	FALSE	FALSE	FALSE	FALSE	TRUE	TRUE	FALSE	FALSE	TRUE	TRUE	1_8_20_Protein processing/proteolysis	Protein folding & repair	Protein translation, folding, modification & degradation	Cytosol				L3	Detected in all	0	5	5
NRG1	9	TRUE	TRUE	FALSE	FALSE	FALSE	TRUE	TRUE	TRUE	TRUE	TRUE	TRUE	TRUE	3_2_22_ERBB family signaling	Signaling - Cell fates	Signaling	EXTRACELLULAR				L3	Detected in many	0	13	13
NRG2	8	TRUE	TRUE	FALSE	FALSE	FALSE	FALSE	TRUE	TRUE	TRUE	TRUE	TRUE	TRUE	3_2_22_ERBB family signaling	Signaling - Cell fates	Signaling	EXTRACELLULAR				L3	Detected in many	0	9	9
NRG3	9	TRUE	TRUE	FALSE	FALSE	FALSE	TRUE	TRUE	TRUE	TRUE	TRUE	TRUE	TRUE	3_2_22_ERBB family signaling	Signaling - Cell fates	Signaling	EXTRACELLULAR				L3	Detected in many	0	10	10
NRG4	4	TRUE	TRUE	FALSE	FALSE	FALSE	FALSE	FALSE	TRUE	FALSE	FALSE	FALSE	TRUE	3_2_22_ERBB family signaling	Signaling - Cell fates	Signaling	EXTRACELLULAR				L3	Detected in some	0	4	4
NRGN	4	TRUE	TRUE	FALSE	FALSE	FALSE	FALSE	FALSE	TRUE	FALSE	FALSE	FALSE	TRUE	3_3_Neuronal System_synapses_channels	Neuronal System_synapses_channels	Neuronal System_synapses_channels	Cytosol				L3	Detected in many	0	2	2
NRIP1	6	TRUE	TRUE	FALSE	FALSE	FALSE	FALSE	TRUE	TRUE	FALSE	FALSE	TRUE	TRUE	1_34_Nuclear receptors	Nuclear receptors	Other	Nucleus			L2	L3	Detected in all	17	16	33
NRK	6	TRUE	TRUE	FALSE	FALSE	FALSE	FALSE	TRUE	TRUE	FALSE	FALSE	TRUE	TRUE	1_26_28_serine/threonine kinase	Protein kinases	Signaling	Microfilaments (Actin)				L3	Detected in many	0	5	5
NSMAF	6	TRUE	TRUE	FALSE	FALSE	FALSE	FALSE	TRUE	TRUE	FALSE	FALSE	TRUE	TRUE	1_1_7_Sphingolipid metabolism	Lipid & FA metabolism	Metabolism	Cytosol				L3	Detected in all	0	4	4
NTF3	7	TRUE	TRUE	FALSE	FALSE	FALSE	FALSE	TRUE	TRUE	TRUE	FALSE	TRUE	TRUE	3_2_30_Mitogens and growth factors	Signaling - Cell fates	Signaling	EXTRACELLULAR				L3	Detected in many	0	10	10
NTRK1	10	TRUE	TRUE	FALSE	TRUE	FALSE	TRUE	TRUE	TRUE	TRUE	TRUE	TRUE	TRUE	3_3_Neuronal System_synapses_channels	Neuronal System_synapses_channels	Neuronal System_synapses_channels	Cell membrane			L2	L3	Detected in many	36	30	66
NTRK2	10	TRUE	TRUE	FALSE	TRUE	FALSE	TRUE	TRUE	TRUE	TRUE	TRUE	TRUE	TRUE	3_3_Neuronal System_synapses_channels	Neuronal System_synapses_channels	Neuronal System_synapses_channels	Cell membrane			L2	L3	Detected in many	14	45	59
NTRK3	6	TRUE	TRUE	FALSE	FALSE	FALSE	FALSE	TRUE	TRUE	FALSE	FALSE	TRUE	TRUE	3_3_Neuronal System_synapses_channels	Neuronal System_synapses_channels	Neuronal System_synapses_channels	Cell membrane			L2	L3	Detected in many	4	35	39
NUAK1	9	TRUE	TRUE	FALSE	FALSE	FALSE	TRUE	TRUE	TRUE	TRUE	TRUE	TRUE	TRUE	1_26_28_serine/threonine kinase	Protein kinases	Signaling	Nucleus				L3	Detected in many	0	8	8
NUAK2	6	TRUE	TRUE	FALSE	FALSE	FALSE	FALSE	TRUE	TRUE	FALSE	FALSE	TRUE	TRUE	1_26_28_serine/threonine kinase	Protein kinases	Signaling	Cytosol				L3	Detected in many	0	5	5
NUBP2	1	FALSE	FALSE	FALSE	FALSE	FALSE	FALSE	FALSE	FALSE	FALSE	TRUE	FALSE	FALSE	1_9_6_Cytosolic iron-sulfur cluster assembly	Mitochondria	Organelles	Mitochondria		L1			Detected in all	0	1	1
NUMB	9	TRUE	TRUE	FALSE	FALSE	FALSE	TRUE	TRUE	TRUE	TRUE	TRUE	TRUE	TRUE	3_3_Neuronal System_synapses_channels	Neuronal System_synapses_channels	Neuronal System_synapses_channels	Cell-cell-junctions				L3	Detected in all	0	12	12
NUMBL	6	TRUE	TRUE	FALSE	FALSE	FALSE	FALSE	TRUE	TRUE	FALSE	FALSE	TRUE	TRUE	3_3_Neuronal System_synapses_channels	Neuronal System_synapses_channels	Neuronal System_synapses_channels	Cell-cell-junctions			L2	L3	Detected in all	5	6	11
NUP153	8	TRUE	TRUE	FALSE	FALSE	FALSE	FALSE	TRUE	TRUE	TRUE	TRUE	TRUE	TRUE	1_28_Nucleus_nuclear_pore_complexes	Nucleus	Organelles	Nucleus				L3	Detected in all	0	12	12
NUP214	6	TRUE	TRUE	FALSE	FALSE	FALSE	FALSE	TRUE	TRUE	FALSE	FALSE	TRUE	TRUE	1_28_Nucleus_nuclear_pore_complexes	Nucleus	Organelles	Nucleus				L3	Detected in all	0	23	23
NUP37	6	TRUE	TRUE	FALSE	FALSE	FALSE	FALSE	TRUE	TRUE	FALSE	FALSE	TRUE	TRUE	1_28_Nucleus_nuclear_pore_complexes	Nucleus	Organelles	Nucleus				L3	Detected in all	0	5	5
NUP43	3	TRUE	FALSE	FALSE	FALSE	FALSE	FALSE	TRUE	FALSE	FALSE	FALSE	FALSE	TRUE	1_28_Nucleus_nuclear_pore_complexes	Nucleus	Organelles	Nucleus				L3	Detected in all	0	4	4
NWD1	3	TRUE	TRUE	FALSE	FALSE	FALSE	FALSE	FALSE	FALSE	FALSE	FALSE	FALSE	TRUE	UNKNOWN_Cytosol	Unknown	Unknown	Cytosol				L3	Detected in many	0	2	2
OARD1	1	FALSE	FALSE	FALSE	FALSE	FALSE	FALSE	FALSE	FALSE	TRUE	FALSE	FALSE	FALSE	1_26_58_Hydrolase	Metabolism - Other	Signaling	Nucleus		L1			Detected in all	0	1	1
OASL	1	FALSE	TRUE	FALSE	FALSE	FALSE	FALSE	FALSE	FALSE	FALSE	FALSE	FALSE	FALSE	3_5_3_Cytokine Signaling in Immune system	GPCR signaling	Signaling	Cytosol		L1			Detected in many	0	1	1
OBSCN	6	TRUE	TRUE	FALSE	FALSE	FALSE	FALSE	TRUE	TRUE	FALSE	FALSE	TRUE	TRUE	1_7_Metabolism of amino acids and derivatives	Metabolism of amino acids and derivatives	Metabolism	Cell membrane				L3	Detected in many	0	7	7
OCRL	8	TRUE	TRUE	FALSE	TRUE	FALSE	FALSE	TRUE	TRUE	TRUE	TRUE	FALSE	TRUE	1_24_Inositol phosphate metabolism	Metabolism of nucleotides & phosphates	Metabolism	Vesicles			L2	L3	Detected in all	1	11	12
OGT	8	TRUE	TRUE	FALSE	FALSE	FALSE	FALSE	TRUE	TRUE	TRUE	TRUE	TRUE	TRUE	1_3_Chromatin organization	Chromatin organization	Chromatin organization & DNA repair	Chromatin				L3	Detected in all	0	9	9
OLFM2	1	FALSE	TRUE	FALSE	FALSE	FALSE	FALSE	FALSE	FALSE	FALSE	FALSE	FALSE	FALSE	4_5_Cell fate_differentiation	Signaling - Cell fates	Signaling	EXTRACELLULAR		L1			Detected in many	0	1	1
OPRD1	6	TRUE	TRUE	FALSE	FALSE	FALSE	FALSE	TRUE	TRUE	FALSE	FALSE	TRUE	TRUE	3_6_49_Opioid receptors	Neuronal System_synapses_channels	Neuronal System_synapses_channels	Cell membrane			L2	L3	Detected in some	2	8	10
OPRK1	6	TRUE	TRUE	FALSE	FALSE	FALSE	FALSE	TRUE	TRUE	FALSE	FALSE	TRUE	TRUE	3_6_49_Opioid receptors	Neuronal System_synapses_channels	Neuronal System_synapses_channels	Cell membrane				L3	Detected in some	0	2	2
ORM1	1	FALSE	FALSE	FALSE	FALSE	FALSE	TRUE	FALSE	FALSE	FALSE	FALSE	FALSE	FALSE	3_5_2_Innate Immune System	Innate Immune System	Immune system & Inflammation	EXTRACELLULAR		L1			Detected in some	0	1	1
OSM	4	TRUE	TRUE	FALSE	FALSE	FALSE	FALSE	TRUE	FALSE	FALSE	FALSE	FALSE	TRUE	3_5_3_Cytokine Signaling in Immune system	GPCR signaling	Signaling	EXTRACELLULAR				L3	Detected in many	0	2	2
OSMR	6	TRUE	TRUE	FALSE	FALSE	FALSE	FALSE	TRUE	TRUE	TRUE	FALSE	FALSE	TRUE	3_5_3_Cytokine Signaling in Immune system	GPCR signaling	Signaling	Cell membrane			L2	L3	Detected in many	5	8	13
OTOP3	3	TRUE	FALSE	FALSE	FALSE	FALSE	FALSE	FALSE	TRUE	FALSE	FALSE	FALSE	TRUE	3_1_10_other transporters	Metabolism - Other	Metabolism	Cell membrane				L3	Detected in some	0	2	2
OTUD7B	6	TRUE	TRUE	FALSE	FALSE	FALSE	FALSE	TRUE	TRUE	FALSE	FALSE	TRUE	TRUE	1_8_13_Deubiquitination	Post-translational protein modification	Protein translation, folding, modification & degradation	Nucleus			L2	L3	Detected in many	1	12	13
OXSR1	6	TRUE	TRUE	FALSE	FALSE	FALSE	FALSE	TRUE	TRUE	FALSE	FALSE	TRUE	TRUE	1_26_28_serine/threonine kinase	Protein kinases	Signaling	Cytosol				L3	Detected in all	0	9	9
OXTR	4	TRUE	TRUE	FALSE	FALSE	FALSE	FALSE	TRUE	FALSE	FALSE	FALSE	FALSE	TRUE	3_6_66_Vasopressin and oxytocin receptors	Hormones	Signaling	Cell membrane				L3	Detected in some	0	3	3
P2RX7	7	TRUE	TRUE	FALSE	FALSE	FALSE	TRUE	TRUE	TRUE	FALSE	FALSE	TRUE	TRUE	3_6_1_Orphan and other 7TM receptors	GPCR signaling	Signaling	Cell membrane			L2	L3	Detected in many	0	5	5
P2RY2	6	TRUE	TRUE	FALSE	FALSE	FALSE	FALSE	TRUE	TRUE	FALSE	FALSE	TRUE	TRUE	3_6_51_P2Y receptors	Metabolism of nucleotides & phosphates	Metabolism	Cell membrane				L3	Detected in many	0	6	6
PAAF1	5	TRUE	TRUE	FALSE	FALSE	FALSE	FALSE	TRUE	TRUE	FALSE	FALSE	FALSE	TRUE	1_8_21_Proteasome	Proteasome	Protein translation, folding, modification & degradation	Proteasome				L3	Detected in all	0	5	5
PAFAH1B1	6	TRUE	TRUE	FALSE	FALSE	FALSE	FALSE	TRUE	TRUE	FALSE	FALSE	TRUE	TRUE	1_15_4_Tubulin	Cytoskeleton	Cytoskeleton	Microtubules				L3	Detected in all	0	3	3
PAG1	6	TRUE	TRUE	FALSE	FALSE	FALSE	FALSE	TRUE	TRUE	FALSE	FALSE	TRUE	TRUE	3_5_1_Adaptive Immune System	Adaptive Immune System	Immune system & Inflammation	Cell membrane				L3	Detected in many	0	8	8
PAGR1	3	TRUE	FALSE	FALSE	FALSE	FALSE	FALSE	FALSE	TRUE	FALSE	FALSE	FALSE	TRUE	1_4_DNA Repair	DNA Repair	Chromatin organization & DNA repair	Nucleus				L3	Detected in all	0	2	2
PAK1	10	TRUE	TRUE	FALSE	TRUE	FALSE	TRUE	TRUE	TRUE	TRUE	TRUE	TRUE	TRUE	1_26_28_serine/threonine kinase	Protein kinases	Signaling	Cytosol			L2	L3	Detected in all	23	57	80
PAK1IP1	8	TRUE	TRUE	FALSE	FALSE	FALSE	TRUE	TRUE	TRUE	TRUE	TRUE	FALSE	TRUE	1_6_2_Metabolism of rRNA	Metabolism of rRNA	Metabolism	Nucleus				L3	Detected in all	0	3	3
PAK2	10	TRUE	TRUE	FALSE	TRUE	FALSE	TRUE	TRUE	TRUE	TRUE	TRUE	TRUE	TRUE	1_26_28_serine/threonine kinase	Protein kinases	Signaling	Nucleus			L2	L3	Detected in all	13	40	53
PAK3	6	TRUE	TRUE	FALSE	FALSE	FALSE	FALSE	TRUE	TRUE	FALSE	FALSE	TRUE	TRUE	1_26_28_serine/threonine kinase	Protein kinases	Signaling	Cytosol		L1	L2	L3	Detected in many	6	9	15
PAK4	10	TRUE	TRUE	FALSE	TRUE	FALSE	TRUE	TRUE	TRUE	TRUE	TRUE	TRUE	TRUE	1_26_28_serine/threonine kinase	Protein kinases	Signaling	Cell membrane		L1	L2	L3	Detected in all	29	262	291
PAK5	6	TRUE	TRUE	FALSE	FALSE	FALSE	FALSE	TRUE	TRUE	FALSE	FALSE	TRUE	TRUE	1_26_28_serine/threonine kinase	Protein kinases	Signaling	Nucleus			L2	L3	Detected in many	0	11	11
PAK6	4	TRUE	TRUE	FALSE	FALSE	FALSE	FALSE	TRUE	FALSE	FALSE	FALSE	FALSE	TRUE	1_26_28_serine/threonine kinase	Protein kinases	Signaling	Nucleus			L2	L3	Detected in many	0	4	4
PAM	6	TRUE	TRUE	FALSE	FALSE	FALSE	FALSE	TRUE	TRUE	FALSE	FALSE	TRUE	TRUE	1_8_20_Protein processing/proteolysis	Protein folding & repair	Protein translation, folding, modification & degradation	Golgi apparatus				L3	Detected in many	0	7	7
PARD3	8	TRUE	TRUE	FALSE	FALSE	FALSE	FALSE	TRUE	TRUE	TRUE	TRUE	TRUE	TRUE	3_4_Cell_cell_junctions_adhesion	Cell_cell_junctions_adhesion	Cell junction & adhesion	Cell-cell-junctions		L1	L2	L3	Detected in many	28	18	46
PARD6A	7	FALSE	TRUE	FALSE	FALSE	FALSE	FALSE	TRUE	TRUE	TRUE	TRUE	TRUE	TRUE	3_4_Cell_cell_junctions_adhesion	Cell_cell_junctions_adhesion	Cell junction & adhesion	Cell-cell-junctions			L2	L3	Detected in all	8	12	20
PARD6B	1	FALSE	FALSE	FALSE	FALSE	FALSE	FALSE	FALSE	TRUE	FALSE	FALSE	FALSE	FALSE	3_4_Cell_cell_junctions_adhesion	Cell_cell_junctions_adhesion	Cell junction & adhesion	Cell-cell-junctions		L1			Detected in all	0	1	1
PARK7	7	TRUE	TRUE	FALSE	FALSE	FALSE	TRUE	TRUE	TRUE	TRUE	FALSE	FALSE	TRUE	1_2_Metabolism of nucleotides	Metabolism of nucleotides & phosphates	Metabolism	Nucleus				L3	Detected in all	0	7	7
PARP1	9	TRUE	TRUE	FALSE	FALSE	FALSE	TRUE	TRUE	TRUE	TRUE	TRUE	TRUE	TRUE	1_8_25_ADP-Ribosylation	Post-translational protein modification	Protein translation, folding, modification & degradation	Nucleus				L3	Detected in all	0	12	12
PARP3	3	TRUE	FALSE	FALSE	FALSE	FALSE	FALSE	FALSE	TRUE	FALSE	FALSE	FALSE	TRUE	1_8_25_ADP-Ribosylation	Post-translational protein modification	Protein translation, folding, modification & degradation	Nucleus				L3	Detected in all	0	2	2
PARP4	6	TRUE	TRUE	FALSE	FALSE	FALSE	FALSE	TRUE	TRUE	FALSE	FALSE	TRUE	TRUE	1_8_25_ADP-Ribosylation	Post-translational protein modification	Protein translation, folding, modification & degradation	Cytosol				L3	Detected in all	0	6	6
PASK	4	TRUE	TRUE	FALSE	FALSE	FALSE	FALSE	FALSE	TRUE	FALSE	FALSE	FALSE	TRUE	1_26_28_serine/threonine kinase	Protein kinases	Signaling	Cytosol				L3	Detected in all	0	2	2
PATJ	6	TRUE	TRUE	FALSE	FALSE	FALSE	FALSE	TRUE	TRUE	FALSE	FALSE	TRUE	TRUE	3_4_Cell_cell_junctions_adhesion	Cell_cell_junctions_adhesion	Cell junction & adhesion	Cell-cell-junctions				L3	Detected in all	0	25	25
PAXIP1	6	TRUE	TRUE	FALSE	FALSE	FALSE	FALSE	TRUE	TRUE	FALSE	FALSE	TRUE	TRUE	1_4_DNA Repair	DNA Repair	Chromatin organization & DNA repair	Nucleus				L3	Detected in all	0	6	6
PBK	2	TRUE	FALSE	FALSE	FALSE	FALSE	FALSE	FALSE	FALSE	FALSE	FALSE	FALSE	TRUE	1_26_28_serine/threonine kinase	Protein kinases	Signaling	Cytosol				L3	Detected in many	0	1	1
PCBP4	3	TRUE	FALSE	FALSE	FALSE	FALSE	FALSE	FALSE	TRUE	FALSE	FALSE	FALSE	TRUE	1_6_3_Metabolism of mRNA	Metabolism of mRNA & Translation	Protein translation, folding, modification & degradation	Cytosol				L3	Detected in all	0	2	2
PCIF1	3	TRUE	FALSE	FALSE	FALSE	FALSE	FALSE	FALSE	TRUE	FALSE	FALSE	FALSE	TRUE	1_5_1_Transcription	Transcription & transcription factors	Transcription	Nucleus				L3	Detected in all	0	3	3
PCM1	1	FALSE	FALSE	FALSE	FALSE	FALSE	FALSE	FALSE	TRUE	FALSE	FALSE	FALSE	FALSE	1_16_Cilium assembly	Cytoskeleton	Cytoskeleton	Cilia		L1			Detected in all	0	2	2
PCNA	9	TRUE	TRUE	FALSE	FALSE	FALSE	TRUE	TRUE	TRUE	TRUE	TRUE	TRUE	TRUE	4_1_1_DNA Replication	DNA Replication	DNA Replication	Nucleus			L2	L3	Detected in all	37	14	51
PCSK1	2	TRUE	FALSE	FALSE	FALSE	FALSE	FALSE	FALSE	FALSE	FALSE	FALSE	FALSE	TRUE	1_8_17_Peptide hormone metabolism	Hormones	Signaling	EXTRACELLULAR				L3	Detected in many	0	1	1
PCSK2	6	TRUE	TRUE	FALSE	FALSE	FALSE	FALSE	TRUE	TRUE	FALSE	FALSE	TRUE	TRUE	1_8_17_Peptide hormone metabolism	Hormones	Signaling	EXTRACELLULAR				L3	Detected in many	0	5	5
PCSK4	6	TRUE	TRUE	FALSE	FALSE	FALSE	FALSE	TRUE	TRUE	FALSE	FALSE	TRUE	TRUE	1_8_17_Peptide hormone metabolism	Hormones	Signaling	Golgi apparatus				L3	Detected in many	0	2	2
PCSK5	6	TRUE	TRUE	FALSE	FALSE	FALSE	FALSE	TRUE	TRUE	FALSE	FALSE	TRUE	TRUE	1_8_17_Peptide hormone metabolism	Hormones	Signaling	EXTRACELLULAR				L3	Detected in all	0	9	9
PCSK6	6	TRUE	TRUE	FALSE	FALSE	FALSE	FALSE	TRUE	TRUE	FALSE	FALSE	TRUE	TRUE	1_8_17_Peptide hormone metabolism	Hormones	Signaling	Endoplasmic reticulum			L2	L3	Detected in many	133	6	139
PCSK7	6	TRUE	TRUE	FALSE	FALSE	FALSE	FALSE	TRUE	TRUE	FALSE	FALSE	TRUE	TRUE	1_8_17_Peptide hormone metabolism	Hormones	Signaling	Golgi apparatus				L3	Detected in all	0	6	6
PCSK9	6	TRUE	TRUE	FALSE	FALSE	FALSE	FALSE	TRUE	TRUE	FALSE	FALSE	TRUE	TRUE	1_8_17_Peptide hormone metabolism	Hormones	Signaling	Vesicles				L3	Detected in some	0	2	2
PDC	5	TRUE	TRUE	FALSE	FALSE	FALSE	FALSE	TRUE	TRUE	FALSE	FALSE	FALSE	TRUE	1_29_Phototransduction	Phototransduction & Retinoic cycle	Metabolism	Other			L2	L3	Detected in some	5	5	10
PDCD2L	1	FALSE	FALSE	FALSE	FALSE	FALSE	TRUE	FALSE	FALSE	FALSE	FALSE	FALSE	FALSE	4_1_2_Cell Cycle	Signaling - Cell fates	Signaling	Mitochondria		L1			Detected in all	0	1	1
PDE3B	7	TRUE	TRUE	FALSE	TRUE	FALSE	FALSE	TRUE	TRUE	FALSE	FALSE	TRUE	TRUE	1_26_13_phosphodiesterase	Metabolism of nucleotides & phosphates	Metabolism	Endoplasmic reticulum			L2	L3	Detected in many	0	30	30
PDE4D	10	TRUE	TRUE	FALSE	TRUE	FALSE	TRUE	TRUE	TRUE	TRUE	TRUE	TRUE	TRUE	1_26_13_phosphodiesterase	Metabolism of nucleotides & phosphates	Metabolism	Cytosol			L2	L3	Detected in all	0	17	17
PDE6G	8	TRUE	TRUE	FALSE	TRUE	FALSE	FALSE	TRUE	TRUE	FALSE	TRUE	TRUE	TRUE	1_29_Phototransduction	Phototransduction & Retinoic cycle	Metabolism	Other			L2	L3	Detected in many	2	9	11
PDGFA	7	TRUE	TRUE	FALSE	TRUE	FALSE	TRUE	TRUE	TRUE	FALSE	FALSE	FALSE	TRUE	3_2_17_Signaling by PDGF	Signaling - Cell fates	Signaling	EXTRACELLULAR				L3	Detected in all	0	5	5
PDGFC	7	TRUE	TRUE	FALSE	FALSE	FALSE	TRUE	TRUE	TRUE	FALSE	FALSE	TRUE	TRUE	3_2_17_Signaling by PDGF	Signaling - Cell fates	Signaling	EXTRACELLULAR				L3	Detected in many	0	7	7
PDGFD	6	TRUE	TRUE	FALSE	FALSE	FALSE	FALSE	TRUE	TRUE	FALSE	FALSE	TRUE	TRUE	3_2_17_Signaling by PDGF	Signaling - Cell fates	Signaling	EXTRACELLULAR				L3	Detected in many	0	7	7
PDGFRA	10	TRUE	TRUE	FALSE	TRUE	FALSE	TRUE	TRUE	TRUE	TRUE	TRUE	TRUE	TRUE	3_2_17_Signaling by PDGF	Signaling - Cell fates	Signaling	Cell membrane		L1	L2	L3	Detected in many	26	30	56
PDGFRB	10	TRUE	TRUE	FALSE	TRUE	FALSE	TRUE	TRUE	TRUE	TRUE	TRUE	TRUE	TRUE	3_2_17_Signaling by PDGF	Signaling - Cell fates	Signaling	Cell membrane		L1	L2	L3	Detected in many	60	47	107
PDIK1L	4	TRUE	TRUE	FALSE	FALSE	FALSE	FALSE	FALSE	TRUE	FALSE	FALSE	FALSE	TRUE	1_26_28_serine/threonine kinase	Protein kinases	Signaling	Nucleus			L2	L3	Detected in all	2	5	7
PDK1	7	TRUE	TRUE	FALSE	FALSE	FALSE	FALSE	TRUE	TRUE	TRUE	FALSE	TRUE	TRUE	1_10_The citric acid (TCA) cycle and respiratory electron transport	TCA cycle and relectron transport chain	Metabolism	Mitochondria			L2	L3	Detected in all	2	26	28
PDK2	5	TRUE	TRUE	FALSE	FALSE	FALSE	FALSE	TRUE	TRUE	FALSE	FALSE	FALSE	TRUE	1_10_The citric acid (TCA) cycle and respiratory electron transport	TCA cycle and relectron transport chain	Metabolism	Mitochondria				L3	Detected in all	0	3	3
PDPK1	9	TRUE	TRUE	FALSE	TRUE	FALSE	FALSE	TRUE	TRUE	TRUE	TRUE	TRUE	TRUE	1_26_28_serine/threonine kinase	Protein kinases	Signaling	Cytosol			L2	L3	Detected in all	33	48	81
PEA15	4	TRUE	FALSE	FALSE	FALSE	FALSE	FALSE	TRUE	TRUE	FALSE	FALSE	FALSE	TRUE	4_2_Programmed Cell Death	Cell death	Signaling	Cytosol				L3	Detected in all	0	5	5
PEAK1	6	TRUE	TRUE	FALSE	FALSE	FALSE	FALSE	TRUE	TRUE	FALSE	FALSE	TRUE	TRUE	1_26_29_adaptors/scaffolds	Adapters/scaffolds	Signaling	Microfilaments (Actin)				L3	Detected in all	0	5	5
PEBP1	5	TRUE	TRUE	FALSE	FALSE	FALSE	FALSE	TRUE	TRUE	FALSE	FALSE	FALSE	TRUE	1_26_29_adaptors/scaffolds	Adapters/scaffolds	Signaling	Cytosol				L3	Detected in all	0	16	16
PEBP4	3	TRUE	FALSE	FALSE	FALSE	FALSE	FALSE	FALSE	TRUE	FALSE	FALSE	FALSE	TRUE	1_26_29_adaptors/scaffolds	Adapters/scaffolds	Signaling	Vesicles				L3	Detected in many	0	2	2
PELI1	4	TRUE	TRUE	FALSE	FALSE	FALSE	FALSE	FALSE	TRUE	FALSE	FALSE	FALSE	TRUE	1_8_6_Protein ubiquitination	Post-translational protein modification	Protein translation, folding, modification & degradation	Cytosol				L3	Detected in all	0	3	3
PES1	5	TRUE	TRUE	FALSE	FALSE	FALSE	FALSE	TRUE	TRUE	FALSE	FALSE	FALSE	TRUE	1_6_2_Metabolism of rRNA	Metabolism of rRNA	Metabolism	Nucleus				L3	Detected in all	0	5	5
PEX7	6	TRUE	TRUE	FALSE	FALSE	FALSE	FALSE	TRUE	TRUE	FALSE	FALSE	TRUE	TRUE	1_11_Peroxisomes	Peroxisomes	Organelles	Vesicles				L3	Detected in all	0	5	5
PGR	8	TRUE	TRUE	FALSE	FALSE	FALSE	FALSE	TRUE	TRUE	TRUE	TRUE	TRUE	TRUE	1_5_1_Transcription	Transcription & transcription factors	Transcription	Nucleus			L2	L3	Detected in many	4	35	39
PHIP	4	TRUE	TRUE	FALSE	FALSE	FALSE	FALSE	TRUE	FALSE	FALSE	FALSE	FALSE	TRUE	4_1_2_Cell Cycle	Signaling - Cell fates	Signaling	Nucleus				L3	Detected in all	0	4	4
PHKG1	1	FALSE	FALSE	FALSE	FALSE	FALSE	FALSE	FALSE	TRUE	FALSE	FALSE	FALSE	FALSE	1_17_Metabolism of carbohydrates	Carbohydrate metabolism	Metabolism	Cytosol				L3	Detected in many	0	1	1
PHKG2	6	TRUE	TRUE	FALSE	FALSE	FALSE	FALSE	TRUE	TRUE	FALSE	FALSE	TRUE	TRUE	1_17_Metabolism of carbohydrates	Carbohydrate metabolism	Metabolism	Cytosol				L3	Detected in all	0	3	3
PI4K2B	6	TRUE	TRUE	FALSE	FALSE	FALSE	FALSE	TRUE	TRUE	FALSE	FALSE	TRUE	TRUE	1_1_5_Phospholipid metabolism	Lipid & FA metabolism	Metabolism	Cytosol				L3	Detected in all	0	8	8
PIAS1	9	TRUE	TRUE	FALSE	FALSE	FALSE	TRUE	TRUE	TRUE	TRUE	TRUE	TRUE	TRUE	1_8_4_SUMOylation	Post-translational protein modification	Protein translation, folding, modification & degradation	Microtubules				L3	Detected in all	0	17	17
PIAS2	9	TRUE	TRUE	FALSE	FALSE	FALSE	TRUE	TRUE	TRUE	TRUE	TRUE	TRUE	TRUE	1_8_4_SUMOylation	Post-translational protein modification	Protein translation, folding, modification & degradation	Nucleus				L3	Detected in all	0	15	15
PIAS3	6	TRUE	TRUE	FALSE	FALSE	FALSE	FALSE	TRUE	TRUE	FALSE	FALSE	TRUE	TRUE	1_8_4_SUMOylation	Post-translational protein modification	Protein translation, folding, modification & degradation	Nucleus				L3	Detected in all	0	3	3
PIAS4	7	TRUE	TRUE	FALSE	FALSE	FALSE	FALSE	TRUE	TRUE	TRUE	FALSE	TRUE	TRUE	1_8_4_SUMOylation	Post-translational protein modification	Protein translation, folding, modification & degradation	Nucleus				L3	Detected in all	0	10	10
PICALM	1	FALSE	TRUE	FALSE	FALSE	FALSE	FALSE	FALSE	FALSE	FALSE	FALSE	FALSE	FALSE	1_13_Golgi Apparatus	Endoplasmic Reticulum & Golgi	Organelles	Golgi apparatus		L1			Detected in all	0	1	1
PICK1	7	TRUE	TRUE	FALSE	FALSE	FALSE	FALSE	TRUE	TRUE	TRUE	FALSE	TRUE	TRUE	3_3_Neuronal System_synapses_channels	Neuronal System_synapses_channels	Neuronal System_synapses_channels	Cell membrane		L1		L3	Detected in all	13	10	23
PIDD1	5	TRUE	TRUE	FALSE	FALSE	FALSE	FALSE	TRUE	TRUE	FALSE	FALSE	FALSE	TRUE	4_2_Programmed Cell Death	Cell death	Signaling	Cytosol				L3	Detected in many	0	20	20
PIGR	1	FALSE	FALSE	FALSE	FALSE	FALSE	TRUE	FALSE	FALSE	FALSE	FALSE	FALSE	FALSE	3_5_2_Innate Immune System	Innate Immune System	Immune system & Inflammation	Cell membrane		L1			Detected in many	0	1	1
PIK3C2B	10	TRUE	TRUE	FALSE	TRUE	FALSE	TRUE	TRUE	TRUE	TRUE	TRUE	TRUE	TRUE	1_1_5_Phospholipid metabolism	Lipid & FA metabolism	Metabolism	Cytosol	L0		L2	L3	Detected in all	3	20	23
PIK3CA	9	TRUE	TRUE	FALSE	FALSE	FALSE	TRUE	TRUE	TRUE	TRUE	TRUE	TRUE	TRUE	1_1_5_Phospholipid metabolism	Lipid & FA metabolism	Metabolism	Cytosol	L0		L2	L3	Detected in all	28	25	53
PIK3CB	9	TRUE	TRUE	FALSE	FALSE	FALSE	TRUE	TRUE	TRUE	TRUE	TRUE	TRUE	TRUE	1_1_5_Phospholipid metabolism	Lipid & FA metabolism	Metabolism	Nucleus	L0		L2	L3	Detected in all	7	15	22
PIK3CD	9	TRUE	TRUE	FALSE	FALSE	FALSE	TRUE	TRUE	TRUE	TRUE	TRUE	TRUE	TRUE	1_1_5_Phospholipid metabolism	Lipid & FA metabolism	Metabolism	Cytosol	L0		L2	L3	Detected in many	6	14	20
PIK3CG	10	TRUE	TRUE	FALSE	TRUE	FALSE	TRUE	TRUE	TRUE	TRUE	TRUE	TRUE	TRUE	1_1_5_Phospholipid metabolism	Lipid & FA metabolism	Metabolism	Cytosol	L0		L2	L3	Detected in many	14	41	55
PIK3R1	10	TRUE	TRUE	FALSE	TRUE	FALSE	TRUE	TRUE	TRUE	TRUE	TRUE	TRUE	TRUE	1_1_5_Phospholipid metabolism	Lipid & FA metabolism	Metabolism	Cytosol		L1	L2	L3	Detected in all	328	553	881
PIK3R2	10	TRUE	TRUE	FALSE	TRUE	FALSE	TRUE	TRUE	TRUE	TRUE	TRUE	TRUE	TRUE	1_1_5_Phospholipid metabolism	Lipid & FA metabolism	Metabolism	Cytosol			L2	L3	Detected in all	46	56	102
PIK3R3	7	TRUE	TRUE	FALSE	FALSE	FALSE	FALSE	TRUE	TRUE	TRUE	FALSE	TRUE	TRUE	1_1_5_Phospholipid metabolism	Lipid & FA metabolism	Metabolism	Cytosol		L1	L2	L3	Detected in many	72	18	90
PIK3R4	3	TRUE	TRUE	FALSE	FALSE	FALSE	FALSE	FALSE	FALSE	FALSE	FALSE	FALSE	TRUE	1_1_5_Phospholipid metabolism	Lipid & FA metabolism	Metabolism	Cytosol				L3	Detected in all	0	2	2
PILRA	1	FALSE	TRUE	FALSE	FALSE	FALSE	FALSE	FALSE	FALSE	FALSE	FALSE	FALSE	FALSE	3_5_1_Adaptive Immune System	Adaptive Immune System	Immune system & Inflammation	Cell membrane		L1			Detected in all	0	1	1
PIM1	6	TRUE	TRUE	FALSE	FALSE	FALSE	FALSE	TRUE	TRUE	FALSE	FALSE	TRUE	TRUE	1_26_28_serine/threonine kinase	Protein kinases	Signaling	Cytosol			L2	L3	Detected in all	3	7	10
PIM2	2	TRUE	FALSE	FALSE	FALSE	FALSE	FALSE	FALSE	FALSE	FALSE	FALSE	FALSE	TRUE	1_26_28_serine/threonine kinase	Protein kinases	Signaling	Cytosol				L3	Detected in all	0	1	1
PIN1	10	TRUE	TRUE	FALSE	TRUE	FALSE	TRUE	TRUE	TRUE	TRUE	TRUE	TRUE	TRUE	4_1_2_Cell Cycle	Signaling - Cell fates	Signaling	Nucleus		L1		L3	Detected in all	4	28	32
PINK1	4	TRUE	TRUE	FALSE	FALSE	FALSE	FALSE	TRUE	FALSE	FALSE	FALSE	FALSE	TRUE	1_26_28_serine/threonine kinase	Protein kinases	Signaling	Mitochondria				L3	Detected in all	0	4	4
PIP	1	FALSE	FALSE	FALSE	FALSE	FALSE	FALSE	TRUE	FALSE	FALSE	FALSE	FALSE	FALSE	1_8_20_Protein processing/proteolysis	Protein folding & repair	Protein translation, folding, modification & degradation	EXTRACELLULAR		L1			Detected in some	0	1	1
PIP5K1A	6	TRUE	TRUE	FALSE	FALSE	FALSE	FALSE	TRUE	TRUE	FALSE	FALSE	TRUE	TRUE	1_26_18_phosphatidylinositol-phosphate kinase	Lipid & FA metabolism	Metabolism	Cytosol				L3	Detected in all	0	4	4
PITRM1	6	TRUE	TRUE	FALSE	FALSE	FALSE	FALSE	TRUE	TRUE	FALSE	FALSE	TRUE	TRUE	1_9_1_Mitochondrial Biogenesis	Mitochondria	Organelles	Mitochondria				L3	Detected in all	0	4	4
PITX2	5	TRUE	TRUE	FALSE	FALSE	FALSE	FALSE	TRUE	TRUE	FALSE	FALSE	FALSE	TRUE	1_5_2_Transcription factors	Transcription & transcription factors	Transcription	Nucleus				L3	Detected in many	0	21	21
PKD1	4	TRUE	TRUE	FALSE	FALSE	FALSE	FALSE	FALSE	FALSE	FALSE	FALSE	TRUE	TRUE	3_1_21_Calcium channel	Ion transporters	Metabolism	Cell membrane				L3	Detected in many	0	5	5
PKDCC	2	TRUE	FALSE	FALSE	FALSE	FALSE	FALSE	FALSE	FALSE	FALSE	FALSE	FALSE	TRUE	1_26_34_other_kinases	Protein kinases	Signaling	EXTRACELLULAR				L3	Detected in many	0	2	2
PKMYT1	6	TRUE	TRUE	FALSE	FALSE	FALSE	FALSE	TRUE	TRUE	FALSE	FALSE	TRUE	TRUE	4_1_2_Cell Cycle	Signaling - Cell fates	Signaling	Nucleus				L3	Detected in many	0	3	3
PKN1	5	TRUE	TRUE	FALSE	FALSE	FALSE	FALSE	TRUE	TRUE	FALSE	FALSE	FALSE	TRUE	1_26_28_serine/threonine kinase	Protein kinases	Signaling	Cytosol				L3	Detected in all	0	4	4
PKN2	9	TRUE	TRUE	FALSE	TRUE	FALSE	TRUE	TRUE	TRUE	TRUE	FALSE	TRUE	TRUE	1_26_28_serine/threonine kinase	Protein kinases	Signaling	Cytosol			L2	L3	Detected in all	22	18	40
PKP1	6	TRUE	TRUE	FALSE	FALSE	FALSE	FALSE	TRUE	TRUE	FALSE	FALSE	TRUE	TRUE	3_4_Cell_cell_junctions_adhesion	Cell_cell_junctions_adhesion	Cell junction & adhesion	Cell-cell-junctions				L3	Detected in many	0	5	5
PKP3	6	TRUE	TRUE	FALSE	FALSE	FALSE	FALSE	TRUE	TRUE	FALSE	FALSE	TRUE	TRUE	3_4_Cell_cell_junctions_adhesion	Cell_cell_junctions_adhesion	Cell junction & adhesion	Cell-cell-junctions				L3	Detected in many	0	1	1
PKP4	6	TRUE	TRUE	FALSE	FALSE	FALSE	FALSE	TRUE	TRUE	FALSE	FALSE	TRUE	TRUE	3_4_Cell_cell_junctions_adhesion	Cell_cell_junctions_adhesion	Cell junction & adhesion	Cell-cell-junctions				L3	Detected in all	0	6	6
PLA2G10	1	TRUE	FALSE	FALSE	FALSE	FALSE	FALSE	FALSE	FALSE	FALSE	FALSE	FALSE	FALSE	1_1_5_Phospholipid metabolism	Lipid & FA metabolism	Metabolism	EXTRACELLULAR				L3	Detected in some	0	1	1
PLA2G12A	1	TRUE	FALSE	FALSE	FALSE	FALSE	FALSE	FALSE	FALSE	FALSE	FALSE	FALSE	FALSE	1_1_5_Phospholipid metabolism	Lipid & FA metabolism	Metabolism	EXTRACELLULAR				L3	Detected in all	0	1	1
PLA2G12B	1	TRUE	FALSE	FALSE	FALSE	FALSE	FALSE	FALSE	FALSE	FALSE	FALSE	FALSE	FALSE	1_1_5_Phospholipid metabolism	Lipid & FA metabolism	Metabolism	EXTRACELLULAR				L3	Detected in some	0	1	1
PLA2G1B	1	TRUE	FALSE	FALSE	FALSE	FALSE	FALSE	FALSE	FALSE	FALSE	FALSE	FALSE	FALSE	1_1_5_Phospholipid metabolism	Lipid & FA metabolism	Metabolism	EXTRACELLULAR				L3	Detected in some	0	1	1
PLA2G2A	1	TRUE	FALSE	FALSE	FALSE	FALSE	FALSE	FALSE	FALSE	FALSE	FALSE	FALSE	FALSE	1_1_5_Phospholipid metabolism	Lipid & FA metabolism	Metabolism	EXTRACELLULAR				L3	Detected in many	0	1	1
PLA2G2C	1	TRUE	FALSE	FALSE	FALSE	FALSE	FALSE	FALSE	FALSE	FALSE	FALSE	FALSE	FALSE	1_1_5_Phospholipid metabolism	Lipid & FA metabolism	Metabolism	EXTRACELLULAR				L3	Detected in some	0	1	1
PLA2G2D	1	TRUE	FALSE	FALSE	FALSE	FALSE	FALSE	FALSE	FALSE	FALSE	FALSE	FALSE	FALSE	1_1_5_Phospholipid metabolism	Lipid & FA metabolism	Metabolism	EXTRACELLULAR				L3	Detected in some	0	1	1
PLA2G2E	1	TRUE	FALSE	FALSE	FALSE	FALSE	FALSE	FALSE	FALSE	FALSE	FALSE	FALSE	FALSE	1_1_5_Phospholipid metabolism	Lipid & FA metabolism	Metabolism	EXTRACELLULAR				L3	Detected in some	0	1	1
PLA2G2F	1	TRUE	FALSE	FALSE	FALSE	FALSE	FALSE	FALSE	FALSE	FALSE	FALSE	FALSE	FALSE	1_1_5_Phospholipid metabolism	Lipid & FA metabolism	Metabolism	EXTRACELLULAR				L3	Detected in some	0	1	1
PLA2G3	1	TRUE	FALSE	FALSE	FALSE	FALSE	FALSE	FALSE	FALSE	FALSE	FALSE	FALSE	FALSE	1_1_5_Phospholipid metabolism	Lipid & FA metabolism	Metabolism	EXTRACELLULAR				L3	Detected in some	0	1	1
PLA2G4A	1	TRUE	FALSE	FALSE	FALSE	FALSE	FALSE	FALSE	FALSE	FALSE	FALSE	FALSE	FALSE	1_1_5_Phospholipid metabolism	Lipid & FA metabolism	Metabolism	Cytosol				L3	Detected in many	0	1	1
PLA2G4B	1	TRUE	FALSE	FALSE	FALSE	FALSE	FALSE	FALSE	FALSE	FALSE	FALSE	FALSE	FALSE	1_1_5_Phospholipid metabolism	Lipid & FA metabolism	Metabolism	EXTRACELLULAR				L3	Detected in all	0	1	1
PLA2G4C	1	TRUE	FALSE	FALSE	FALSE	FALSE	FALSE	FALSE	FALSE	FALSE	FALSE	FALSE	FALSE	1_1_5_Phospholipid metabolism	Lipid & FA metabolism	Metabolism	Cytosol				L3	Detected in many	0	1	1
PLA2G4D	1	TRUE	FALSE	FALSE	FALSE	FALSE	FALSE	FALSE	FALSE	FALSE	FALSE	FALSE	FALSE	1_1_5_Phospholipid metabolism	Lipid & FA metabolism	Metabolism	Cytosol				L3	Detected in some	0	1	1
PLA2G4E	1	TRUE	FALSE	FALSE	FALSE	FALSE	FALSE	FALSE	FALSE	FALSE	FALSE	FALSE	FALSE	1_1_5_Phospholipid metabolism	Lipid & FA metabolism	Metabolism	Cytosol				L3	Detected in some	0	1	1
PLA2G4F	1	TRUE	FALSE	FALSE	FALSE	FALSE	FALSE	FALSE	FALSE	FALSE	FALSE	FALSE	FALSE	1_1_5_Phospholipid metabolism	Lipid & FA metabolism	Metabolism	Vesicles				L3	Detected in many	0	1	1
PLA2G5	1	TRUE	FALSE	FALSE	FALSE	FALSE	FALSE	FALSE	FALSE	FALSE	FALSE	FALSE	FALSE	1_1_5_Phospholipid metabolism	Lipid & FA metabolism	Metabolism	EXTRACELLULAR				L3	Detected in many	0	1	1
PLA2G6	1	TRUE	FALSE	FALSE	FALSE	FALSE	FALSE	FALSE	FALSE	FALSE	FALSE	FALSE	FALSE	1_1_5_Phospholipid metabolism	Lipid & FA metabolism	Metabolism	EXTRACELLULAR				L3	Detected in all	0	1	1
PLAA	2	TRUE	FALSE	FALSE	FALSE	FALSE	FALSE	FALSE	FALSE	FALSE	FALSE	FALSE	TRUE	1_1_5_Phospholipid metabolism	Lipid & FA metabolism	Metabolism	Nucleus				L3	Detected in all	0	2	2
PLAAT3	1	TRUE	FALSE	FALSE	FALSE	FALSE	FALSE	FALSE	FALSE	FALSE	FALSE	FALSE	FALSE	1_1_5_Phospholipid metabolism	Lipid & FA metabolism	Metabolism	Vesicles				L3		0	1	1
PLCB1	9	TRUE	TRUE	FALSE	FALSE	FALSE	TRUE	TRUE	TRUE	TRUE	TRUE	TRUE	TRUE	1_1_5_Phospholipid metabolism	Lipid & FA metabolism	Metabolism	Cytosol			L2	L3	Detected in all	3	18	21
PLCB2	8	TRUE	TRUE	FALSE	FALSE	FALSE	FALSE	TRUE	TRUE	TRUE	TRUE	TRUE	TRUE	1_1_5_Phospholipid metabolism	Lipid & FA metabolism	Metabolism	Cytosol				L3	Detected in all	0	7	7
PLCG1	10	TRUE	TRUE	FALSE	TRUE	FALSE	TRUE	TRUE	TRUE	TRUE	TRUE	TRUE	TRUE	1_1_5_Phospholipid metabolism	Lipid & FA metabolism	Metabolism	Cytosol			L2	L3	Detected in all	50	99	149
PLCG2	10	TRUE	TRUE	FALSE	TRUE	FALSE	TRUE	TRUE	TRUE	TRUE	TRUE	TRUE	TRUE	1_1_5_Phospholipid metabolism	Lipid & FA metabolism	Metabolism	Cell membrane			L2	L3	Detected in all	12	18	30
PLD1	9	TRUE	TRUE	TRUE	FALSE	FALSE	FALSE	TRUE	TRUE	TRUE	TRUE	TRUE	TRUE	1_1_5_Phospholipid metabolism	Lipid & FA metabolism	Metabolism	Cytosol			L2	L3	Detected in many	1	12	13
PLD2	8	TRUE	TRUE	TRUE	FALSE	FALSE	FALSE	TRUE	TRUE	FALSE	TRUE	TRUE	TRUE	1_1_5_Phospholipid metabolism	Lipid & FA metabolism	Metabolism	Cell membrane			L2	L3	Detected in all	2	13	15
PLEKHA5	6	TRUE	TRUE	FALSE	FALSE	FALSE	FALSE	TRUE	TRUE	FALSE	FALSE	TRUE	TRUE	1_1_5_Phospholipid metabolism	Lipid & FA metabolism	Metabolism	Nucleus				L3	Detected in all	0	7	7
PLEKHH1	1	FALSE	FALSE	FALSE	FALSE	FALSE	FALSE	FALSE	FALSE	TRUE	FALSE	FALSE	FALSE	1_26_54_PH domain containing	Signaling - Other	Signaling	Microtubules		L1			Detected in many	0	1	1
PLK1	3	TRUE	FALSE	FALSE	FALSE	FALSE	FALSE	FALSE	TRUE	FALSE	FALSE	FALSE	TRUE	4_1_2_Cell Cycle	Signaling - Cell fates	Signaling	Microtubules				L3	Detected in many	0	4	4
PLK2	6	TRUE	TRUE	FALSE	FALSE	FALSE	FALSE	TRUE	TRUE	FALSE	FALSE	TRUE	TRUE	4_1_2_Cell Cycle	Signaling - Cell fates	Signaling	Microtubules				L3	Detected in all	0	3	3
PLK3	2	TRUE	FALSE	FALSE	FALSE	FALSE	FALSE	FALSE	FALSE	FALSE	FALSE	FALSE	TRUE	4_1_2_Cell Cycle	Signaling - Cell fates	Signaling	Golgi apparatus				L3	Detected in all	0	2	2
PLK4	2	TRUE	FALSE	FALSE	FALSE	FALSE	FALSE	FALSE	FALSE	FALSE	FALSE	FALSE	TRUE	1_16_Cilium assembly	Cytoskeleton	Cytoskeleton	Cilia				L3	Detected in many	0	2	2
PLPP3	3	TRUE	FALSE	FALSE	FALSE	FALSE	FALSE	FALSE	TRUE	FALSE	FALSE	FALSE	TRUE	1_1_5_Phospholipid metabolism	Lipid & FA metabolism	Metabolism	Golgi apparatus				L3	Detected in all	0	2	2
PLRG1	2	TRUE	FALSE	FALSE	FALSE	FALSE	FALSE	FALSE	FALSE	FALSE	FALSE	FALSE	TRUE	1_6_3_Metabolism of mRNA	Metabolism of mRNA & Translation	Protein translation, folding, modification & degradation	Nucleus				L3	Detected in all	0	1	1
PLTP	3	TRUE	FALSE	FALSE	FALSE	FALSE	FALSE	FALSE	TRUE	FALSE	FALSE	FALSE	TRUE	1_1_5_Phospholipid metabolism	Lipid & FA metabolism	Metabolism	EXTRACELLULAR				L3	Detected in all	0	2	2
PLXNB3	5	TRUE	TRUE	FALSE	FALSE	FALSE	FALSE	TRUE	TRUE	FALSE	FALSE	FALSE	TRUE	3_9_Development	Developmental	Developmental	Cell membrane				L3	Detected in many	0	2	2
PM20D2	1	FALSE	FALSE	FALSE	FALSE	FALSE	FALSE	FALSE	FALSE	FALSE	FALSE	TRUE	FALSE	1_8_20_Protein processing/proteolysis	Protein folding & repair	Protein translation, folding, modification & degradation	EXTRACELLULAR		L1			Detected in all	0	1	1
PML	9	TRUE	TRUE	FALSE	FALSE	FALSE	TRUE	TRUE	TRUE	TRUE	TRUE	TRUE	TRUE	1_5_1_Transcription	Transcription & transcription factors	Transcription	Nucleus				L3	Detected in all	0	20	20
PMPCA	6	TRUE	TRUE	FALSE	FALSE	FALSE	FALSE	TRUE	TRUE	FALSE	FALSE	TRUE	TRUE	1_8_18_Mitochondrial protein import	Mitochondria	Organelles	Mitochondria				L3	Detected in all	0	2	2
PMPCB	2	TRUE	FALSE	FALSE	FALSE	FALSE	FALSE	FALSE	FALSE	FALSE	FALSE	FALSE	TRUE	1_8_18_Mitochondrial protein import	Mitochondria	Organelles	Mitochondria				L3	Detected in all	0	1	1
PNCK	6	TRUE	TRUE	FALSE	FALSE	FALSE	FALSE	TRUE	TRUE	FALSE	FALSE	TRUE	TRUE	1_26_44_calcium/calmodulin dependent protein kinase	Protein kinases	Signaling	Cytosol				L3	Detected in many	0	2	2
PNP	6	TRUE	TRUE	FALSE	FALSE	FALSE	FALSE	TRUE	TRUE	FALSE	FALSE	TRUE	TRUE	1_2_Metabolism of nucleotides	Metabolism of nucleotides & phosphates	Metabolism	Cytosol				L3	Detected in all	0	1	1
POC1A	6	TRUE	TRUE	FALSE	FALSE	FALSE	FALSE	TRUE	TRUE	FALSE	FALSE	TRUE	TRUE	1_16_Cilium assembly	Cytoskeleton	Cytoskeleton	Cilia		L1	L2	L3	Detected in many	20	10	30
POC1B	6	TRUE	TRUE	FALSE	FALSE	FALSE	FALSE	TRUE	TRUE	FALSE	FALSE	TRUE	TRUE	1_16_Cilium assembly	Cytoskeleton	Cytoskeleton	Cilia				L3	Detected in all	0	8	8
POFUT1	6	TRUE	TRUE	FALSE	FALSE	FALSE	FALSE	TRUE	TRUE	FALSE	FALSE	TRUE	TRUE	1_8_10_O-linked glycosylation	Post-translational protein modification	Protein translation, folding, modification & degradation	Endoplasmic reticulum				L3	Detected in all	0	5	5
POGZ	1	FALSE	TRUE	FALSE	FALSE	FALSE	FALSE	FALSE	FALSE	FALSE	FALSE	FALSE	FALSE	4_1_2_Cell Cycle	Signaling - Cell fates	Signaling	Nucleus		L1			Detected in all	0	1	1
POTEE	6	TRUE	TRUE	FALSE	FALSE	FALSE	FALSE	TRUE	TRUE	FALSE	FALSE	TRUE	TRUE	1_26_39_ankyrin repeat containing	Signaling - Other	Signaling	Cytosol				L3	Detected in some	0	5	5
POTEF	6	TRUE	TRUE	FALSE	FALSE	FALSE	FALSE	TRUE	TRUE	FALSE	FALSE	TRUE	TRUE	1_26_39_ankyrin repeat containing	Signaling - Other	Signaling	Cytosol				L3	Detected in some	0	5	5
POU3F1	3	TRUE	FALSE	FALSE	FALSE	FALSE	FALSE	FALSE	TRUE	FALSE	FALSE	FALSE	TRUE	1_5_2_Transcription factors	Transcription & transcription factors	Transcription	Nucleus				L3	Detected in some	0	2	2
PPARA	9	TRUE	TRUE	FALSE	FALSE	FALSE	TRUE	TRUE	TRUE	TRUE	TRUE	TRUE	TRUE	1_1_1_Regulation of lipid metabolism by Peroxisome proliferator-activated receptor alpha (PPARalpha)	Lipid & FA metabolism	Metabolism	Nucleus				L3	Detected in all	0	33	33
PPARD	8	TRUE	TRUE	FALSE	FALSE	FALSE	FALSE	TRUE	TRUE	TRUE	TRUE	TRUE	TRUE	1_1_1_Regulation of lipid metabolism by Peroxisome proliferator-activated receptor alpha (PPARalpha)	Lipid & FA metabolism	Metabolism	Nucleus			L2	L3	Detected in all	12	53	65
PPARG	9	TRUE	TRUE	FALSE	FALSE	FALSE	TRUE	TRUE	TRUE	TRUE	TRUE	TRUE	TRUE	1_1_1_Regulation of lipid metabolism by Peroxisome proliferator-activated receptor alpha (PPARalpha)	Lipid & FA metabolism	Metabolism	Nucleus			L2	L3	Detected in many	468	42	510
PPFIA1	6	TRUE	TRUE	FALSE	FALSE	FALSE	FALSE	TRUE	TRUE	FALSE	FALSE	TRUE	TRUE	3_4_Cell_cell_junctions_adhesion	Cell_cell_junctions_adhesion	Cell junction & adhesion	Cell-cell-junctions			L2	L3	Detected in all	10	8	18
PPM1A	9	TRUE	TRUE	FALSE	FALSE	FALSE	TRUE	TRUE	TRUE	TRUE	TRUE	TRUE	TRUE	1_26_19_protein phosphatase catalytic subunit	Protein phosphatases	Signaling	Cytosol			L2	L3	Detected in all	4	16	20
PPM1B	1	FALSE	FALSE	FALSE	FALSE	FALSE	TRUE	FALSE	FALSE	FALSE	FALSE	FALSE	FALSE	1_26_19_protein phosphatase catalytic subunit	Protein phosphatases	Signaling	Nucleus		L1			Detected in all	0	1	1
PPP1CA	9	TRUE	TRUE	FALSE	FALSE	FALSE	TRUE	TRUE	TRUE	TRUE	TRUE	TRUE	TRUE	1_26_19_protein phosphatase catalytic subunit	Protein phosphatases	Signaling	Nucleus		L1	L2	L3	Detected in all	26	45	71
PPP1CC	5	TRUE	TRUE	FALSE	FALSE	FALSE	FALSE	TRUE	TRUE	FALSE	FALSE	FALSE	TRUE	1_26_19_protein phosphatase catalytic subunit	Protein phosphatases	Signaling	Mitochondria		L1	L2	L3	Detected in all	22	33	55
PPP1R13B	1	FALSE	FALSE	FALSE	FALSE	FALSE	FALSE	FALSE	TRUE	FALSE	FALSE	FALSE	FALSE	1_26_20_protein phosphatase regulatory subunit	Protein phosphatases	Signaling	Nucleus		L1			Detected in all	0	4	4
PPP1R15A	5	TRUE	TRUE	FALSE	FALSE	FALSE	FALSE	TRUE	TRUE	FALSE	FALSE	FALSE	TRUE	1_26_20_protein phosphatase regulatory subunit	Protein phosphatases	Signaling	Endoplasmic reticulum			L2	L3	Detected in all	3	6	9
PPP1R17	5	TRUE	FALSE	FALSE	TRUE	FALSE	FALSE	TRUE	TRUE	FALSE	FALSE	FALSE	TRUE	1_26_20_protein phosphatase regulatory subunit	Protein phosphatases	Signaling	Nucleus				L3	Detected in some	0	3	3
PPP1R1B	3	TRUE	FALSE	FALSE	FALSE	FALSE	FALSE	FALSE	TRUE	FALSE	FALSE	FALSE	TRUE	1_26_20_protein phosphatase regulatory subunit	Protein phosphatases	Signaling	Cytosol				L3	Detected in many	0	3	3
PPP1R2	4	TRUE	FALSE	FALSE	FALSE	FALSE	FALSE	TRUE	TRUE	FALSE	FALSE	FALSE	TRUE	1_26_20_protein phosphatase regulatory subunit	Protein phosphatases	Signaling	Nucleus			L2	L3	Detected in all	8	7	15
PPP1R9A	1	FALSE	FALSE	FALSE	FALSE	FALSE	FALSE	FALSE	TRUE	FALSE	FALSE	FALSE	FALSE	1_26_20_protein phosphatase regulatory subunit	Protein phosphatases	Signaling	Cell membrane		L1			Detected in many	0	1	1
PPP1R9B	9	TRUE	TRUE	FALSE	FALSE	FALSE	TRUE	TRUE	TRUE	TRUE	TRUE	TRUE	TRUE	1_26_20_protein phosphatase regulatory subunit	Protein phosphatases	Signaling	Microfilaments (Actin)			L2	L3	Detected in many	12	9	21
PPP2CA	7	TRUE	TRUE	FALSE	FALSE	FALSE	TRUE	TRUE	TRUE	FALSE	FALSE	TRUE	TRUE	1_26_19_protein phosphatase catalytic subunit	Protein phosphatases	Signaling	Microtubules			L2	L3	Detected in all	34	30	64
PPP2R1A	7	TRUE	TRUE	FALSE	FALSE	FALSE	TRUE	TRUE	TRUE	FALSE	FALSE	TRUE	TRUE	1_26_20_protein phosphatase regulatory subunit	Protein phosphatases	Signaling	Cytosol			L2	L3	Detected in all	27	25	52
PPP2R2A	6	TRUE	TRUE	FALSE	FALSE	FALSE	TRUE	TRUE	TRUE	FALSE	FALSE	FALSE	TRUE	1_26_20_protein phosphatase regulatory subunit	Protein phosphatases	Signaling	Cytosol				L3	Detected in all	0	23	23
PPP2R2B	9	TRUE	TRUE	FALSE	FALSE	FALSE	TRUE	TRUE	TRUE	TRUE	TRUE	TRUE	TRUE	1_26_20_protein phosphatase regulatory subunit	Protein phosphatases	Signaling	Cytosol				L3	Detected in many	0	14	14
PPP2R2D	1	FALSE	FALSE	FALSE	FALSE	FALSE	FALSE	FALSE	FALSE	FALSE	FALSE	TRUE	FALSE	1_26_20_protein phosphatase regulatory subunit	Protein phosphatases	Signaling	Cytosol		L1			Detected in many	0	1	1
PPP2R5A	6	TRUE	TRUE	FALSE	FALSE	FALSE	FALSE	TRUE	TRUE	FALSE	FALSE	TRUE	TRUE	1_26_20_protein phosphatase regulatory subunit	Protein phosphatases	Signaling	Cytosol				L3	Detected in all	0	3	3
PPP2R5B	7	TRUE	TRUE	FALSE	FALSE	FALSE	TRUE	TRUE	TRUE	FALSE	FALSE	TRUE	TRUE	1_26_20_protein phosphatase regulatory subunit	Protein phosphatases	Signaling	Cytosol				L3	Detected in all	0	5	5
PPP2R5C	7	TRUE	TRUE	FALSE	FALSE	FALSE	TRUE	TRUE	TRUE	FALSE	FALSE	TRUE	TRUE	1_26_20_protein phosphatase regulatory subunit	Protein phosphatases	Signaling	Nucleus				L3	Detected in all	0	28	28
PPP2R5D	7	TRUE	TRUE	FALSE	FALSE	FALSE	TRUE	TRUE	TRUE	FALSE	FALSE	TRUE	TRUE	1_26_20_protein phosphatase regulatory subunit	Protein phosphatases	Signaling	Nucleus		L1		L3	Detected in all	4	5	9
PPP2R5E	6	TRUE	TRUE	FALSE	FALSE	FALSE	FALSE	TRUE	TRUE	FALSE	FALSE	TRUE	TRUE	1_26_20_protein phosphatase regulatory subunit	Protein phosphatases	Signaling	Cytosol				L3	Detected in all	0	6	6
PPP3CA	1	FALSE	FALSE	FALSE	FALSE	FALSE	FALSE	FALSE	TRUE	FALSE	FALSE	FALSE	FALSE	1_26_19_protein phosphatase catalytic subunit	Protein phosphatases	Signaling	Nucleus		L1			Detected in all	0	1	1
PPP3CB	1	FALSE	FALSE	FALSE	FALSE	FALSE	FALSE	FALSE	TRUE	FALSE	FALSE	FALSE	FALSE	1_26_19_protein phosphatase catalytic subunit	Protein phosphatases	Signaling	Mitochondria		L1			Detected in all	0	1	1
PPP3R1	1	FALSE	FALSE	FALSE	FALSE	FALSE	FALSE	FALSE	TRUE	FALSE	FALSE	FALSE	FALSE	1_26_20_protein phosphatase regulatory subunit	Protein phosphatases	Signaling	Cell membrane		L1			Detected in all	0	1	1
PPP4C	7	TRUE	TRUE	FALSE	FALSE	FALSE	TRUE	TRUE	TRUE	FALSE	FALSE	TRUE	TRUE	1_26_19_protein phosphatase catalytic subunit	Protein phosphatases	Signaling	Nucleus			L2	L3	Detected in all	7	7	14
PPP4R3A	2	TRUE	FALSE	FALSE	FALSE	FALSE	FALSE	FALSE	FALSE	FALSE	FALSE	FALSE	TRUE	1_26_20_protein phosphatase regulatory subunit	Protein phosphatases	Signaling	Nucleus				L3	Detected in all	0	2	2
PPP5C	7	TRUE	TRUE	FALSE	FALSE	FALSE	TRUE	TRUE	TRUE	FALSE	FALSE	TRUE	TRUE	1_26_19_protein phosphatase catalytic subunit	Protein phosphatases	Signaling	Vesicles			L2	L3	Detected in all	0	11	11
PPWD1	3	TRUE	TRUE	FALSE	FALSE	FALSE	FALSE	FALSE	FALSE	FALSE	FALSE	FALSE	TRUE	1_6_3_Metabolism of mRNA	Metabolism of mRNA & Translation	Protein translation, folding, modification & degradation	Nucleus				L3	Detected in all	0	2	2
PQBP1	6	TRUE	TRUE	FALSE	FALSE	FALSE	FALSE	TRUE	TRUE	FALSE	FALSE	TRUE	TRUE	1_6_3_Metabolism of mRNA	Metabolism of mRNA & Translation	Protein translation, folding, modification & degradation	Nucleus				L3	Detected in all	0	3	3
PRAG1	4	TRUE	TRUE	FALSE	FALSE	FALSE	FALSE	TRUE	FALSE	FALSE	FALSE	FALSE	TRUE	1_26_29_adaptors/scaffolds	Adapters/scaffolds	Signaling	Cytosol				L3	Detected in many	0	4	4
PRDM10	3	TRUE	FALSE	FALSE	FALSE	FALSE	FALSE	FALSE	TRUE	FALSE	FALSE	FALSE	TRUE	1_5_2_Transcription factors	Transcription & transcription factors	Transcription	Nucleus				L3	Detected in all	0	2	2
PREB	3	TRUE	TRUE	FALSE	FALSE	FALSE	FALSE	FALSE	FALSE	FALSE	FALSE	FALSE	TRUE	1_36_ER_Golgi transport	Endoplasmic Reticulum & Golgi	Organelles	Endoplasmic reticulum				L3	Detected in all	0	2	2
PRICKLE3	3	TRUE	FALSE	FALSE	FALSE	FALSE	FALSE	FALSE	TRUE	FALSE	FALSE	FALSE	TRUE	3_9_Development	Developmental	Developmental	Cell membrane				L3	Detected in all	0	2	2
PRKAA1	9	TRUE	TRUE	FALSE	TRUE	FALSE	TRUE	TRUE	TRUE	TRUE	FALSE	TRUE	TRUE	1_26_22_protein kinase cAMP-dependent	Protein kinases	Signaling	Nucleus		L1	L2	L3	Detected in all	19	14	33
PRKAA2	8	TRUE	TRUE	FALSE	FALSE	FALSE	FALSE	TRUE	TRUE	TRUE	TRUE	TRUE	TRUE	1_26_22_protein kinase cAMP-dependent	Protein kinases	Signaling	Nucleus		L1		L3	Detected in many	5	14	19
PRKAB1	4	TRUE	FALSE	FALSE	FALSE	FALSE	FALSE	TRUE	TRUE	FALSE	FALSE	FALSE	TRUE	1_26_22_protein kinase cAMP-dependent	Protein kinases	Signaling	Nucleus				L3	Detected in all	0	3	3
PRKAB2	6	TRUE	TRUE	FALSE	FALSE	FALSE	FALSE	TRUE	TRUE	FALSE	FALSE	TRUE	TRUE	1_26_22_protein kinase cAMP-dependent	Protein kinases	Signaling	Nucleus				L3	Detected in all	0	4	4
PRKACA	9	TRUE	TRUE	FALSE	TRUE	FALSE	FALSE	TRUE	TRUE	TRUE	TRUE	TRUE	TRUE	1_26_22_protein kinase cAMP-dependent	Protein kinases	Signaling	Cytosol		L1	L2	L3	Detected in all	58	52	110
PRKACB	4	TRUE	TRUE	FALSE	FALSE	FALSE	FALSE	TRUE	FALSE	FALSE	FALSE	FALSE	TRUE	1_26_22_protein kinase cAMP-dependent	Protein kinases	Signaling	Cytosol				L3	Detected in all	0	4	4
HPX	1	FALSE	FALSE	FALSE	FALSE	FALSE	TRUE	FALSE	FALSE	FALSE	FALSE	FALSE	FALSE	3_11_Hemostasis	Hemostasis	Other	EXTRACELLULAR		L1			Detected in single	0	1	1
PRKAG1	2	TRUE	FALSE	FALSE	FALSE	FALSE	FALSE	FALSE	FALSE	FALSE	FALSE	FALSE	TRUE	1_26_22_protein kinase cAMP-dependent	Protein kinases	Signaling	Nucleus				L3	Detected in all	0	2	2
PRKAG2	9	TRUE	TRUE	FALSE	FALSE	FALSE	TRUE	TRUE	TRUE	TRUE	TRUE	TRUE	TRUE	1_26_22_protein kinase cAMP-dependent	Protein kinases	Signaling	Nucleus				L3	Detected in all	0	12	12
PRKAR1A	6	TRUE	TRUE	FALSE	TRUE	FALSE	FALSE	TRUE	TRUE	FALSE	FALSE	FALSE	TRUE	1_26_22_protein kinase cAMP-dependent	Protein kinases	Signaling	Cytosol				L3	Detected in all	0	4	4
PRKAR2A	6	TRUE	TRUE	FALSE	FALSE	FALSE	FALSE	TRUE	TRUE	FALSE	FALSE	TRUE	TRUE	1_26_22_protein kinase cAMP-dependent	Protein kinases	Signaling	Golgi apparatus				L3	Detected in all	0	5	5
PRKCA	11	TRUE	TRUE	FALSE	TRUE	TRUE	TRUE	TRUE	TRUE	TRUE	TRUE	TRUE	TRUE	1_26_23_protein kinase C	Protein kinases	Signaling	Cytosol			L2	L3	Detected in all	36	73	109
PRKCB	9	TRUE	TRUE	FALSE	TRUE	TRUE	FALSE	TRUE	TRUE	TRUE	FALSE	TRUE	TRUE	1_26_23_protein kinase C	Protein kinases	Signaling	Nucleus			L2	L3	Detected in many	10	43	53
PRKCD	9	TRUE	TRUE	FALSE	FALSE	FALSE	TRUE	TRUE	TRUE	TRUE	TRUE	TRUE	TRUE	1_26_23_protein kinase C	Protein kinases	Signaling	Endoplasmic reticulum		L1	L2	L3	Detected in all	41	51	92
PRKCE	9	TRUE	TRUE	FALSE	FALSE	FALSE	TRUE	TRUE	TRUE	TRUE	TRUE	TRUE	TRUE	1_26_23_protein kinase C	Protein kinases	Signaling	Cytosol			L2	L3	Detected in all	21	29	50
PRKCG	10	TRUE	TRUE	FALSE	FALSE	TRUE	TRUE	TRUE	TRUE	TRUE	TRUE	TRUE	TRUE	1_26_23_protein kinase C	Protein kinases	Signaling	Cytosol			L2	L3	Detected in many	15	36	51
PRKCH	6	TRUE	TRUE	FALSE	FALSE	FALSE	FALSE	TRUE	TRUE	FALSE	FALSE	TRUE	TRUE	1_26_23_protein kinase C	Protein kinases	Signaling	Cytosol				L3	Detected in all	0	9	9
PRKCI	8	TRUE	TRUE	FALSE	FALSE	FALSE	FALSE	TRUE	TRUE	TRUE	TRUE	TRUE	TRUE	1_26_23_protein kinase C	Protein kinases	Signaling	Microtubules		L1	L2	L3	Detected in all	24	50	74
PRKCQ	9	TRUE	TRUE	FALSE	TRUE	FALSE	TRUE	TRUE	TRUE	FALSE	TRUE	TRUE	TRUE	1_26_23_protein kinase C	Protein kinases	Signaling	Microtubules			L2	L3	Detected in many	11	38	49
PRKCSH	6	TRUE	TRUE	FALSE	FALSE	FALSE	FALSE	TRUE	TRUE	FALSE	FALSE	TRUE	TRUE	1_26_23_protein kinase C	Protein kinases	Signaling	Endoplasmic reticulum				L3	Detected in all	0	6	6
PRKCZ	9	TRUE	TRUE	FALSE	TRUE	FALSE	FALSE	TRUE	TRUE	TRUE	TRUE	TRUE	TRUE	1_26_23_protein kinase C	Protein kinases	Signaling	Cytosol		L1	L2	L3	Detected in many	55	68	123
PRKD1	10	TRUE	TRUE	FALSE	TRUE	FALSE	TRUE	TRUE	TRUE	TRUE	TRUE	TRUE	TRUE	1_26_28_serine/threonine kinase	Protein kinases	Signaling	Cytosol			L2	L3	Detected in many	22	23	45
PRKD2	5	TRUE	TRUE	FALSE	FALSE	FALSE	FALSE	TRUE	TRUE	FALSE	FALSE	FALSE	TRUE	1_26_28_serine/threonine kinase	Protein kinases	Signaling	Nucleus				L3	Detected in all	0	6	6
PRKD3	5	TRUE	TRUE	FALSE	FALSE	FALSE	FALSE	TRUE	TRUE	FALSE	FALSE	FALSE	TRUE	1_26_28_serine/threonine kinase	Protein kinases	Signaling	Nucleus				L3	Detected in all	0	6	6
PRKG1	8	TRUE	TRUE	FALSE	TRUE	FALSE	FALSE	TRUE	TRUE	TRUE	FALSE	TRUE	TRUE	1_26_28_serine/threonine kinase	Protein kinases	Signaling	Cytosol		L1		L3	Detected in many	14	10	24
PRKG2	4	TRUE	TRUE	FALSE	FALSE	FALSE	FALSE	FALSE	TRUE	FALSE	FALSE	FALSE	TRUE	1_26_28_serine/threonine kinase	Protein kinases	Signaling	Cytosol				L3	Detected in many	0	4	4
PRKN	10	TRUE	TRUE	FALSE	TRUE	FALSE	TRUE	TRUE	TRUE	TRUE	TRUE	TRUE	TRUE	1_8_6_Protein ubiquitination	Post-translational protein modification	Protein translation, folding, modification & degradation	Cytosol			L2	L3	Detected in all	10	23	33
PRKX	5	TRUE	TRUE	FALSE	FALSE	FALSE	FALSE	TRUE	TRUE	FALSE	FALSE	FALSE	TRUE	1_26_22_protein kinase cAMP-dependent	Protein kinases	Signaling	Nucleus				L3	Detected in all	0	5	5
PRL	6	TRUE	TRUE	FALSE	FALSE	FALSE	FALSE	TRUE	TRUE	FALSE	FALSE	TRUE	TRUE	3_12_Hormone activity	Hormones	Signaling	EXTRACELLULAR				L3	Detected in some	0	5	5
PRLHR	3	TRUE	FALSE	FALSE	FALSE	FALSE	FALSE	FALSE	TRUE	FALSE	FALSE	FALSE	TRUE	3_6_55_Prolactin-releasing peptide receptor	Hormones	Signaling	Cell membrane			L2	L3	Detected in some	0	3	3
PRLR	8	TRUE	TRUE	FALSE	TRUE	FALSE	TRUE	TRUE	TRUE	FALSE	FALSE	TRUE	TRUE	3_5_3_Cytokine Signaling in Immune system	GPCR signaling	Signaling	Cell membrane			L2	L3	Detected in many	11	35	46
PRMT1	6	TRUE	TRUE	FALSE	FALSE	FALSE	FALSE	TRUE	TRUE	FALSE	FALSE	TRUE	TRUE	1_8_7_Protein methylation	Post-translational protein modification	Protein translation, folding, modification & degradation	Nucleus			L2	L3	Detected in all	9	13	22
PROCA1	3	TRUE	FALSE	FALSE	FALSE	FALSE	FALSE	FALSE	TRUE	FALSE	FALSE	FALSE	TRUE	1_1_5_Phospholipid metabolism	Lipid & FA metabolism	Metabolism	Nucleus				L3	Detected in many	0	2	2
PROSER2	1	FALSE	FALSE	FALSE	FALSE	FALSE	TRUE	FALSE	FALSE	FALSE	FALSE	FALSE	FALSE	UNKNOWN_Plasma membrane	Unknown	Unknown	Cell membrane		L1			Detected in many	0	1	1
PROSER3	3	TRUE	FALSE	FALSE	FALSE	FALSE	FALSE	FALSE	TRUE	FALSE	FALSE	FALSE	TRUE	UNKNOWN_Golgi apparatus	Endoplasmic Reticulum & Golgi	Organelles	Golgi apparatus				L3	Detected in all	0	2	2
PRPF19	3	TRUE	FALSE	FALSE	FALSE	FALSE	FALSE	FALSE	TRUE	FALSE	FALSE	FALSE	TRUE	1_6_3_Metabolism of mRNA	Metabolism of mRNA & Translation	Protein translation, folding, modification & degradation	Nucleus				L3	Detected in all	0	3	3
PRPF4	3	TRUE	TRUE	FALSE	FALSE	FALSE	FALSE	FALSE	FALSE	FALSE	FALSE	FALSE	TRUE	1_6_3_Metabolism of mRNA	Metabolism of mRNA & Translation	Protein translation, folding, modification & degradation	Nucleus				L3	Detected in all	0	2	2
PRPF40A	9	TRUE	TRUE	FALSE	FALSE	FALSE	TRUE	TRUE	TRUE	TRUE	TRUE	TRUE	TRUE	1_6_3_Metabolism of mRNA	Metabolism of mRNA & Translation	Protein translation, folding, modification & degradation	Nucleus				L3	Detected in all	0	4	4
PRPF40B	3	TRUE	TRUE	FALSE	FALSE	FALSE	FALSE	FALSE	FALSE	FALSE	FALSE	FALSE	TRUE	1_6_3_Metabolism of mRNA	Metabolism of mRNA & Translation	Protein translation, folding, modification & degradation	Nucleus				L3	Detected in all	0	3	3
PRPF4B	3	TRUE	FALSE	FALSE	FALSE	FALSE	FALSE	TRUE	FALSE	FALSE	FALSE	FALSE	TRUE	1_6_3_Metabolism of mRNA	Metabolism of mRNA & Translation	Protein translation, folding, modification & degradation	Nucleus				L3	Detected in all	0	2	2
PRPF6	3	TRUE	FALSE	FALSE	FALSE	FALSE	FALSE	FALSE	TRUE	FALSE	FALSE	FALSE	TRUE	1_6_3_Metabolism of mRNA	Metabolism of mRNA & Translation	Protein translation, folding, modification & degradation	Nucleus				L3	Detected in all	0	2	2
PRR4	1	FALSE	FALSE	FALSE	FALSE	FALSE	TRUE	FALSE	FALSE	FALSE	FALSE	FALSE	FALSE	UNKNOWN_EXTRACELLULAR	Unknown	Unknown	EXTRACELLULAR		L1			Detected in some	0	1	1
PRRT2	3	TRUE	FALSE	FALSE	FALSE	FALSE	FALSE	FALSE	TRUE	FALSE	FALSE	FALSE	TRUE	3_3_Neuronal System_synapses_channels	Neuronal System_synapses_channels	Neuronal System_synapses_channels	Cell membrane				L3	Detected in many	0	2	2
PSEN1	10	TRUE	TRUE	FALSE	TRUE	FALSE	TRUE	TRUE	TRUE	TRUE	TRUE	TRUE	TRUE	3_4_Cell_cell_junctions_adhesion	Cell_cell_junctions_adhesion	Cell junction & adhesion	Cell-cell-junctions			L2	L3	Detected in all	7	32	39
PSEN2	8	TRUE	TRUE	FALSE	FALSE	FALSE	FALSE	TRUE	TRUE	TRUE	TRUE	TRUE	TRUE	3_4_Cell_cell_junctions_adhesion	Cell_cell_junctions_adhesion	Cell junction & adhesion	Cell-cell-junctions				L3	Detected in all	0	12	12
PSENEN	3	TRUE	TRUE	FALSE	FALSE	FALSE	FALSE	FALSE	FALSE	FALSE	FALSE	FALSE	TRUE	3_4_Cell_cell_junctions_adhesion	Cell_cell_junctions_adhesion	Cell junction & adhesion	Cell-cell-junctions				L3	Detected in all	0	3	3
PSKH1	5	TRUE	TRUE	FALSE	FALSE	FALSE	FALSE	TRUE	TRUE	FALSE	FALSE	FALSE	TRUE	1_26_28_serine/threonine kinase	Protein kinases	Signaling	Nucleus				L3	Detected in all	0	3	3
PSKH2	4	TRUE	TRUE	FALSE	FALSE	FALSE	TRUE	FALSE	FALSE	FALSE	FALSE	FALSE	TRUE	1_26_28_serine/threonine kinase	Protein kinases	Signaling	Proteasome				L3	Detected in some	0	3	3
PSMC3	1	FALSE	FALSE	FALSE	FALSE	FALSE	FALSE	FALSE	TRUE	FALSE	FALSE	FALSE	FALSE	1_8_21_Proteasome	Proteasome	Protein translation, folding, modification & degradation	Proteasome		L1			Detected in all	0	1	1
PSTPIP1	7	TRUE	TRUE	FALSE	TRUE	FALSE	FALSE	TRUE	TRUE	FALSE	FALSE	TRUE	TRUE	1_15_1_Actin	Cytoskeleton	Cytoskeleton	Microfilaments (Actin)				L3	Detected in many	0	24	24
PTCH1	5	TRUE	TRUE	FALSE	FALSE	FALSE	FALSE	TRUE	TRUE	FALSE	FALSE	FALSE	TRUE	3_9_Development	Developmental	Developmental	Cell membrane				L3	Detected in many	0	9	9
PTCH2	3	TRUE	FALSE	FALSE	FALSE	FALSE	FALSE	TRUE	FALSE	FALSE	FALSE	FALSE	TRUE	3_9_Development	Developmental	Developmental	Cell membrane				L3	Detected in all	0	2	2
PTEN	9	TRUE	TRUE	FALSE	FALSE	FALSE	TRUE	TRUE	TRUE	TRUE	TRUE	TRUE	TRUE	1_26_48_phosphatidylinositol-phosphate phosphatase	Lipid & FA metabolism	Signaling	Cytosol			L2	L3	Detected in all	10	21	31
PTGES3	1	FALSE	TRUE	FALSE	FALSE	FALSE	FALSE	FALSE	FALSE	FALSE	FALSE	FALSE	FALSE	1_1_3_Fatty acid metabolism	Lipid & FA metabolism	Metabolism	Cytosol		L1			Detected in all	0	1	1
PTH1R	6	TRUE	TRUE	FALSE	FALSE	FALSE	FALSE	TRUE	TRUE	FALSE	FALSE	TRUE	TRUE	3_6_52_Parathyroid hormone receptors	Hormones	Signaling	Cell membrane			L2	L3	Detected in many	1	3	4
PTK2	10	TRUE	TRUE	FALSE	TRUE	FALSE	TRUE	TRUE	TRUE	TRUE	TRUE	TRUE	TRUE	1_26_30_non-receptor tyrosine kinase	Protein kinases	Signaling	Cytosol			L2	L3	Detected in all	21	63	84
PTK2B	10	TRUE	TRUE	FALSE	TRUE	FALSE	TRUE	TRUE	TRUE	TRUE	TRUE	TRUE	TRUE	1_26_30_non-receptor tyrosine kinase	Protein kinases	Signaling	Cytosol			L2	L3	Detected in all	40	58	98
PTK6	7	TRUE	TRUE	FALSE	FALSE	FALSE	FALSE	TRUE	TRUE	TRUE	TRUE	FALSE	TRUE	1_26_30_non-receptor tyrosine kinase	Protein kinases	Signaling	Cytosol			L2	L3	Detected in many	9	24	33
PTN	6	TRUE	TRUE	FALSE	FALSE	FALSE	FALSE	TRUE	TRUE	FALSE	FALSE	TRUE	TRUE	3_2_30_Mitogens and growth factors	Signaling - Cell fates	Signaling	EXTRACELLULAR				L3	Detected in many	0	6	6
PTPN1	10	TRUE	TRUE	FALSE	TRUE	FALSE	TRUE	TRUE	TRUE	TRUE	TRUE	TRUE	TRUE	1_26_24_protein tyrosine phosphatase	Protein phosphatases	Signaling	Endoplasmic reticulum			L2	L3	Detected in all	16	59	75
PTPN11	10	TRUE	TRUE	FALSE	TRUE	FALSE	TRUE	TRUE	TRUE	TRUE	TRUE	TRUE	TRUE	1_26_24_protein tyrosine phosphatase	Protein phosphatases	Signaling	Cytosol		L1	L2	L3	Detected in all	133	97	230
PTPN2	4	TRUE	TRUE	FALSE	FALSE	FALSE	FALSE	TRUE	FALSE	FALSE	FALSE	FALSE	TRUE	1_26_24_protein tyrosine phosphatase	Protein phosphatases	Signaling	Nucleus				L3	Detected in all	0	3	3
PTPN22	10	TRUE	TRUE	FALSE	TRUE	FALSE	TRUE	TRUE	TRUE	TRUE	TRUE	TRUE	TRUE	1_26_24_protein tyrosine phosphatase	Protein phosphatases	Signaling	Nucleus			L2	L3	Detected in many	1	12	13
PTPN6	10	TRUE	TRUE	FALSE	TRUE	FALSE	TRUE	TRUE	TRUE	TRUE	TRUE	TRUE	TRUE	1_26_24_protein tyrosine phosphatase	Protein phosphatases	Signaling	Nucleus			L2	L3	Detected in all	94	68	162
PTPRA	7	TRUE	TRUE	FALSE	FALSE	FALSE	FALSE	TRUE	TRUE	FALSE	TRUE	TRUE	TRUE	1_26_24_protein tyrosine phosphatase	Protein phosphatases	Signaling	Cell membrane			L2	L3	Detected in all	1	13	14
PTPRB	9	TRUE	TRUE	FALSE	FALSE	FALSE	TRUE	TRUE	TRUE	TRUE	TRUE	TRUE	TRUE	1_26_24_protein tyrosine phosphatase	Protein phosphatases	Signaling	Cell membrane			L2	L3	Detected in many	6	15	21
PTPRC	10	TRUE	TRUE	FALSE	TRUE	FALSE	TRUE	TRUE	TRUE	TRUE	TRUE	TRUE	TRUE	1_26_24_protein tyrosine phosphatase	Protein phosphatases	Signaling	Cell membrane			L2	L3	Detected in many	10	50	60
PTPRD	6	TRUE	TRUE	FALSE	FALSE	FALSE	FALSE	TRUE	TRUE	FALSE	FALSE	TRUE	TRUE	1_26_24_protein tyrosine phosphatase	Protein phosphatases	Signaling	Cell membrane				L3	Detected in many	0	13	13
PTPRE	8	TRUE	TRUE	FALSE	TRUE	FALSE	FALSE	TRUE	TRUE	FALSE	TRUE	TRUE	TRUE	1_26_24_protein tyrosine phosphatase	Protein phosphatases	Signaling	Intermediate filaments (Keratin, filaments)			L2	L3	Detected in all	3	18	21
PTPRF	7	TRUE	TRUE	FALSE	FALSE	FALSE	FALSE	TRUE	TRUE	FALSE	TRUE	TRUE	TRUE	1_26_24_protein tyrosine phosphatase	Protein phosphatases	Signaling	Cell membrane			L2	L3	Detected in many	9	36	45
PTPRG	6	TRUE	TRUE	FALSE	FALSE	FALSE	FALSE	TRUE	TRUE	FALSE	FALSE	TRUE	TRUE	1_26_24_protein tyrosine phosphatase	Protein phosphatases	Signaling	Cell membrane				L3	Detected in all	0	27	27
PTPRJ	9	TRUE	TRUE	FALSE	TRUE	FALSE	TRUE	TRUE	TRUE	TRUE	FALSE	TRUE	TRUE	1_26_24_protein tyrosine phosphatase	Protein phosphatases	Signaling	Cell membrane			L2	L3	Detected in many	3	35	38
PTPRK	5	TRUE	TRUE	FALSE	FALSE	FALSE	FALSE	TRUE	TRUE	FALSE	FALSE	FALSE	TRUE	1_26_24_protein tyrosine phosphatase	Protein phosphatases	Signaling	Cell membrane				L3	Detected in all	0	10	10
PTPRT	9	TRUE	TRUE	FALSE	FALSE	FALSE	TRUE	TRUE	TRUE	TRUE	TRUE	TRUE	TRUE	1_26_24_protein tyrosine phosphatase	Protein phosphatases	Signaling	Cell membrane				L3	Detected in many	0	26	26
PTPRZ1	7	TRUE	TRUE	FALSE	FALSE	FALSE	FALSE	TRUE	TRUE	FALSE	TRUE	TRUE	TRUE	1_26_24_protein tyrosine phosphatase	Protein phosphatases	Signaling	Cell membrane			L2	L3	Detected in many	3	22	25
PWP1	6	TRUE	TRUE	FALSE	FALSE	FALSE	FALSE	TRUE	TRUE	FALSE	FALSE	TRUE	TRUE	1_3_Chromatin organization	Chromatin organization	Chromatin organization & DNA repair	Chromatin				L3	Detected in all	0	2	2
PWP2	6	TRUE	TRUE	FALSE	FALSE	FALSE	FALSE	TRUE	TRUE	FALSE	FALSE	TRUE	TRUE	1_6_2_Metabolism of rRNA	Metabolism of rRNA	Metabolism	Nucleus				L3	Detected in all	0	4	4
PXK	6	TRUE	TRUE	FALSE	FALSE	FALSE	FALSE	TRUE	TRUE	FALSE	FALSE	TRUE	TRUE	1_26_28_serine/threonine kinase	Protein kinases	Signaling	Cytosol				L3	Detected in all	0	7	7
PXN	9	TRUE	TRUE	FALSE	FALSE	FALSE	TRUE	TRUE	TRUE	TRUE	TRUE	TRUE	TRUE	1_15_1_Actin	Cytoskeleton	Cytoskeleton	Cell-ECM-junctions			L2	L3	Detected in all	45	30	75
QPRT	1	FALSE	TRUE	FALSE	FALSE	FALSE	FALSE	FALSE	FALSE	FALSE	FALSE	FALSE	FALSE	1_18_Metabolism of vitamins and cofactors	Metabolism of vitamins and cofactors	Metabolism	Cytosol		L1			Detected in many	0	1	1
RAB11A	7	TRUE	TRUE	FALSE	FALSE	FALSE	TRUE	TRUE	TRUE	FALSE	FALSE	TRUE	TRUE	1_26_7_Rab	Rab GTPase and regulators	Signaling	Vesicles				L3	Detected in all	0	25	25
RAB14	4	TRUE	TRUE	FALSE	FALSE	FALSE	FALSE	TRUE	FALSE	FALSE	FALSE	FALSE	TRUE	1_26_7_Rab	Rab GTPase and regulators	Signaling	Vesicles				L3	Detected in all	0	3	3
RAB23	4	TRUE	TRUE	FALSE	FALSE	FALSE	FALSE	TRUE	FALSE	FALSE	FALSE	FALSE	TRUE	1_26_7_Rab	Rab GTPase and regulators	Signaling	Cilia				L3	Detected in many	0	2	2
RAB4A	6	TRUE	TRUE	FALSE	FALSE	FALSE	FALSE	TRUE	TRUE	FALSE	FALSE	TRUE	TRUE	1_26_7_Rab	Rab GTPase and regulators	Signaling	Vesicles				L3	Detected in all	0	6	6
RAB5A	1	FALSE	FALSE	FALSE	FALSE	FALSE	TRUE	FALSE	FALSE	FALSE	FALSE	FALSE	FALSE	1_26_7_Rab	Rab GTPase and regulators	Signaling	Vesicles		L1			Detected in all	0	1	1
RAB5B	1	FALSE	FALSE	FALSE	FALSE	FALSE	TRUE	FALSE	FALSE	FALSE	FALSE	FALSE	FALSE	1_26_7_Rab	Rab GTPase and regulators	Signaling	Vesicles		L1			Detected in all	0	1	1
RAB5C	4	TRUE	FALSE	FALSE	FALSE	FALSE	TRUE	TRUE	FALSE	FALSE	FALSE	FALSE	TRUE	1_26_7_Rab	Rab GTPase and regulators	Signaling	Vesicles		L1		L3	Detected in all	0	3	3
RAB7A	7	TRUE	TRUE	FALSE	FALSE	FALSE	TRUE	TRUE	TRUE	FALSE	FALSE	TRUE	TRUE	1_26_7_Rab	Rab GTPase and regulators	Signaling	Vesicles				L3	Detected in all	0	10	10
RABEP2	3	TRUE	FALSE	FALSE	FALSE	FALSE	FALSE	FALSE	TRUE	FALSE	FALSE	FALSE	TRUE	1_30_1_Endocytosis	Vesicle transport	Other	Vesicles				L3	Detected in all	0	2	2
RAC1	10	TRUE	TRUE	FALSE	TRUE	FALSE	TRUE	TRUE	TRUE	TRUE	TRUE	TRUE	TRUE	1_26_4_Rho	Rho GTPase and regulators	Signaling	Cytosol		L1	L2	L3	Detected in all	80	43	123
RAC2	8	TRUE	TRUE	FALSE	FALSE	FALSE	FALSE	TRUE	TRUE	TRUE	TRUE	TRUE	TRUE	1_26_4_Rho	Rho GTPase and regulators	Signaling	Cytosol		L1	L2	L3	Detected in many	9	35	44
RAC3	2	FALSE	TRUE	FALSE	FALSE	FALSE	FALSE	TRUE	FALSE	FALSE	FALSE	FALSE	FALSE	1_26_4_Rho	Rho GTPase and regulators	Signaling	Cytosol		L1			Detected in many	4	4	8
RACK1	10	TRUE	TRUE	FALSE	TRUE	FALSE	TRUE	TRUE	TRUE	TRUE	TRUE	TRUE	TRUE	3_9_Development	Developmental	Developmental	Cytosol				L3	Detected in all	0	9	9
RAD51	10	TRUE	TRUE	FALSE	TRUE	FALSE	TRUE	TRUE	TRUE	TRUE	TRUE	TRUE	TRUE	1_4_DNA Repair	DNA Repair	Chromatin organization & DNA repair	Nucleus			L2	L3	Detected in many	0	28	28
RAD9A	10	TRUE	TRUE	FALSE	TRUE	FALSE	TRUE	TRUE	TRUE	TRUE	TRUE	TRUE	TRUE	1_4_DNA Repair	DNA Repair	Chromatin organization & DNA repair	Nucleus			L2	L3	Detected in all	0	6	6
RADX	1	FALSE	FALSE	FALSE	FALSE	FALSE	FALSE	FALSE	FALSE	TRUE	FALSE	FALSE	FALSE	UNKNOWN_Intermediate filaments	Cytoskeleton	Cytoskeleton	Intermediate filaments (Keratin, filaments)		L1				0	1	1
RAE1	6	TRUE	TRUE	FALSE	FALSE	FALSE	FALSE	TRUE	TRUE	FALSE	FALSE	TRUE	TRUE	4_1_2_Cell Cycle	Signaling - Cell fates	Signaling	Microtubules				L3	Detected in all	0	4	4
RAF1	10	TRUE	TRUE	FALSE	TRUE	FALSE	TRUE	TRUE	TRUE	TRUE	TRUE	TRUE	TRUE	1_26_16_mitogen-activated protein kinase kinase kinase	Protein kinases	Signaling	Cytosol	L0		L2	L3	Detected in all	52	75	127
RALA	1	FALSE	FALSE	TRUE	FALSE	FALSE	FALSE	FALSE	FALSE	FALSE	FALSE	FALSE	FALSE	1_26_1_Ras	Ras GTPases and regulators	Signaling	Cell membrane		L1			Detected in all	7	3	10
RALB	1	FALSE	FALSE	TRUE	FALSE	FALSE	FALSE	FALSE	FALSE	FALSE	FALSE	FALSE	FALSE	1_26_1_Ras	Ras GTPases and regulators	Signaling	Cell membrane		L1			Detected in all	7	3	10
RALBP1	9	TRUE	TRUE	TRUE	FALSE	FALSE	FALSE	TRUE	TRUE	TRUE	TRUE	TRUE	TRUE	1_26_6_Rho_GAP	Rho GTPase and regulators	Signaling	Cytosol			L2	L3	Detected in all	1	12	13
RAN	7	TRUE	TRUE	FALSE	TRUE	FALSE	FALSE	TRUE	TRUE	FALSE	FALSE	TRUE	TRUE	1_28_Nucleus_nuclear_pore_complexes	Nucleus	Organelles	Nucleus				L3	Detected in all	0	8	8
RANBP3	6	TRUE	TRUE	FALSE	FALSE	FALSE	FALSE	TRUE	TRUE	FALSE	FALSE	TRUE	TRUE	1_28_Nucleus_nuclear_pore_complexes	Nucleus	Organelles	Nucleus				L3	Detected in all	0	9	9
RANBP9	9	TRUE	TRUE	FALSE	TRUE	FALSE	FALSE	TRUE	TRUE	TRUE	TRUE	TRUE	TRUE	1_28_Nucleus_nuclear_pore_complexes	Nucleus	Organelles	Nucleus			L2	L3	Detected in all	0	17	17
RAP1A	9	TRUE	TRUE	FALSE	TRUE	FALSE	TRUE	TRUE	TRUE	TRUE	FALSE	TRUE	TRUE	1_26_1_Ras	Ras GTPases and regulators	Signaling	Cell membrane		L1		L3	Detected in all	3	13	16
RAP1B	9	TRUE	TRUE	FALSE	FALSE	FALSE	TRUE	TRUE	TRUE	TRUE	TRUE	TRUE	TRUE	1_26_1_Ras	Ras GTPases and regulators	Signaling	Cell membrane		L1	L2	L3	Detected in all	4	24	28
RAP1GAP	6	TRUE	TRUE	FALSE	FALSE	FALSE	FALSE	TRUE	TRUE	FALSE	FALSE	TRUE	TRUE	1_26_3_Ras_GAP	Ras GTPases and regulators	Signaling	Cytosol				L3	Detected in many	0	25	25
RAP1GDS1	6	TRUE	TRUE	FALSE	FALSE	FALSE	FALSE	TRUE	TRUE	FALSE	FALSE	TRUE	TRUE	1_26_2_Ras_GEF	Ras GTPases and regulators	Signaling	Cytosol				L3	Detected in all	0	7	7
RAP2A	8	TRUE	TRUE	FALSE	FALSE	FALSE	TRUE	TRUE	TRUE	TRUE	FALSE	TRUE	TRUE	1_26_1_Ras	Ras GTPases and regulators	Signaling	Cell membrane		L1		L3	Detected in all	8	6	14
RARA	8	TRUE	TRUE	FALSE	FALSE	FALSE	TRUE	TRUE	TRUE	TRUE	FALSE	TRUE	TRUE	1_34_Nuclear receptors	Nuclear receptors	Other	Nucleus			L2	L3	Detected in all	18	24	42
RARB	9	TRUE	TRUE	FALSE	FALSE	FALSE	TRUE	TRUE	TRUE	TRUE	TRUE	TRUE	TRUE	1_34_Nuclear receptors	Nuclear receptors	Other	Nucleus				L3	Detected in many	0	14	14
RARG	7	TRUE	TRUE	FALSE	FALSE	FALSE	FALSE	TRUE	TRUE	TRUE	FALSE	TRUE	TRUE	1_34_Nuclear receptors	Nuclear receptors	Other	Nucleus				L3	Detected in all	0	28	28
RARRES1	1	FALSE	FALSE	FALSE	FALSE	FALSE	FALSE	FALSE	FALSE	TRUE	FALSE	FALSE	FALSE	UNKNOWN_EXTRACELLULAR	Unknown	Unknown	EXTRACELLULAR		L1			Detected in many	0	1	1
RASA1	10	TRUE	TRUE	FALSE	TRUE	FALSE	TRUE	TRUE	TRUE	TRUE	TRUE	TRUE	TRUE	1_26_3_Ras_GAP	Ras GTPases and regulators	Signaling	Cytosol			L2	L3	Detected in all	52	53	105
RASIP1	4	TRUE	TRUE	FALSE	FALSE	FALSE	FALSE	TRUE	FALSE	FALSE	FALSE	FALSE	TRUE	3_4_Cell_cell_junctions_adhesion	Cell_cell_junctions_adhesion	Cell junction & adhesion	Cell-cell-junctions				L3	Detected in many	0	2	2
RASSF1	9	TRUE	TRUE	FALSE	FALSE	FALSE	TRUE	TRUE	TRUE	TRUE	TRUE	TRUE	TRUE	4_2_Programmed Cell Death	Cell death	Signaling	Cytosol	L0		L2	L3	Detected in all	11	6	17
RASSF5	7	TRUE	TRUE	FALSE	TRUE	FALSE	FALSE	TRUE	TRUE	TRUE	FALSE	FALSE	TRUE	4_2_Programmed Cell Death	Cell death	Signaling	Cytosol	L0		L2	L3	Detected in many	7	17	24
RB1	10	TRUE	TRUE	FALSE	TRUE	FALSE	TRUE	TRUE	TRUE	TRUE	TRUE	TRUE	TRUE	4_1_2_Cell Cycle	Signaling - Cell fates	Signaling	Nucleus			L2	L3	Detected in all	22	32	54
RBBP4	6	TRUE	TRUE	FALSE	FALSE	FALSE	FALSE	TRUE	TRUE	FALSE	FALSE	TRUE	TRUE	1_3_Chromatin organization	Chromatin organization	Chromatin organization & DNA repair	Chromatin				L3	Detected in all	0	3	3
RBBP5	2	TRUE	FALSE	FALSE	FALSE	FALSE	FALSE	FALSE	FALSE	FALSE	FALSE	FALSE	TRUE	1_3_Chromatin organization	Chromatin organization	Chromatin organization & DNA repair	Chromatin				L3	Detected in all	0	1	1
RBBP7	3	TRUE	FALSE	FALSE	FALSE	FALSE	FALSE	TRUE	FALSE	FALSE	FALSE	FALSE	TRUE	1_3_Chromatin organization	Chromatin organization	Chromatin organization & DNA repair	Chromatin				L3	Detected in all	0	1	1
RBM33	1	FALSE	FALSE	FALSE	FALSE	FALSE	FALSE	FALSE	FALSE	FALSE	TRUE	FALSE	FALSE	1_6_3_Metabolism of mRNA	Metabolism of mRNA & Translation	Protein translation, folding, modification & degradation	Nucleus		L1			Detected in all	0	1	1
RBM47	1	FALSE	TRUE	FALSE	FALSE	FALSE	FALSE	FALSE	FALSE	FALSE	FALSE	FALSE	FALSE	1_6_3_Metabolism of mRNA	Metabolism of mRNA & Translation	Protein translation, folding, modification & degradation	Nucleus		L1			Detected in many	0	1	1
RBPJ	8	TRUE	TRUE	FALSE	FALSE	FALSE	TRUE	TRUE	TRUE	TRUE	TRUE	FALSE	TRUE	1_5_2_Transcription factors	Transcription & transcription factors	Transcription	Nucleus				L3	Detected in all	0	10	10
RBX1	7	TRUE	TRUE	FALSE	FALSE	FALSE	FALSE	TRUE	TRUE	TRUE	TRUE	FALSE	TRUE	1_8_6_Protein ubiquitination	Post-translational protein modification	Protein translation, folding, modification & degradation	Nucleus				L3	Detected in all	0	5	5
RCVRN	3	TRUE	TRUE	FALSE	FALSE	FALSE	FALSE	FALSE	FALSE	FALSE	FALSE	FALSE	TRUE	1_29_Phototransduction	Phototransduction & Retinoic cycle	Metabolism	Other				L3	Detected in some	0	1	1
RET	10	TRUE	TRUE	FALSE	TRUE	FALSE	TRUE	TRUE	TRUE	TRUE	TRUE	TRUE	TRUE	3_2_27_Signaling by Ret	Signaling - Cell fates	Signaling	Cell membrane		L1	L2	L3	Detected in many	51	52	103
REV1	5	TRUE	TRUE	FALSE	FALSE	FALSE	FALSE	TRUE	TRUE	FALSE	FALSE	FALSE	TRUE	1_4_DNA Repair	DNA Repair	Chromatin organization & DNA repair	Nucleus				L3	Detected in all	0	5	5
RFC1	6	TRUE	TRUE	FALSE	FALSE	FALSE	FALSE	TRUE	TRUE	FALSE	FALSE	TRUE	TRUE	4_1_1_DNA Replication	DNA Replication	DNA Replication	Nucleus				L3	Detected in all	0	7	7
RFC4	4	TRUE	FALSE	FALSE	FALSE	FALSE	FALSE	TRUE	TRUE	FALSE	FALSE	FALSE	TRUE	4_1_1_DNA Replication	DNA Replication	DNA Replication	Nucleus			L2	L3	Detected in all	5	5	10
RFWD3	6	TRUE	TRUE	FALSE	FALSE	FALSE	FALSE	TRUE	TRUE	FALSE	FALSE	TRUE	TRUE	1_4_DNA Repair	DNA Repair	Chromatin organization & DNA repair	Nucleus				L3	Detected in all	0	7	7
RFX1	6	TRUE	TRUE	FALSE	FALSE	FALSE	FALSE	TRUE	TRUE	FALSE	FALSE	TRUE	TRUE	1_5_2_Transcription factors	Transcription & transcription factors	Transcription	Nucleus				L3	Detected in all	0	7	7
RGS10	5	TRUE	TRUE	FALSE	FALSE	FALSE	FALSE	TRUE	TRUE	FALSE	FALSE	FALSE	TRUE	1_26_25_regulator of G protein signaling	Signaling - Other	Signaling	Cytosol				L3	Detected in many	0	18	18
RGS14	3	TRUE	FALSE	FALSE	FALSE	FALSE	FALSE	FALSE	TRUE	FALSE	FALSE	FALSE	TRUE	1_26_25_regulator of G protein signaling	Signaling - Other	Signaling	Cytosol				L3	Detected in many	0	2	2
RGS19	6	TRUE	TRUE	FALSE	FALSE	FALSE	FALSE	TRUE	TRUE	FALSE	FALSE	TRUE	TRUE	1_26_25_regulator of G protein signaling	Signaling - Other	Signaling	Cytosol			L2	L3	Detected in many	17	21	38
RGS7	9	TRUE	TRUE	FALSE	FALSE	FALSE	TRUE	TRUE	TRUE	TRUE	TRUE	TRUE	TRUE	1_26_25_regulator of G protein signaling	Signaling - Other	Signaling	Cytosol			L2	L3	Detected in many	6	13	19
RHEB	6	TRUE	TRUE	FALSE	FALSE	FALSE	FALSE	TRUE	TRUE	FALSE	FALSE	TRUE	TRUE	1_26_1_Ras	Ras GTPases and regulators	Signaling	Cytosol				L3	Detected in all	0	7	7
RHO	7	TRUE	TRUE	FALSE	FALSE	FALSE	TRUE	TRUE	TRUE	FALSE	FALSE	TRUE	TRUE	1_29_Phototransduction	Phototransduction & Retinoic cycle	Metabolism	Other				L3	Detected in some	0	3	3
RHOA	9	TRUE	TRUE	FALSE	TRUE	FALSE	TRUE	TRUE	TRUE	TRUE	TRUE	FALSE	TRUE	1_26_4_Rho	Rho GTPase and regulators	Signaling	Cytosol			L2	L3	Detected in all	0	31	31
RHOB	5	TRUE	FALSE	FALSE	FALSE	FALSE	TRUE	TRUE	TRUE	FALSE	FALSE	FALSE	TRUE	1_26_4_Rho	Rho GTPase and regulators	Signaling	Cytosol				L3	Detected in all	0	2	2
RHOC	9	TRUE	TRUE	FALSE	FALSE	FALSE	TRUE	TRUE	TRUE	TRUE	TRUE	TRUE	TRUE	1_26_4_Rho	Rho GTPase and regulators	Signaling	Cytosol			L2	L3	Detected in all	2	24	26
RHOD	6	TRUE	TRUE	FALSE	FALSE	FALSE	FALSE	TRUE	TRUE	FALSE	FALSE	TRUE	TRUE	1_26_4_Rho	Rho GTPase and regulators	Signaling	Vesicles				L3	Detected in many	0	7	7
RHOQ	6	TRUE	TRUE	FALSE	FALSE	FALSE	FALSE	TRUE	TRUE	FALSE	FALSE	TRUE	TRUE	1_26_4_Rho	Rho GTPase and regulators	Signaling	Cytosol				L3	Detected in all	0	6	6
RHOU	7	TRUE	TRUE	FALSE	FALSE	FALSE	TRUE	TRUE	TRUE	TRUE	FALSE	FALSE	TRUE	1_26_4_Rho	Rho GTPase and regulators	Signaling	Cytosol			L2	L3	Detected in all	3	23	26
RIMS4	3	TRUE	FALSE	FALSE	FALSE	FALSE	FALSE	FALSE	TRUE	FALSE	FALSE	FALSE	TRUE	3_3_Neuronal System_synapses_channels	Neuronal System_synapses_channels	Neuronal System_synapses_channels	Cell membrane				L3	Detected in many	0	2	2
RIN1	7	TRUE	TRUE	FALSE	TRUE	FALSE	FALSE	TRUE	TRUE	FALSE	FALSE	TRUE	TRUE	1_26_8_Rab_GEF	Rab GTPase and regulators	Signaling	Cytosol	L0		L2	L3	Detected in all	7	6	13
RIPK1	9	TRUE	TRUE	FALSE	FALSE	FALSE	TRUE	TRUE	TRUE	TRUE	TRUE	TRUE	TRUE	1_26_28_serine/threonine kinase	Protein kinases	Signaling	Cytosol			L2	L3	Detected in all	3	12	15
RIPK2	6	TRUE	TRUE	FALSE	FALSE	FALSE	FALSE	TRUE	TRUE	FALSE	FALSE	TRUE	TRUE	1_26_28_serine/threonine kinase	Protein kinases	Signaling	Cytosol				L3	Detected in all	0	7	7
RIPK3	1	FALSE	FALSE	FALSE	FALSE	FALSE	FALSE	FALSE	TRUE	FALSE	FALSE	FALSE	FALSE	1_26_28_serine/threonine kinase	Protein kinases	Signaling	Cytosol				L3	Detected in many	0	1	1
RIPK4	2	TRUE	FALSE	FALSE	FALSE	FALSE	FALSE	FALSE	FALSE	FALSE	FALSE	FALSE	TRUE	1_26_28_serine/threonine kinase	Protein kinases	Signaling	Cytosol				L3	Detected in many	0	2	2
RNASEL	2	TRUE	FALSE	FALSE	FALSE	FALSE	FALSE	FALSE	FALSE	FALSE	FALSE	FALSE	TRUE	1_2_Metabolism of nucleotides	Metabolism of nucleotides & phosphates	Metabolism	Cytosol				L3	Detected in all	0	1	1
RND1	5	TRUE	TRUE	FALSE	FALSE	FALSE	FALSE	TRUE	TRUE	FALSE	FALSE	FALSE	TRUE	1_26_4_Rho	Rho GTPase and regulators	Signaling	Cytosol		L1		L3	Detected in many	2	21	23
RNF111	5	TRUE	TRUE	FALSE	FALSE	FALSE	FALSE	TRUE	TRUE	FALSE	FALSE	FALSE	TRUE	1_8_6_Protein ubiquitination	Post-translational protein modification	Protein translation, folding, modification & degradation	Nucleus				L3	Detected in all	0	8	8
ROCK1	8	TRUE	TRUE	FALSE	FALSE	FALSE	TRUE	TRUE	TRUE	TRUE	FALSE	TRUE	TRUE	1_15_1_Actin	Cytoskeleton	Cytoskeleton	Microfilaments (Actin)				L3	Detected in all	0	31	31
ROCK2	4	TRUE	FALSE	FALSE	FALSE	FALSE	FALSE	TRUE	TRUE	FALSE	FALSE	FALSE	TRUE	1_15_1_Actin	Cytoskeleton	Cytoskeleton	Microfilaments (Actin)				L3	Detected in all	0	4	4
ROR1	6	TRUE	TRUE	FALSE	FALSE	FALSE	FALSE	TRUE	TRUE	FALSE	FALSE	TRUE	TRUE	3_2_11_Signaling by Wnt	Signaling - Cell fates	Signaling	Cell membrane				L3	Detected in many	0	7	7
ROR2	6	TRUE	TRUE	FALSE	FALSE	FALSE	FALSE	TRUE	TRUE	FALSE	FALSE	TRUE	TRUE	3_2_11_Signaling by Wnt	Signaling - Cell fates	Signaling	Cell membrane				L3	Detected in many	0	24	24
ROS1	8	TRUE	TRUE	FALSE	TRUE	FALSE	TRUE	TRUE	TRUE	FALSE	FALSE	TRUE	TRUE	1_26_37_receptor tyrosine kinase	Protein kinases	Signaling	Cell membrane				L3	Detected in some	0	8	8
RPL29	3	TRUE	FALSE	FALSE	FALSE	FALSE	FALSE	FALSE	TRUE	FALSE	FALSE	FALSE	TRUE	1_8_1_Translation	Metabolism of mRNA & Translation	Protein translation, folding, modification & degradation	Ribosomes				L3	Detected in all	0	2	2
RPL35A	1	FALSE	FALSE	FALSE	FALSE	FALSE	TRUE	FALSE	FALSE	FALSE	FALSE	FALSE	FALSE	1_8_1_Translation	Metabolism of mRNA & Translation	Protein translation, folding, modification & degradation	Ribosomes		L1			Detected in all	0	2	2
RPS6	6	TRUE	TRUE	FALSE	FALSE	FALSE	FALSE	TRUE	TRUE	FALSE	FALSE	TRUE	TRUE	1_8_1_Translation	Metabolism of mRNA & Translation	Protein translation, folding, modification & degradation	Ribosomes				L3	Detected in all	0	3	3
RPS6KA1	10	TRUE	TRUE	FALSE	TRUE	FALSE	TRUE	TRUE	TRUE	TRUE	TRUE	TRUE	TRUE	1_8_1_Translation	Metabolism of mRNA & Translation	Protein translation, folding, modification & degradation	Ribosomes			L2	L3	Detected in all	37	27	64
RPS6KA2	9	TRUE	TRUE	FALSE	FALSE	FALSE	TRUE	TRUE	TRUE	TRUE	TRUE	TRUE	TRUE	1_8_1_Translation	Metabolism of mRNA & Translation	Protein translation, folding, modification & degradation	Ribosomes			L2	L3	Detected in all	24	14	38
RPS6KA3	7	TRUE	TRUE	FALSE	FALSE	FALSE	FALSE	TRUE	TRUE	TRUE	FALSE	TRUE	TRUE	1_8_1_Translation	Metabolism of mRNA & Translation	Protein translation, folding, modification & degradation	Ribosomes				L3	Detected in all	0	11	11
RPS6KA4	8	TRUE	TRUE	FALSE	FALSE	FALSE	FALSE	TRUE	TRUE	TRUE	TRUE	TRUE	TRUE	1_8_1_Translation	Metabolism of mRNA & Translation	Protein translation, folding, modification & degradation	Ribosomes			L2	L3	Detected in all	15	9	24
RPS6KA5	9	TRUE	TRUE	FALSE	FALSE	FALSE	TRUE	TRUE	TRUE	TRUE	TRUE	TRUE	TRUE	1_8_1_Translation	Metabolism of mRNA & Translation	Protein translation, folding, modification & degradation	Ribosomes			L2	L3	Detected in all	17	36	53
RPS6KA6	5	TRUE	TRUE	FALSE	FALSE	FALSE	FALSE	TRUE	TRUE	FALSE	FALSE	FALSE	TRUE	1_8_1_Translation	Metabolism of mRNA & Translation	Protein translation, folding, modification & degradation	Ribosomes				L3	Detected in many	0	6	6
RPS6KB1	9	TRUE	TRUE	FALSE	FALSE	FALSE	TRUE	TRUE	TRUE	TRUE	TRUE	TRUE	TRUE	1_8_1_Translation	Metabolism of mRNA & Translation	Protein translation, folding, modification & degradation	Ribosomes			L2	L3	Detected in all	13	26	39
RPS6KB2	5	TRUE	TRUE	FALSE	FALSE	FALSE	FALSE	TRUE	TRUE	FALSE	FALSE	FALSE	TRUE	1_8_1_Translation	Metabolism of mRNA & Translation	Protein translation, folding, modification & degradation	Ribosomes				L3	Detected in all	0	4	4
RPS6KC1	6	TRUE	TRUE	FALSE	FALSE	FALSE	FALSE	TRUE	TRUE	FALSE	FALSE	TRUE	TRUE	1_8_1_Translation	Metabolism of mRNA & Translation	Protein translation, folding, modification & degradation	Ribosomes				L3	Detected in all	0	5	5
RPS6KL1	6	TRUE	TRUE	FALSE	FALSE	FALSE	FALSE	TRUE	TRUE	FALSE	FALSE	TRUE	TRUE	1_8_1_Translation	Metabolism of mRNA & Translation	Protein translation, folding, modification & degradation	Ribosomes				L3	Detected in many	0	5	5
RPTOR	9	TRUE	TRUE	FALSE	FALSE	FALSE	TRUE	TRUE	TRUE	TRUE	TRUE	TRUE	TRUE	3_2_23_Signaling by TOR	Signaling - Cell fates	Signaling	Cytosol				L3	Detected in all	0	9	9
RRAD	7	TRUE	TRUE	FALSE	FALSE	FALSE	TRUE	TRUE	TRUE	FALSE	FALSE	TRUE	TRUE	1_26_1_Ras	Ras GTPases and regulators	Signaling	Cell membrane			L2	L3	Detected in many	5	7	12
RRAS	10	TRUE	TRUE	FALSE	TRUE	FALSE	TRUE	TRUE	TRUE	TRUE	TRUE	TRUE	TRUE	1_26_1_Ras	Ras GTPases and regulators	Signaling	Cell membrane			L2	L3	Detected in all	6	14	20
RRAS2	10	TRUE	TRUE	FALSE	TRUE	FALSE	TRUE	TRUE	TRUE	TRUE	TRUE	TRUE	TRUE	1_26_1_Ras	Ras GTPases and regulators	Signaling	Cell membrane		L1	L2	L3	Detected in all	17	10	27
RRP9	3	TRUE	FALSE	FALSE	FALSE	FALSE	FALSE	FALSE	TRUE	FALSE	FALSE	FALSE	TRUE	1_6_2_Metabolism of rRNA	Metabolism of rRNA	Metabolism	Nucleus				L3	Detected in all	0	2	2
RSKR	5	TRUE	TRUE	FALSE	FALSE	FALSE	FALSE	TRUE	TRUE	FALSE	FALSE	FALSE	TRUE	1_26_28_serine/threonine kinase	Protein kinases	Signaling	UNKNOWN				L3		0	3	3
RSU1	6	TRUE	TRUE	FALSE	FALSE	FALSE	FALSE	TRUE	TRUE	FALSE	FALSE	TRUE	TRUE	3_4_Cell_cell_junctions_adhesion	Cell_cell_junctions_adhesion	Cell junction & adhesion	Cell-cell-junctions				L3	Detected in all	0	7	7
RUNX2	3	TRUE	FALSE	FALSE	FALSE	FALSE	FALSE	FALSE	TRUE	FALSE	FALSE	FALSE	TRUE	1_5_2_Transcription factors	Transcription & transcription factors	Transcription	Nucleus				L3	Detected in all	0	2	2
RXRA	7	TRUE	TRUE	FALSE	FALSE	FALSE	FALSE	TRUE	TRUE	FALSE	TRUE	TRUE	TRUE	3_2_8_Signaling by Retinoic Acid	Signaling - Cell fates	Signaling	Nucleus			L2	L3	Detected in all	720	61	781
RXRB	7	TRUE	TRUE	FALSE	FALSE	FALSE	FALSE	TRUE	TRUE	FALSE	TRUE	TRUE	TRUE	3_2_8_Signaling by Retinoic Acid	Signaling - Cell fates	Signaling	Nucleus				L3	Detected in all	0	13	13
RXRG	8	TRUE	TRUE	FALSE	FALSE	FALSE	TRUE	TRUE	TRUE	TRUE	TRUE	FALSE	TRUE	3_2_8_Signaling by Retinoic Acid	Signaling - Cell fates	Signaling	Nucleus				L3	Detected in many	0	11	11
RYBP	10	TRUE	TRUE	FALSE	TRUE	FALSE	TRUE	TRUE	TRUE	TRUE	TRUE	TRUE	TRUE	1_3_Chromatin organization	Chromatin organization	Chromatin organization & DNA repair	Chromatin				L3	Detected in all	0	8	8
RYK	9	TRUE	TRUE	FALSE	FALSE	FALSE	TRUE	TRUE	TRUE	TRUE	TRUE	TRUE	TRUE	3_2_11_Signaling by Wnt	Signaling - Cell fates	Signaling	Cell membrane				L3	Detected in all	0	14	14
S100A2	1	FALSE	FALSE	FALSE	FALSE	FALSE	FALSE	FALSE	FALSE	TRUE	FALSE	FALSE	FALSE	1_26_43_calcium binding protein	Signaling - Other	Signaling	Cytosol		L1			Detected in many	0	1	1
S100Z	1	FALSE	FALSE	FALSE	FALSE	FALSE	FALSE	FALSE	TRUE	FALSE	FALSE	FALSE	FALSE	1_26_43_calcium binding protein	Signaling - Other	Signaling	Cytosol		L1			Detected in many	0	1	1
S1PR1	7	TRUE	TRUE	FALSE	FALSE	FALSE	FALSE	TRUE	TRUE	TRUE	FALSE	TRUE	TRUE	3_6_38_Lysophospholipid (LPA) receptors	Inflammation	Immune system & Inflammation	Cell membrane			L2	L3	Detected in all	2	8	10
SAG	6	TRUE	TRUE	FALSE	FALSE	FALSE	FALSE	TRUE	TRUE	FALSE	FALSE	TRUE	TRUE	1_29_Phototransduction	Phototransduction & Retinoic cycle	Metabolism	Other				L3	Detected in some	0	4	4
SAMD10	3	TRUE	FALSE	FALSE	FALSE	FALSE	FALSE	FALSE	TRUE	FALSE	FALSE	FALSE	TRUE	1_26_52_sterile alpha motif domain containing	Signaling - Other	Signaling	Nucleus				L3	Detected in many	0	2	2
SAP18	5	TRUE	TRUE	FALSE	FALSE	FALSE	FALSE	TRUE	TRUE	FALSE	FALSE	FALSE	TRUE	1_5_1_Transcription	Transcription & transcription factors	Transcription	Nucleus				L3	Detected in all	0	20	20
SAV1	6	TRUE	TRUE	FALSE	FALSE	FALSE	FALSE	TRUE	TRUE	FALSE	FALSE	TRUE	TRUE	4_7_Signaling by Hippo_proliferation and apoptosis	Cell death	Signaling	Cytosol				L3	Detected in all	0	3	3
SBK1	6	TRUE	TRUE	FALSE	FALSE	FALSE	FALSE	TRUE	TRUE	FALSE	FALSE	TRUE	TRUE	1_26_28_serine/threonine kinase	Protein kinases	Signaling	Cytosol				L3	Detected in many	0	7	7
SBK2	3	TRUE	FALSE	FALSE	FALSE	FALSE	FALSE	TRUE	FALSE	FALSE	FALSE	FALSE	TRUE	1_26_28_serine/threonine kinase	Protein kinases	Signaling	Cytosol				L3	Detected in some	0	1	1
SBK3	6	TRUE	TRUE	FALSE	FALSE	FALSE	FALSE	TRUE	TRUE	FALSE	FALSE	TRUE	TRUE	1_26_28_serine/threonine kinase	Protein kinases	Signaling	Cytosol				L3	Detected in some	0	1	1
SCAP	6	TRUE	TRUE	FALSE	FALSE	FALSE	FALSE	TRUE	TRUE	FALSE	FALSE	TRUE	TRUE	1_1_8_Metabolism of steroids/cholesterol	Lipid & FA metabolism	Metabolism	Golgi apparatus				L3	Detected in all	0	6	6
SCGB1D1	1	FALSE	FALSE	FALSE	FALSE	FALSE	TRUE	FALSE	FALSE	FALSE	FALSE	FALSE	FALSE	UNKNOWN_EXTRACELLULAR	Unknown	Unknown	EXTRACELLULAR		L1			Detected in some	0	1	1
SCGB2A1	1	FALSE	FALSE	FALSE	FALSE	FALSE	TRUE	FALSE	FALSE	FALSE	FALSE	FALSE	FALSE	UNKNOWN_EXTRACELLULAR	Unknown	Unknown	EXTRACELLULAR		L1			Detected in many	0	1	1
SCRIB	6	TRUE	TRUE	FALSE	FALSE	FALSE	FALSE	TRUE	TRUE	FALSE	FALSE	TRUE	TRUE	1_26_29_adaptors/scaffolds	Adapters/scaffolds	Signaling	Cell membrane				L3	Detected in all	0	3	3
SCTR	6	TRUE	TRUE	FALSE	FALSE	FALSE	FALSE	TRUE	TRUE	FALSE	FALSE	TRUE	TRUE	3_6_30_Glucagon receptor family	GPCR signaling	Signaling	Cell membrane				L3	Detected in some	0	6	6
SCYL1	2	TRUE	FALSE	FALSE	FALSE	FALSE	FALSE	FALSE	FALSE	FALSE	FALSE	FALSE	TRUE	1_30_Vesicle_transport	Vesicle transport	Other	Golgi apparatus				L3	Detected in all	0	1	1
SCYL2	6	TRUE	TRUE	FALSE	FALSE	FALSE	FALSE	TRUE	TRUE	FALSE	FALSE	TRUE	TRUE	1_30_1_Endocytosis	Vesicle transport	Other	Vesicles				L3	Detected in all	0	3	3
SCYL3	5	TRUE	TRUE	FALSE	FALSE	FALSE	FALSE	TRUE	TRUE	FALSE	FALSE	FALSE	TRUE	3_4_Cell_cell_junctions_adhesion	Cell_cell_junctions_adhesion	Cell junction & adhesion	Cell-cell-junctions				L3	Detected in all	0	3	3
SDCBP	6	TRUE	TRUE	FALSE	FALSE	FALSE	FALSE	FALSE	TRUE	TRUE	TRUE	FALSE	TRUE	3_3_Neuronal System_synapses_channels	Neuronal System_synapses_channels	Neuronal System_synapses_channels	Cytosol				L3	Detected in all	0	4	4
SDF2	3	TRUE	FALSE	FALSE	FALSE	FALSE	FALSE	FALSE	TRUE	FALSE	FALSE	FALSE	TRUE	1_17_Metabolism of carbohydrates	Carbohydrate metabolism	Metabolism	EXTRACELLULAR				L3	Detected in all	0	2	2
SDF4	1	FALSE	FALSE	FALSE	FALSE	FALSE	FALSE	FALSE	FALSE	FALSE	TRUE	FALSE	FALSE	4_12_Exocytosis	Vesicle transport	Other	Golgi apparatus		L1			Detected in all	0	1	1
SEC13	2	TRUE	FALSE	FALSE	FALSE	FALSE	FALSE	FALSE	FALSE	FALSE	FALSE	FALSE	TRUE	1_13_Golgi Apparatus	Endoplasmic Reticulum & Golgi	Organelles	Golgi apparatus				L3	Detected in all	0	1	1
SEC23A	1	FALSE	TRUE	FALSE	FALSE	FALSE	FALSE	FALSE	FALSE	FALSE	FALSE	FALSE	FALSE	1_13_Golgi Apparatus	Endoplasmic Reticulum & Golgi	Organelles	Golgi apparatus		L1			Detected in all	0	1	1
SEC31A	4	TRUE	FALSE	FALSE	FALSE	FALSE	FALSE	TRUE	TRUE	FALSE	FALSE	FALSE	TRUE	1_13_Golgi Apparatus	Endoplasmic Reticulum & Golgi	Organelles	Golgi apparatus				L3	Detected in all	0	5	5
SEC31B	6	TRUE	TRUE	FALSE	FALSE	FALSE	FALSE	TRUE	TRUE	FALSE	FALSE	TRUE	TRUE	1_13_Golgi Apparatus	Endoplasmic Reticulum & Golgi	Organelles	Golgi apparatus				L3	Detected in many	0	5	5
SEH1L	5	TRUE	TRUE	FALSE	FALSE	FALSE	FALSE	TRUE	TRUE	FALSE	FALSE	FALSE	TRUE	1_28_Nucleus_nuclear_pore_complexes	Nucleus	Organelles	Nucleus				L3	Detected in all	0	6	6
SENP3	1	FALSE	FALSE	FALSE	FALSE	FALSE	FALSE	FALSE	FALSE	FALSE	TRUE	FALSE	FALSE	1_8_4_SUMOylation	Post-translational protein modification	Protein translation, folding, modification & degradation	Nucleus		L1			Detected in all	0	1	1
SERPINA1	1	FALSE	FALSE	FALSE	FALSE	FALSE	TRUE	FALSE	FALSE	FALSE	FALSE	FALSE	FALSE	2_1_10_Serpins	ECM organisation	ECM organisation	EXTRACELLULAR		L1			Detected in many	0	1	1
SERPINA3	1	FALSE	FALSE	FALSE	FALSE	FALSE	TRUE	FALSE	FALSE	FALSE	FALSE	FALSE	FALSE	2_1_10_Serpins	ECM organisation	ECM organisation	EXTRACELLULAR		L1			Detected in many	0	1	1
SERPINB2	1	FALSE	FALSE	FALSE	FALSE	FALSE	FALSE	FALSE	FALSE	TRUE	FALSE	FALSE	FALSE	2_1_10_Serpins	ECM organisation	ECM organisation	EXTRACELLULAR		L1			Detected in many	0	1	1
SETD2	6	TRUE	TRUE	FALSE	FALSE	FALSE	FALSE	TRUE	TRUE	FALSE	FALSE	TRUE	TRUE	1_3_Chromatin organization	Chromatin organization	Chromatin organization & DNA repair	Chromatin				L3	Detected in all	0	7	7
SEZ6L2	3	TRUE	FALSE	FALSE	FALSE	FALSE	FALSE	FALSE	TRUE	FALSE	FALSE	FALSE	TRUE	3_3_Neuronal System_synapses_channels	Neuronal System_synapses_channels	Neuronal System_synapses_channels	Endoplasmic reticulum				L3	Detected in many	0	2	2
SF3B3	1	FALSE	FALSE	FALSE	FALSE	FALSE	FALSE	TRUE	FALSE	FALSE	FALSE	FALSE	FALSE	1_6_3_Metabolism of mRNA	Metabolism of mRNA & Translation	Protein translation, folding, modification & degradation	Nucleus		L1			Detected in all	0	1	1
SFN	9	TRUE	TRUE	FALSE	FALSE	FALSE	TRUE	TRUE	TRUE	TRUE	TRUE	TRUE	TRUE	1_26_29_adaptors/scaffolds	Adapters/scaffolds	Signaling	Cytosol				L3	Detected in many	0	3	3
SFRP1	3	TRUE	TRUE	FALSE	FALSE	FALSE	FALSE	FALSE	FALSE	FALSE	FALSE	FALSE	TRUE	3_2_11_Signaling by Wnt	Signaling - Cell fates	Signaling	EXTRACELLULAR				L3	Detected in many	0	2	2
SFRP2	2	TRUE	FALSE	FALSE	FALSE	FALSE	FALSE	FALSE	FALSE	FALSE	FALSE	FALSE	TRUE	3_2_11_Signaling by Wnt	Signaling - Cell fates	Signaling	EXTRACELLULAR				L3	Detected in many	0	2	2
SGK1	8	TRUE	TRUE	FALSE	TRUE	FALSE	FALSE	TRUE	TRUE	TRUE	FALSE	TRUE	TRUE	1_26_28_serine/threonine kinase	Protein kinases	Signaling	Cytosol		L1	L2	L3	Detected in all	12	35	47
SGK2	6	TRUE	TRUE	FALSE	FALSE	FALSE	FALSE	TRUE	TRUE	FALSE	FALSE	TRUE	TRUE	1_26_28_serine/threonine kinase	Protein kinases	Signaling	Cytosol				L3	Detected in many	0	5	5
SGK3	6	TRUE	TRUE	FALSE	FALSE	FALSE	FALSE	TRUE	TRUE	FALSE	FALSE	TRUE	TRUE	1_26_28_serine/threonine kinase	Protein kinases	Signaling	Vesicles				L3	Detected in all	0	8	8
SH2B1	5	TRUE	TRUE	FALSE	TRUE	FALSE	FALSE	TRUE	FALSE	FALSE	FALSE	FALSE	TRUE	1_26_29_adapters/scaffolds	Adapters/scaffolds	Signaling	Cytosol			L2	L3	Detected in all	27	6	33
SH2B2	8	TRUE	TRUE	FALSE	TRUE	FALSE	FALSE	TRUE	TRUE	FALSE	TRUE	TRUE	TRUE	1_26_29_adapters/scaffolds	Adapters/scaffolds	Signaling	Cytosol			L2	L3	Detected in many	31	39	70
SH2B3	9	TRUE	TRUE	FALSE	TRUE	FALSE	TRUE	TRUE	TRUE	FALSE	TRUE	TRUE	TRUE	1_26_29_adapters/scaffolds	Adapters/scaffolds	Signaling	Cytosol			L2	L3	Detected in all	21	14	35
SH2D1A	3	TRUE	FALSE	FALSE	FALSE	FALSE	FALSE	FALSE	TRUE	FALSE	FALSE	FALSE	TRUE	1_26_27_SH3 domain containing	Signaling - Other	Signaling	Cytosol				L3	Detected in many	0	3	3
SH2D1B	4	TRUE	TRUE	FALSE	FALSE	FALSE	FALSE	TRUE	FALSE	FALSE	FALSE	FALSE	TRUE	1_26_27_SH3 domain containing	Signaling - Other	Signaling	Cytosol				L3	Detected in many	0	2	2
SH2D2A	7	TRUE	TRUE	FALSE	FALSE	FALSE	FALSE	TRUE	TRUE	FALSE	TRUE	TRUE	TRUE	1_26_27_SH3 domain containing	Signaling - Other	Signaling	Cytosol			L2	L3	Detected in many	31	5	36
SH2D3A	3	TRUE	FALSE	FALSE	FALSE	FALSE	FALSE	TRUE	FALSE	FALSE	FALSE	FALSE	TRUE	1_26_27_SH3 domain containing	Signaling - Other	Signaling	Cytosol				L3	Detected in many	0	2	2
SH2D3C	6	TRUE	TRUE	FALSE	FALSE	FALSE	FALSE	TRUE	TRUE	FALSE	FALSE	TRUE	TRUE	1_26_27_SH3 domain containing	Signaling - Other	Signaling	Cytosol				L3	Detected in all	0	5	5
SH2D4A	5	TRUE	TRUE	FALSE	FALSE	FALSE	FALSE	TRUE	TRUE	FALSE	FALSE	FALSE	TRUE	1_26_27_SH3 domain containing	Signaling - Other	Signaling	Cytosol				L3	Detected in many	0	6	6
SH2D4B	6	TRUE	TRUE	FALSE	FALSE	FALSE	FALSE	TRUE	TRUE	FALSE	FALSE	TRUE	TRUE	1_26_27_SH3 domain containing	Signaling - Other	Signaling	Cytosol				L3	Detected in some	0	4	4
SH2D6	5	TRUE	TRUE	FALSE	FALSE	FALSE	FALSE	TRUE	TRUE	FALSE	FALSE	FALSE	TRUE	1_26_27_SH3 domain containing	Signaling - Other	Signaling	Cytosol				L3	Detected in some	0	3	3
SH2D7	6	TRUE	TRUE	FALSE	FALSE	FALSE	FALSE	TRUE	TRUE	FALSE	FALSE	TRUE	TRUE	1_26_27_SH3 domain containing	Signaling - Other	Signaling	Cytosol				L3	Detected in some	0	4	4
SH3BP2	9	TRUE	TRUE	FALSE	TRUE	FALSE	TRUE	TRUE	TRUE	FALSE	TRUE	TRUE	TRUE	1_26_27_SH3 domain containing	Signaling - Other	Signaling	Cytosol			L2	L3	Detected in all	24	38	62
SH3BP5	7	TRUE	TRUE	FALSE	FALSE	FALSE	FALSE	TRUE	TRUE	TRUE	FALSE	TRUE	TRUE	1_26_27_SH3 domain containing	Signaling - Other	Signaling	Cytosol				L3	Detected in all	0	12	12
SH3GL2	8	TRUE	TRUE	FALSE	FALSE	FALSE	TRUE	TRUE	TRUE	TRUE	FALSE	TRUE	TRUE	1_26_27_SH3 domain containing	Signaling - Other	Signaling	Cytosol			L2	L3	Detected in many	6	29	35
SH3GLB1	7	TRUE	TRUE	FALSE	FALSE	FALSE	TRUE	TRUE	TRUE	TRUE	FALSE	FALSE	TRUE	1_26_27_SH3 domain containing	Signaling - Other	Signaling	Cytosol			L2	L3	Detected in all	4	4	8
SH3KBP1	9	TRUE	TRUE	FALSE	FALSE	FALSE	TRUE	TRUE	TRUE	TRUE	TRUE	TRUE	TRUE	1_26_27_SH3 domain containing	Signaling - Other	Signaling	Cytosol		L1	L2	L3	Detected in all	34	42	76
SH3RF1	6	TRUE	TRUE	FALSE	FALSE	FALSE	FALSE	TRUE	TRUE	FALSE	FALSE	TRUE	TRUE	1_26_27_SH3 domain containing	Signaling - Other	Signaling	Cytosol				L3	Detected in all	0	6	6
SHANK2	6	TRUE	TRUE	FALSE	FALSE	FALSE	FALSE	TRUE	TRUE	FALSE	FALSE	TRUE	TRUE	1_26_27_SH3 domain containing	Signaling - Other	Signaling	Cytosol				L3	Detected in many	0	9	9
SHB	10	TRUE	TRUE	FALSE	TRUE	FALSE	TRUE	TRUE	TRUE	TRUE	TRUE	TRUE	TRUE	1_26_29_adapters/scaffolds	Adapters/scaffolds	Signaling	Cytosol			L2	L3	Detected in all	20	28	48
SHC1	10	TRUE	TRUE	FALSE	TRUE	FALSE	TRUE	TRUE	TRUE	TRUE	TRUE	TRUE	TRUE	1_26_29_adapters/scaffolds	Adapters/scaffolds	Signaling	Cytosol			L2	L3	Detected in all	167	76	243
SHC2	6	TRUE	TRUE	FALSE	FALSE	FALSE	FALSE	TRUE	TRUE	FALSE	FALSE	TRUE	TRUE	1_26_29_adapters/scaffolds	Adapters/scaffolds	Signaling	Cytosol			L2	L3	Detected in many	14	8	22
SHC3	7	TRUE	TRUE	FALSE	FALSE	FALSE	FALSE	TRUE	TRUE	TRUE	FALSE	TRUE	TRUE	1_26_29_adapters/scaffolds	Adapters/scaffolds	Signaling	Cytosol			L2	L3	Detected in many	23	14	37
SHC4	5	TRUE	TRUE	FALSE	FALSE	FALSE	FALSE	TRUE	TRUE	FALSE	FALSE	FALSE	TRUE	1_26_29_adapters/scaffolds	Adapters/scaffolds	Signaling	Cytosol				L3	Detected in many	0	5	5
SHD	3	TRUE	FALSE	FALSE	FALSE	FALSE	FALSE	FALSE	TRUE	FALSE	FALSE	FALSE	TRUE	1_26_29_adapters/scaffolds	Adapters/scaffolds	Signaling	Cytosol				L3	Detected in some	0	2	2
SHE	4	TRUE	TRUE	FALSE	FALSE	FALSE	FALSE	FALSE	TRUE	FALSE	FALSE	FALSE	TRUE	1_26_29_adapters/scaffolds	Adapters/scaffolds	Signaling	UNKNOWN				L3	Detected in all	0	3	3
SHF	4	TRUE	TRUE	FALSE	FALSE	FALSE	FALSE	FALSE	TRUE	FALSE	FALSE	FALSE	TRUE	1_26_29_adapters/scaffolds	Adapters/scaffolds	Signaling	Cytosol			L2	L3	Detected in many	44	4	48
SHH	6	TRUE	TRUE	FALSE	FALSE	FALSE	FALSE	TRUE	TRUE	FALSE	FALSE	TRUE	TRUE	3_9_Development	Developmental	Developmental	Cell membrane				L3	Detected in many	0	19	19
SHOC2	4	TRUE	TRUE	FALSE	FALSE	FALSE	FALSE	TRUE	FALSE	FALSE	FALSE	FALSE	TRUE	1_26_29_adapters/scaffolds	Adapters/scaffolds	Signaling	Cytosol				L3	Detected in all	0	3	3
SIK1	6	TRUE	TRUE	FALSE	FALSE	FALSE	FALSE	TRUE	TRUE	FALSE	FALSE	TRUE	TRUE	1_26_28_serine/threonine kinase	Protein kinases	Signaling	Cytosol			L2	L3	Detected in all	6	6	12
SIK2	5	TRUE	TRUE	FALSE	FALSE	FALSE	FALSE	TRUE	TRUE	FALSE	FALSE	FALSE	TRUE	1_26_28_serine/threonine kinase	Protein kinases	Signaling	Cytosol				L3	Detected in all	0	5	5
SIK3	6	TRUE	TRUE	FALSE	FALSE	FALSE	FALSE	TRUE	TRUE	FALSE	FALSE	TRUE	TRUE	1_26_28_serine/threonine kinase	Protein kinases	Signaling	Cytosol				L3	Detected in all	0	8	8
SIRPA	10	TRUE	TRUE	FALSE	TRUE	FALSE	TRUE	TRUE	TRUE	TRUE	TRUE	TRUE	TRUE	3_4_Cell_cell_junctions_adhesion	Cell_cell_junctions_adhesion	Cell junction & adhesion	Cell-cell-junctions			L2	L3	Detected in all	1	12	13
SIRT1	9	TRUE	TRUE	FALSE	FALSE	FALSE	TRUE	TRUE	TRUE	TRUE	TRUE	TRUE	TRUE	1_3_Chromatin organization	Chromatin organization	Chromatin organization & DNA repair	Chromatin				L3	Detected in all	0	10	10
SIT1	5	TRUE	TRUE	FALSE	FALSE	FALSE	FALSE	TRUE	FALSE	FALSE	TRUE	FALSE	TRUE	1_26_29_adapters/scaffolds	Adapters/scaffolds	Signaling	Cell membrane				L3	Detected in some	0	2	2
SIX1	3	TRUE	FALSE	FALSE	FALSE	FALSE	FALSE	FALSE	TRUE	FALSE	FALSE	FALSE	TRUE	1_5_2_Transcription factors	Transcription & transcription factors	Transcription	Nucleus				L3	Detected in many	0	2	2
SIX4	3	TRUE	FALSE	FALSE	FALSE	FALSE	FALSE	FALSE	TRUE	FALSE	FALSE	FALSE	TRUE	1_5_2_Transcription factors	Transcription & transcription factors	Transcription	Nucleus				L3	Detected in many	0	2	2
SKAP1	8	TRUE	TRUE	FALSE	TRUE	FALSE	FALSE	TRUE	TRUE	FALSE	TRUE	TRUE	TRUE	1_26_29_adapters/scaffolds	Adapters/scaffolds	Signaling	Cytosol		L1	L2	L3	Detected in many	18	39	57
SKAP2	7	TRUE	TRUE	FALSE	FALSE	FALSE	FALSE	TRUE	TRUE	FALSE	TRUE	TRUE	TRUE	1_26_29_adapters/scaffolds	Adapters/scaffolds	Signaling	Cytosol			L2	L3	Detected in all	3	11	14
SKI	9	TRUE	TRUE	FALSE	FALSE	FALSE	TRUE	TRUE	TRUE	TRUE	TRUE	TRUE	TRUE	1_5_2_Transcription factors	Transcription & transcription factors	Transcription	Nucleus				L3	Detected in all	0	31	31
SKIL	9	TRUE	TRUE	FALSE	TRUE	FALSE	FALSE	TRUE	TRUE	TRUE	TRUE	TRUE	TRUE	1_5_2_Transcription factors	Transcription & transcription factors	Transcription	Nucleus				L3	Detected in all	0	11	11
SLA	6	TRUE	TRUE	FALSE	FALSE	FALSE	FALSE	TRUE	TRUE	FALSE	FALSE	TRUE	TRUE	1_26_29_adapters/scaffolds	Adapters/scaffolds	Signaling	Vesicles				L3	Detected in many	0	8	8
SLA2	6	TRUE	TRUE	FALSE	FALSE	FALSE	FALSE	TRUE	TRUE	FALSE	FALSE	TRUE	TRUE	1_26_29_adapters/scaffolds	Adapters/scaffolds	Signaling	Cytosol				L3	Detected in many	0	5	5
SLC12A2	6	TRUE	TRUE	FALSE	FALSE	FALSE	FALSE	TRUE	TRUE	FALSE	FALSE	TRUE	TRUE	3_1_10_other transporters	Metabolism - Other	Metabolism	Cell membrane				L3	Detected in many	0	5	5
SLC25A41	1	FALSE	TRUE	FALSE	FALSE	FALSE	FALSE	FALSE	FALSE	FALSE	FALSE	FALSE	FALSE	3_1_10_other transporters	Metabolism - Other	Metabolism	Cell membrane		L1			Detected in some	0	1	1
SLC34A1	3	TRUE	FALSE	FALSE	FALSE	FALSE	FALSE	FALSE	TRUE	FALSE	FALSE	FALSE	TRUE	3_1_10_other transporters	Metabolism - Other	Metabolism	Cell membrane				L3	Detected in some	0	2	2
SLC9A1	7	TRUE	TRUE	FALSE	FALSE	FALSE	FALSE	TRUE	TRUE	TRUE	FALSE	TRUE	TRUE	3_1_8_Sugar transporter	Carbohydrate metabolism	Metabolism	Cell membrane			L2	L3	Detected in all	9	8	17
SLC9A3R1	7	TRUE	TRUE	FALSE	FALSE	FALSE	TRUE	TRUE	TRUE	FALSE	FALSE	TRUE	TRUE	3_1_10_other transporters	Metabolism - Other	Metabolism	Cell membrane				L3	Detected in all	0	10	10
SLK	2	TRUE	FALSE	FALSE	FALSE	FALSE	FALSE	FALSE	FALSE	FALSE	FALSE	FALSE	TRUE	1_26_28_serine/threonine kinase	Protein kinases	Signaling	Cytosol				L3	Detected in all	0	1	1
SMAD1	10	TRUE	TRUE	FALSE	TRUE	FALSE	TRUE	TRUE	TRUE	TRUE	TRUE	TRUE	TRUE	1_5_2_Transcription factors	Transcription & transcription factors	Transcription	Nucleus			L2	L3	Detected in all	23	28	51
SMAD2	10	TRUE	TRUE	FALSE	TRUE	FALSE	TRUE	TRUE	TRUE	TRUE	TRUE	TRUE	TRUE	1_5_2_Transcription factors	Transcription & transcription factors	Transcription	Nucleus			L2	L3	Detected in all	55	44	99
SMAD3	10	TRUE	TRUE	FALSE	TRUE	FALSE	TRUE	TRUE	TRUE	TRUE	TRUE	TRUE	TRUE	1_5_2_Transcription factors	Transcription & transcription factors	Transcription	Nucleus			L2	L3	Detected in all	60	77	137
SMAD4	9	TRUE	TRUE	FALSE	FALSE	FALSE	TRUE	TRUE	TRUE	TRUE	TRUE	TRUE	TRUE	1_5_2_Transcription factors	Transcription & transcription factors	Transcription	Nucleus			L2	L3	Detected in all	35	54	89
SMAD5	6	TRUE	TRUE	FALSE	TRUE	FALSE	FALSE	TRUE	FALSE	TRUE	FALSE	FALSE	TRUE	1_5_2_Transcription factors	Transcription & transcription factors	Transcription	Nucleus				L3	Detected in all	0	5	5
SMAD6	8	TRUE	TRUE	FALSE	TRUE	FALSE	FALSE	TRUE	TRUE	TRUE	FALSE	TRUE	TRUE	1_5_2_Transcription factors	Transcription & transcription factors	Transcription	Nucleus			L2	L3	Detected in many	24	14	38
SMAD7	9	TRUE	TRUE	FALSE	TRUE	FALSE	TRUE	TRUE	TRUE	TRUE	FALSE	TRUE	TRUE	1_5_2_Transcription factors	Transcription & transcription factors	Transcription	Nucleus			L2	L3	Detected in all	30	36	66
SMC1A	7	TRUE	TRUE	FALSE	FALSE	FALSE	FALSE	TRUE	TRUE	TRUE	TRUE	FALSE	TRUE	1_4_DNA Repair	DNA Repair	Chromatin organization & DNA repair	Nucleus				L3	Detected in all	0	3	3
SMO	6	TRUE	TRUE	FALSE	FALSE	FALSE	FALSE	TRUE	TRUE	TRUE	FALSE	FALSE	TRUE	3_9_Development	Developmental	Developmental	Cell membrane				L3	Detected in many	0	4	4
SMU1	3	TRUE	TRUE	FALSE	FALSE	FALSE	FALSE	FALSE	FALSE	FALSE	FALSE	FALSE	TRUE	4_1_1_DNA Replication	DNA Replication	DNA Replication	Nucleus				L3	Detected in all	0	3	3
SMUG1	1	FALSE	TRUE	FALSE	FALSE	FALSE	FALSE	FALSE	FALSE	FALSE	FALSE	FALSE	FALSE	1_4_DNA Repair	DNA Repair	Chromatin organization & DNA repair	Nucleus		L1			Detected in all	0	1	1
SMURF1	10	TRUE	TRUE	FALSE	TRUE	FALSE	TRUE	TRUE	TRUE	TRUE	TRUE	TRUE	TRUE	1_8_6_Protein ubiquitination	Post-translational protein modification	Protein translation, folding, modification & degradation	Mitochondria			L2	L3	Detected in all	13	24	37
SMURF2	9	TRUE	TRUE	FALSE	TRUE	FALSE	FALSE	TRUE	TRUE	TRUE	TRUE	TRUE	TRUE	1_8_6_Protein ubiquitination	Post-translational protein modification	Protein translation, folding, modification & degradation	Mitochondria			L2	L3	Detected in all	16	40	56
SNAP29	1	FALSE	FALSE	FALSE	FALSE	FALSE	FALSE	FALSE	TRUE	FALSE	FALSE	FALSE	FALSE	3_3_Neuronal System_synapses_channels	Neuronal System_synapses_channels	Neuronal System_synapses_channels	Cell membrane		L1			Detected in all	0	1	1
SNAPC4	1	FALSE	TRUE	FALSE	FALSE	FALSE	FALSE	FALSE	FALSE	FALSE	FALSE	FALSE	FALSE	1_5_1_Transcription	Transcription & transcription factors	Transcription	Nucleus		L1			Detected in all	0	1	1
SNCA	9	TRUE	TRUE	FALSE	FALSE	FALSE	TRUE	TRUE	TRUE	TRUE	TRUE	TRUE	TRUE	1_8_19_Amyloid fiber formation	Amyloid fiber formation	Protein translation, folding, modification & degradation	Microtubules			L2	L3	Detected in many	29	45	74
SNIP1	8	TRUE	TRUE	FALSE	FALSE	FALSE	TRUE	TRUE	TRUE	TRUE	TRUE	FALSE	TRUE	1_6_3_Metabolism of mRNA	Metabolism of mRNA & Translation	Protein translation, folding, modification & degradation	Nucleus			L2	L3	Detected in all	18	9	27
SNRK	6	TRUE	TRUE	FALSE	FALSE	FALSE	FALSE	TRUE	TRUE	FALSE	FALSE	TRUE	TRUE	1_26_28_serine/threonine kinase	Protein kinases	Signaling	Nucleus				L3	Detected in all	0	7	7
SNRNP40	2	TRUE	FALSE	FALSE	FALSE	FALSE	FALSE	FALSE	FALSE	FALSE	FALSE	FALSE	TRUE	1_6_3_Metabolism of mRNA	Metabolism of mRNA & Translation	Protein translation, folding, modification & degradation	Nucleus				L3	Detected in all	0	2	2
SNW1	8	TRUE	TRUE	FALSE	FALSE	FALSE	FALSE	TRUE	TRUE	TRUE	TRUE	TRUE	TRUE	1_6_3_Metabolism of mRNA	Metabolism of mRNA & Translation	Protein translation, folding, modification & degradation	Nucleus				L3	Detected in all	0	10	10
SNX17	3	TRUE	TRUE	FALSE	FALSE	FALSE	FALSE	FALSE	FALSE	FALSE	FALSE	FALSE	TRUE	1_13_Golgi Apparatus	Endoplasmic Reticulum & Golgi	Organelles	Golgi apparatus				L3	Detected in all	0	1	1
SNX21	3	TRUE	FALSE	FALSE	FALSE	FALSE	FALSE	FALSE	TRUE	FALSE	FALSE	FALSE	TRUE	1_13_Golgi Apparatus	Endoplasmic Reticulum & Golgi	Organelles	Golgi apparatus				L3	Detected in all	0	2	2
SNX6	9	TRUE	TRUE	FALSE	TRUE	FALSE	FALSE	TRUE	TRUE	TRUE	TRUE	TRUE	TRUE	1_13_Golgi Apparatus	Endoplasmic Reticulum & Golgi	Organelles	Golgi apparatus				L3	Detected in all	0	11	11
SNX9	8	TRUE	TRUE	FALSE	FALSE	FALSE	TRUE	TRUE	TRUE	TRUE	FALSE	TRUE	TRUE	1_13_Golgi Apparatus	Endoplasmic Reticulum & Golgi	Organelles	Golgi apparatus				L3	Detected in all	0	26	26
SOCS1	10	TRUE	TRUE	FALSE	TRUE	FALSE	TRUE	TRUE	TRUE	TRUE	TRUE	TRUE	TRUE	3_5_3_Cytokine Signaling in Immune system	GPCR signaling	Signaling	Cytosol				L3	Detected in many	0	10	10
SOCS2	8	TRUE	TRUE	FALSE	FALSE	FALSE	FALSE	TRUE	TRUE	TRUE	TRUE	TRUE	TRUE	3_5_3_Cytokine Signaling in Immune system	GPCR signaling	Signaling	Cytosol				L3	Detected in all	0	5	5
SOCS3	8	TRUE	TRUE	FALSE	TRUE	FALSE	TRUE	TRUE	TRUE	FALSE	FALSE	TRUE	TRUE	3_5_3_Cytokine Signaling in Immune system	GPCR signaling	Signaling	Cytosol				L3	Detected in all	0	12	12
SOCS4	4	TRUE	TRUE	FALSE	FALSE	FALSE	FALSE	TRUE	FALSE	FALSE	FALSE	FALSE	TRUE	3_5_3_Cytokine Signaling in Immune system	GPCR signaling	Signaling	Cytosol				L3	Detected in all	0	3	3
SOCS5	6	TRUE	TRUE	FALSE	FALSE	FALSE	FALSE	TRUE	TRUE	FALSE	FALSE	TRUE	TRUE	3_5_3_Cytokine Signaling in Immune system	GPCR signaling	Signaling	Cytosol				L3	Detected in all	0	6	6
SOCS6	9	TRUE	TRUE	FALSE	FALSE	FALSE	TRUE	TRUE	TRUE	TRUE	TRUE	TRUE	TRUE	3_5_3_Cytokine Signaling in Immune system	GPCR signaling	Signaling	Cytosol			L2	L3	Detected in all	20	9	29
SOCS7	7	TRUE	TRUE	FALSE	FALSE	FALSE	TRUE	TRUE	TRUE	FALSE	FALSE	TRUE	TRUE	3_5_3_Cytokine Signaling in Immune system	GPCR signaling	Signaling	Cytosol			L2	L3	Detected in many	14	5	19
SORBS1	10	TRUE	TRUE	FALSE	TRUE	FALSE	TRUE	TRUE	TRUE	TRUE	TRUE	TRUE	TRUE	3_4_Cell_cell_junctions_adhesion	Cell_cell_junctions_adhesion	Cell junction & adhesion	Cell-cell-junctions				L3	Detected in all	0	29	29
SORBS2	9	TRUE	TRUE	FALSE	TRUE	FALSE	TRUE	TRUE	TRUE	TRUE	FALSE	TRUE	TRUE	3_4_Cell_cell_junctions_adhesion	Cell_cell_junctions_adhesion	Cell junction & adhesion	Cell-cell-junctions			L2	L3	Detected in many	5	16	21
SORBS3	8	TRUE	TRUE	FALSE	FALSE	FALSE	TRUE	TRUE	TRUE	TRUE	FALSE	TRUE	TRUE	3_4_Cell_cell_junctions_adhesion	Cell_cell_junctions_adhesion	Cell junction & adhesion	Cell-cell-junctions		L1		L3	Detected in all	9	25	34
SOS1	10	TRUE	TRUE	FALSE	TRUE	FALSE	TRUE	TRUE	TRUE	TRUE	TRUE	TRUE	TRUE	1_26_2_Ras_GEF	Ras GTPases and regulators	Signaling	Cytosol			L2	L3	Detected in all	17	58	75
SOWAHB	1	FALSE	FALSE	FALSE	FALSE	FALSE	FALSE	FALSE	FALSE	TRUE	FALSE	FALSE	FALSE	1_26_39_ankyrin repeat containing	Signaling - Other	Signaling	Nucleus		L1			Detected in many	0	1	1
SOX13	3	TRUE	FALSE	FALSE	FALSE	FALSE	FALSE	FALSE	TRUE	FALSE	FALSE	FALSE	TRUE	1_5_2_Transcription factors	Transcription & transcription factors	Transcription	Nucleus				L3	Detected in many	0	2	2
SPAG16	9	TRUE	TRUE	FALSE	FALSE	FALSE	TRUE	TRUE	TRUE	TRUE	TRUE	TRUE	TRUE	3_10_Reproduction	Reproduction	Other	Cilia				L3	Detected in all	0	10	10
SPAG6	5	TRUE	TRUE	FALSE	FALSE	FALSE	FALSE	TRUE	TRUE	FALSE	FALSE	FALSE	TRUE	3_10_Reproduction	Reproduction	Other	Microtubules				L3	Detected in some	0	6	6
SPAG9	8	TRUE	TRUE	FALSE	FALSE	FALSE	FALSE	TRUE	TRUE	TRUE	TRUE	TRUE	TRUE	3_10_Reproduction	Reproduction	Other	Cytosol				L3	Detected in all	0	10	10
SPANXN4	1	FALSE	FALSE	FALSE	FALSE	FALSE	TRUE	FALSE	FALSE	FALSE	FALSE	FALSE	FALSE	3_10_Reproduction	Reproduction	Other	Nucleus		L1			Detected in some	0	1	1
SPARC	1	FALSE	FALSE	FALSE	FALSE	FALSE	FALSE	FALSE	TRUE	FALSE	FALSE	FALSE	FALSE	2_1_9_ECM proteoglycans	ECM organisation	ECM organisation	EXTRACELLULAR		L1			Detected in all	0	1	1
SPATA25	3	TRUE	FALSE	FALSE	FALSE	FALSE	FALSE	FALSE	TRUE	FALSE	FALSE	FALSE	TRUE	3_10_Reproduction	Reproduction	Other	EXTRACELLULAR				L3	Detected in many	0	2	2
SPEG	6	TRUE	TRUE	FALSE	FALSE	FALSE	FALSE	TRUE	TRUE	FALSE	FALSE	TRUE	TRUE	1_26_28_serine/threonine kinase	Protein kinases	Signaling	Nucleus				L3	Detected in many	0	7	7
SPHK1	4	TRUE	FALSE	FALSE	FALSE	FALSE	FALSE	TRUE	TRUE	FALSE	FALSE	FALSE	TRUE	1_1_7_Sphingolipid metabolism	Lipid & FA metabolism	Metabolism	Cytosol				L3	Detected in many	0	2	2
SPOP	6	TRUE	TRUE	FALSE	FALSE	FALSE	FALSE	TRUE	TRUE	FALSE	FALSE	TRUE	TRUE	1_8_6_Protein ubiquitination	Post-translational protein modification	Protein translation, folding, modification & degradation	Nucleus				L3	Detected in all	0	5	5
SPOPL	3	TRUE	TRUE	FALSE	FALSE	FALSE	FALSE	FALSE	FALSE	FALSE	FALSE	FALSE	TRUE	1_8_6_Protein ubiquitination	Post-translational protein modification	Protein translation, folding, modification & degradation	Nucleus				L3	Detected in all	0	3	3
SPRY2	9	TRUE	TRUE	FALSE	TRUE	FALSE	TRUE	TRUE	TRUE	TRUE	FALSE	TRUE	TRUE	1_26_29_adaptors/scaffolds	Adapters/scaffolds	Signaling	Cytosol			L2	L3	Detected in all	8	13	21
SPRY4	8	TRUE	TRUE	FALSE	TRUE	FALSE	FALSE	TRUE	TRUE	TRUE	FALSE	TRUE	TRUE	1_26_29_adaptors/scaffolds	Adapters/scaffolds	Signaling	Cytosol				L3	Detected in many	0	3	3
SPTBN1	6	TRUE	TRUE	FALSE	FALSE	FALSE	FALSE	TRUE	TRUE	FALSE	FALSE	TRUE	TRUE	1_15_1_Actin	Cytoskeleton	Cytoskeleton	Cell membrane			L2	L3	Detected in all	17	13	30
SQSTM1	6	TRUE	TRUE	FALSE	FALSE	FALSE	FALSE	TRUE	TRUE	FALSE	FALSE	TRUE	TRUE	4_4_Macroautophagy	Signaling - Cell fates	Signaling	Cytosol		L1	L2	L3	Detected in all	77	27	104
SRC	10	TRUE	TRUE	FALSE	TRUE	FALSE	TRUE	TRUE	TRUE	TRUE	TRUE	TRUE	TRUE	1_26_30_non-receptor tyrosine kinase	Protein kinases	Signaling	Cytosol		L1	L2	L3	Detected in all	163	126	289
SRPK1	6	TRUE	TRUE	FALSE	FALSE	FALSE	FALSE	TRUE	TRUE	FALSE	FALSE	TRUE	TRUE	1_26_28_serine/threonine kinase	Protein kinases	Signaling	Nucleus			L2	L3	Detected in all	12	23	35
SRPK2	6	TRUE	TRUE	FALSE	FALSE	FALSE	FALSE	TRUE	TRUE	FALSE	FALSE	TRUE	TRUE	1_26_28_serine/threonine kinase	Protein kinases	Signaling	Nucleus				L3	Detected in all	0	8	8
SRPK3	2	TRUE	FALSE	FALSE	FALSE	FALSE	FALSE	FALSE	FALSE	FALSE	FALSE	FALSE	TRUE	1_26_28_serine/threonine kinase	Protein kinases	Signaling	Nucleus				L3	Detected in many	0	1	1
SSTR2	9	TRUE	TRUE	FALSE	FALSE	FALSE	TRUE	TRUE	TRUE	TRUE	TRUE	TRUE	TRUE	3_6_60_Somatostatin receptors	GPCR signaling	Signaling	Cell membrane			L2	L3	Detected in many	2	6	8
STAM	7	TRUE	TRUE	FALSE	FALSE	FALSE	TRUE	TRUE	TRUE	FALSE	FALSE	TRUE	TRUE	1_26_29_adaptors/scaffolds	Adapters/scaffolds	Signaling	Cytosol			L2	L3	Detected in all	10	15	25
STAMBP	8	TRUE	TRUE	FALSE	TRUE	FALSE	FALSE	TRUE	TRUE	TRUE	FALSE	TRUE	TRUE	1_8_13_Deubiquitination	Post-translational protein modification	Protein translation, folding, modification & degradation	Nucleus		L1	L2	L3	Detected in all	10	31	41
STAMBPL1	1	FALSE	TRUE	FALSE	FALSE	FALSE	FALSE	FALSE	FALSE	FALSE	FALSE	FALSE	FALSE	1_8_13_Deubiquitination	Post-translational protein modification	Protein translation, folding, modification & degradation	Cytosol		L1			Detected in all	0	1	1
STAP1	6	TRUE	TRUE	FALSE	FALSE	FALSE	TRUE	TRUE	TRUE	FALSE	FALSE	FALSE	TRUE	1_26_29_adaptors/scaffolds	Adapters/scaffolds	Signaling	Cytosol				L3	Detected in many	0	5	5
STAP2	7	TRUE	TRUE	FALSE	FALSE	FALSE	FALSE	TRUE	TRUE	FALSE	TRUE	TRUE	TRUE	1_26_29_adaptors/scaffolds	Adapters/scaffolds	Signaling	Cytosol				L3	Detected in many	0	22	22
STAT1	10	TRUE	TRUE	FALSE	TRUE	FALSE	TRUE	TRUE	TRUE	TRUE	TRUE	TRUE	TRUE	3_5_3_Cytokine Signaling in Immune system	GPCR signaling	Signaling	Cytosol			L2	L3	Detected in all	1087	65	1152
STAT2	5	TRUE	TRUE	FALSE	FALSE	FALSE	FALSE	TRUE	TRUE	FALSE	FALSE	FALSE	TRUE	3_5_3_Cytokine Signaling in Immune system	GPCR signaling	Signaling	Cytosol			L2	L3	Detected in all	14	14	28
STAT3	10	TRUE	TRUE	FALSE	TRUE	FALSE	TRUE	TRUE	TRUE	TRUE	TRUE	TRUE	TRUE	3_5_3_Cytokine Signaling in Immune system	GPCR signaling	Signaling	Cytosol			L2	L3	Detected in all	51	82	133
STAT4	9	TRUE	TRUE	FALSE	FALSE	FALSE	TRUE	TRUE	TRUE	TRUE	TRUE	TRUE	TRUE	3_5_3_Cytokine Signaling in Immune system	GPCR signaling	Signaling	Cytosol			L2	L3	Detected in many	11	15	26
STAT5A	10	TRUE	TRUE	FALSE	TRUE	FALSE	TRUE	TRUE	TRUE	TRUE	TRUE	TRUE	TRUE	3_5_3_Cytokine Signaling in Immune system	GPCR signaling	Signaling	Cytosol			L2	L3	Detected in all	38	58	96
STAT5B	10	TRUE	TRUE	FALSE	TRUE	FALSE	TRUE	TRUE	TRUE	TRUE	TRUE	TRUE	TRUE	3_5_3_Cytokine Signaling in Immune system	GPCR signaling	Signaling	Cytosol			L2	L3	Detected in all	23	39	62
STAT6	9	TRUE	TRUE	FALSE	FALSE	FALSE	TRUE	TRUE	TRUE	TRUE	TRUE	TRUE	TRUE	3_5_3_Cytokine Signaling in Immune system	GPCR signaling	Signaling	Cytosol			L2	L3	Detected in all	32	22	54
STK10	6	TRUE	TRUE	FALSE	FALSE	FALSE	FALSE	TRUE	TRUE	FALSE	FALSE	TRUE	TRUE	1_26_28_serine/threonine kinase	Protein kinases	Signaling	Cell membrane				L3	Detected in all	0	9	9
STK11	7	TRUE	TRUE	FALSE	TRUE	FALSE	FALSE	TRUE	TRUE	FALSE	FALSE	TRUE	TRUE	1_26_28_serine/threonine kinase	Protein kinases	Signaling	Mitochondria				L3	Detected in all	0	7	7
STK16	6	TRUE	TRUE	FALSE	FALSE	FALSE	TRUE	TRUE	TRUE	FALSE	FALSE	FALSE	TRUE	1_26_28_serine/threonine kinase	Protein kinases	Signaling	Cytosol		L1		L3	Detected in all	11	4	15
STK17A	3	TRUE	FALSE	FALSE	FALSE	FALSE	FALSE	TRUE	FALSE	FALSE	FALSE	FALSE	TRUE	1_26_28_serine/threonine kinase	Protein kinases	Signaling	Nucleus				L3	Detected in all	0	2	2
STK17B	4	TRUE	TRUE	FALSE	FALSE	FALSE	FALSE	TRUE	FALSE	FALSE	FALSE	FALSE	TRUE	1_26_28_serine/threonine kinase	Protein kinases	Signaling	Nucleus				L3	Detected in many	0	3	3
STK24	9	TRUE	TRUE	FALSE	FALSE	FALSE	TRUE	TRUE	TRUE	TRUE	TRUE	TRUE	TRUE	1_26_28_serine/threonine kinase	Protein kinases	Signaling	Cytosol				L3	Detected in all	0	15	15
STK25	6	TRUE	TRUE	FALSE	FALSE	FALSE	TRUE	TRUE	TRUE	FALSE	FALSE	FALSE	TRUE	1_26_28_serine/threonine kinase	Protein kinases	Signaling	Cytosol			L2	L3	Detected in all	45	10	55
STK26	3	TRUE	TRUE	FALSE	FALSE	FALSE	FALSE	FALSE	FALSE	FALSE	FALSE	FALSE	TRUE	1_26_28_serine/threonine kinase	Protein kinases	Signaling	Cytosol				L3	Detected in all	0	2	2
STK3	10	TRUE	TRUE	FALSE	TRUE	FALSE	TRUE	TRUE	TRUE	TRUE	TRUE	TRUE	TRUE	1_26_28_serine/threonine kinase	Protein kinases	Signaling	Cytosol		L1	L2	L3	Detected in all	34	16	50
LACRT	1	FALSE	FALSE	FALSE	FALSE	FALSE	TRUE	FALSE	FALSE	FALSE	FALSE	FALSE	FALSE	2_1_7_Fibronectin matrix formation	ECM organisation	ECM organisation	EXTRACELLULAR		L1			Detected in single	0	1	1
STK32A	4	TRUE	TRUE	FALSE	FALSE	FALSE	FALSE	FALSE	TRUE	FALSE	FALSE	FALSE	TRUE	1_26_28_serine/threonine kinase	Protein kinases	Signaling	Cytosol				L3	Detected in many	0	4	4
STK32B	6	TRUE	TRUE	FALSE	FALSE	FALSE	FALSE	TRUE	TRUE	FALSE	FALSE	TRUE	TRUE	1_26_28_serine/threonine kinase	Protein kinases	Signaling	Cytosol				L3	Detected in many	0	5	5
STK32C	6	TRUE	TRUE	FALSE	FALSE	FALSE	FALSE	TRUE	TRUE	FALSE	FALSE	TRUE	TRUE	1_26_28_serine/threonine kinase	Protein kinases	Signaling	Cytosol				L3	Detected in all	0	6	6
STK33	3	TRUE	TRUE	FALSE	FALSE	FALSE	FALSE	FALSE	FALSE	FALSE	FALSE	FALSE	TRUE	1_26_28_serine/threonine kinase	Protein kinases	Signaling	Cytosol				L3	Detected in many	0	2	2
STK35	6	TRUE	TRUE	FALSE	FALSE	FALSE	FALSE	TRUE	TRUE	FALSE	FALSE	TRUE	TRUE	1_26_28_serine/threonine kinase	Protein kinases	Signaling	Nucleus				L3	Detected in all	0	7	7
STK36	3	TRUE	TRUE	FALSE	FALSE	FALSE	FALSE	FALSE	FALSE	FALSE	FALSE	FALSE	TRUE	1_26_28_serine/threonine kinase	Protein kinases	Signaling	Cytosol				L3	Detected in all	0	3	3
STK38	5	TRUE	TRUE	FALSE	FALSE	FALSE	FALSE	TRUE	TRUE	FALSE	FALSE	FALSE	TRUE	1_26_28_serine/threonine kinase	Protein kinases	Signaling	Cytosol				L3	Detected in all	0	5	5
STK38L	5	TRUE	TRUE	FALSE	FALSE	FALSE	FALSE	TRUE	TRUE	FALSE	FALSE	FALSE	TRUE	1_26_28_serine/threonine kinase	Protein kinases	Signaling	Cytosol				L3	Detected in all	0	4	4
STK39	6	TRUE	TRUE	FALSE	FALSE	FALSE	FALSE	TRUE	TRUE	FALSE	FALSE	TRUE	TRUE	1_26_28_serine/threonine kinase	Protein kinases	Signaling	Cytosol				L3	Detected in many	0	8	8
STK4	8	TRUE	TRUE	FALSE	TRUE	FALSE	FALSE	TRUE	TRUE	TRUE	FALSE	TRUE	TRUE	1_26_28_serine/threonine kinase	Protein kinases	Signaling	Cytosol		L1	L2	L3	Detected in all	28	34	62
STK40	6	TRUE	TRUE	FALSE	FALSE	FALSE	FALSE	TRUE	TRUE	FALSE	FALSE	TRUE	TRUE	1_26_28_serine/threonine kinase	Protein kinases	Signaling	Cytosol				L3	Detected in all	0	5	5
STKLD1	6	TRUE	TRUE	FALSE	FALSE	FALSE	FALSE	TRUE	TRUE	FALSE	FALSE	TRUE	TRUE	1_26_28_serine/threonine kinase	Protein kinases	Signaling	Nucleus				L3	Detected in some	0	4	4
STMN1	6	TRUE	TRUE	FALSE	FALSE	FALSE	FALSE	TRUE	TRUE	FALSE	FALSE	TRUE	TRUE	1_15_4_Tubulin	Cytoskeleton	Cytoskeleton	Microtubules				L3	Detected in all	0	3	3
STMN2	6	TRUE	TRUE	FALSE	FALSE	FALSE	FALSE	TRUE	TRUE	FALSE	FALSE	TRUE	TRUE	1_15_4_Tubulin	Cytoskeleton	Cytoskeleton	Microtubules				L3	Detected in many	0	4	4
STON1	3	TRUE	TRUE	FALSE	FALSE	FALSE	FALSE	FALSE	FALSE	FALSE	FALSE	FALSE	TRUE	1_30_1_Endocytosis	Vesicle transport	Other	Vesicles				L3	Detected in many	0	2	2
STON2	6	TRUE	TRUE	FALSE	FALSE	FALSE	FALSE	TRUE	TRUE	FALSE	FALSE	TRUE	TRUE	3_3_Neuronal System_synapses_channels	Neuronal System_synapses_channels	Neuronal System_synapses_channels	Cytosol				L3	Detected in many	0	8	8
STRADA	2	TRUE	FALSE	FALSE	FALSE	FALSE	FALSE	FALSE	FALSE	FALSE	FALSE	FALSE	TRUE	1_26_29_adaptors/scaffolds	Adapters/scaffolds	Signaling	Cytosol				L3	Detected in all	0	3	3
STRADB	4	TRUE	TRUE	FALSE	FALSE	FALSE	FALSE	TRUE	FALSE	FALSE	FALSE	FALSE	TRUE	1_26_29_adaptors/scaffolds	Adapters/scaffolds	Signaling	Cytosol				L3	Detected in all	0	4	4
STRAP	7	TRUE	TRUE	FALSE	FALSE	FALSE	FALSE	TRUE	TRUE	TRUE	TRUE	FALSE	TRUE	1_6_3_Metabolism of mRNA	Metabolism of mRNA & Translation	Protein translation, folding, modification & degradation	Nucleus				L3	Detected in all	0	10	10
STRN	7	TRUE	TRUE	FALSE	FALSE	FALSE	TRUE	TRUE	TRUE	FALSE	FALSE	TRUE	TRUE	1_26_29_adaptors/scaffolds	Adapters/scaffolds	Signaling	Cell membrane				L3	Detected in all	0	7	7
STRN3	5	TRUE	TRUE	FALSE	FALSE	FALSE	FALSE	TRUE	TRUE	FALSE	FALSE	FALSE	TRUE	1_26_29_adaptors/scaffolds	Adapters/scaffolds	Signaling	Golgi apparatus				L3	Detected in all	0	5	5
STRN4	6	TRUE	TRUE	FALSE	FALSE	FALSE	FALSE	TRUE	TRUE	FALSE	FALSE	TRUE	TRUE	1_26_29_adaptors/scaffolds	Adapters/scaffolds	Signaling	Cytosol				L3	Detected in all	0	2	2
STT3A	3	TRUE	FALSE	FALSE	FALSE	FALSE	FALSE	FALSE	TRUE	FALSE	FALSE	FALSE	TRUE	1_8_10_O-linked glycosylation	Post-translational protein modification	Protein translation, folding, modification & degradation	Endoplasmic reticulum				L3	Detected in all	0	3	3
STT3B	5	TRUE	TRUE	FALSE	FALSE	FALSE	FALSE	TRUE	TRUE	FALSE	FALSE	FALSE	TRUE	1_8_10_O-linked glycosylation	Post-translational protein modification	Protein translation, folding, modification & degradation	Endoplasmic reticulum				L3	Detected in all	0	6	6
STUB1	10	TRUE	TRUE	FALSE	TRUE	FALSE	TRUE	TRUE	TRUE	TRUE	TRUE	TRUE	TRUE	1_8_6_Protein ubiquitination	Post-translational protein modification	Protein translation, folding, modification & degradation	Cytosol				L3	Detected in all	0	19	19
STXBP4	5	TRUE	TRUE	FALSE	FALSE	FALSE	FALSE	TRUE	TRUE	FALSE	FALSE	FALSE	TRUE	1_30_Vesicle_transport	Vesicle transport	Other	Cytosol				L3	Detected in all	0	6	6
STXBP5	6	TRUE	TRUE	FALSE	FALSE	FALSE	FALSE	TRUE	TRUE	FALSE	FALSE	TRUE	TRUE	4_12_Exocytosis	Vesicle transport	Other	Cytosol				L3	Detected in all	0	4	4
STXBP5L	9	TRUE	TRUE	FALSE	FALSE	FALSE	TRUE	TRUE	TRUE	TRUE	TRUE	TRUE	TRUE	4_12_Exocytosis	Vesicle transport	Other	Cytosol				L3	Detected in many	0	8	8
SUFU	6	TRUE	TRUE	FALSE	TRUE	FALSE	FALSE	TRUE	TRUE	FALSE	FALSE	FALSE	TRUE	3_9_Development	Developmental	Developmental	Nucleus			L2	L3	Detected in all	10	7	17
SUMO1	9	TRUE	TRUE	FALSE	FALSE	FALSE	TRUE	TRUE	TRUE	TRUE	TRUE	TRUE	TRUE	1_8_4_SUMOylation	Post-translational protein modification	Protein translation, folding, modification & degradation	Nucleus			L2	L3	Detected in all	28	41	69
SUPT6H	6	TRUE	TRUE	FALSE	FALSE	FALSE	FALSE	TRUE	TRUE	FALSE	FALSE	TRUE	TRUE	1_3_Chromatin organization	Chromatin organization	Chromatin organization & DNA repair	Chromatin				L3	Detected in all	0	6	6
SYK	10	TRUE	TRUE	FALSE	TRUE	FALSE	TRUE	TRUE	TRUE	TRUE	TRUE	TRUE	TRUE	1_26_30_non-receptor tyrosine kinase	Protein kinases	Signaling	Cytosol			L2	L3	Detected in all	56	62	118
SYNJ1	6	FALSE	TRUE	FALSE	TRUE	FALSE	TRUE	TRUE	TRUE	FALSE	FALSE	FALSE	TRUE	1_1_5_Phospholipid metabolism	Lipid & FA metabolism	Metabolism	Cytosol			L2	L3	Detected in many	4	8	12
TAB1	8	TRUE	TRUE	FALSE	FALSE	FALSE	FALSE	TRUE	TRUE	TRUE	TRUE	TRUE	TRUE	1_26_29_adapters/scaffolds	Adapters/scaffolds	Signaling	Cytosol			L2	L3	Detected in all	9	37	46
TAB2	9	TRUE	TRUE	FALSE	FALSE	FALSE	TRUE	TRUE	TRUE	TRUE	TRUE	TRUE	TRUE	1_26_29_adapters/scaffolds	Adapters/scaffolds	Signaling	Cytosol				L3	Detected in all	0	14	14
TACR3	1	FALSE	FALSE	FALSE	FALSE	FALSE	TRUE	FALSE	FALSE	FALSE	FALSE	FALSE	FALSE	3_6_62_Tachykinin receptors	Neuronal System_synapses_channels	Neuronal System_synapses_channels	Cell membrane		L1			Detected in some	0	1	1
TAF5	5	TRUE	TRUE	FALSE	FALSE	FALSE	FALSE	TRUE	TRUE	FALSE	FALSE	FALSE	TRUE	1_5_2_Transcription factors	Transcription & transcription factors	Transcription	Nucleus				L3	Detected in all	0	3	3
TAF5L	6	TRUE	TRUE	FALSE	FALSE	FALSE	FALSE	TRUE	TRUE	FALSE	FALSE	TRUE	TRUE	1_5_2_Transcription factors	Transcription & transcription factors	Transcription	Nucleus				L3	Detected in all	0	2	2
TAFA3	1	FALSE	FALSE	FALSE	FALSE	FALSE	TRUE	FALSE	FALSE	FALSE	FALSE	FALSE	FALSE	UNKNOWN_EXTRACELLULAR	Unknown	Unknown	EXTRACELLULAR		L1				0	1	1
TAL1	5	TRUE	TRUE	FALSE	FALSE	FALSE	FALSE	TRUE	TRUE	FALSE	FALSE	FALSE	TRUE	1_5_2_Transcription factors	Transcription & transcription factors	Transcription	Nucleus				L3	Detected in all	0	5	5
TANC2	1	FALSE	FALSE	FALSE	FALSE	FALSE	TRUE	FALSE	FALSE	FALSE	FALSE	FALSE	FALSE	3_9_Development	Developmental	Developmental	Cytosol		L1			Detected in all	0	1	1
TANK	8	TRUE	TRUE	FALSE	FALSE	FALSE	FALSE	TRUE	TRUE	TRUE	TRUE	TRUE	TRUE	3_5_2_Innate Immune System	Innate Immune System	Immune system & Inflammation	Cytosol				L3	Detected in all	0	6	6
TAOK1	5	TRUE	TRUE	FALSE	FALSE	FALSE	FALSE	TRUE	TRUE	FALSE	FALSE	FALSE	TRUE	1_26_28_serine/threonine kinase	Protein kinases	Signaling	Cytosol				L3	Detected in all	0	5	5
TAOK2	6	TRUE	TRUE	FALSE	FALSE	FALSE	FALSE	TRUE	TRUE	FALSE	FALSE	TRUE	TRUE	1_26_28_serine/threonine kinase	Protein kinases	Signaling	Cytosol				L3	Detected in all	0	5	5
TAOK3	6	TRUE	TRUE	FALSE	FALSE	FALSE	FALSE	TRUE	TRUE	FALSE	FALSE	TRUE	TRUE	1_26_28_serine/threonine kinase	Protein kinases	Signaling	Cytosol				L3	Detected in all	0	7	7
TARS3	1	FALSE	FALSE	FALSE	FALSE	FALSE	FALSE	FALSE	TRUE	FALSE	FALSE	FALSE	FALSE	1_6_1_Metabolism of tRNA	Metabolism of tRNA	Metabolism	Nucleus		L1				0	1	1
TBC1D31	5	TRUE	TRUE	FALSE	FALSE	FALSE	FALSE	TRUE	TRUE	FALSE	FALSE	FALSE	TRUE	1_26_9_Rab_GAP	Rab GTPase and regulators	Signaling	Microtubules				L3	Detected in all	0	5	5
TBCK	6	TRUE	TRUE	FALSE	FALSE	FALSE	FALSE	TRUE	TRUE	FALSE	FALSE	TRUE	TRUE	1_26_9_Rab_GAP	Rab GTPase and regulators	Signaling	Microfilaments (Actin)				L3	Detected in all	0	6	6
TBK1	8	TRUE	TRUE	FALSE	FALSE	FALSE	TRUE	TRUE	TRUE	TRUE	TRUE	FALSE	TRUE	1_26_28_serine/threonine kinase	Protein kinases	Signaling	Cytosol			L2	L3	Detected in all	22	9	31
TBL1X	6	TRUE	TRUE	FALSE	FALSE	FALSE	FALSE	TRUE	TRUE	FALSE	FALSE	TRUE	TRUE	1_5_1_Transcription	Transcription & transcription factors	Transcription	Nucleus				L3	Detected in all	0	9	9
TBL1XR1	5	TRUE	TRUE	FALSE	FALSE	FALSE	FALSE	TRUE	TRUE	FALSE	FALSE	FALSE	TRUE	1_34_Nuclear receptors	Nuclear receptors	Other	Nucleus				L3	Detected in all	0	7	7
TBL1Y	2	TRUE	FALSE	FALSE	FALSE	FALSE	FALSE	FALSE	FALSE	FALSE	FALSE	FALSE	TRUE	1_5_1_Transcription	Transcription & transcription factors	Transcription	Nucleus				L3	Detected in many	0	2	2
TBL2	3	TRUE	FALSE	FALSE	FALSE	FALSE	FALSE	FALSE	TRUE	FALSE	FALSE	FALSE	TRUE	UNKNOWN_Endoplasmic reticulum	Endoplasmic Reticulum & Golgi	Organelles	Endoplasmic reticulum				L3	Detected in all	0	2	2
TBL3	2	TRUE	FALSE	FALSE	FALSE	FALSE	FALSE	FALSE	FALSE	FALSE	FALSE	FALSE	TRUE	1_6_2_Metabolism of rRNA	Metabolism of rRNA	Metabolism	Nucleus				L3	Detected in all	0	1	1
TBX2	3	TRUE	FALSE	FALSE	FALSE	FALSE	FALSE	FALSE	TRUE	FALSE	FALSE	FALSE	TRUE	1_5_2_Transcription factors	Transcription & transcription factors	Transcription	Nucleus				L3	Detected in many	0	2	2
TBXA2R	8	TRUE	TRUE	FALSE	TRUE	FALSE	FALSE	TRUE	TRUE	TRUE	FALSE	TRUE	TRUE	3_11_Hemostasis	Hemostasis	Other	Cell membrane			L2	L3	Detected in all	3	10	13
TCERG1	5	TRUE	TRUE	FALSE	FALSE	FALSE	FALSE	TRUE	TRUE	FALSE	FALSE	FALSE	TRUE	1_5_1_Transcription	Transcription & transcription factors	Transcription	Nucleus				L3	Detected in all	0	5	5
TCF20	1	FALSE	FALSE	FALSE	FALSE	FALSE	FALSE	FALSE	TRUE	FALSE	FALSE	FALSE	FALSE	1_5_2_Transcription factors	Transcription & transcription factors	Transcription	Nucleus		L1			Detected in many	0	1	1
TCF3	9	TRUE	TRUE	FALSE	FALSE	FALSE	TRUE	TRUE	TRUE	TRUE	TRUE	TRUE	TRUE	1_5_2_Transcription factors	Transcription & transcription factors	Transcription	Nucleus			L2	L3	Detected in all	951	14	965
TCF4	6	TRUE	TRUE	FALSE	FALSE	FALSE	FALSE	TRUE	TRUE	FALSE	FALSE	TRUE	TRUE	1_5_2_Transcription factors	Transcription & transcription factors	Transcription	Nucleus				L3	Detected in all	0	13	13
TEC	10	TRUE	TRUE	FALSE	TRUE	FALSE	TRUE	TRUE	TRUE	TRUE	TRUE	TRUE	TRUE	1_26_30_non-receptor tyrosine kinase	Protein kinases	Signaling	Cytosol			L2	L3	Detected in all	15	24	39
TEK	10	TRUE	TRUE	FALSE	TRUE	FALSE	TRUE	TRUE	TRUE	TRUE	TRUE	TRUE	TRUE	3_2_25_Signaling by Tie	Signaling - Cell fates	Signaling	Cell membrane		L1	L2	L3	Detected in many	19	46	65
TENM1	3	TRUE	FALSE	FALSE	FALSE	FALSE	FALSE	FALSE	TRUE	FALSE	FALSE	FALSE	TRUE	3_4_Cell_cell_junctions_adhesion	Cell_cell_junctions_adhesion	Cell junction & adhesion	Cell-cell-junctions				L3	Detected in many	0	2	2
TENT5D	1	FALSE	FALSE	FALSE	FALSE	FALSE	FALSE	FALSE	TRUE	FALSE	FALSE	FALSE	FALSE	1_2_Metabolism of nucleotides	Metabolism of nucleotides & phosphates	Metabolism	UNKNOWN		L1				0	1	1
TEP1	5	TRUE	TRUE	FALSE	FALSE	FALSE	FALSE	TRUE	TRUE	FALSE	FALSE	FALSE	TRUE	4_1_1_DNA Replication	DNA Replication	DNA Replication	Nucleus				L3	Detected in all	0	5	5
TESK1	6	TRUE	TRUE	FALSE	FALSE	FALSE	FALSE	TRUE	TRUE	FALSE	FALSE	TRUE	TRUE	3_10_Reproduction	Reproduction	Other	Cytosol				L3	Detected in all	0	2	2
TF	1	FALSE	FALSE	FALSE	FALSE	FALSE	TRUE	FALSE	FALSE	FALSE	FALSE	FALSE	FALSE	3_11_Hemostasis	Hemostasis	Other	EXTRACELLULAR		L1			Detected in many	0	1	1
TFG	4	TRUE	TRUE	FALSE	FALSE	FALSE	FALSE	FALSE	TRUE	FALSE	FALSE	FALSE	TRUE	1_12_Endoplasmic Reticulum	Endoplasmic Reticulum & Golgi	Organelles	Endoplasmic reticulum				L3	Detected in all	0	5	5
TFPT	1	FALSE	FALSE	FALSE	FALSE	FALSE	FALSE	FALSE	FALSE	FALSE	TRUE	FALSE	FALSE	1_5_1_Transcription	Transcription & transcription factors	Transcription	Nucleus		L1			Detected in all	0	1	1
TGFA	9	TRUE	TRUE	FALSE	FALSE	FALSE	TRUE	TRUE	TRUE	TRUE	TRUE	TRUE	TRUE	3_2_22_ERBB family signaling	Signaling - Cell fates	Signaling	EXTRACELLULAR			L2	L3	Detected in many	6	58	64
TGFB1	7	TRUE	TRUE	FALSE	FALSE	FALSE	FALSE	TRUE	TRUE	TRUE	FALSE	TRUE	TRUE	3_2_13_Signaling by TGF-beta Receptor Complex	Signaling - Cell fates	Signaling	EXTRACELLULAR		L1		L3	Detected in all	9	8	17
TGFB1I1	6	TRUE	TRUE	FALSE	FALSE	FALSE	TRUE	TRUE	TRUE	FALSE	FALSE	FALSE	TRUE	3_2_13_Signaling by TGF-beta Receptor Complex	Signaling - Cell fates	Signaling	Cytosol				L3	Detected in many	0	4	4
TGFB2	7	TRUE	TRUE	FALSE	FALSE	FALSE	FALSE	TRUE	TRUE	TRUE	FALSE	TRUE	TRUE	3_2_13_Signaling by TGF-beta Receptor Complex	Signaling - Cell fates	Signaling	EXTRACELLULAR			L2	L3	Detected in many	2	7	9
TGFB3	6	TRUE	TRUE	FALSE	FALSE	FALSE	FALSE	TRUE	TRUE	FALSE	FALSE	TRUE	TRUE	3_2_13_Signaling by TGF-beta Receptor Complex	Signaling - Cell fates	Signaling	EXTRACELLULAR				L3	Detected in many	0	24	24
TGFBR1	10	TRUE	TRUE	FALSE	TRUE	FALSE	TRUE	TRUE	TRUE	TRUE	TRUE	TRUE	TRUE	3_2_13_Signaling by TGF-beta Receptor Complex	Signaling - Cell fates	Signaling	Cell membrane			L2	L3	Detected in all	50	69	119
TGFBR2	10	TRUE	TRUE	FALSE	TRUE	FALSE	TRUE	TRUE	TRUE	TRUE	TRUE	TRUE	TRUE	3_2_13_Signaling by TGF-beta Receptor Complex	Signaling - Cell fates	Signaling	Cell membrane			L2	L3	Detected in all	24	46	70
TGFBRAP1	5	TRUE	TRUE	FALSE	FALSE	FALSE	FALSE	TRUE	TRUE	FALSE	FALSE	FALSE	TRUE	3_2_13_Signaling by TGF-beta Receptor Complex	Signaling - Cell fates	Signaling	Vesicles				L3	Detected in all	0	4	4
TGIF1	7	TRUE	TRUE	FALSE	FALSE	FALSE	FALSE	TRUE	TRUE	TRUE	FALSE	TRUE	TRUE	1_5_2_Transcription factors	Transcription & transcription factors	Transcription	Nucleus				L3	Detected in all	0	8	8
TGM1	1	FALSE	FALSE	FALSE	FALSE	FALSE	TRUE	FALSE	FALSE	FALSE	FALSE	FALSE	FALSE	1_8_24_Cross linking	Post-translational protein modification	Protein translation, folding, modification & degradation	Cytosol		L1			Detected in many	0	1	1
TGM2	7	TRUE	TRUE	FALSE	FALSE	FALSE	FALSE	TRUE	TRUE	TRUE	FALSE	TRUE	TRUE	1_8_24_Cross linking	Post-translational protein modification	Protein translation, folding, modification & degradation	Cytosol				L3	Detected in many	0	11	11
THBS3	1	FALSE	TRUE	FALSE	FALSE	FALSE	FALSE	FALSE	FALSE	FALSE	FALSE	FALSE	FALSE	3_4_Cell_cell_junctions_adhesion	Cell_cell_junctions_adhesion	Cell junction & adhesion	Cell-cell-junctions		L1			Detected in all	0	1	1
THNSL2	3	TRUE	FALSE	FALSE	FALSE	FALSE	FALSE	FALSE	TRUE	FALSE	FALSE	FALSE	TRUE	1_7_Metabolism of amino acids and derivatives	Metabolism of amino acids and derivatives	Metabolism	EXTRACELLULAR				L3	Detected in many	0	2	2
THOC3	6	TRUE	TRUE	FALSE	FALSE	FALSE	FALSE	TRUE	TRUE	FALSE	FALSE	TRUE	TRUE	1_6_3_Metabolism of mRNA	Metabolism of mRNA & Translation	Protein translation, folding, modification & degradation	Nucleus				L3	Detected in many	0	7	7
THPO	5	TRUE	TRUE	FALSE	FALSE	FALSE	FALSE	TRUE	TRUE	FALSE	FALSE	FALSE	TRUE	3_12_Hormone activity	Hormones	Signaling	EXTRACELLULAR				L3	Detected in many	0	19	19
THRA	9	TRUE	TRUE	FALSE	FALSE	FALSE	TRUE	TRUE	TRUE	TRUE	TRUE	TRUE	TRUE	1_34_Nuclear receptors	Nuclear receptors	Other	Nucleus			L2	L3	Detected in all	23	19	42
THRAP3	6	TRUE	TRUE	FALSE	FALSE	FALSE	FALSE	TRUE	TRUE	FALSE	FALSE	TRUE	TRUE	1_6_3_Metabolism of mRNA	Metabolism of mRNA & Translation	Protein translation, folding, modification & degradation	Nucleus				L3	Detected in all	0	5	5
THRB	9	TRUE	TRUE	FALSE	TRUE	FALSE	FALSE	TRUE	TRUE	TRUE	TRUE	TRUE	TRUE	1_34_Nuclear receptors	Nuclear receptors	Other	Nucleus				L3	Detected in all	0	19	19
TICAM1	7	TRUE	TRUE	FALSE	FALSE	FALSE	FALSE	TRUE	TRUE	TRUE	TRUE	FALSE	TRUE	3_5_2_Innate Immune System	Innate Immune System	Immune system & Inflammation	Cytosol				L3	Detected in all	0	8	8
TICAM2	5	TRUE	TRUE	FALSE	FALSE	FALSE	FALSE	TRUE	TRUE	FALSE	FALSE	FALSE	TRUE	3_5_2_Innate Immune System	Innate Immune System	Immune system & Inflammation	Endoplasmic reticulum				L3	Detected in all	0	7	7
TIE1	9	TRUE	TRUE	FALSE	FALSE	FALSE	TRUE	TRUE	TRUE	TRUE	TRUE	TRUE	TRUE	3_2_25_Signaling by Tie	Signaling - Cell fates	Signaling	Cell membrane			L2	L3	Detected in all	3	6	9
TIFA	6	TRUE	TRUE	FALSE	FALSE	FALSE	FALSE	TRUE	TRUE	FALSE	FALSE	TRUE	TRUE	3_5_2_Innate Immune System	Innate Immune System	Immune system & Inflammation	Nucleus				L3	Detected in all	0	4	4
TIRAP	7	TRUE	TRUE	FALSE	TRUE	FALSE	FALSE	TRUE	TRUE	FALSE	FALSE	TRUE	TRUE	3_5_2_Innate Immune System	Innate Immune System	Immune system & Inflammation	Cytosol				L3	Detected in all	0	20	20
TLE1	6	TRUE	TRUE	FALSE	FALSE	FALSE	FALSE	TRUE	TRUE	FALSE	FALSE	TRUE	TRUE	1_5_1_Transcription	Transcription & transcription factors	Transcription	Nucleus		L1		L3	Detected in all	16	29	45
TLE2	6	TRUE	TRUE	FALSE	FALSE	FALSE	FALSE	TRUE	TRUE	FALSE	FALSE	TRUE	TRUE	1_5_1_Transcription	Transcription & transcription factors	Transcription	Nucleus				L3	Detected in all	0	6	6
TLE3	9	TRUE	TRUE	FALSE	FALSE	FALSE	TRUE	TRUE	TRUE	TRUE	TRUE	TRUE	TRUE	1_5_1_Transcription	Transcription & transcription factors	Transcription	Nucleus				L3	Detected in all	0	8	8
TLE4	5	TRUE	TRUE	FALSE	FALSE	FALSE	FALSE	TRUE	TRUE	FALSE	FALSE	FALSE	TRUE	1_5_1_Transcription	Transcription & transcription factors	Transcription	Nucleus				L3	Detected in all	0	4	4
TLK1	6	TRUE	TRUE	FALSE	FALSE	FALSE	FALSE	TRUE	TRUE	FALSE	FALSE	TRUE	TRUE	1_26_28_serine/threonine kinase	Protein kinases	Signaling	Nucleus				L3	Detected in all	0	4	4
TLK2	6	TRUE	TRUE	FALSE	FALSE	FALSE	FALSE	TRUE	TRUE	FALSE	FALSE	TRUE	TRUE	1_26_28_serine/threonine kinase	Protein kinases	Signaling	Nucleus				L3	Detected in all	0	7	7
TLR2	9	TRUE	TRUE	FALSE	FALSE	FALSE	TRUE	TRUE	TRUE	TRUE	TRUE	TRUE	TRUE	3_5_2_Innate Immune System	Innate Immune System	Immune system & Inflammation	Cell membrane			L2	L3	Detected in all	3	9	12
TLR3	9	TRUE	TRUE	FALSE	FALSE	FALSE	TRUE	TRUE	TRUE	TRUE	TRUE	TRUE	TRUE	3_5_2_Innate Immune System	Innate Immune System	Immune system & Inflammation	Cell membrane			L2	L3	Detected in many	2	25	27
TLR4	9	TRUE	TRUE	FALSE	FALSE	FALSE	TRUE	TRUE	TRUE	TRUE	TRUE	TRUE	TRUE	3_5_2_Innate Immune System	Innate Immune System	Immune system & Inflammation	Cell membrane				L3	Detected in all	0	28	28
MAGEA6	1	FALSE	FALSE	FALSE	FALSE	FALSE	FALSE	FALSE	TRUE	FALSE	FALSE	FALSE	FALSE	3_5_1_Adaptive Immune System	Adaptive Immune System	Immune system & Inflammation	Cytosol		L1			Detected in single	0	1	1
TMEM100	3	TRUE	FALSE	FALSE	FALSE	FALSE	FALSE	FALSE	TRUE	FALSE	FALSE	FALSE	TRUE	3_7_other membrane proteins	Signaling - Other	Signaling	Cell membrane				L3	Detected in many	0	2	2
TMEM145	3	TRUE	FALSE	FALSE	FALSE	FALSE	FALSE	FALSE	TRUE	FALSE	FALSE	FALSE	TRUE	3_7_other membrane proteins	Signaling - Other	Signaling	Cell membrane				L3	Detected in many	0	2	2
TMEM219	3	TRUE	FALSE	FALSE	FALSE	FALSE	FALSE	FALSE	TRUE	FALSE	FALSE	FALSE	TRUE	3_7_other membrane proteins	Signaling - Other	Signaling	Cell membrane				L3	Detected in all	0	2	2
TMEM74	2	FALSE	TRUE	FALSE	FALSE	FALSE	TRUE	FALSE	FALSE	FALSE	FALSE	FALSE	FALSE	3_7_other membrane proteins	Signaling - Other	Signaling	Cell membrane		L1			Detected in many	0	2	2
TMOD4	1	FALSE	FALSE	FALSE	FALSE	FALSE	FALSE	FALSE	FALSE	FALSE	TRUE	FALSE	FALSE	1_15_1_Actin	Cytoskeleton	Cytoskeleton	Microfilaments (Actin)		L1			Detected in some	0	1	1
TNFAIP3	7	TRUE	TRUE	FALSE	FALSE	FALSE	FALSE	TRUE	TRUE	TRUE	FALSE	TRUE	TRUE	3_2_4_Death Receptor Signalling	Signaling - Cell fates	Signaling	Cytosol			L2	L3	Detected in all	8	45	53
TNFRSF10A	9	TRUE	TRUE	FALSE	FALSE	FALSE	TRUE	TRUE	TRUE	TRUE	TRUE	TRUE	TRUE	3_2_4_Death Receptor Signalling	Signaling - Cell fates	Signaling	Cell membrane		L1		L3	Detected in all	0	13	13
TNFRSF10B	9	TRUE	TRUE	FALSE	FALSE	FALSE	TRUE	TRUE	TRUE	TRUE	TRUE	TRUE	TRUE	3_2_4_Death Receptor Signalling	Signaling - Cell fates	Signaling	Cell membrane				L3	Detected in all	0	9	9
TNFRSF10D	3	TRUE	TRUE	FALSE	FALSE	FALSE	FALSE	FALSE	FALSE	FALSE	FALSE	FALSE	TRUE	3_2_4_Death Receptor Signalling	Signaling - Cell fates	Signaling	Cell membrane				L3	Detected in all	0	1	1
[truncated: 264 more rows]
