# Supplementary material for: Reconstruction and analysis of a large-scale binary Ras-effector signaling network
Source: Cell Commun Signal. 2022 Mar 4;20:24. doi: 10.1186/s12964-022-00823-5 (PMC8896392; doi:10.1186/s12964-022-00823-5)
Supplement: Supplementary file 6 — Additional file 5: Table S4. Effector-related feedback analysis. [file 12964_2022_823_MOESM6_ESM.xlsx]

## Sheet: ReadMe
Table S4. Effector-related feedback analysis.
Effector-related feedbacks referenced in the literature (one sheet per effector).

## Sheet: AFDN
AFDN	Feedback	Reference	Pubmed ID
EPHB2	N/A	N/A	N/A
EPHB3	N/A	N/A	N/A
STAT1	N/A	N/A	N/A
AR	N/A	N/A	N/A

## Sheet: ARAF
ARAF	Feedback	Reference	Pubmed ID
APC	N/A	N/A	N/A
ETS1	N/A	N/A	N/A
HRAS	N/A	N/A	N/A
YWHAZ	Negative feedback interaction of 14-3-3 (YWHAZ) with ARAF	https://www.jbc.org/article/S0021-9258(19)81883-5/fulltext	19049963
RRAS	N/A	N/A	N/A
PIK3R1	N/A	N/A	N/A
YWHAG	Negative feedback interaction of 14-3-3 (YWHAZ) with ARAF	https://www.jbc.org/article/S0021-9258(19)81883-5/fulltext	19049963
RRAS2	N/A	N/A	N/A
STAT1	N/A	N/A	N/A
CTNNB1	N/A	N/A	N/A

## Sheet: BRAF
BRAF	Feedback	Reference	Pubmed ID
PRKCE	N/A	N/A	N/A
HRAS	N/A	N/A	N/A
ACTA2	N/A	N/A	N/A
RAP1B	N/A	N/A	N/A
STAT1	N/A	N/A	N/A
YWHAB	14-3-3 (YWHAB) inhibits BRAF	https://www.nature.com/articles/s41392-019-0096-z	31871776
ACTL6B	N/A	N/A	N/A
ESR2	N/A	N/A	N/A
YWHAZ	14-3-3 (YWHAZ) inhibits BRAF	https://www.nature.com/articles/s41392-019-0096-z	31871776
RAF1	Isolated Raf-1/B-Raf heterodimers possessed a highly increased kinase activity compared to the respective homodimers or monomers.	https://journals.asm.org/doi/full/10.1128/MCB.26.6.2262-2272.2006	16508002
YWHAG	14-3-3 (YWHAG) inhibits BRAF	https://www.nature.com/articles/s41392-019-0096-z	31871776
MRAS	N/A	N/A	N/A
APC2	N/A	N/A	N/A
PAK2	N/A	N/A	N/A
YWHAQ	14-3-3 (YWHAQ) inhibits BRAF	https://www.nature.com/articles/s41392-019-0096-z	31871776
ARMC6	N/A	N/A	N/A
KRAS	N/A	N/A	N/A
APC	N/A	N/A	N/A
TCF3	N/A	N/A	N/A
PCSK6	N/A	N/A	N/A
SGK1	N/A	N/A	N/A
ETS1	N/A	N/A	N/A
YWHAH	14-3-3 (YWHAH) inhibits BRAF	https://www.nature.com/articles/s41392-019-0096-z	31871776
CTNNB1	N/A	N/A	N/A

## Sheet: GRB10
GRB10	Feedback	Reference	Pubmed ID
NEDD4	N/A	N/A	N/A
EPHB1	N/A	N/A	N/A
JAK2	N/A	N/A	N/A
STAT1	N/A	N/A	N/A
AR	GRB10 sustains AR activity by interacting with PP2A	https://pubmed.ncbi.nlm.nih.gov/33038264/	33038264
ESR2	N/A	N/A	N/A
INSR	INSR can phosphorylate Grb10 (positive feedback)	https://journals.physiology.org/doi/full/10.1152/ajpendo.00025.2019	31794259
RET	N/A	N/A	N/A
RAF1	N/A	N/A	N/A
DOK1	N/A	N/A	N/A
ESR1	N/A	N/A	N/A
KIT	N/A	N/A	N/A
EGFR	N/A	N/A	N/A
ETS1	N/A	N/A	N/A
IRS1	N/A	N/A	N/A
PPARG	N/A	N/A	N/A
KDR	N/A	N/A	N/A
RXRA	N/A	N/A	N/A
ELK4	N/A	N/A	N/A

## Sheet: GRB14
GRB14	Feedback	Reference	Pubmed ID
PRKCZ	N/A	N/A	N/A
AR	N/A	N/A	N/A
TP53	N/A	N/A	N/A
ESR1	N/A	N/A	N/A
ESR2	N/A	N/A	N/A
IRS1	Grb14 markedly inhibits the phosphorylation of IRS1 on Y612 (negative feedback)	https://www.embopress.org/doi/full/10.1038/sj.embor.7400668	16582879
PPARG	N/A	N/A	N/A
TEK	TEK can phosphorylate Grb14 (positive feedback)	https://biosignaling.biomedcentral.com/articles/10.1186/1478-811X-8-30	20973951
TCF3	N/A	N/A	N/A
FGFR1	Grb14 inhibits FGF receptor signaling through the regulation of PLCγ recruitment and activation	https://www.sciencedirect.com/science/article/pii/S0014579310007854	20932831
EGFR	N/A	N/A	N/A
STAT1	N/A	N/A	N/A
EP300	N/A	N/A	N/A
PDGFRB	N/A	N/A	N/A

## Sheet: GRB7
GRB7	Feedback	Reference	Pubmed ID
PTK2	N/A	N/A	N/A
ESR1	N/A	N/A	N/A
ETS1	N/A	N/A	N/A
SHC1	N/A	N/A	N/A
EPHB1	EphB1 could phosphorylate Grb7 and mutation of either Tyr-928 or Tyr-594 to Phe decreased this activity.	https://www.jbc.org/article/S0021-9258(19)71676-7/fulltext	12223469
INSR	N/A	N/A	N/A
RET	RET can phosphorylate Grb7 (positive feedback)	https://pubmed.ncbi.nlm.nih.gov/31083325/	31083325
KIT	KIT can phosphorylate Grb7 (positive feedback)	https://pubmed.ncbi.nlm.nih.gov/31083325/	31083325
ERBB2	ERBB2 can phosphorylate Grb7 (positive feedback)	https://pubmed.ncbi.nlm.nih.gov/31083325/	31083325
ERBB3	ERBB3 can phosphorylate Grb7 (positive feedback)	https://pubmed.ncbi.nlm.nih.gov/31083325/	31083325
TEK	TEK can phosphorylate Grb7 (positive feedback)	https://pubmed.ncbi.nlm.nih.gov/31083325/	31083325

## Sheet: PIK3C2B
PIK3C2B	Feedback	Reference	Pubmed ID
AR	Conditional expression of AR transgene represses PI3K/Akt activation, and Pten loss results in reduced AR expression and transcriptional activity.	https://www.jbc.org/article/S0021-9258(20)49249-X/fulltext	25527506
ESR1	N/A	N/A	N/A
ESR2	N/A	N/A	N/A
SHC1	N/A	N/A	N/A
ETS1	N/A	N/A	N/A
NCK1	N/A	N/A	N/A
GRB2	N/A	N/A	N/A
LTK	LTK associates with PI3K (via Tyr753), and this interaction is required for LTK to produce a survival signal in hematopoietic cells	https://pubmed.ncbi.nlm.nih.gov/9223670/	9223670
PIK3R1	N/A	N/A	N/A
ERBB2	N/A	N/A	N/A
EGFR	N/A	N/A	N/A
TCF3	N/A	N/A	N/A
STAT1	N/A	N/A	N/A

## Sheet: PIK3CA
PIK3CA	Feedback	Reference	Pubmed ID
GNAQ	N/A	N/A	N/A
IRS2	N/A	N/A	N/A
AR	Conditional expression of AR transgene represses PI3K/Akt activation, and Pten loss results in reduced AR expression and transcriptional activity.	https://www.jbc.org/article/S0021-9258(20)49249-X/fulltext	25527506
IRS4	Cells with high expression of IRS4 displayed high phosphatidylinositol (3,4,5)-trisphosphate (PIP3) levels, as well as elevated Akt and p70 S6 kinase activities, even in the absence of growth factors.	https://journals.plos.org/plosone/article?id=10.1371/journal.pone.0073327	24039912
ESR2	N/A	N/A	N/A
IRS1	N/A	N/A	N/A
PRKCD	N/A	N/A	N/A
TCF3	N/A	N/A	N/A
PIK3R1	N/A	N/A	N/A
LCK	N/A	N/A	N/A
STAT1	N/A	N/A	N/A
PDGFRB	N/A	N/A	N/A

## Sheet: PIK3CB
PIK3CB	Feedback	Reference	Pubmed ID
PRKCE	N/A	N/A	N/A
AR	Conditional expression of AR transgene represses PI3K/Akt activation, and Pten loss results in reduced AR expression and transcriptional activity.	https://www.jbc.org/article/S0021-9258(20)49249-X/fulltext	25527506
ESR1	N/A	N/A	N/A
ESR2	N/A	N/A	N/A
PPARG	N/A	N/A	N/A
ETS1	N/A	N/A	N/A
PIK3R1	N/A	N/A	N/A
YWHAQ	N/A	N/A	N/A
STAT1	N/A	N/A	N/A

[truncated: 6 more sheets: PIK3CD, PIK3CG, RAF1, RASSF1, RASSF5, RIN1]
