# Supplementary material for: Reconstruction and analysis of a large-scale binary Ras-effector signaling network
Source: Cell Commun Signal. 2022 Mar 4;20:24. doi: 10.1186/s12964-022-00823-5 (PMC8896392; doi:10.1186/s12964-022-00823-5)
Supplement: Supplementary file 7 — Additional file 6: Table S5. Functional analysis of the Ras network proteins using SysGO. [file 12964_2022_823_MOESM7_ESM.xlsx]

## Sheet: Sheet1
Table S5. Functional analysis of the Ras network proteins using SysGO.
Protein count normalization: obtained by distributing the amount of protein horizontally across the classes it is involved in.
	Nbr of involved classes	Class 1	Class 2	Class 3	Class 4	Class 5	Class 6	Class 7	Class 8	Class 9	Class 10	Class 11	Class 12	SysGO Process (1)	SysGO Process (2)	SysGO Process (3)	Main localization	Class subgroup
AAAS	2	0.5	0	0	0	0	0	0	0	0	0	0	0.5	1_28_Nucleus_nuclear_pore_complexes	Nucleus	Organelles	Nucleus	['Class1', 'Class12']
AAK1	5	0.2	0.2	0	0	0	0	0.2	0.2	0	0	0	0.2	1_30_1_Endocytosis	Vesicle transport	Other	Vesicles	['Class1', 'Class2', 'Class7', 'Class8', 'Class12']
AATK	6	0.166667	0.166667	0	0	0	0	0.166667	0.166667	0	0	0.166667	0.166667	4_2_Programmed Cell Death	Cell death	Signaling	Mitochondria	['Class1', 'Class2', 'Class7', 'Class8', 'Class11', 'Class12']
ABCA1	10	0.1	0.1	0	0.1	0	0.1	0.1	0.1	0.1	0.1	0.1	0.1	1_1_1_Regulation of lipid metabolism by Peroxisome proliferator-activated receptor alpha (PPARalpha)	Lipid & FA metabolism	Metabolism	Cell membrane	['Class1', 'Class2', 'Class4', 'Class6', 'Class7', 'Class8', 'Class9', 'Class10', 'Class11', 'Class12']
ABCC8	3	0.333333	0	0	0	0	0	0	0.333333	0	0	0	0.333333	3_3_Neuronal System_synapses_channels	Neuronal System_synapses_channels	Neuronal System_synapses_channels	Cell membrane	['Class1', 'Class8', 'Class12']
ABHD16B	3	0.333333	0	0	0	0	0	0	0.333333	0	0	0	0.333333	1_26_58_Hydrolase	Metabolism - Other	Signaling	Nucleus	['Class1', 'Class8', 'Class12']
ABI1	7	0.142857	0.142857	0	0	0	0.142857	0.142857	0.142857	0	0	0.142857	0.142857	1_26_29_adapters/scaffolds	Adapters/scaffolds	Signaling	Cytosol	['Class1', 'Class2', 'Class6', 'Class7', 'Class8', 'Class11', 'Class12']
ABI2	1	0	0	0	0	0	0	0	0	1	0	0	0	1_26_29_adapters/scaffolds	Adapters/scaffolds	Signaling	Cytosol	['Class9']
ABL1	10	0.1	0.1	0	0.1	0	0.1	0.1	0.1	0.1	0.1	0.1	0.1	1_26_30_non-receptor tyrosine kinase	Protein kinases	Signaling	Cytosol	['Class1', 'Class2', 'Class4', 'Class6', 'Class7', 'Class8', 'Class9', 'Class10', 'Class11', 'Class12']
ABL2	10	0.1	0.1	0	0.1	0	0.1	0.1	0.1	0.1	0.1	0.1	0.1	1_26_30_non-receptor tyrosine kinase	Protein kinases	Signaling	Cytosol	['Class1', 'Class2', 'Class4', 'Class6', 'Class7', 'Class8', 'Class9', 'Class10', 'Class11', 'Class12']
ABTB2	1	0	0	0	0	0	0	1	0	0	0	0	0	1_26_39_ankyrin repeat containing	Signaling - Other	Signaling	Cytosol	['Class7']
ACAP1	7	0.142857	0.142857	0	0	0	0.142857	0.142857	0.142857	0	0	0.142857	0.142857	1_26_33_Arf_GAP	ARF GTPases and regulators	Signaling	Vesicles	['Class1', 'Class2', 'Class6', 'Class7', 'Class8', 'Class11', 'Class12']
ACKR3	3	0.333333	0	0	0	0	0	0	0.333333	0	0	0	0.333333	3_6_17_Chemokine receptors	GPCR signaling	Signaling	Vesicles	['Class1', 'Class8', 'Class12']
ACP1	5	0.2	0.2	0	0	0	0	0.2	0	0	0.2	0	0.2	1_26_24_protein tyrosine phosphatase	Protein phosphatases	Signaling	Cytosol	['Class1', 'Class2', 'Class7', 'Class10', 'Class12']
ACTA1	6	0.166667	0.166667	0	0	0	0	0.166667	0.166667	0	0	0.166667	0.166667	1_15_1_Actin	Cytoskeleton	Cytoskeleton	Microfilaments (Actin)	['Class1', 'Class2', 'Class7', 'Class8', 'Class11', 'Class12']
ACTA2	6	0.166667	0.166667	0	0	0	0	0.166667	0.166667	0.166667	0	0	0.166667	1_15_1_Actin	Cytoskeleton	Cytoskeleton	Microfilaments (Actin)	['Class1', 'Class2', 'Class7', 'Class8', 'Class9', 'Class12']
ACTB	6	0.166667	0.166667	0	0	0	0	0.166667	0.166667	0	0	0.166667	0.166667	1_15_1_Actin	Cytoskeleton	Cytoskeleton	Microfilaments (Actin)	['Class1', 'Class2', 'Class7', 'Class8', 'Class11', 'Class12']
ACTBL2	5	0.2	0.2	0	0	0	0	0.2	0.2	0	0	0	0.2	1_15_1_Actin	Cytoskeleton	Cytoskeleton	Microfilaments (Actin)	['Class1', 'Class2', 'Class7', 'Class8', 'Class12']
ACTC1	4	0.25	0	0	0	0	0	0.25	0.25	0	0	0	0.25	1_15_1_Actin	Cytoskeleton	Cytoskeleton	Microfilaments (Actin)	['Class1', 'Class7', 'Class8', 'Class12']
ACTG1	6	0.166667	0.166667	0	0	0	0	0.166667	0.166667	0	0	0.166667	0.166667	1_15_1_Actin	Cytoskeleton	Cytoskeleton	Microfilaments (Actin)	['Class1', 'Class2', 'Class7', 'Class8', 'Class11', 'Class12']
ACTG2	2	0.5	0	0	0	0	0	0	0	0	0	0	0.5	1_15_1_Actin	Cytoskeleton	Cytoskeleton	Microfilaments (Actin)	['Class1', 'Class12']
ACTL6A	4	0.25	0.25	0	0	0	0	0	0.25	0	0	0	0.25	1_15_1_Actin	Cytoskeleton	Cytoskeleton	Microfilaments (Actin)	['Class1', 'Class2', 'Class8', 'Class12']
ACTL6B	7	0.142857	0.142857	0	0	0	0	0.142857	0.142857	0	0.142857	0.142857	0.142857	1_15_1_Actin	Cytoskeleton	Cytoskeleton	Microfilaments (Actin)	['Class1', 'Class2', 'Class7', 'Class8', 'Class10', 'Class11', 'Class12']
ACTL7A	3	0.333333	0	0	0	0	0	0	0.333333	0	0	0	0.333333	1_15_1_Actin	Cytoskeleton	Cytoskeleton	Microfilaments (Actin)	['Class1', 'Class8', 'Class12']
ACTL8	6	0.166667	0.166667	0	0	0	0	0.166667	0.166667	0	0	0.166667	0.166667	1_15_1_Actin	Cytoskeleton	Cytoskeleton	Microfilaments (Actin)	['Class1', 'Class2', 'Class7', 'Class8', 'Class11', 'Class12']
ACTL9	2	0.5	0	0	0	0	0	0	0	0	0	0	0.5	1_15_1_Actin	Cytoskeleton	Cytoskeleton	Microfilaments (Actin)	['Class1', 'Class12']
ACTR10	2	0.5	0	0	0	0	0	0	0	0	0	0	0.5	1_15_1_Actin	Cytoskeleton	Cytoskeleton	Microfilaments (Actin)	['Class1', 'Class12']
ACTR1A	2	0.5	0	0	0	0	0	0	0	0	0	0	0.5	1_15_1_Actin	Cytoskeleton	Cytoskeleton	Microfilaments (Actin)	['Class1', 'Class12']
ACTR1B	6	0.166667	0.166667	0	0	0	0	0.166667	0.166667	0	0	0.166667	0.166667	1_15_1_Actin	Cytoskeleton	Cytoskeleton	Microfilaments (Actin)	['Class1', 'Class2', 'Class7', 'Class8', 'Class11', 'Class12']
ACTR2	4	0.25	0	0	0	0	0	0.25	0	0.25	0	0	0.25	1_15_1_Actin	Cytoskeleton	Cytoskeleton	Microfilaments (Actin)	['Class1', 'Class7', 'Class9', 'Class12']
ACTR3	4	0.25	0.25	0	0	0	0	0.25	0	0	0	0	0.25	1_15_1_Actin	Cytoskeleton	Cytoskeleton	Microfilaments (Actin)	['Class1', 'Class2', 'Class7', 'Class12']
ACTR3B	3	0.333333	0.333333	0	0	0	0	0	0	0	0	0	0.333333	1_15_1_Actin	Cytoskeleton	Cytoskeleton	Microfilaments (Actin)	['Class1', 'Class2', 'Class12']
ACTR3C	6	0.166667	0.166667	0	0	0	0	0.166667	0.166667	0	0	0.166667	0.166667	1_15_1_Actin	Cytoskeleton	Cytoskeleton	Microfilaments (Actin)	['Class1', 'Class2', 'Class7', 'Class8', 'Class11', 'Class12']
ACTR5	4	0.25	0.25	0	0	0	0	0	0.25	0	0	0	0.25	1_15_1_Actin	Cytoskeleton	Cytoskeleton	Microfilaments (Actin)	['Class1', 'Class2', 'Class8', 'Class12']
ACTR6	4	0.25	0.25	0	0	0	0	0	0.25	0	0	0	0.25	1_15_1_Actin	Cytoskeleton	Cytoskeleton	Microfilaments (Actin)	['Class1', 'Class2', 'Class8', 'Class12']
ACTR8	3	0.333333	0.333333	0	0	0	0	0	0	0	0	0	0.333333	1_15_1_Actin	Cytoskeleton	Cytoskeleton	Microfilaments (Actin)	['Class1', 'Class2', 'Class12']
ACTRT2	2	0.5	0	0	0	0	0	0	0	0	0	0	0.5	1_15_1_Actin	Cytoskeleton	Cytoskeleton	Microfilaments (Actin)	['Class1', 'Class12']
ACTRT3	4	0.25	0	0	0	0	0	0.25	0.25	0	0	0	0.25	1_15_1_Actin	Cytoskeleton	Cytoskeleton	Microfilaments (Actin)	['Class1', 'Class7', 'Class8', 'Class12']
ACVR1	9	0.111111	0.111111	0	0.111111	0	0.111111	0.111111	0.111111	0.111111	0.111111	0	0.111111	3_2_9_Signaling by Activin	Signaling - Cell fates	Signaling	Cell membrane	['Class1', 'Class2', 'Class4', 'Class6', 'Class7', 'Class8', 'Class9', 'Class10', 'Class12']
ACVR1B	6	0.166667	0.166667	0	0	0	0	0.166667	0.166667	0	0	0.166667	0.166667	3_2_9_Signaling by Activin	Signaling - Cell fates	Signaling	Cell membrane	['Class1', 'Class2', 'Class7', 'Class8', 'Class11', 'Class12']
ACVR1C	3	0.333333	0.333333	0	0	0	0	0	0	0	0	0	0.333333	3_2_9_Signaling by Activin	Signaling - Cell fates	Signaling	Cell membrane	['Class1', 'Class2', 'Class12']
ACVR2A	3	0.333333	0	0	0	0	0	0	0.333333	0	0	0	0.333333	3_2_9_Signaling by Activin	Signaling - Cell fates	Signaling	Cell membrane	['Class1', 'Class8', 'Class12']
ACVR2B	5	0.2	0.2	0	0	0	0	0.2	0	0.2	0	0	0.2	3_2_9_Signaling by Activin	Signaling - Cell fates	Signaling	Cell membrane	['Class1', 'Class2', 'Class7', 'Class9', 'Class12']
ACVRL1	7	0.142857	0.142857	0	0	0	0	0.142857	0.142857	0.142857	0.142857	0	0.142857	3_2_9_Signaling by Activin	Signaling - Cell fates	Signaling	Cell membrane	['Class1', 'Class2', 'Class7', 'Class8', 'Class9', 'Class10', 'Class12']
ADA	10	0.1	0.1	0	0.1	0	0.1	0.1	0.1	0.1	0.1	0.1	0.1	1_2_Metabolism of nucleotides	Metabolism of nucleotides & phosphates	Metabolism	Cell membrane	['Class1', 'Class2', 'Class4', 'Class6', 'Class7', 'Class8', 'Class9', 'Class10', 'Class11', 'Class12']
ADAM10	8	0.125	0.125	0	0.125	0	0	0.125	0.125	0.125	0.125	0	0.125	2_1_1_Degradation of the extracellular matrix	ECM organisation	ECM organisation	EXTRACELLULAR	['Class1', 'Class2', 'Class4', 'Class7', 'Class8', 'Class9', 'Class10', 'Class12']
ADAM17	7	0.142857	0.142857	0	0	0	0	0.142857	0.142857	0.142857	0.142857	0	0.142857	2_1_1_Degradation of the extracellular matrix	ECM organisation	ECM organisation	EXTRACELLULAR	['Class1', 'Class2', 'Class7', 'Class8', 'Class9', 'Class10', 'Class12']
ADAMTSL1	3	0.333333	0	0	0	0	0	0	0.333333	0	0	0	0.333333	2_1_1_Degradation of the extracellular matrix	ECM organisation	ECM organisation	EXTRACELLULAR	['Class1', 'Class8', 'Class12']
ADAMTSL4	1	0	0	1	0	0	0	0	0	0	0	0	0	2_1_1_Degradation of the extracellular matrix	ECM organisation	ECM organisation	EXTRACELLULAR	['Class3']
ADGRB1	6	0.166667	0.166667	0	0	0	0	0.166667	0.166667	0	0	0.166667	0.166667	3_6_6_Adhesion Class GPCRs	Cell_cell_junctions_adhesion	Cell junction & adhesion	Cell-cell-junctions	['Class1', 'Class2', 'Class7', 'Class8', 'Class11', 'Class12']
ADGRG6	3	0.333333	0	0	0	0	0	0	0.333333	0	0	0	0.333333	3_6_6_Adhesion Class GPCRs	Cell_cell_junctions_adhesion	Cell junction & adhesion	Cell-cell-junctions	['Class1', 'Class8', 'Class12']
ADRA1A	6	0.166667	0.166667	0	0	0	0	0.166667	0.166667	0	0	0.166667	0.166667	3_6_7_Adrenoceptors	Neuronal System_synapses_channels	Neuronal System_synapses_channels	Cell membrane	['Class1', 'Class2', 'Class7', 'Class8', 'Class11', 'Class12']
ADRA1B	6	0.166667	0.166667	0	0	0	0	0.166667	0.166667	0	0	0.166667	0.166667	3_6_7_Adrenoceptors	Neuronal System_synapses_channels	Neuronal System_synapses_channels	Cell membrane	['Class1', 'Class2', 'Class7', 'Class8', 'Class11', 'Class12']
ADRA2A	10	0.1	0.1	0	0.1	0	0.1	0.1	0.1	0.1	0.1	0.1	0.1	3_6_7_Adrenoceptors	Neuronal System_synapses_channels	Neuronal System_synapses_channels	Cell membrane	['Class1', 'Class2', 'Class4', 'Class6', 'Class7', 'Class8', 'Class9', 'Class10', 'Class11', 'Class12']
ADRA2B	2	0	0	0	0	0	0	0.5	0.5	0	0	0	0	3_6_7_Adrenoceptors	Neuronal System_synapses_channels	Neuronal System_synapses_channels	Cell membrane	['Class7', 'Class8']
ADRA2C	2	0	0	0	0	0	0	0.5	0.5	0	0	0	0	3_6_7_Adrenoceptors	Neuronal System_synapses_channels	Neuronal System_synapses_channels	Cell membrane	['Class7', 'Class8']
ADRB1	9	0.111111	0.111111	0	0	0	0.111111	0.111111	0.111111	0.111111	0.111111	0.111111	0.111111	3_6_7_Adrenoceptors	Neuronal System_synapses_channels	Neuronal System_synapses_channels	Cell membrane	['Class1', 'Class2', 'Class6', 'Class7', 'Class8', 'Class9', 'Class10', 'Class11', 'Class12']
ADRB2	9	0.111111	0.111111	0	0.111111	0	0	0.111111	0.111111	0.111111	0.111111	0.111111	0.111111	3_6_7_Adrenoceptors	Neuronal System_synapses_channels	Neuronal System_synapses_channels	Cell membrane	['Class1', 'Class2', 'Class4', 'Class7', 'Class8', 'Class9', 'Class10', 'Class11', 'Class12']
AFDN	6	0.166667	0.166667	0	0	0	0.166667	0.166667	0.166667	0	0	0	0.166667	1_15_1_Actin	Cytoskeleton	Cytoskeleton	Cell-cell-junctions	['Class1', 'Class2', 'Class6', 'Class7', 'Class8', 'Class12']
AGAP2	9	0.111111	0.111111	0	0	0	0.111111	0.111111	0.111111	0.111111	0.111111	0.111111	0.111111	1_26_33_Arf_GAP	ARF GTPases and regulators	Signaling	Mitochondria	['Class1', 'Class2', 'Class6', 'Class7', 'Class8', 'Class9', 'Class10', 'Class11', 'Class12']
AGBL4	1	0	1	0	0	0	0	0	0	0	0	0	0	1_15_4_Tubulin	Cytoskeleton	Cytoskeleton	Microtubules	['Class2']
AGO4	1	0	0	0	0	0	0	0	1	0	0	0	0	1_5_1_Transcription	Transcription & transcription factors	Transcription	Nucleus	['Class8']
AGRN	6	0.166667	0.166667	0	0	0	0	0.166667	0.166667	0	0	0.166667	0.166667	3_2_26_Signaling by Musk	Signaling - Cell fates	Signaling	Cell membrane	['Class1', 'Class2', 'Class7', 'Class8', 'Class11', 'Class12']
AGTR1	9	0.111111	0.111111	0	0.111111	0	0.111111	0.111111	0.111111	0.111111	0.111111	0	0.111111	3_6_8_Angiotensin receptors	Hormones	Signaling	Cell membrane	['Class1', 'Class2', 'Class4', 'Class6', 'Class7', 'Class8', 'Class9', 'Class10', 'Class12']
AHI1	5	0.2	0.2	0	0	0	0	0.2	0.2	0	0	0	0.2	1_16_Cilium assembly	Cytoskeleton	Cytoskeleton	Cilia	['Class1', 'Class2', 'Class7', 'Class8', 'Class12']
AHSG	1	0	0	0	0	0	1	0	0	0	0	0	0	3_11_Hemostasis	Hemostasis	Other	EXTRACELLULAR	['Class6']
AIFM1	6	0.166667	0.166667	0	0	0	0	0.166667	0.166667	0	0	0.166667	0.166667	4_2_Programmed Cell Death	Cell death	Signaling	Mitochondria	['Class1', 'Class2', 'Class7', 'Class8', 'Class11', 'Class12']
AKAP12	6	0.166667	0.166667	0	0	0	0	0.166667	0.166667	0	0	0.166667	0.166667	1_26_36_A-kinase anchoring protein	Adapters/scaffolds	Signaling	Cytosol	['Class1', 'Class2', 'Class7', 'Class8', 'Class11', 'Class12']
AKAP13	9	0.111111	0.111111	0	0	0	0.111111	0.111111	0.111111	0.111111	0.111111	0.111111	0.111111	1_26_5_Rho_GEF	Rho GTPase and regulators	Signaling	Cytosol	['Class1', 'Class2', 'Class6', 'Class7', 'Class8', 'Class9', 'Class10', 'Class11', 'Class12']
AKAP5	6	0.166667	0.166667	0	0	0	0	0.166667	0.166667	0	0	0.166667	0.166667	1_26_36_A-kinase anchoring protein	Adapters/scaffolds	Signaling	Nucleus	['Class1', 'Class2', 'Class7', 'Class8', 'Class11', 'Class12']
AKAP9	6	0.166667	0.166667	0	0	0	0	0.166667	0.166667	0	0	0.166667	0.166667	1_26_36_A-kinase anchoring protein	Adapters/scaffolds	Signaling	Golgi apparatus	['Class1', 'Class2', 'Class7', 'Class8', 'Class11', 'Class12']
AKT1	10	0.1	0.1	0	0.1	0	0.1	0.1	0.1	0.1	0.1	0.1	0.1	1_26_28_serine/threonine kinase	Protein kinases	Signaling	Cell membrane	['Class1', 'Class2', 'Class4', 'Class6', 'Class7', 'Class8', 'Class9', 'Class10', 'Class11', 'Class12']
AKT1S1	6	0.166667	0.166667	0	0	0	0	0.166667	0.166667	0	0	0.166667	0.166667	1_26_29_adapters/scaffolds	Adapters/scaffolds	Signaling	Cytosol	['Class1', 'Class2', 'Class7', 'Class8', 'Class11', 'Class12']
AKT2	6	0.166667	0.166667	0	0	0	0	0.166667	0.166667	0	0	0.166667	0.166667	1_26_28_serine/threonine kinase	Protein kinases	Signaling	Nucleus	['Class1', 'Class2', 'Class7', 'Class8', 'Class11', 'Class12']
AKT3	6	0.166667	0.166667	0	0	0	0	0.166667	0.166667	0	0	0.166667	0.166667	1_26_28_serine/threonine kinase	Protein kinases	Signaling	Nucleus	['Class1', 'Class2', 'Class7', 'Class8', 'Class11', 'Class12']
AKTIP	6	0.166667	0.166667	0	0	0	0	0.166667	0.166667	0	0	0.166667	0.166667	1_26_29_adapters/scaffolds	Adapters/scaffolds	Signaling	Cell membrane	['Class1', 'Class2', 'Class7', 'Class8', 'Class11', 'Class12']
ALB	1	0	0	0	0	0	1	0	0	0	0	0	0	3_11_Hemostasis	Hemostasis	Other	EXTRACELLULAR	['Class6']
ALK	9	0.111111	0.111111	0	0.111111	0	0.111111	0.111111	0.111111	0.111111	0	0.111111	0.111111	1_26_37_receptor tyrosine kinase	Protein kinases	Signaling	Cell membrane	['Class1', 'Class2', 'Class4', 'Class6', 'Class7', 'Class8', 'Class9', 'Class11', 'Class12']
AMBRA1	6	0.166667	0.166667	0	0	0	0	0.166667	0.166667	0	0	0.166667	0.166667	4_4_Macroautophagy	Signaling - Cell fates	Signaling	Vesicles	['Class1', 'Class2', 'Class7', 'Class8', 'Class11', 'Class12']
AMH	4	0.25	0	0	0	0	0	0.25	0.25	0	0	0	0.25	3_10_Reproduction	Reproduction	Other	EXTRACELLULAR	['Class1', 'Class7', 'Class8', 'Class12']
AMHR2	8	0.125	0.125	0	0.125	0	0	0.125	0.125	0.125	0.125	0	0.125	3_10_Reproduction	Reproduction	Other	Cell membrane	['Class1', 'Class2', 'Class4', 'Class7', 'Class8', 'Class9', 'Class10', 'Class12']
ANAPC10	3	0.333333	0	0	0	0	0	0	0.333333	0	0	0	0.333333	1_15_4_Tubulin	Cytoskeleton	Cytoskeleton	Microfilaments (Actin)	['Class1', 'Class8', 'Class12']
ANAPC2	9	0.111111	0.111111	0	0	0	0.111111	0.111111	0.111111	0.111111	0.111111	0.111111	0.111111	1_15_4_Tubulin	Cytoskeleton	Cytoskeleton	Microfilaments (Actin)	['Class1', 'Class2', 'Class6', 'Class7', 'Class8', 'Class9', 'Class10', 'Class11', 'Class12']
ANGPT1	5	0.2	0.2	0	0	0	0	0.2	0.2	0	0	0	0.2	3_2_25_Signaling by Tie	Signaling - Cell fates	Signaling	EXTRACELLULAR	['Class1', 'Class2', 'Class7', 'Class8', 'Class12']
ANGPT2	5	0.2	0.2	0	0	0	0	0.2	0.2	0	0	0	0.2	3_2_25_Signaling by Tie	Signaling - Cell fates	Signaling	EXTRACELLULAR	['Class1', 'Class2', 'Class7', 'Class8', 'Class12']
ANGPT4	6	0.166667	0.166667	0	0	0	0	0.166667	0.166667	0	0	0.166667	0.166667	3_2_25_Signaling by Tie	Signaling - Cell fates	Signaling	EXTRACELLULAR	['Class1', 'Class2', 'Class7', 'Class8', 'Class11', 'Class12']
ANGPTL1	3	0.333333	0	0	0	0	0.333333	0	0	0	0	0	0.333333	3_2_25_Signaling by Tie	Signaling - Cell fates	Signaling	EXTRACELLULAR	['Class1', 'Class6', 'Class12']
ANKAR	5	0.2	0.2	0	0	0	0	0.2	0.2	0	0	0	0.2	1_26_39_ankyrin repeat containing	Signaling - Other	Signaling	Microtubules	['Class1', 'Class2', 'Class7', 'Class8', 'Class12']
ANKRD6	6	0.166667	0.166667	0	0	0	0	0.166667	0.166667	0.166667	0	0	0.166667	1_26_39_ankyrin repeat containing	Signaling - Other	Signaling	Vesicles	['Class1', 'Class2', 'Class7', 'Class8', 'Class9', 'Class12']
ANKS1B	1	0	0	0	0	0	1	0	0	0	0	0	0	1_26_39_ankyrin repeat containing	Signaling - Other	Signaling	Cell membrane	['Class6']
ANXA1	6	0.166667	0	0	0	0	0.166667	0.166667	0.166667	0.166667	0	0	0.166667	1_15_1_Actin	Cytoskeleton	Cytoskeleton	Cell membrane	['Class1', 'Class6', 'Class7', 'Class8', 'Class9', 'Class12']
ANXA13	1	0	0	0	0	0	0	0	0	1	0	0	0	1_15_1_Actin	Cytoskeleton	Cytoskeleton	Cell membrane	['Class9']
ANXA5	6	0.166667	0.166667	0	0	0	0	0.166667	0.166667	0	0	0.166667	0.166667	1_15_1_Actin	Cytoskeleton	Cytoskeleton	Cell membrane	['Class1', 'Class2', 'Class7', 'Class8', 'Class11', 'Class12']
AP1M1	7	0.142857	0.142857	0	0	0	0	0.142857	0.142857	0.142857	0	0.142857	0.142857	3_5_1_Adaptive Immune System	Adaptive Immune System	Immune system & Inflammation	Golgi apparatus	['Class1', 'Class2', 'Class7', 'Class8', 'Class9', 'Class11', 'Class12']
AP1M2	2	0.5	0	0	0	0	0	0	0	0	0	0	0.5	3_5_1_Adaptive Immune System	Adaptive Immune System	Immune system & Inflammation	Vesicles	['Class1', 'Class12']
AP2A1	2	0.5	0	0	0	0	0	0	0	0	0	0	0.5	3_5_1_Adaptive Immune System	Adaptive Immune System	Immune system & Inflammation	Vesicles	['Class1', 'Class12']
AP2A2	5	0.2	0.2	0	0	0	0	0.2	0.2	0	0	0	0.2	3_5_1_Adaptive Immune System	Adaptive Immune System	Immune system & Inflammation	Vesicles	['Class1', 'Class2', 'Class7', 'Class8', 'Class12']
AP2B1	7	0.142857	0.142857	0	0	0	0	0.142857	0.142857	0	0.142857	0.142857	0.142857	3_5_1_Adaptive Immune System	Adaptive Immune System	Immune system & Inflammation	Vesicles	['Class1', 'Class2', 'Class7', 'Class8', 'Class10', 'Class11', 'Class12']
AP2M1	6	0.166667	0.166667	0	0	0	0	0.166667	0.166667	0	0	0.166667	0.166667	3_5_1_Adaptive Immune System	Adaptive Immune System	Immune system & Inflammation	Cell membrane	['Class1', 'Class2', 'Class7', 'Class8', 'Class11', 'Class12']
AP3M1	6	0.166667	0.166667	0	0	0	0	0.166667	0.166667	0	0	0.166667	0.166667	1_8_2_Protein folding	Protein folding & repair	Protein translation, folding, modification & degradation	Golgi apparatus	['Class1', 'Class2', 'Class7', 'Class8', 'Class11', 'Class12']
AP3M2	2	0.5	0	0	0	0	0	0	0	0	0	0	0.5	1_26_29_adapters/scaffolds	Adapters/scaffolds	Signaling	Golgi apparatus	['Class1', 'Class12']
AP4M1	1	0	0	0	0	0	0	0	1	0	0	0	0	1_26_29_adapters/scaffolds	Adapters/scaffolds	Signaling	Golgi apparatus	['Class8']
AP5M1	6	0.166667	0.166667	0	0	0	0	0.166667	0.166667	0	0	0.166667	0.166667	1_26_29_adapters/scaffolds	Adapters/scaffolds	Signaling	Vesicles	['Class1', 'Class2', 'Class7', 'Class8', 'Class11', 'Class12']
APAF1	5	0.2	0.2	0	0	0	0	0.2	0.2	0	0	0	0.2	4_2_Programmed Cell Death	Cell death	Signaling	Nucleus	['Class1', 'Class2', 'Class7', 'Class8', 'Class12']
APBA3	1	0	0	0	0	0	0	0	0	1	0	0	0	3_3_Neuronal System_synapses_channels	Neuronal System_synapses_channels	Neuronal System_synapses_channels	Vesicles	['Class9']
APBB1	6	0.166667	0.166667	0	0	0	0	0.166667	0.166667	0	0	0.166667	0.166667	3_3_Neuronal System_synapses_channels	Neuronal System_synapses_channels	Neuronal System_synapses_channels	Cell membrane	['Class1', 'Class2', 'Class7', 'Class8', 'Class11', 'Class12']
APBB2	7	0.142857	0.142857	0	0	0	0.142857	0.142857	0.142857	0	0	0.142857	0.142857	3_3_Neuronal System_synapses_channels	Neuronal System_synapses_channels	Neuronal System_synapses_channels	Mitochondria	['Class1', 'Class2', 'Class6', 'Class7', 'Class8', 'Class11', 'Class12']
APBB3	2	0.5	0	0	0	0	0	0	0	0	0	0	0.5	3_3_Neuronal System_synapses_channels	Neuronal System_synapses_channels	Neuronal System_synapses_channels	Cytosol	['Class1', 'Class12']
APC	10	0.1	0.1	0	0.1	0	0.1	0.1	0.1	0.1	0.1	0.1	0.1	3_2_11_Signaling by Wnt	Signaling - Cell fates	Signaling	Microtubules	['Class1', 'Class2', 'Class4', 'Class6', 'Class7', 'Class8', 'Class9', 'Class10', 'Class11', 'Class12']
APC2	7	0.142857	0.142857	0	0	0	0	0.142857	0.142857	0.142857	0	0.142857	0.142857	3_2_11_Signaling by Wnt	Signaling - Cell fates	Signaling	Microtubules	['Class1', 'Class2', 'Class7', 'Class8', 'Class9', 'Class11', 'Class12']
APH1A	3	0.333333	0.333333	0	0	0	0	0	0	0	0	0	0.333333	3_9_Development	Developmental	Developmental	Endoplasmic reticulum	['Class1', 'Class2', 'Class12']
APH1B	4	0.25	0.25	0	0	0	0	0.25	0	0	0	0	0.25	3_9_Development	Developmental	Developmental	Cell membrane	['Class1', 'Class2', 'Class7', 'Class12']
APLP2	3	0.333333	0	0	0	0	0	0	0.333333	0	0	0	0.333333	1_8_8_Post-translational protein phosphorylation	Post-translational protein modification	Protein translation, folding, modification & degradation	Cell membrane	['Class1', 'Class8', 'Class12']
APOA1	1	0	0	0	0	0	1	0	0	0	0	0	0	1_1_1_Regulation of lipid metabolism by Peroxisome proliferator-activated receptor alpha (PPARalpha)	Lipid & FA metabolism	Metabolism	EXTRACELLULAR	['Class6']
APOA2	1	0	0	0	0	0	1	0	0	0	0	0	0	1_1_1_Regulation of lipid metabolism by Peroxisome proliferator-activated receptor alpha (PPARalpha)	Lipid & FA metabolism	Metabolism	EXTRACELLULAR	['Class6']
APOA4	1	0	0	0	0	0	1	0	0	0	0	0	0	1_18_Metabolism of vitamins and cofactors	Metabolism of vitamins and cofactors	Metabolism	EXTRACELLULAR	['Class6']
APPL1	5	0.2	0.2	0	0	0	0	0.2	0.2	0	0	0	0.2	1_26_29_adapters/scaffolds	Adapters/scaffolds	Signaling	Vesicles	['Class1', 'Class2', 'Class7', 'Class8', 'Class12']
AR	10	0.1	0.1	0	0.1	0	0.1	0.1	0.1	0.1	0.1	0.1	0.1	1_8_17_Peptide hormone metabolism	Hormones	Signaling	Nucleus	['Class1', 'Class2', 'Class4', 'Class6', 'Class7', 'Class8', 'Class9', 'Class10', 'Class11', 'Class12']
ARAF	10	0.1	0.1	0	0.1	0	0.1	0.1	0.1	0.1	0.1	0.1	0.1	1_26_15_mitogen-activated protein kinase kinase	Protein kinases	Signaling	Cytosol	['Class1', 'Class2', 'Class4', 'Class6', 'Class7', 'Class8', 'Class9', 'Class10', 'Class11', 'Class12']
ARC	1	0	0	0	0	0	1	0	0	0	0	0	0	1_15_1_Actin	Cytoskeleton	Cytoskeleton	Microfilaments (Actin)	['Class6']
ARCN1	3	0.333333	0	0	0	0	0	0.333333	0	0	0	0	0.333333	1_8_15_Asparagine N-linked glycosylation	Post-translational protein modification	Protein translation, folding, modification & degradation	Golgi apparatus	['Class1', 'Class7', 'Class12']
AREG	6	0.166667	0.166667	0	0	0	0	0.166667	0.166667	0	0	0.166667	0.166667	3_2_22_ERBB family signaling	Signaling - Cell fates	Signaling	EXTRACELLULAR	['Class1', 'Class2', 'Class7', 'Class8', 'Class11', 'Class12']
ARF6	5	0.2	0.2	0	0	0	0	0.2	0.2	0	0	0	0.2	1_26_31_Arf	ARF GTPases and regulators	Signaling	Vesicles	['Class1', 'Class2', 'Class7', 'Class8', 'Class12']
ARHGAP12	7	0.142857	0.142857	0	0	0	0	0.142857	0.142857	0.142857	0	0.142857	0.142857	1_26_6_Rho_GAP	Rho GTPase and regulators	Signaling	Cytosol	['Class1', 'Class2', 'Class7', 'Class8', 'Class9', 'Class11', 'Class12']
ARHGAP27	3	0.333333	0	0	0	0	0	0	0.333333	0	0	0	0.333333	1_26_6_Rho_GAP	Rho GTPase and regulators	Signaling	Cytosol	['Class1', 'Class8', 'Class12']
ARHGAP32	10	0.1	0.1	0	0.1	0	0.1	0.1	0.1	0.1	0.1	0.1	0.1	1_26_6_Rho_GAP	Rho GTPase and regulators	Signaling	Golgi apparatus	['Class1', 'Class2', 'Class4', 'Class6', 'Class7', 'Class8', 'Class9', 'Class10', 'Class11', 'Class12']
ARHGAP39	6	0.166667	0.166667	0	0	0	0	0.166667	0.166667	0	0	0.166667	0.166667	1_26_6_Rho_GAP	Rho GTPase and regulators	Signaling	Cytosol	['Class1', 'Class2', 'Class7', 'Class8', 'Class11', 'Class12']
ARHGAP5	9	0.111111	0.111111	0	0	0	0.111111	0.111111	0.111111	0.111111	0.111111	0.111111	0.111111	1_26_6_Rho_GAP	Rho GTPase and regulators	Signaling	Endoplasmic reticulum	['Class1', 'Class2', 'Class6', 'Class7', 'Class8', 'Class9', 'Class10', 'Class11', 'Class12']
ARHGAP9	3	0.333333	0	0	0	0	0	0	0.333333	0	0	0	0.333333	1_26_6_Rho_GAP	Rho GTPase and regulators	Signaling	Cytosol	['Class1', 'Class8', 'Class12']
ARHGEF15	6	0.166667	0.166667	0	0	0	0	0.166667	0.166667	0	0	0.166667	0.166667	1_26_5_Rho_GEF	Rho GTPase and regulators	Signaling	Cell membrane	['Class1', 'Class2', 'Class7', 'Class8', 'Class11', 'Class12']
ARHGEF7	9	0.111111	0.111111	0	0	0	0.111111	0.111111	0.111111	0.111111	0.111111	0.111111	0.111111	1_26_5_Rho_GEF	Rho GTPase and regulators	Signaling	Microfilaments (Actin)	['Class1', 'Class2', 'Class6', 'Class7', 'Class8', 'Class9', 'Class10', 'Class11', 'Class12']
ARID1B	1	0	0	0	0	0	0	0	1	0	0	0	0	1_3_Chromatin organization	Chromatin organization	Chromatin organization & DNA repair	Chromatin	['Class8']
ARL4C	1	0	0	0	0	0	0	0	0	0	0	1	0	1_26_31_Arf	ARF GTPases and regulators	Signaling	Cell membrane	['Class11']
ARL4D	2	0.5	0	0	0	0	0	0	0	0	0	0	0.5	1_26_31_Arf	ARF GTPases and regulators	Signaling	Vesicles	['Class1', 'Class12']
ARMC1	3	0.333333	0.333333	0	0	0	0	0	0	0	0	0	0.333333	1_26_41_armadillo repeat containing	Signaling - Other	Signaling	Mitochondria	['Class1', 'Class2', 'Class12']
ARMC3	6	0.166667	0.166667	0	0	0	0	0.166667	0.166667	0	0	0.166667	0.166667	1_26_41_armadillo repeat containing	Signaling - Other	Signaling	EXTRACELLULAR	['Class1', 'Class2', 'Class7', 'Class8', 'Class11', 'Class12']
ARMC6	6	0.166667	0.166667	0	0	0	0	0.166667	0.166667	0	0	0.166667	0.166667	1_26_41_armadillo repeat containing	Signaling - Other	Signaling	Cytosol	['Class1', 'Class2', 'Class7', 'Class8', 'Class11', 'Class12']
ARMC7	2	0.5	0	0	0	0	0	0	0	0	0	0	0.5	1_26_41_armadillo repeat containing	Signaling - Other	Signaling	Cytosol	['Class1', 'Class12']
ARMC8	5	0.2	0.2	0	0	0	0	0.2	0.2	0	0	0	0.2	3_5_2_Innate Immune System	Innate Immune System	Immune system & Inflammation	Nucleus	['Class1', 'Class2', 'Class7', 'Class8', 'Class12']
ARPC1A	6	0.166667	0.166667	0	0	0	0	0.166667	0.166667	0	0	0.166667	0.166667	1_15_1_Actin	Cytoskeleton	Cytoskeleton	Microfilaments (Actin)	['Class1', 'Class2', 'Class7', 'Class8', 'Class11', 'Class12']
ARPC1B	6	0.166667	0.166667	0	0	0	0	0.166667	0.166667	0	0	0.166667	0.166667	1_15_1_Actin	Cytoskeleton	Cytoskeleton	Microfilaments (Actin)	['Class1', 'Class2', 'Class7', 'Class8', 'Class11', 'Class12']
ARR3	8	0.125	0.125	0	0	0	0.125	0.125	0.125	0	0.125	0.125	0.125	1_26_42_arrestin	Signaling - Other	Signaling	Other	['Class1', 'Class2', 'Class6', 'Class7', 'Class8', 'Class10', 'Class11', 'Class12']
ARRB1	9	0.111111	0.111111	0	0	0	0.111111	0.111111	0.111111	0.111111	0.111111	0.111111	0.111111	1_26_42_arrestin	Signaling - Other	Signaling	Cytosol	['Class1', 'Class2', 'Class6', 'Class7', 'Class8', 'Class9', 'Class10', 'Class11', 'Class12']
ARRB2	9	0.111111	0.111111	0	0	0	0.111111	0.111111	0.111111	0.111111	0.111111	0.111111	0.111111	1_26_42_arrestin	Signaling - Other	Signaling	Cytosol	['Class1', 'Class2', 'Class6', 'Class7', 'Class8', 'Class9', 'Class10', 'Class11', 'Class12']
ARVCF	6	0.166667	0.166667	0	0	0	0	0.166667	0.166667	0	0	0.166667	0.166667	1_26_41_armadillo repeat containing	Signaling - Other	Signaling	Cell-cell-junctions	['Class1', 'Class2', 'Class7', 'Class8', 'Class11', 'Class12']
ASB16	6	0.166667	0.166667	0	0	0	0	0.166667	0.166667	0	0	0.166667	0.166667	1_8_11_Neddylation	Post-translational protein modification	Protein translation, folding, modification & degradation	Microfilaments (Actin)	['Class1', 'Class2', 'Class7', 'Class8', 'Class11', 'Class12']
ASB3	1	0	1	0	0	0	0	0	0	0	0	0	0	1_8_11_Neddylation	Post-translational protein modification	Protein translation, folding, modification & degradation	Cytosol	['Class2']
ASIC1	6	0.166667	0.166667	0	0	0	0	0.166667	0.166667	0	0	0.166667	0.166667	3_1_10_other transporters	Metabolism - Other	Metabolism	Cell membrane	['Class1', 'Class2', 'Class7', 'Class8', 'Class11', 'Class12']
ATE1	1	0	0	0	0	0	0	0	1	0	0	0	0	1_8_6_Protein ubiquitination	Post-translational protein modification	Protein translation, folding, modification & degradation	Nucleus	['Class8']
ATF1	8	0.125	0.125	0	0	0	0	0.125	0.125	0.125	0.125	0.125	0.125	1_5_2_Transcription factors	Transcription & transcription factors	Transcription	Nucleus	['Class1', 'Class2', 'Class7', 'Class8', 'Class9', 'Class10', 'Class11', 'Class12']
ATF2	9	0.111111	0.111111	0	0	0	0.111111	0.111111	0.111111	0.111111	0.111111	0.111111	0.111111	1_5_2_Transcription factors	Transcription & transcription factors	Transcription	Nucleus	['Class1', 'Class2', 'Class6', 'Class7', 'Class8', 'Class9', 'Class10', 'Class11', 'Class12']
ATG16L1	5	0.2	0.2	0	0	0	0	0.2	0.2	0	0	0	0.2	4_4_Macroautophagy	Signaling - Cell fates	Signaling	Cytosol	['Class1', 'Class2', 'Class7', 'Class8', 'Class12']
ATG16L2	6	0.166667	0.166667	0	0	0	0	0.166667	0.166667	0	0	0.166667	0.166667	4_4_Macroautophagy	Signaling - Cell fates	Signaling	Cytosol	['Class1', 'Class2', 'Class7', 'Class8', 'Class11', 'Class12']
ATM	9	0.111111	0.111111	0	0	0	0.111111	0.111111	0.111111	0.111111	0.111111	0.111111	0.111111	1_26_28_serine/threonine kinase	Protein kinases	Signaling	Nucleus	['Class1', 'Class2', 'Class6', 'Class7', 'Class8', 'Class9', 'Class10', 'Class11', 'Class12']
ATP2A2	6	0.166667	0.166667	0	0	0	0	0.166667	0.166667	0	0	0.166667	0.166667	1_12_Endoplasmic Reticulum	Endoplasmic Reticulum & Golgi	Organelles	Endoplasmic reticulum	['Class1', 'Class2', 'Class7', 'Class8', 'Class11', 'Class12']
ATR	10	0.1	0.1	0	0.1	0	0.1	0.1	0.1	0.1	0.1	0.1	0.1	1_26_28_serine/threonine kinase	Protein kinases	Signaling	Nucleus	['Class1', 'Class2', 'Class4', 'Class6', 'Class7', 'Class8', 'Class9', 'Class10', 'Class11', 'Class12']
ATXN2L	3	0.333333	0	0	0	0	0	0	0.333333	0	0	0	0.333333	1_3_Chromatin organization	Chromatin organization	Chromatin organization & DNA repair	Chromatin	['Class1', 'Class8', 'Class12']
AURKA	7	0.142857	0.142857	0	0.142857	0	0	0.142857	0.142857	0.142857	0	0	0.142857	4_1_2_Cell Cycle	Signaling - Cell fates	Signaling	Microtubules	['Class1', 'Class2', 'Class4', 'Class7', 'Class8', 'Class9', 'Class12']
AURKB	2	0.5	0	0	0	0	0	0	0	0	0	0	0.5	4_1_2_Cell Cycle	Signaling - Cell fates	Signaling	Microtubules	['Class1', 'Class12']
AURKC	2	0.5	0	0	0	0	0	0	0	0	0	0	0.5	4_1_2_Cell Cycle	Signaling - Cell fates	Signaling	Microtubules	['Class1', 'Class12']
AVPR2	6	0.166667	0.166667	0	0	0	0	0.166667	0.166667	0	0	0.166667	0.166667	3_6_66_Vasopressin and oxytocin receptors	Hormones	Signaling	Cell membrane	['Class1', 'Class2', 'Class7', 'Class8', 'Class11', 'Class12']
AXIN1	10	0.1	0.1	0	0.1	0	0.1	0.1	0.1	0.1	0.1	0.1	0.1	1_8_13_Deubiquitination	Post-translational protein modification	Protein translation, folding, modification & degradation	Nucleus	['Class1', 'Class2', 'Class4', 'Class6', 'Class7', 'Class8', 'Class9', 'Class10', 'Class11', 'Class12']
AXIN2	7	0.142857	0.142857	0	0	0	0	0.142857	0.142857	0.142857	0	0.142857	0.142857	1_8_13_Deubiquitination	Post-translational protein modification	Protein translation, folding, modification & degradation	Nucleus	['Class1', 'Class2', 'Class7', 'Class8', 'Class9', 'Class11', 'Class12']
AXL	10	0.1	0.1	0	0.1	0	0.1	0.1	0.1	0.1	0.1	0.1	0.1	3_2_21_Signaling by AXL	Signaling - Cell fates	Signaling	Cell membrane	['Class1', 'Class2', 'Class4', 'Class6', 'Class7', 'Class8', 'Class9', 'Class10', 'Class11', 'Class12']
AZI2	7	0.142857	0.142857	0	0	0	0	0.142857	0.142857	0.142857	0.142857	0	0.142857	3_5_2_Innate Immune System	Innate Immune System	Immune system & Inflammation	Nucleus	['Class1', 'Class2', 'Class7', 'Class8', 'Class9', 'Class10', 'Class12']
BACE2	1	0	1	0	0	0	0	0	0	0	0	0	0	1_8_19_Amyloid fiber formation	Amyloid fiber formation	Protein translation, folding, modification & degradation	Cell membrane	['Class2']
BAG2	2	0	0.5	0	0	0	0	0	0	0.5	0	0	0	1_25_4_Cellular response to heat stress	Signaling - ROS/hypoxia, heat stress	Signaling	Cytosol	['Class2', 'Class9']
BAG3	5	0.2	0.2	0	0	0	0	0.2	0.2	0	0	0	0.2	1_25_4_Cellular response to heat stress	Signaling - ROS/hypoxia, heat stress	Signaling	Cytosol	['Class1', 'Class2', 'Class7', 'Class8', 'Class12']
BAG6	1	0	0	0	0	0	0	0	0	1	0	0	0	1_25_4_Cellular response to heat stress	Signaling - ROS/hypoxia, heat stress	Signaling	Cytosol	['Class9']
BAIAP2	7	0.142857	0.142857	0	0	0	0	0.142857	0.142857	0.142857	0	0.142857	0.142857	1_26_29_adapters/scaffolds	Adapters/scaffolds	Signaling	Cell membrane	['Class1', 'Class2', 'Class7', 'Class8', 'Class9', 'Class11', 'Class12']
BAMBI	6	0.166667	0.166667	0	0	0	0	0.166667	0.166667	0	0	0.166667	0.166667	3_2_9_Signaling by Activin	Signaling - Cell fates	Signaling	Vesicles	['Class1', 'Class2', 'Class7', 'Class8', 'Class11', 'Class12']
BARD1	6	0.166667	0.166667	0	0	0	0	0.166667	0.166667	0	0	0.166667	0.166667	1_4_DNA Repair	DNA Repair	Chromatin organization & DNA repair	Nucleus	['Class1', 'Class2', 'Class7', 'Class8', 'Class11', 'Class12']
BBS7	1	0	1	0	0	0	0	0	0	0	0	0	0	1_16_Cilium assembly	Cytoskeleton	Cytoskeleton	Cilia	['Class2']
BCAR1	9	0.111111	0.111111	0	0.111111	0	0.111111	0.111111	0.111111	0	0.111111	0.111111	0.111111	1_26_29_adapters/scaffolds	Adapters/scaffolds	Signaling	Cytosol	['Class1', 'Class2', 'Class4', 'Class6', 'Class7', 'Class8', 'Class10', 'Class11', 'Class12']
BCAR3	6	0.166667	0.166667	0	0	0	0	0.166667	0.166667	0	0	0.166667	0.166667	1_26_29_adapters/scaffolds	Adapters/scaffolds	Signaling	Cell membrane	['Class1', 'Class2', 'Class7', 'Class8', 'Class11', 'Class12']
BCAS3	7	0.142857	0.142857	0	0	0	0.142857	0.142857	0.142857	0	0	0.142857	0.142857	1_6_3_Metabolism of mRNA	Metabolism of mRNA & Translation	Protein translation, folding, modification & degradation	Nucleus	['Class1', 'Class2', 'Class6', 'Class7', 'Class8', 'Class11', 'Class12']
BCL10	3	0.333333	0	0	0	0	0	0.333333	0	0	0	0	0.333333	3_5_1_Adaptive Immune System	Adaptive Immune System	Immune system & Inflammation	Nucleus	['Class1', 'Class7', 'Class12']
BCL9	6	0.166667	0.166667	0	0	0	0	0.166667	0.166667	0	0	0.166667	0.166667	3_5_1_Adaptive Immune System	Adaptive Immune System	Immune system & Inflammation	Nucleus	['Class1', 'Class2', 'Class7', 'Class8', 'Class11', 'Class12']
BCR	10	0.1	0.1	0	0.1	0	0.1	0.1	0.1	0.1	0.1	0.1	0.1	1_26_5_Rho_GEF	Rho GTPase and regulators	Signaling	Cell membrane	['Class1', 'Class2', 'Class4', 'Class6', 'Class7', 'Class8', 'Class9', 'Class10', 'Class11', 'Class12']
BDNF	8	0.125	0.125	0	0	0	0.125	0.125	0.125	0.125	0	0.125	0.125	3_3_Neuronal System_synapses_channels	Neuronal System_synapses_channels	Neuronal System_synapses_channels	EXTRACELLULAR	['Class1', 'Class2', 'Class6', 'Class7', 'Class8', 'Class9', 'Class11', 'Class12']
BHLHE41	2	0	0	0	0	0	0	0	0	0.5	0.5	0	0	1_5_2_Transcription factors	Transcription & transcription factors	Transcription	Nucleus	['Class9', 'Class10']
BIRC2	8	0.125	0.125	0	0.125	0	0	0.125	0.125	0.125	0	0.125	0.125	4_2_Programmed Cell Death	Cell death	Signaling	Cytosol	['Class1', 'Class2', 'Class4', 'Class7', 'Class8', 'Class9', 'Class11', 'Class12']
BIRC3	8	0.125	0.125	0	0.125	0	0	0.125	0.125	0.125	0	0.125	0.125	4_2_Programmed Cell Death	Cell death	Signaling	Cytosol	['Class1', 'Class2', 'Class4', 'Class7', 'Class8', 'Class9', 'Class11', 'Class12']
BIRC5	9	0.111111	0.111111	0	0	0	0.111111	0.111111	0.111111	0.111111	0.111111	0.111111	0.111111	4_2_Programmed Cell Death	Cell death	Signaling	Cytosol	['Class1', 'Class2', 'Class6', 'Class7', 'Class8', 'Class9', 'Class10', 'Class11', 'Class12']
BIRC6	5	0.2	0.2	0	0	0	0	0.2	0.2	0	0	0	0.2	4_2_Programmed Cell Death	Cell death	Signaling	Cytosol	['Class1', 'Class2', 'Class7', 'Class8', 'Class12']
BIRC7	5	0.2	0.2	0	0	0	0	0.2	0.2	0	0	0	0.2	4_2_Programmed Cell Death	Cell death	Signaling	Cytosol	['Class1', 'Class2', 'Class7', 'Class8', 'Class12']
BIRC8	2	0.5	0	0	0	0	0	0	0	0	0	0	0.5	4_2_Programmed Cell Death	Cell death	Signaling	Cytosol	['Class1', 'Class12']
BLK	6	0.166667	0.166667	0	0	0	0	0.166667	0.166667	0	0	0.166667	0.166667	3_5_1_Adaptive Immune System	Adaptive Immune System	Immune system & Inflammation	Cell membrane	['Class1', 'Class2', 'Class7', 'Class8', 'Class11', 'Class12']
BLNK	9	0.111111	0.111111	0	0.111111	0	0.111111	0.111111	0.111111	0.111111	0	0.111111	0.111111	3_5_1_Adaptive Immune System	Adaptive Immune System	Immune system & Inflammation	Cell membrane	['Class1', 'Class2', 'Class4', 'Class6', 'Class7', 'Class8', 'Class9', 'Class11', 'Class12']
BMP15	2	0.5	0	0	0	0	0	0	0	0	0	0	0.5	3_2_14_Signaling by BMP	Signaling - Cell fates	Signaling	EXTRACELLULAR	['Class1', 'Class12']
BMP2	7	0.142857	0.142857	0	0.142857	0	0	0.142857	0.142857	0.142857	0	0	0.142857	3_2_14_Signaling by BMP	Signaling - Cell fates	Signaling	EXTRACELLULAR	['Class1', 'Class2', 'Class4', 'Class7', 'Class8', 'Class9', 'Class12']
BMP2K	6	0.166667	0.166667	0	0	0	0	0.166667	0.166667	0	0	0.166667	0.166667	3_2_14_Signaling by BMP	Signaling - Cell fates	Signaling	Nucleus	['Class1', 'Class2', 'Class7', 'Class8', 'Class11', 'Class12']
BMP4	8	0.125	0.125	0	0.125	0	0	0.125	0.125	0.125	0	0.125	0.125	3_2_14_Signaling by BMP	Signaling - Cell fates	Signaling	EXTRACELLULAR	['Class1', 'Class2', 'Class4', 'Class7', 'Class8', 'Class9', 'Class11', 'Class12']
BMP6	6	0.166667	0.166667	0	0	0	0	0.166667	0.166667	0	0	0.166667	0.166667	3_2_14_Signaling by BMP	Signaling - Cell fates	Signaling	EXTRACELLULAR	['Class1', 'Class2', 'Class7', 'Class8', 'Class11', 'Class12']
BMP7	8	0.125	0.125	0	0.125	0	0	0.125	0.125	0.125	0	0.125	0.125	3_2_14_Signaling by BMP	Signaling - Cell fates	Signaling	EXTRACELLULAR	['Class1', 'Class2', 'Class4', 'Class7', 'Class8', 'Class9', 'Class11', 'Class12']
BMP8B	6	0.166667	0.166667	0	0	0	0	0.166667	0.166667	0	0	0.166667	0.166667	3_2_14_Signaling by BMP	Signaling - Cell fates	Signaling	EXTRACELLULAR	['Class1', 'Class2', 'Class7', 'Class8', 'Class11', 'Class12']
BMPR1A	7	0.142857	0.142857	0	0.142857	0	0	0.142857	0.142857	0.142857	0	0	0.142857	3_2_14_Signaling by BMP	Signaling - Cell fates	Signaling	EXTRACELLULAR	['Class1', 'Class2', 'Class4', 'Class7', 'Class8', 'Class9', 'Class12']
BMPR1B	9	0.111111	0.111111	0	0.111111	0	0.111111	0.111111	0.111111	0.111111	0	0.111111	0.111111	3_2_14_Signaling by BMP	Signaling - Cell fates	Signaling	EXTRACELLULAR	['Class1', 'Class2', 'Class4', 'Class6', 'Class7', 'Class8', 'Class9', 'Class11', 'Class12']
BMPR2	9	0.111111	0.111111	0	0.111111	0	0	0.111111	0.111111	0.111111	0.111111	0.111111	0.111111	3_2_14_Signaling by BMP	Signaling - Cell fates	Signaling	EXTRACELLULAR	['Class1', 'Class2', 'Class4', 'Class7', 'Class8', 'Class9', 'Class10', 'Class11', 'Class12']
BMX	9	0.111111	0.111111	0	0.111111	0	0	0.111111	0.111111	0.111111	0.111111	0.111111	0.111111	1_1_5_Phospholipid metabolism	Lipid & FA metabolism	Metabolism	Cytosol	['Class1', 'Class2', 'Class4', 'Class7', 'Class8', 'Class9', 'Class10', 'Class11', 'Class12']
BOC	6	0.166667	0.166667	0	0	0	0	0.166667	0.166667	0	0	0.166667	0.166667	3_4_Cell_cell_junctions_adhesion	Cell_cell_junctions_adhesion	Cell junction & adhesion	Cell-cell-junctions	['Class1', 'Class2', 'Class7', 'Class8', 'Class11', 'Class12']
BOP1	6	0.166667	0.166667	0	0	0	0	0.166667	0.166667	0	0	0.166667	0.166667	1_6_2_Metabolism of rRNA	Metabolism of rRNA	Metabolism	Nucleus	['Class1', 'Class2', 'Class7', 'Class8', 'Class11', 'Class12']
BPIFA1	1	0	0	0	0	0	1	0	0	0	0	0	0	3_5_2_Innate Immune System	Innate Immune System	Immune system & Inflammation	EXTRACELLULAR	['Class6']
BPIFB1	1	0	0	0	0	0	1	0	0	0	0	0	0	3_5_2_Innate Immune System	Innate Immune System	Immune system & Inflammation	EXTRACELLULAR	['Class6']
BRAF	9	0.111111	0.111111	0	0.111111	0	0	0.111111	0.111111	0.111111	0.111111	0.111111	0.111111	1_26_16_mitogen-activated protein kinase kinase kinase	Protein kinases	Signaling	Cytosol	['Class1', 'Class2', 'Class4', 'Class7', 'Class8', 'Class9', 'Class10', 'Class11', 'Class12']
BRCA1	10	0.1	0.1	0	0.1	0	0.1	0.1	0.1	0.1	0.1	0.1	0.1	1_4_DNA Repair	DNA Repair	Chromatin organization & DNA repair	Nucleus	['Class1', 'Class2', 'Class4', 'Class6', 'Class7', 'Class8', 'Class9', 'Class10', 'Class11', 'Class12']
BRCA2	9	0.111111	0.111111	0	0	0	0.111111	0.111111	0.111111	0.111111	0.111111	0.111111	0.111111	1_4_DNA Repair	DNA Repair	Chromatin organization & DNA repair	Nucleus	['Class1', 'Class2', 'Class6', 'Class7', 'Class8', 'Class9', 'Class10', 'Class11', 'Class12']
BRSK1	6	0.166667	0.166667	0	0	0	0	0.166667	0.166667	0	0	0.166667	0.166667	1_26_28_serine/threonine kinase	Protein kinases	Signaling	Nucleus	['Class1', 'Class2', 'Class7', 'Class8', 'Class11', 'Class12']
BRSK2	6	0.166667	0.166667	0	0	0	0	0.166667	0.166667	0	0	0.166667	0.166667	1_26_28_serine/threonine kinase	Protein kinases	Signaling	Endoplasmic reticulum	['Class1', 'Class2', 'Class7', 'Class8', 'Class11', 'Class12']
BRWD1	6	0.166667	0.166667	0	0	0	0	0.166667	0.166667	0	0	0.166667	0.166667	1_5_2_Transcription factors	Transcription & transcription factors	Transcription	Nucleus	['Class1', 'Class2', 'Class7', 'Class8', 'Class11', 'Class12']
BRWD3	4	0.25	0.25	0	0	0	0	0	0.25	0	0	0	0.25	1_5_2_Transcription factors	Transcription & transcription factors	Transcription	Nucleus	['Class1', 'Class2', 'Class8', 'Class12']
BTC	6	0.166667	0.166667	0	0	0	0	0.166667	0.166667	0.166667	0	0	0.166667	3_2_22_ERBB family signaling	Signaling - Cell fates	Signaling	EXTRACELLULAR	['Class1', 'Class2', 'Class7', 'Class8', 'Class9', 'Class12']
BTK	10	0.1	0.1	0	0.1	0	0.1	0.1	0.1	0.1	0.1	0.1	0.1	1_26_30_non-receptor tyrosine kinase	Protein kinases	Signaling	Cytosol	['Class1', 'Class2', 'Class4', 'Class6', 'Class7', 'Class8', 'Class9', 'Class10', 'Class11', 'Class12']
BTRC	8	0.125	0.125	0	0.125	0	0	0.125	0.125	0.125	0	0.125	0.125	1_8_11_Neddylation	Post-translational protein modification	Protein translation, folding, modification & degradation	Nucleus	['Class1', 'Class2', 'Class4', 'Class7', 'Class8', 'Class9', 'Class11', 'Class12']
BUB1	6	0.166667	0.166667	0	0	0	0	0.166667	0.166667	0	0	0.166667	0.166667	4_1_2_Cell Cycle	Signaling - Cell fates	Signaling	Nucleus	['Class1', 'Class2', 'Class7', 'Class8', 'Class11', 'Class12']
BUB1B	3	0.333333	0	0	0	0	0	0	0.333333	0	0	0	0.333333	4_1_2_Cell Cycle	Signaling - Cell fates	Signaling	Nucleus	['Class1', 'Class8', 'Class12']
BUB3	3	0.333333	0.333333	0	0	0	0	0	0	0	0	0	0.333333	4_1_2_Cell Cycle	Signaling - Cell fates	Signaling	Nucleus	['Class1', 'Class2', 'Class12']
C10orf88	1	0	1	0	0	0	0	0	0	0	0	0	0	UNKNOWN_Cytosol	Unknown	Unknown	Cytosol	['Class2']
C1orf54	1	0	0	0	0	0	0	0	0	0	1	0	0	UNKNOWN_Plasma membrane	Unknown	Unknown	Cell membrane	['Class10']
C3	1	0	0	0	0	0	1	0	0	0	0	0	0	3_5_2_Innate Immune System	Innate Immune System	Immune system & Inflammation	EXTRACELLULAR	['Class6']
C3orf18	1	0	0	0	0	0	1	0	0	0	0	0	0	UNKNOWN_Cytosol	Unknown	Unknown	Cytosol	['Class6']
C4A	1	0	0	0	0	0	1	0	0	0	0	0	0	3_5_2_Innate Immune System	Innate Immune System	Immune system & Inflammation	EXTRACELLULAR	['Class6']
C5AR1	1	0	0	0	0	0	0	0	0	0	0	1	0	3_5_2_Innate Immune System	Innate Immune System	Immune system & Inflammation	Cell membrane	['Class11']
C6orf141	1	0	1	0	0	0	0	0	0	0	0	0	0	UNKNOWN_Nuclear membrane	Unknown	Unknown	Nucleus	['Class2']
C6orf58	1	0	0	0	0	0	1	0	0	0	0	0	0	3_9_Development	Developmental	Developmental	EXTRACELLULAR	['Class6']
C9orf16	1	0	0	0	0	0	0	0	1	0	0	0	0	UNKNOWN_Microtubules	Cytoskeleton	Cytoskeleton	Microtubules	['Class8']
CA6	1	0	0	0	0	0	0	0	0	0	1	0	0	1_22_Reversible hydration of carbon dioxide	Metabolism - Other	Metabolism	EXTRACELLULAR	['Class10']
CABLES1	6	0.166667	0.166667	0	0	0	0	0.166667	0.166667	0	0	0.166667	0.166667	3_11_Hemostasis	Hemostasis	Other	Nucleus	['Class1', 'Class2', 'Class7', 'Class8', 'Class11', 'Class12']
CABLES2	2	0.5	0	0	0	0	0	0	0	0	0	0	0.5	3_11_Hemostasis	Hemostasis	Other	Nucleus	['Class1', 'Class12']
CAMK1	3	0.333333	0.333333	0	0	0	0	0	0	0	0	0	0.333333	1_26_44_calcium/calmodulin dependent protein kinase	Protein kinases	Signaling	Cytosol	['Class1', 'Class2', 'Class12']
CAMK1D	6	0.166667	0.166667	0	0	0	0	0.166667	0.166667	0	0	0.166667	0.166667	1_26_44_calcium/calmodulin dependent protein kinase	Protein kinases	Signaling	Nucleus	['Class1', 'Class2', 'Class7', 'Class8', 'Class11', 'Class12']
CAMK1G	6	0.166667	0.166667	0	0	0	0	0.166667	0.166667	0	0	0.166667	0.166667	1_26_44_calcium/calmodulin dependent protein kinase	Protein kinases	Signaling	Golgi apparatus	['Class1', 'Class2', 'Class7', 'Class8', 'Class11', 'Class12']
CAMK2A	6	0.166667	0.166667	0	0	0	0	0.166667	0.166667	0	0	0.166667	0.166667	1_26_44_calcium/calmodulin dependent protein kinase	Protein kinases	Signaling	Cell membrane	['Class1', 'Class2', 'Class7', 'Class8', 'Class11', 'Class12']
CAMK2B	9	0.111111	0.111111	0	0	0	0.111111	0.111111	0.111111	0.111111	0.111111	0.111111	0.111111	1_8_20_Protein processing/proteolysis	Protein folding & repair	Protein translation, folding, modification & degradation	EXTRACELLULAR	['Class1', 'Class2', 'Class6', 'Class7', 'Class8', 'Class9', 'Class10', 'Class11', 'Class12']
CAMK2D	9	0.111111	0.111111	0	0	0	0.111111	0.111111	0.111111	0.111111	0.111111	0.111111	0.111111	1_26_44_calcium/calmodulin dependent protein kinase	Protein kinases	Signaling	Cell membrane	['Class1', 'Class2', 'Class6', 'Class7', 'Class8', 'Class9', 'Class10', 'Class11', 'Class12']
CAMK2G	6	0.166667	0.166667	0	0	0	0	0.166667	0.166667	0	0	0.166667	0.166667	1_26_44_calcium/calmodulin dependent protein kinase	Protein kinases	Signaling	Cell membrane	['Class1', 'Class2', 'Class7', 'Class8', 'Class11', 'Class12']
CAMK4	6	0.166667	0.166667	0	0	0	0	0.166667	0.166667	0	0	0.166667	0.166667	1_26_44_calcium/calmodulin dependent protein kinase	Protein kinases	Signaling	Nucleus	['Class1', 'Class2', 'Class7', 'Class8', 'Class11', 'Class12']
CAMKK1	5	0.2	0.2	0	0	0	0	0.2	0.2	0	0	0	0.2	1_26_44_calcium/calmodulin dependent protein kinase	Protein kinases	Signaling	Nucleus	['Class1', 'Class2', 'Class7', 'Class8', 'Class12']
CAMKK2	8	0.125	0.125	0	0	0	0	0.125	0.125	0.125	0.125	0.125	0.125	1_26_44_calcium/calmodulin dependent protein kinase	Protein kinases	Signaling	Nucleus	['Class1', 'Class2', 'Class7', 'Class8', 'Class9', 'Class10', 'Class11', 'Class12']
CAMKV	6	0.166667	0.166667	0	0	0	0	0.166667	0.166667	0	0	0.166667	0.166667	1_26_44_calcium/calmodulin dependent protein kinase	Protein kinases	Signaling	Cell membrane	['Class1', 'Class2', 'Class7', 'Class8', 'Class11', 'Class12']
CAPN2	1	0	1	0	0	0	0	0	0	0	0	0	0	2_1_1_Degradation of the extracellular matrix	ECM organisation	ECM organisation	EXTRACELLULAR	['Class2']
CAPRIN2	6	0.166667	0.166667	0	0	0	0	0.166667	0.166667	0	0	0.166667	0.166667	4_1_2_Cell Cycle	Signaling - Cell fates	Signaling	Cytosol	['Class1', 'Class2', 'Class7', 'Class8', 'Class11', 'Class12']
CAPZA2	1	0	0	0	0	0	0	1	0	0	0	0	0	1_15_1_Actin	Cytoskeleton	Cytoskeleton	Microfilaments (Actin)	['Class7']
CAPZB	1	0	0	0	0	0	0	1	0	0	0	0	0	1_15_1_Actin	Cytoskeleton	Cytoskeleton	Microfilaments (Actin)	['Class7']
CARD11	9	0.111111	0.111111	0	0	0	0.111111	0.111111	0.111111	0.111111	0.111111	0.111111	0.111111	4_2_Programmed Cell Death	Cell death	Signaling	Cytosol	['Class1', 'Class2', 'Class6', 'Class7', 'Class8', 'Class9', 'Class10', 'Class11', 'Class12']
CARTPT	1	0	0	0	0	0	1	0	0	0	0	0	0	3_2_7_Signaling by Leptin	Signaling - Cell fates	Signaling	EXTRACELLULAR	['Class6']
CASK	6	0.166667	0.166667	0	0	0	0	0.166667	0.166667	0	0	0.166667	0.166667	1_26_44_calcium/calmodulin dependent protein kinase	Protein kinases	Signaling	Nucleus	['Class1', 'Class2', 'Class7', 'Class8', 'Class11', 'Class12']
CASP1	9	0.111111	0.111111	0	0	0	0.111111	0.111111	0.111111	0.111111	0.111111	0.111111	0.111111	4_2_Programmed Cell Death	Cell death	Signaling	Cytosol	['Class1', 'Class2', 'Class6', 'Class7', 'Class8', 'Class9', 'Class10', 'Class11', 'Class12']
CASP8	8	0.125	0.125	0	0	0	0	0.125	0.125	0.125	0.125	0.125	0.125	4_2_Programmed Cell Death	Cell death	Signaling	Cytosol	['Class1', 'Class2', 'Class7', 'Class8', 'Class9', 'Class10', 'Class11', 'Class12']
CAV1	8	0.125	0.125	0	0	0	0	0.125	0.125	0.125	0.125	0.125	0.125	1_26_29_adapters/scaffolds	Adapters/scaffolds	Signaling	Cell membrane	['Class1', 'Class2', 'Class7', 'Class8', 'Class9', 'Class10', 'Class11', 'Class12']
CAV2	9	0.111111	0.111111	0	0.111111	0	0.111111	0.111111	0.111111	0	0.111111	0.111111	0.111111	1_26_29_adapters/scaffolds	Adapters/scaffolds	Signaling	Cell membrane	['Class1', 'Class2', 'Class4', 'Class6', 'Class7', 'Class8', 'Class10', 'Class11', 'Class12']
CAV3	9	0.111111	0.111111	0	0	0	0.111111	0.111111	0.111111	0.111111	0.111111	0.111111	0.111111	1_26_29_adapters/scaffolds	Adapters/scaffolds	Signaling	Golgi apparatus	['Class1', 'Class2', 'Class6', 'Class7', 'Class8', 'Class9', 'Class10', 'Class11', 'Class12']
CBL	10	0.1	0.1	0	0.1	0	0.1	0.1	0.1	0.1	0.1	0.1	0.1	1_8_6_Protein ubiquitination	Post-translational protein modification	Protein translation, folding, modification & degradation	Cytosol	['Class1', 'Class2', 'Class4', 'Class6', 'Class7', 'Class8', 'Class9', 'Class10', 'Class11', 'Class12']
CBLB	10	0.1	0.1	0	0.1	0	0.1	0.1	0.1	0.1	0.1	0.1	0.1	1_8_6_Protein ubiquitination	Post-translational protein modification	Protein translation, folding, modification & degradation	Cytosol	['Class1', 'Class2', 'Class4', 'Class6', 'Class7', 'Class8', 'Class9', 'Class10', 'Class11', 'Class12']
CBLC	7	0.142857	0.142857	0	0	0	0	0.142857	0.142857	0	0.142857	0.142857	0.142857	1_8_6_Protein ubiquitination	Post-translational protein modification	Protein translation, folding, modification & degradation	Cytosol	['Class1', 'Class2', 'Class7', 'Class8', 'Class10', 'Class11', 'Class12']
CBY1	4	0.25	0.25	0	0	0	0	0.25	0	0	0	0	0.25	1_5_2_Transcription factors	Transcription & transcription factors	Transcription	Nucleus	['Class1', 'Class2', 'Class7', 'Class12']
CCDC136	1	0	0	0	0	0	0	0	1	0	0	0	0	3_10_Reproduction	Reproduction	Other	Nucleus	['Class8']
CCDC22	3	0.333333	0	0	0	0	0	0	0.333333	0	0	0	0.333333	1_8_11_Neddylation	Post-translational protein modification	Protein translation, folding, modification & degradation	Vesicles	['Class1', 'Class8', 'Class12']
CCDC6	1	0	0	0	0	0	0	0	1	0	0	0	0	1_26_45_coiled-coil domain containing	Signaling - Other	Signaling	Cytosol	['Class8']
CCDC96	1	0	1	0	0	0	0	0	0	0	0	0	0	1_26_45_coiled-coil domain containing	Signaling - Other	Signaling	Microtubules	['Class2']
CCKAR	6	0.166667	0.166667	0	0	0	0	0.166667	0.166667	0.166667	0	0	0.166667	3_6_18_Cholecystokinin receptors	Hormones	Signaling	Cell membrane	['Class1', 'Class2', 'Class7', 'Class8', 'Class9', 'Class12']
CCKBR	7	0.142857	0.142857	0	0	0	0.142857	0.142857	0.142857	0	0	0.142857	0.142857	3_6_18_Cholecystokinin receptors	Hormones	Signaling	Cell membrane	['Class1', 'Class2', 'Class6', 'Class7', 'Class8', 'Class11', 'Class12']
CCL25	1	0	0	0	0	0	1	0	0	0	0	0	0	3_5_3_Cytokine Signaling in Immune system	GPCR signaling	Signaling	EXTRACELLULAR	['Class6']
CCN3	8	0	0.125	0	0	0	0.125	0.125	0.125	0.125	0.125	0.125	0.125	3_2_30_Mitogens and growth factors	Signaling - Cell fates	Signaling	EXTRACELLULAR	['Class2', 'Class6', 'Class7', 'Class8', 'Class9', 'Class10', 'Class11', 'Class12']
CCN5	3	0.333333	0	0	0	0	0	0	0.333333	0	0	0	0.333333	3_4_Cell_cell_junctions_adhesion	Cell_cell_junctions_adhesion	Cell junction & adhesion	Cell-cell-junctions	['Class1', 'Class8', 'Class12']
CCNA2	9	0.111111	0.111111	0	0	0	0.111111	0.111111	0.111111	0.111111	0.111111	0.111111	0.111111	4_1_2_Cell Cycle	Signaling - Cell fates	Signaling	Nucleus	['Class1', 'Class2', 'Class6', 'Class7', 'Class8', 'Class9', 'Class10', 'Class11', 'Class12']
CCNB1	6	0.166667	0.166667	0	0	0	0	0.166667	0.166667	0	0	0.166667	0.166667	4_1_2_Cell Cycle	Signaling - Cell fates	Signaling	Nucleus	['Class1', 'Class2', 'Class7', 'Class8', 'Class11', 'Class12']
CCNB2	3	0.333333	0.333333	0	0	0	0	0	0	0	0	0	0.333333	4_1_2_Cell Cycle	Signaling - Cell fates	Signaling	Nucleus	['Class1', 'Class2', 'Class12']
CCNB3	3	0.333333	0.333333	0	0	0	0	0	0	0	0	0	0.333333	4_1_2_Cell Cycle	Signaling - Cell fates	Signaling	Nucleus	['Class1', 'Class2', 'Class12']
CCNC	5	0.2	0.2	0	0	0	0	0.2	0.2	0	0	0	0.2	4_1_2_Cell Cycle	Signaling - Cell fates	Signaling	Nucleus	['Class1', 'Class2', 'Class7', 'Class8', 'Class12']
CCND1	9	0.111111	0.111111	0	0.111111	0	0	0.111111	0.111111	0.111111	0.111111	0.111111	0.111111	4_1_2_Cell Cycle	Signaling - Cell fates	Signaling	Nucleus	['Class1', 'Class2', 'Class4', 'Class7', 'Class8', 'Class9', 'Class10', 'Class11', 'Class12']
CCND2	3	0.333333	0.333333	0	0	0	0	0	0	0	0	0	0.333333	4_1_2_Cell Cycle	Signaling - Cell fates	Signaling	Nucleus	['Class1', 'Class2', 'Class12']
CCND3	9	0.111111	0.111111	0	0	0	0.111111	0.111111	0.111111	0.111111	0.111111	0.111111	0.111111	4_1_2_Cell Cycle	Signaling - Cell fates	Signaling	Nucleus	['Class1', 'Class2', 'Class6', 'Class7', 'Class8', 'Class9', 'Class10', 'Class11', 'Class12']
CCNE1	7	0.142857	0.142857	0	0	0	0	0.142857	0.142857	0.142857	0	0.142857	0.142857	4_1_2_Cell Cycle	Signaling - Cell fates	Signaling	Nucleus	['Class1', 'Class2', 'Class7', 'Class8', 'Class9', 'Class11', 'Class12']
CCNE2	2	0.5	0	0	0	0	0	0	0	0	0	0	0.5	4_1_2_Cell Cycle	Signaling - Cell fates	Signaling	Nucleus	['Class1', 'Class12']
CCNF	6	0.166667	0.166667	0	0	0	0	0.166667	0.166667	0	0	0.166667	0.166667	4_1_2_Cell Cycle	Signaling - Cell fates	Signaling	Nucleus	['Class1', 'Class2', 'Class7', 'Class8', 'Class11', 'Class12']
CCNG1	2	0.5	0	0	0	0	0	0	0	0	0	0	0.5	4_1_2_Cell Cycle	Signaling - Cell fates	Signaling	Nucleus	['Class1', 'Class12']
CCNG2	9	0.111111	0.111111	0	0	0	0.111111	0.111111	0.111111	0.111111	0.111111	0.111111	0.111111	4_1_2_Cell Cycle	Signaling - Cell fates	Signaling	Nucleus	['Class1', 'Class2', 'Class6', 'Class7', 'Class8', 'Class9', 'Class10', 'Class11', 'Class12']
CCNH	3	0.333333	0	0	0	0	0	0.333333	0	0	0	0	0.333333	4_1_2_Cell Cycle	Signaling - Cell fates	Signaling	Nucleus	['Class1', 'Class7', 'Class12']
CCNI	3	0.333333	0	0	0	0	0	0.333333	0	0	0	0	0.333333	4_1_2_Cell Cycle	Signaling - Cell fates	Signaling	Nucleus	['Class1', 'Class7', 'Class12']
CCNI2	5	0.2	0.2	0	0	0	0	0.2	0.2	0	0	0	0.2	4_1_2_Cell Cycle	Signaling - Cell fates	Signaling	Nucleus	['Class1', 'Class2', 'Class7', 'Class8', 'Class12']
CCNJ	3	0.333333	0.333333	0	0	0	0	0	0	0	0	0	0.333333	4_1_2_Cell Cycle	Signaling - Cell fates	Signaling	Nucleus	['Class1', 'Class2', 'Class12']
CCNJL	9	0.111111	0.111111	0	0	0	0.111111	0.111111	0.111111	0.111111	0.111111	0.111111	0.111111	4_1_2_Cell Cycle	Signaling - Cell fates	Signaling	Nucleus	['Class1', 'Class2', 'Class6', 'Class7', 'Class8', 'Class9', 'Class10', 'Class11', 'Class12']
CCNK	9	0.111111	0.111111	0	0	0	0.111111	0.111111	0.111111	0.111111	0.111111	0.111111	0.111111	4_1_2_Cell Cycle	Signaling - Cell fates	Signaling	Nucleus	['Class1', 'Class2', 'Class6', 'Class7', 'Class8', 'Class9', 'Class10', 'Class11', 'Class12']
CCNL1	2	0.5	0	0	0	0	0	0	0	0	0	0	0.5	4_1_2_Cell Cycle	Signaling - Cell fates	Signaling	Nucleus	['Class1', 'Class12']
CCNL2	2	0.5	0	0	0	0	0	0	0	0	0	0	0.5	4_1_2_Cell Cycle	Signaling - Cell fates	Signaling	Nucleus	['Class1', 'Class12']
CCNO	2	0.5	0	0	0	0	0	0	0	0	0	0	0.5	4_1_2_Cell Cycle	Signaling - Cell fates	Signaling	Nucleus	['Class1', 'Class12']
CCNQ	6	0.166667	0.166667	0	0	0	0	0.166667	0.166667	0	0	0.166667	0.166667	4_1_2_Cell Cycle	Signaling - Cell fates	Signaling	Nucleus	['Class1', 'Class2', 'Class7', 'Class8', 'Class11', 'Class12']
CCNT1	5	0.2	0.2	0	0	0	0	0.2	0.2	0	0	0	0.2	4_1_2_Cell Cycle	Signaling - Cell fates	Signaling	Nucleus	['Class1', 'Class2', 'Class7', 'Class8', 'Class12']
CCNT2	3	0.333333	0.333333	0	0	0	0	0	0	0	0	0	0.333333	4_1_2_Cell Cycle	Signaling - Cell fates	Signaling	Nucleus	['Class1', 'Class2', 'Class12']
CCNY	9	0.111111	0.111111	0	0	0	0.111111	0.111111	0.111111	0.111111	0.111111	0.111111	0.111111	4_1_2_Cell Cycle	Signaling - Cell fates	Signaling	Nucleus	['Class1', 'Class2', 'Class6', 'Class7', 'Class8', 'Class9', 'Class10', 'Class11', 'Class12']
CCNYL1	6	0.166667	0.166667	0	0	0	0	0.166667	0.166667	0	0	0.166667	0.166667	4_1_2_Cell Cycle	Signaling - Cell fates	Signaling	Nucleus	['Class1', 'Class2', 'Class7', 'Class8', 'Class11', 'Class12']
CCR10	5	0.2	0.2	0	0	0	0.2	0.2	0	0	0	0	0.2	3_5_3_Cytokine Signaling in Immune system	GPCR signaling	Signaling	Cell membrane	['Class1', 'Class2', 'Class6', 'Class7', 'Class12']
CCR5	6	0.166667	0.166667	0	0	0	0	0.166667	0.166667	0	0	0.166667	0.166667	3_5_3_Cytokine Signaling in Immune system	GPCR signaling	Signaling	Cell membrane	['Class1', 'Class2', 'Class7', 'Class8', 'Class11', 'Class12']
CCT8L2	1	0	1	0	0	0	0	0	0	0	0	0	0	1_8_2_Protein folding	Protein folding & repair	Protein translation, folding, modification & degradation	Cytosol	['Class2']
CD19	10	0.1	0.1	0	0.1	0	0.1	0.1	0.1	0.1	0.1	0.1	0.1	3_5_1_Adaptive Immune System	Adaptive Immune System	Immune system & Inflammation	Cell membrane	['Class1', 'Class2', 'Class4', 'Class6', 'Class7', 'Class8', 'Class9', 'Class10', 'Class11', 'Class12']
CD2	7	0.142857	0.142857	0	0	0	0	0.142857	0.142857	0	0.142857	0.142857	0.142857	3_5_1_Adaptive Immune System	Adaptive Immune System	Immune system & Inflammation	Cell membrane	['Class1', 'Class2', 'Class7', 'Class8', 'Class10', 'Class11', 'Class12']
CD244	6	0.166667	0.166667	0	0	0	0	0.166667	0.166667	0	0	0.166667	0.166667	3_5_1_Adaptive Immune System	Adaptive Immune System	Immune system & Inflammation	Cell membrane	['Class1', 'Class2', 'Class7', 'Class8', 'Class11', 'Class12']
CD247	6	0.166667	0.166667	0	0	0	0	0.166667	0.166667	0	0	0.166667	0.166667	3_5_1_Adaptive Immune System	Adaptive Immune System	Immune system & Inflammation	Cell membrane	['Class1', 'Class2', 'Class7', 'Class8', 'Class11', 'Class12']
CD28	10	0.1	0.1	0	0.1	0	0.1	0.1	0.1	0.1	0.1	0.1	0.1	3_5_1_Adaptive Immune System	Adaptive Immune System	Immune system & Inflammation	Cell membrane	['Class1', 'Class2', 'Class4', 'Class6', 'Class7', 'Class8', 'Class9', 'Class10', 'Class11', 'Class12']
CD2AP	6	0.166667	0.166667	0	0	0	0	0.166667	0.166667	0	0	0.166667	0.166667	3_5_1_Adaptive Immune System	Adaptive Immune System	Immune system & Inflammation	Cell membrane	['Class1', 'Class2', 'Class7', 'Class8', 'Class11', 'Class12']
CD3D	1	0	0	0	0	0	0	0	0	0	1	0	0	3_5_1_Adaptive Immune System	Adaptive Immune System	Immune system & Inflammation	Cell membrane	['Class10']
CD3E	9	0.111111	0.111111	0	0	0	0.111111	0.111111	0.111111	0.111111	0.111111	0.111111	0.111111	3_5_1_Adaptive Immune System	Adaptive Immune System	Immune system & Inflammation	Cell membrane	['Class1', 'Class2', 'Class6', 'Class7', 'Class8', 'Class9', 'Class10', 'Class11', 'Class12']
CD4	9	0.111111	0.111111	0	0	0	0.111111	0.111111	0.111111	0.111111	0.111111	0.111111	0.111111	3_5_1_Adaptive Immune System	Adaptive Immune System	Immune system & Inflammation	Cell membrane	['Class1', 'Class2', 'Class6', 'Class7', 'Class8', 'Class9', 'Class10', 'Class11', 'Class12']
CD53	6	0.166667	0.166667	0	0	0	0	0.166667	0.166667	0	0	0.166667	0.166667	3_5_1_Adaptive Immune System	Adaptive Immune System	Immune system & Inflammation	Cell membrane	['Class1', 'Class2', 'Class7', 'Class8', 'Class11', 'Class12']
CD7	9	0.111111	0.111111	0	0	0	0.111111	0.111111	0.111111	0.111111	0.111111	0.111111	0.111111	3_5_1_Adaptive Immune System	Adaptive Immune System	Immune system & Inflammation	Cell membrane	['Class1', 'Class2', 'Class6', 'Class7', 'Class8', 'Class9', 'Class10', 'Class11', 'Class12']
CD79A	6	0.166667	0.166667	0	0	0	0	0.166667	0.166667	0	0	0.166667	0.166667	3_5_1_Adaptive Immune System	Adaptive Immune System	Immune system & Inflammation	Cell membrane	['Class1', 'Class2', 'Class7', 'Class8', 'Class11', 'Class12']
CD79B	7	0.142857	0.142857	0	0	0	0	0.142857	0.142857	0.142857	0	0.142857	0.142857	3_5_1_Adaptive Immune System	Adaptive Immune System	Immune system & Inflammation	Cell membrane	['Class1', 'Class2', 'Class7', 'Class8', 'Class9', 'Class11', 'Class12']
CD81	6	0.166667	0.166667	0	0	0	0	0.166667	0.166667	0	0	0.166667	0.166667	3_5_1_Adaptive Immune System	Adaptive Immune System	Immune system & Inflammation	Cell membrane	['Class1', 'Class2', 'Class7', 'Class8', 'Class11', 'Class12']
CDC16	1	0	1	0	0	0	0	0	0	0	0	0	0	4_1_2_Cell Cycle	Signaling - Cell fates	Signaling	Microtubules	['Class2']
CDC20	5	0.2	0.2	0	0	0	0	0.2	0.2	0	0	0	0.2	4_1_2_Cell Cycle	Signaling - Cell fates	Signaling	Microtubules	['Class1', 'Class2', 'Class7', 'Class8', 'Class12']
CDC20B	2	0.5	0	0	0	0	0	0	0	0	0	0	0.5	4_1_2_Cell Cycle	Signaling - Cell fates	Signaling	Nucleus	['Class1', 'Class12']
CDC34	6	0.166667	0.166667	0	0	0	0	0.166667	0.166667	0	0	0.166667	0.166667	4_1_2_Cell Cycle	Signaling - Cell fates	Signaling	Nucleus	['Class1', 'Class2', 'Class7', 'Class8', 'Class11', 'Class12']
CDC37	1	0	0	0	0	1	0	0	0	0	0	0	0	4_1_2_Cell Cycle	Signaling - Cell fates	Signaling	Cytosol	['Class5']
CDC40	4	0.25	0.25	0	0	0	0	0	0.25	0	0	0	0.25	4_1_2_Cell Cycle	Signaling - Cell fates	Signaling	Nucleus	['Class1', 'Class2', 'Class8', 'Class12']
CDC42	10	0.1	0.1	0	0.1	0	0.1	0.1	0.1	0.1	0.1	0.1	0.1	1_26_4_Rho	Rho GTPase and regulators	Signaling	Microfilaments (Actin)	['Class1', 'Class2', 'Class4', 'Class6', 'Class7', 'Class8', 'Class9', 'Class10', 'Class11', 'Class12']
CDC42BPA	9	0.111111	0.111111	0	0	0	0.111111	0.111111	0.111111	0.111111	0.111111	0.111111	0.111111	1_15_1_Actin	Cytoskeleton	Cytoskeleton	Microfilaments (Actin)	['Class1', 'Class2', 'Class6', 'Class7', 'Class8', 'Class9', 'Class10', 'Class11', 'Class12']
CDC42BPB	6	0.166667	0.166667	0	0	0	0	0.166667	0.166667	0	0	0.166667	0.166667	1_15_1_Actin	Cytoskeleton	Cytoskeleton	Microfilaments (Actin)	['Class1', 'Class2', 'Class7', 'Class8', 'Class11', 'Class12']
CDC42BPG	6	0.166667	0.166667	0	0	0	0	0.166667	0.166667	0	0	0.166667	0.166667	1_15_1_Actin	Cytoskeleton	Cytoskeleton	Microfilaments (Actin)	['Class1', 'Class2', 'Class7', 'Class8', 'Class11', 'Class12']
CDC42EP1	8	0.125	0.125	0	0	0	0	0.125	0.125	0.125	0.125	0.125	0.125	1_15_1_Actin	Cytoskeleton	Cytoskeleton	Microfilaments (Actin)	['Class1', 'Class2', 'Class7', 'Class8', 'Class9', 'Class10', 'Class11', 'Class12']
CDC42EP3	9	0.111111	0.111111	0	0	0	0.111111	0.111111	0.111111	0.111111	0.111111	0.111111	0.111111	1_15_1_Actin	Cytoskeleton	Cytoskeleton	Microfilaments (Actin)	['Class1', 'Class2', 'Class6', 'Class7', 'Class8', 'Class9', 'Class10', 'Class11', 'Class12']
CDC42SE2	6	0.166667	0.166667	0	0	0	0	0.166667	0.166667	0	0	0.166667	0.166667	1_15_1_Actin	Cytoskeleton	Cytoskeleton	Microfilaments (Actin)	['Class1', 'Class2', 'Class7', 'Class8', 'Class11', 'Class12']
CDC6	3	0.333333	0	0	0	0	0	0	0.333333	0	0	0	0.333333	4_1_2_Cell Cycle	Signaling - Cell fates	Signaling	Nucleus	['Class1', 'Class8', 'Class12']
CDC7	5	0.2	0.2	0	0	0	0	0.2	0.2	0	0	0	0.2	4_1_2_Cell Cycle	Signaling - Cell fates	Signaling	Nucleus	['Class1', 'Class2', 'Class7', 'Class8', 'Class12']
CDC73	4	0.25	0	0	0	0	0	0.25	0.25	0	0	0	0.25	4_1_2_Cell Cycle	Signaling - Cell fates	Signaling	Nucleus	['Class1', 'Class7', 'Class8', 'Class12']
CDH5	1	0	0	0	0	0	0	0	0	0	1	0	0	3_4_Cell_cell_junctions_adhesion	Cell_cell_junctions_adhesion	Cell junction & adhesion	Cell-cell-junctions	['Class10']
CDH8	1	0	0	0	0	0	0	0	0	0	1	0	0	3_4_Cell_cell_junctions_adhesion	Cell_cell_junctions_adhesion	Cell junction & adhesion	Cell-cell-junctions	['Class10']
CDK1	9	0.111111	0.111111	0	0	0	0.111111	0.111111	0.111111	0.111111	0.111111	0.111111	0.111111	4_1_2_Cell Cycle	Signaling - Cell fates	Signaling	Microtubules	['Class1', 'Class2', 'Class6', 'Class7', 'Class8', 'Class9', 'Class10', 'Class11', 'Class12']
CDK10	2	0.5	0	0	0	0	0	0	0	0	0	0	0.5	4_1_2_Cell Cycle	Signaling - Cell fates	Signaling	Cilia	['Class1', 'Class12']
CDK11A	2	0.5	0	0	0	0	0	0	0	0	0	0	0.5	4_1_2_Cell Cycle	Signaling - Cell fates	Signaling	Nucleus	['Class1', 'Class12']
CDK11B	6	0.166667	0.166667	0	0	0	0	0.166667	0.166667	0	0	0.166667	0.166667	4_1_2_Cell Cycle	Signaling - Cell fates	Signaling	Nucleus	['Class1', 'Class2', 'Class7', 'Class8', 'Class11', 'Class12']
CDK12	5	0.2	0.2	0	0	0	0	0.2	0.2	0	0	0	0.2	4_1_2_Cell Cycle	Signaling - Cell fates	Signaling	Nucleus	['Class1', 'Class2', 'Class7', 'Class8', 'Class12']
CDK13	5	0.2	0.2	0	0	0	0	0.2	0.2	0	0	0	0.2	4_1_2_Cell Cycle	Signaling - Cell fates	Signaling	Nucleus	['Class1', 'Class2', 'Class7', 'Class8', 'Class12']
CDK14	10	0.1	0.1	0	0.1	0	0.1	0.1	0.1	0.1	0.1	0.1	0.1	4_1_2_Cell Cycle	Signaling - Cell fates	Signaling	Nucleus	['Class1', 'Class2', 'Class4', 'Class6', 'Class7', 'Class8', 'Class9', 'Class10', 'Class11', 'Class12']
CDK15	6	0.166667	0.166667	0	0	0	0	0.166667	0.166667	0	0	0.166667	0.166667	4_1_2_Cell Cycle	Signaling - Cell fates	Signaling	Nucleus	['Class1', 'Class2', 'Class7', 'Class8', 'Class11', 'Class12']
CDK16	7	0.142857	0.142857	0	0	0	0.142857	0.142857	0.142857	0	0	0.142857	0.142857	4_1_2_Cell Cycle	Signaling - Cell fates	Signaling	Cell membrane	['Class1', 'Class2', 'Class6', 'Class7', 'Class8', 'Class11', 'Class12']
CDK17	5	0.2	0.2	0	0	0	0	0.2	0.2	0	0	0	0.2	4_1_2_Cell Cycle	Signaling - Cell fates	Signaling	Nucleus	['Class1', 'Class2', 'Class7', 'Class8', 'Class12']
CDK18	6	0.166667	0.166667	0	0	0	0	0.166667	0.166667	0	0	0.166667	0.166667	4_1_2_Cell Cycle	Signaling - Cell fates	Signaling	Microfilaments (Actin)	['Class1', 'Class2', 'Class7', 'Class8', 'Class11', 'Class12']
CDK19	6	0.166667	0.166667	0	0	0	0	0.166667	0.166667	0	0	0.166667	0.166667	4_1_2_Cell Cycle	Signaling - Cell fates	Signaling	Nucleus	['Class1', 'Class2', 'Class7', 'Class8', 'Class11', 'Class12']
CDK2	1	0	0	0	0	0	0	0	1	0	0	0	0	4_1_2_Cell Cycle	Signaling - Cell fates	Signaling	Nucleus	['Class8']
CDK20	2	0.5	0	0	0	0	0	0	0	0	0	0	0.5	4_1_2_Cell Cycle	Signaling - Cell fates	Signaling	Nucleus	['Class1', 'Class12']
CDK3	2	0.5	0	0	0	0	0	0	0	0	0	0	0.5	4_1_2_Cell Cycle	Signaling - Cell fates	Signaling	Cytosol	['Class1', 'Class12']
CDK4	9	0.111111	0.111111	0	0.111111	0	0	0.111111	0.111111	0.111111	0.111111	0.111111	0.111111	4_1_2_Cell Cycle	Signaling - Cell fates	Signaling	Nucleus	['Class1', 'Class2', 'Class4', 'Class7', 'Class8', 'Class9', 'Class10', 'Class11', 'Class12']
CDK5	10	0.1	0.1	0	0.1	0	0.1	0.1	0.1	0.1	0.1	0.1	0.1	4_1_2_Cell Cycle	Signaling - Cell fates	Signaling	Nucleus	['Class1', 'Class2', 'Class4', 'Class6', 'Class7', 'Class8', 'Class9', 'Class10', 'Class11', 'Class12']
CDK5R1	5	0.2	0.2	0	0	0	0	0.2	0.2	0	0	0	0.2	4_1_2_Cell Cycle	Signaling - Cell fates	Signaling	Nucleus	['Class1', 'Class2', 'Class7', 'Class8', 'Class12']
CDK6	6	0.166667	0.166667	0	0	0	0	0.166667	0.166667	0	0	0.166667	0.166667	4_1_2_Cell Cycle	Signaling - Cell fates	Signaling	Nucleus	['Class1', 'Class2', 'Class7', 'Class8', 'Class11', 'Class12']
CDK7	2	0.5	0	0	0	0	0	0	0	0	0	0	0.5	4_1_2_Cell Cycle	Signaling - Cell fates	Signaling	Nucleus	['Class1', 'Class12']
CDK8	8	0.125	0.125	0	0	0	0.125	0.125	0.125	0.125	0.125	0	0.125	4_1_2_Cell Cycle	Signaling - Cell fates	Signaling	Nucleus	['Class1', 'Class2', 'Class6', 'Class7', 'Class8', 'Class9', 'Class10', 'Class12']
CDK9	2	0.5	0	0	0	0	0	0	0	0	0	0	0.5	4_1_2_Cell Cycle	Signaling - Cell fates	Signaling	Nucleus	['Class1', 'Class12']
CDKL1	6	0.166667	0.166667	0	0	0	0	0.166667	0.166667	0	0	0.166667	0.166667	4_1_2_Cell Cycle	Signaling - Cell fates	Signaling	Nucleus	['Class1', 'Class2', 'Class7', 'Class8', 'Class11', 'Class12']
CDKL2	2	0.5	0	0	0	0	0	0	0	0	0	0	0.5	4_1_2_Cell Cycle	Signaling - Cell fates	Signaling	Nucleus	['Class1', 'Class12']
CDKL3	6	0.166667	0.166667	0	0	0	0	0.166667	0.166667	0	0	0.166667	0.166667	4_1_2_Cell Cycle	Signaling - Cell fates	Signaling	Nucleus	['Class1', 'Class2', 'Class7', 'Class8', 'Class11', 'Class12']
CDKL4	3	0.333333	0.333333	0	0	0	0	0	0	0	0	0	0.333333	4_1_2_Cell Cycle	Signaling - Cell fates	Signaling	Nucleus	['Class1', 'Class2', 'Class12']
CDKL5	6	0.166667	0.166667	0	0	0	0	0.166667	0.166667	0	0	0.166667	0.166667	4_1_2_Cell Cycle	Signaling - Cell fates	Signaling	Cilia	['Class1', 'Class2', 'Class7', 'Class8', 'Class11', 'Class12']
CDKN1C	2	0.5	0	0	0	0	0	0	0	0	0	0	0.5	4_1_2_Cell Cycle	Signaling - Cell fates	Signaling	Nucleus	['Class1', 'Class12']
CDO1	3	0.333333	0.333333	0	0	0	0	0	0	0	0	0	0.333333	1_7_Metabolism of amino acids and derivatives	Metabolism of amino acids and derivatives	Metabolism	Cytosol	['Class1', 'Class2', 'Class12']
CDRT1	2	0.5	0	0	0	0	0	0	0	0	0	0	0.5	UNKNOWN_Nucleus	Unknown	Unknown	Nucleus	['Class1', 'Class12']
CDS1	1	0	0	0	0	0	1	0	0	0	0	0	0	1_1_5_Phospholipid metabolism	Lipid & FA metabolism	Metabolism	Endoplasmic reticulum	['Class6']
CEBPB	1	0	0	0	0	0	0	0	1	0	0	0	0	1_5_2_Transcription factors	Transcription & transcription factors	Transcription	Nucleus	['Class8']
CELSR2	7	0.142857	0.142857	0	0	0	0.142857	0.142857	0.142857	0	0	0.142857	0.142857	3_6_6_Adhesion Class GPCRs	Cell_cell_junctions_adhesion	Cell junction & adhesion	Cell-cell-junctions	['Class1', 'Class2', 'Class6', 'Class7', 'Class8', 'Class11', 'Class12']
CELSR3	6	0.166667	0.166667	0	0	0	0.166667	0.166667	0.166667	0	0	0	0.166667	3_6_6_Adhesion Class GPCRs	Cell_cell_junctions_adhesion	Cell junction & adhesion	Cell-cell-junctions	['Class1', 'Class2', 'Class6', 'Class7', 'Class8', 'Class12']
CENPH	1	0	0	0	0	0	0	0	1	0	0	0	0	1_15_4_Tubulin	Cytoskeleton	Cytoskeleton	Microtubules	['Class8']
CEP72	1	0	0	0	0	0	0	0	1	0	0	0	0	1_15_4_Tubulin	Cytoskeleton	Cytoskeleton	Microtubules	['Class8']
CEP97	1	0	0	0	0	0	0	0	1	0	0	0	0	1_15_4_Tubulin	Cytoskeleton	Cytoskeleton	Microtubules	['Class8']
CFAP44	3	0.333333	0.333333	0	0	0	0	0	0	0	0	0	0.333333	1_16_Cilium assembly	Cytoskeleton	Cytoskeleton	Cilia	['Class1', 'Class2', 'Class12']
CFAP52	6	0.166667	0.166667	0	0	0	0	0.166667	0.166667	0	0	0.166667	0.166667	1_16_Cilium assembly	Cytoskeleton	Cytoskeleton	Cilia	['Class1', 'Class2', 'Class7', 'Class8', 'Class11', 'Class12']
CFAP57	5	0.2	0.2	0	0	0	0	0.2	0.2	0	0	0	0.2	1_16_Cilium assembly	Cytoskeleton	Cytoskeleton	Cilia	['Class1', 'Class2', 'Class7', 'Class8', 'Class12']
CFL1	4	0.25	0.25	0	0	0	0	0.25	0	0	0	0	0.25	1_15_1_Actin	Cytoskeleton	Cytoskeleton	Microfilaments (Actin)	['Class1', 'Class2', 'Class7', 'Class12']
CFLAR	8	0.125	0.125	0	0	0	0	0.125	0.125	0.125	0.125	0.125	0.125	4_2_Programmed Cell Death	Cell death	Signaling	Cytosol	['Class1', 'Class2', 'Class7', 'Class8', 'Class9', 'Class10', 'Class11', 'Class12']
CHAF1B	6	0.166667	0.166667	0	0	0	0	0.166667	0.166667	0	0	0.166667	0.166667	1_3_Chromatin organization	Chromatin organization	Chromatin organization & DNA repair	Chromatin	['Class1', 'Class2', 'Class7', 'Class8', 'Class11', 'Class12']
CHEK1	10	0.1	0.1	0	0.1	0	0.1	0.1	0.1	0.1	0.1	0.1	0.1	4_1_2_Cell Cycle	Signaling - Cell fates	Signaling	Microtubules	['Class1', 'Class2', 'Class4', 'Class6', 'Class7', 'Class8', 'Class9', 'Class10', 'Class11', 'Class12']
CHEK2	9	0.111111	0.111111	0	0	0	0.111111	0.111111	0.111111	0.111111	0.111111	0.111111	0.111111	4_1_2_Cell Cycle	Signaling - Cell fates	Signaling	Nucleus	['Class1', 'Class2', 'Class6', 'Class7', 'Class8', 'Class9', 'Class10', 'Class11', 'Class12']
CHMP3	7	0.142857	0.142857	0	0	0	0	0.142857	0.142857	0.142857	0	0.142857	0.142857	4_4_Macroautophagy	Signaling - Cell fates	Signaling	Vesicles	['Class1', 'Class2', 'Class7', 'Class8', 'Class9', 'Class11', 'Class12']
CHMP4A	7	0.142857	0.142857	0	0	0	0	0.142857	0.142857	0	0.142857	0.142857	0.142857	4_4_Macroautophagy	Signaling - Cell fates	Signaling	Vesicles	['Class1', 'Class2', 'Class7', 'Class8', 'Class10', 'Class11', 'Class12']
CHN1	5	0.2	0.2	0	0	0	0	0.2	0.2	0	0	0	0.2	1_26_6_Rho_GAP	Rho GTPase and regulators	Signaling	Cytosol	['Class1', 'Class2', 'Class7', 'Class8', 'Class12']
CHN2	6	0.166667	0.166667	0	0	0	0	0.166667	0.166667	0	0	0.166667	0.166667	1_26_6_Rho_GAP	Rho GTPase and regulators	Signaling	Nucleus	['Class1', 'Class2', 'Class7', 'Class8', 'Class11', 'Class12']
CHRDL1	1	0	0	0	0	0	1	0	0	0	0	0	0	3_2_14_Signaling by BMP	Signaling - Cell fates	Signaling	EXTRACELLULAR	['Class6']
CHRM2	6	0.166667	0.166667	0	0	0	0	0.166667	0.166667	0	0	0.166667	0.166667	3_6_4_Acetylcholine receptors (muscarinic)	Neuronal System_synapses_channels	Neuronal System_synapses_channels	Cell membrane	['Class1', 'Class2', 'Class7', 'Class8', 'Class11', 'Class12']
CHRM3	6	0.166667	0.166667	0	0	0	0	0.166667	0.166667	0	0	0.166667	0.166667	3_6_4_Acetylcholine receptors (muscarinic)	Neuronal System_synapses_channels	Neuronal System_synapses_channels	Cell membrane	['Class1', 'Class2', 'Class7', 'Class8', 'Class11', 'Class12']
CHRNA7	9	0.111111	0.111111	0	0	0	0.111111	0.111111	0.111111	0.111111	0.111111	0.111111	0.111111	3_3_Neuronal System_synapses_channels	Neuronal System_synapses_channels	Neuronal System_synapses_channels	Cell membrane	['Class1', 'Class2', 'Class6', 'Class7', 'Class8', 'Class9', 'Class10', 'Class11', 'Class12']
CHUK	9	0.111111	0.111111	0	0.111111	0	0	0.111111	0.111111	0.111111	0.111111	0.111111	0.111111	1_26_34_other_kinases	Protein kinases	Signaling	Nucleus	['Class1', 'Class2', 'Class4', 'Class7', 'Class8', 'Class9', 'Class10', 'Class11', 'Class12']
CIAO1	6	0.166667	0.166667	0	0	0	0	0.166667	0.166667	0	0	0.166667	0.166667	1_9_6_Cytosolic iron-sulfur cluster assembly	Mitochondria	Organelles	Mitochondria	['Class1', 'Class2', 'Class7', 'Class8', 'Class11', 'Class12']
CIAO2A	1	0	0	0	0	0	0	0	0	0	1	0	0	1_9_6_Cytosolic iron-sulfur cluster assembly	Mitochondria	Organelles	Mitochondria	['Class10']
CIC	3	0.333333	0	0	0	0	0	0	0.333333	0	0	0	0.333333	1_5_2_Transcription factors	Transcription & transcription factors	Transcription	Nucleus	['Class1', 'Class8', 'Class12']
CIDEB	7	0.142857	0.142857	0	0	0	0	0.142857	0.142857	0	0.142857	0.142857	0.142857	1_1_2_Lipid particle organization	Lipid & FA metabolism	Metabolism	Cytosol	['Class1', 'Class2', 'Class7', 'Class8', 'Class10', 'Class11', 'Class12']
CILK1	5	0.2	0.2	0	0	0	0	0.2	0.2	0	0	0	0.2	1_26_28_serine/threonine kinase	Protein kinases	Signaling	Nucleus	['Class1', 'Class2', 'Class7', 'Class8', 'Class12']
CIR1	5	0.2	0.2	0	0	0	0	0	0	0.2	0.2	0	0.2	1_6_3_Metabolism of mRNA	Metabolism of mRNA & Translation	Protein translation, folding, modification & degradation	Nucleus	['Class1', 'Class2', 'Class9', 'Class10', 'Class12']
CISH	6	0.166667	0.166667	0	0	0	0	0.166667	0.166667	0	0	0.166667	0.166667	3_5_3_Cytokine Signaling in Immune system	GPCR signaling	Signaling	Cytosol	['Class1', 'Class2', 'Class7', 'Class8', 'Class11', 'Class12']
CIT	8	0.125	0.125	0	0	0	0.125	0.125	0.125	0.125	0	0.125	0.125	1_26_28_serine/threonine kinase	Protein kinases	Signaling	Cytosol	['Class1', 'Class2', 'Class6', 'Class7', 'Class8', 'Class9', 'Class11', 'Class12']
CITED1	1	0	0	0	0	0	0	0	0	0	1	0	0	1_5_1_Transcription	Transcription & transcription factors	Transcription	Nucleus	['Class10']
CLEC16A	1	0	0	0	0	0	0	0	1	0	0	0	0	3_5_2_Innate Immune System	Innate Immune System	Immune system & Inflammation	Vesicles	['Class8']
CLIC1	9	0.111111	0.111111	0	0.111111	0	0.111111	0.111111	0.111111	0.111111	0	0.111111	0.111111	3_1_18_Chloride channel	Ion transporters	Metabolism	Cell membrane	['Class1', 'Class2', 'Class4', 'Class6', 'Class7', 'Class8', 'Class9', 'Class11', 'Class12']
CLINT1	1	0	1	0	0	0	0	0	0	0	0	0	0	1_13_Golgi Apparatus	Endoplasmic Reticulum & Golgi	Organelles	Golgi apparatus	['Class2']
CLK1	4	0.25	0	0	0	0	0	0.25	0.25	0	0	0	0.25	1_6_3_Metabolism of mRNA	Metabolism of mRNA & Translation	Protein translation, folding, modification & degradation	Nucleus	['Class1', 'Class7', 'Class8', 'Class12']
CLK2	3	0.333333	0	0	0	0	0	0	0.333333	0	0	0	0.333333	1_6_3_Metabolism of mRNA	Metabolism of mRNA & Translation	Protein translation, folding, modification & degradation	Nucleus	['Class1', 'Class8', 'Class12']
CLK3	6	0.166667	0.166667	0	0	0	0	0.166667	0.166667	0	0	0.166667	0.166667	1_6_3_Metabolism of mRNA	Metabolism of mRNA & Translation	Protein translation, folding, modification & degradation	Nucleus	['Class1', 'Class2', 'Class7', 'Class8', 'Class11', 'Class12']
CLK4	4	0.25	0.25	0	0	0	0	0.25	0	0	0	0	0.25	1_6_3_Metabolism of mRNA	Metabolism of mRNA & Translation	Protein translation, folding, modification & degradation	Nucleus	['Class1', 'Class2', 'Class7', 'Class12']
CLNK	6	0.166667	0.166667	0	0	0	0	0.166667	0.166667	0	0	0.166667	0.166667	3_5_1_Adaptive Immune System	Adaptive Immune System	Immune system & Inflammation	Vesicles	['Class1', 'Class2', 'Class7', 'Class8', 'Class11', 'Class12']
CLTC	7	0.142857	0.142857	0	0	0	0	0.142857	0.142857	0	0.142857	0.142857	0.142857	1_13_Golgi Apparatus	Endoplasmic Reticulum & Golgi	Organelles	Golgi apparatus	['Class1', 'Class2', 'Class7', 'Class8', 'Class10', 'Class11', 'Class12']
CLU	2	0	0	0	0	0	0.5	0	0.5	0	0	0	0	1_8_2_Protein folding	Protein folding & repair	Protein translation, folding, modification & degradation	EXTRACELLULAR	['Class6', 'Class8']
CNKSR1	8	0.125	0.125	0	0.125	0	0	0.125	0.125	0.125	0	0.125	0.125	1_26_29_adapters/scaffolds	Adapters/scaffolds	Signaling	Cytosol	['Class1', 'Class2', 'Class4', 'Class7', 'Class8', 'Class9', 'Class11', 'Class12']
CNKSR2	6	0.166667	0.166667	0	0	0	0	0.166667	0.166667	0	0	0.166667	0.166667	1_26_29_adapters/scaffolds	Adapters/scaffolds	Signaling	Cytosol	['Class1', 'Class2', 'Class7', 'Class8', 'Class11', 'Class12']
CNTD1	3	0.333333	0.333333	0	0	0	0	0	0	0	0	0	0.333333	4_1_2_Cell Cycle	Signaling - Cell fates	Signaling	Nucleus	['Class1', 'Class2', 'Class12']
CNTD2	5	0.2	0.2	0	0	0	0	0.2	0.2	0	0	0	0.2	4_1_2_Cell Cycle	Signaling - Cell fates	Signaling	Nucleus	['Class1', 'Class2', 'Class7', 'Class8', 'Class12']
CNTF	3	0.333333	0	0	0	0	0	0.333333	0	0	0	0	0.333333	3_5_3_Cytokine Signaling in Immune system	GPCR signaling	Signaling	EXTRACELLULAR	['Class1', 'Class7', 'Class12']
CNTFR	8	0.125	0.125	0	0.125	0	0.125	0.125	0.125	0	0	0.125	0.125	3_5_3_Cytokine Signaling in Immune system	GPCR signaling	Signaling	Cell membrane	['Class1', 'Class2', 'Class4', 'Class6', 'Class7', 'Class8', 'Class11', 'Class12']
CNTN1	7	0.142857	0.142857	0	0	0	0	0.142857	0.142857	0	0.142857	0.142857	0.142857	3_4_Cell_cell_junctions_adhesion	Cell_cell_junctions_adhesion	Cell junction & adhesion	Cell-cell-junctions	['Class1', 'Class2', 'Class7', 'Class8', 'Class10', 'Class11', 'Class12']
CNTN6	6	0.166667	0.166667	0	0	0	0	0.166667	0.166667	0	0	0.166667	0.166667	3_4_Cell_cell_junctions_adhesion	Cell_cell_junctions_adhesion	Cell junction & adhesion	Cell-cell-junctions	['Class1', 'Class2', 'Class7', 'Class8', 'Class11', 'Class12']
CNTNAP1	9	0.111111	0.111111	0	0	0	0.111111	0.111111	0.111111	0.111111	0.111111	0.111111	0.111111	3_4_Cell_cell_junctions_adhesion	Cell_cell_junctions_adhesion	Cell junction & adhesion	Cell-cell-junctions	['Class1', 'Class2', 'Class6', 'Class7', 'Class8', 'Class9', 'Class10', 'Class11', 'Class12']
COMMD5	1	0	0	0	0	0	0	0	0	0	1	0	0	1_8_11_Neddylation	Post-translational protein modification	Protein translation, folding, modification & degradation	Cytosol	['Class10']
COP1	6	0.166667	0.166667	0	0	0	0	0.166667	0.166667	0	0	0.166667	0.166667	1_8_6_Protein ubiquitination	Post-translational protein modification	Protein translation, folding, modification & degradation	Cytosol	['Class1', 'Class2', 'Class7', 'Class8', 'Class11', 'Class12']
COPA	6	0.166667	0.166667	0	0	0	0	0.166667	0.166667	0	0	0.166667	0.166667	1_13_Golgi Apparatus	Endoplasmic Reticulum & Golgi	Organelles	Golgi apparatus	['Class1', 'Class2', 'Class7', 'Class8', 'Class11', 'Class12']
COPB2	5	0.2	0.2	0	0	0	0	0.2	0.2	0	0	0	0.2	1_13_Golgi Apparatus	Endoplasmic Reticulum & Golgi	Organelles	Golgi apparatus	['Class1', 'Class2', 'Class7', 'Class8', 'Class12']
COPS2	7	0.142857	0.142857	0	0	0	0	0.142857	0.142857	0.142857	0.142857	0	0.142857	1_8_11_Neddylation	Post-translational protein modification	Protein translation, folding, modification & degradation	Cytosol	['Class1', 'Class2', 'Class7', 'Class8', 'Class9', 'Class10', 'Class12']
COPS3	6	0.166667	0.166667	0	0	0	0	0	0.166667	0.166667	0.166667	0	0.166667	1_8_11_Neddylation	Post-translational protein modification	Protein translation, folding, modification & degradation	Cytosol	['Class1', 'Class2', 'Class8', 'Class9', 'Class10', 'Class12']
COPS9	1	0	0	0	0	0	1	0	0	0	0	0	0	1_8_11_Neddylation	Post-translational protein modification	Protein translation, folding, modification & degradation	Cytosol	['Class6']
CORO1A	3	0.333333	0	0	0	0	0	0	0.333333	0	0	0	0.333333	1_15_1_Actin	Cytoskeleton	Cytoskeleton	Microfilaments (Actin)	['Class1', 'Class8', 'Class12']
CORO1C	5	0.2	0.2	0	0	0	0	0.2	0.2	0	0	0	0.2	1_15_1_Actin	Cytoskeleton	Cytoskeleton	Microfilaments (Actin)	['Class1', 'Class2', 'Class7', 'Class8', 'Class12']
CORO2A	6	0.166667	0.166667	0	0	0	0	0.166667	0.166667	0	0	0.166667	0.166667	1_15_1_Actin	Cytoskeleton	Cytoskeleton	Microfilaments (Actin)	['Class1', 'Class2', 'Class7', 'Class8', 'Class11', 'Class12']
CORO2B	6	0.166667	0.166667	0	0	0	0	0.166667	0.166667	0	0	0.166667	0.166667	1_15_1_Actin	Cytoskeleton	Cytoskeleton	Microfilaments (Actin)	['Class1', 'Class2', 'Class7', 'Class8', 'Class11', 'Class12']
CORO6	6	0.166667	0.166667	0	0	0	0	0.166667	0.166667	0	0	0.166667	0.166667	1_15_1_Actin	Cytoskeleton	Cytoskeleton	Microfilaments (Actin)	['Class1', 'Class2', 'Class7', 'Class8', 'Class11', 'Class12']
CORO7	6	0.166667	0.166667	0	0	0	0	0.166667	0.166667	0	0	0.166667	0.166667	1_15_1_Actin	Cytoskeleton	Cytoskeleton	Microfilaments (Actin)	['Class1', 'Class2', 'Class7', 'Class8', 'Class11', 'Class12']
CP	1	0	0	0	0	0	1	0	0	0	0	0	0	3_1_20_metal transporters	Ion transporters	Metabolism	EXTRACELLULAR	['Class6']
CRADD	6	0.166667	0.166667	0	0	0	0	0.166667	0.166667	0	0	0.166667	0.166667	4_2_Programmed Cell Death	Cell death	Signaling	Nucleus	['Class1', 'Class2', 'Class7', 'Class8', 'Class11', 'Class12']
CREB1	9	0.111111	0.111111	0	0	0	0.111111	0.111111	0.111111	0.111111	0.111111	0.111111	0.111111	1_5_2_Transcription factors	Transcription & transcription factors	Transcription	Nucleus	['Class1', 'Class2', 'Class6', 'Class7', 'Class8', 'Class9', 'Class10', 'Class11', 'Class12']
CREBBP	10	0.1	0.1	0	0.1	0	0.1	0.1	0.1	0.1	0.1	0.1	0.1	1_5_2_Transcription factors	Transcription & transcription factors	Transcription	Nucleus	['Class1', 'Class2', 'Class4', 'Class6', 'Class7', 'Class8', 'Class9', 'Class10', 'Class11', 'Class12']
CRK	10	0.1	0.1	0	0.1	0	0.1	0.1	0.1	0.1	0.1	0.1	0.1	1_26_29_adapters/scaffolds	Adapters/scaffolds	Signaling	Cytosol	['Class1', 'Class2', 'Class4', 'Class6', 'Class7', 'Class8', 'Class9', 'Class10', 'Class11', 'Class12']
CRKL	10	0.1	0.1	0	0.1	0	0.1	0.1	0.1	0.1	0.1	0.1	0.1	1_26_29_adapters/scaffolds	Adapters/scaffolds	Signaling	Cytosol	['Class1', 'Class2', 'Class4', 'Class6', 'Class7', 'Class8', 'Class9', 'Class10', 'Class11', 'Class12']
CRLF1	6	0.166667	0.166667	0	0	0	0	0.166667	0.166667	0	0	0.166667	0.166667	3_5_3_Cytokine Signaling in Immune system	GPCR signaling	Signaling	EXTRACELLULAR	['Class1', 'Class2', 'Class7', 'Class8', 'Class11', 'Class12']
CRLF2	3	0.333333	0.333333	0	0	0	0	0	0	0	0	0	0.333333	3_5_3_Cytokine Signaling in Immune system	GPCR signaling	Signaling	Cell membrane	['Class1', 'Class2', 'Class12']
CRYBA4	1	0	0	0	0	0	0	0	0	0	1	0	0	1_25_4_Cellular response to heat stress	Signaling - ROS/hypoxia, heat stress	Signaling	Cytosol	['Class10']
CRYL1	1	0	1	0	0	0	0	0	0	0	0	0	0	1_25_4_Cellular response to heat stress	Signaling - ROS/hypoxia, heat stress	Signaling	Cytosol	['Class2']
CSF1	6	0.166667	0.166667	0	0	0	0	0.166667	0.166667	0	0	0.166667	0.166667	3_2_15_Signaling by SCF-KIT	Signaling - Cell fates	Signaling	EXTRACELLULAR	['Class1', 'Class2', 'Class7', 'Class8', 'Class11', 'Class12']
CSF1R	10	0.1	0.1	0	0.1	0	0.1	0.1	0.1	0.1	0.1	0.1	0.1	3_2_15_Signaling by SCF-KIT	Signaling - Cell fates	Signaling	Cell membrane	['Class1', 'Class2', 'Class4', 'Class6', 'Class7', 'Class8', 'Class9', 'Class10', 'Class11', 'Class12']
CSF2	6	0.166667	0.166667	0	0	0	0	0.166667	0.166667	0	0	0.166667	0.166667	3_2_15_Signaling by SCF-KIT	Signaling - Cell fates	Signaling	EXTRACELLULAR	['Class1', 'Class2', 'Class7', 'Class8', 'Class11', 'Class12']
CSF2RA	9	0.111111	0.111111	0	0	0	0.111111	0.111111	0.111111	0.111111	0.111111	0.111111	0.111111	3_2_15_Signaling by SCF-KIT	Signaling - Cell fates	Signaling	Cell membrane	['Class1', 'Class2', 'Class6', 'Class7', 'Class8', 'Class9', 'Class10', 'Class11', 'Class12']
CSF2RB	8	0.125	0.125	0	0.125	0	0.125	0.125	0.125	0	0	0.125	0.125	3_2_15_Signaling by SCF-KIT	Signaling - Cell fates	Signaling	Cell membrane	['Class1', 'Class2', 'Class4', 'Class6', 'Class7', 'Class8', 'Class11', 'Class12']
CSF3	6	0.166667	0.166667	0	0	0	0	0.166667	0.166667	0	0	0.166667	0.166667	3_2_15_Signaling by SCF-KIT	Signaling - Cell fates	Signaling	EXTRACELLULAR	['Class1', 'Class2', 'Class7', 'Class8', 'Class11', 'Class12']
CSF3R	6	0.166667	0.166667	0	0.166667	0	0	0.166667	0	0	0.166667	0	0.166667	3_2_15_Signaling by SCF-KIT	Signaling - Cell fates	Signaling	Cell membrane	['Class1', 'Class2', 'Class4', 'Class7', 'Class10', 'Class12']
CSK	10	0.1	0.1	0	0.1	0	0.1	0.1	0.1	0.1	0.1	0.1	0.1	1_26_30_non-receptor tyrosine kinase	Protein kinases	Signaling	Cytosol	['Class1', 'Class2', 'Class4', 'Class6', 'Class7', 'Class8', 'Class9', 'Class10', 'Class11', 'Class12']
CSNK1A1	9	0.111111	0.111111	0	0	0	0.111111	0.111111	0.111111	0.111111	0.111111	0.111111	0.111111	1_26_34_other_kinases	Protein kinases	Signaling	Cytosol	['Class1', 'Class2', 'Class6', 'Class7', 'Class8', 'Class9', 'Class10', 'Class11', 'Class12']
CSNK1A1L	5	0.2	0	0	0.2	0	0	0.2	0.2	0	0	0	0.2	1_26_34_other_kinases	Protein kinases	Signaling	Nucleus	['Class1', 'Class4', 'Class7', 'Class8', 'Class12']
CSNK1D	8	0.125	0.125	0	0	0	0	0.125	0.125	0.125	0.125	0.125	0.125	1_26_34_other_kinases	Protein kinases	Signaling	Nucleus	['Class1', 'Class2', 'Class7', 'Class8', 'Class9', 'Class10', 'Class11', 'Class12']
CSNK1E	6	0.166667	0.166667	0	0	0	0	0.166667	0.166667	0	0	0.166667	0.166667	1_26_34_other_kinases	Protein kinases	Signaling	Nucleus	['Class1', 'Class2', 'Class7', 'Class8', 'Class11', 'Class12']
CSNK1G1	6	0.166667	0.166667	0	0	0	0	0.166667	0.166667	0	0	0.166667	0.166667	1_26_34_other_kinases	Protein kinases	Signaling	Cytosol	['Class1', 'Class2', 'Class7', 'Class8', 'Class11', 'Class12']
CSNK1G2	5	0.2	0.2	0	0	0	0	0.2	0.2	0	0	0	0.2	1_26_34_other_kinases	Protein kinases	Signaling	Vesicles	['Class1', 'Class2', 'Class7', 'Class8', 'Class12']
CSNK1G3	2	0.5	0	0	0	0	0	0	0	0	0	0	0.5	1_26_34_other_kinases	Protein kinases	Signaling	Cytosol	['Class1', 'Class12']
CSNK2A1	9	0.111111	0.111111	0	0	0	0.111111	0.111111	0.111111	0.111111	0.111111	0.111111	0.111111	1_26_34_other_kinases	Protein kinases	Signaling	Nucleus	['Class1', 'Class2', 'Class6', 'Class7', 'Class8', 'Class9', 'Class10', 'Class11', 'Class12']
CSNK2A2	9	0.111111	0.111111	0	0	0	0.111111	0.111111	0.111111	0.111111	0.111111	0.111111	0.111111	1_26_34_other_kinases	Protein kinases	Signaling	Nucleus	['Class1', 'Class2', 'Class6', 'Class7', 'Class8', 'Class9', 'Class10', 'Class11', 'Class12']
CSNK2B	10	0.1	0.1	0	0.1	0	0.1	0.1	0.1	0.1	0.1	0.1	0.1	1_26_34_other_kinases	Protein kinases	Signaling	Cytosol	['Class1', 'Class2', 'Class4', 'Class6', 'Class7', 'Class8', 'Class9', 'Class10', 'Class11', 'Class12']
CSPG4	8	0.125	0.125	0	0	0	0	0.125	0.125	0.125	0.125	0.125	0.125	1_17_Metabolism of carbohydrates	Carbohydrate metabolism	Metabolism	Cell membrane	['Class1', 'Class2', 'Class7', 'Class8', 'Class9', 'Class10', 'Class11', 'Class12']
CST4	1	0	0	0	0	0	1	0	0	0	0	0	0	1_8_17_Peptide hormone metabolism	Hormones	Signaling	EXTRACELLULAR	['Class6']
CSTF1	3	0.333333	0	0	0	0	0	0	0.333333	0	0	0	0.333333	1_6_3_Metabolism of mRNA	Metabolism of mRNA & Translation	Protein translation, folding, modification & degradation	Nucleus	['Class1', 'Class8', 'Class12']
CTBP1	9	0.111111	0.111111	0	0	0	0.111111	0.111111	0.111111	0.111111	0.111111	0.111111	0.111111	1_5_2_Transcription factors	Transcription & transcription factors	Transcription	Nucleus	['Class1', 'Class2', 'Class6', 'Class7', 'Class8', 'Class9', 'Class10', 'Class11', 'Class12']
CTDNEP1	4	0.25	0.25	0	0	0	0	0	0.25	0	0	0	0.25	4_1_2_Cell Cycle	Signaling - Cell fates	Signaling	Nucleus	['Class1', 'Class2', 'Class8', 'Class12']
CTDSP1	6	0.166667	0.166667	0	0	0	0	0.166667	0.166667	0	0	0.166667	0.166667	1_5_1_Transcription	Transcription & transcription factors	Transcription	Nucleus	['Class1', 'Class2', 'Class7', 'Class8', 'Class11', 'Class12']
CTDSP2	6	0.166667	0.166667	0	0	0	0	0.166667	0.166667	0	0	0.166667	0.166667	1_5_1_Transcription	Transcription & transcription factors	Transcription	Nucleus	['Class1', 'Class2', 'Class7', 'Class8', 'Class11', 'Class12']
CTF1	5	0.2	0.2	0	0	0	0	0.2	0.2	0	0	0	0.2	3_5_3_Cytokine Signaling in Immune system	GPCR signaling	Signaling	EXTRACELLULAR	['Class1', 'Class2', 'Class7', 'Class8', 'Class12']
CTNNB1	10	0.1	0.1	0	0.1	0	0.1	0.1	0.1	0.1	0.1	0.1	0.1	3_4_Cell_cell_junctions_adhesion	Cell_cell_junctions_adhesion	Cell junction & adhesion	Cell-cell-junctions	['Class1', 'Class2', 'Class4', 'Class6', 'Class7', 'Class8', 'Class9', 'Class10', 'Class11', 'Class12']
CTNND1	4	0.25	0.25	0	0	0	0	0.25	0	0	0	0	0.25	3_4_Cell_cell_junctions_adhesion	Cell_cell_junctions_adhesion	Cell junction & adhesion	Cell-cell-junctions	['Class1', 'Class2', 'Class7', 'Class12']
CTNND2	9	0.111111	0.111111	0	0	0	0.111111	0.111111	0.111111	0.111111	0.111111	0.111111	0.111111	3_4_Cell_cell_junctions_adhesion	Cell_cell_junctions_adhesion	Cell junction & adhesion	Cell-cell-junctions	['Class1', 'Class2', 'Class6', 'Class7', 'Class8', 'Class9', 'Class10', 'Class11', 'Class12']
CTSA	3	0.333333	0	0	0	0	0	0	0.333333	0	0	0	0.333333	2_1_1_Degradation of the extracellular matrix	ECM organisation	ECM organisation	EXTRACELLULAR	['Class1', 'Class8', 'Class12']
CUL1	9	0.111111	0.111111	0	0	0	0.111111	0.111111	0.111111	0.111111	0.111111	0.111111	0.111111	1_8_11_Neddylation	Post-translational protein modification	Protein translation, folding, modification & degradation	Cytosol	['Class1', 'Class2', 'Class6', 'Class7', 'Class8', 'Class9', 'Class10', 'Class11', 'Class12']
CUL3	5	0.2	0.2	0	0	0	0	0.2	0.2	0	0	0	0.2	1_8_11_Neddylation	Post-translational protein modification	Protein translation, folding, modification & degradation	Golgi apparatus	['Class1', 'Class2', 'Class7', 'Class8', 'Class12']
CXCL16	1	0	1	0	0	0	0	0	0	0	0	0	0	3_5_3_Cytokine Signaling in Immune system	GPCR signaling	Signaling	EXTRACELLULAR	['Class2']
CXCR2	5	0.2	0.2	0	0	0	0	0	0.2	0	0	0.2	0.2	3_5_3_Cytokine Signaling in Immune system	GPCR signaling	Signaling	Cell membrane	['Class1', 'Class2', 'Class8', 'Class11', 'Class12']
CXCR4	9	0.111111	0.111111	0	0.111111	0	0.111111	0.111111	0.111111	0.111111	0	0.111111	0.111111	3_5_3_Cytokine Signaling in Immune system	GPCR signaling	Signaling	Cell membrane	['Class1', 'Class2', 'Class4', 'Class6', 'Class7', 'Class8', 'Class9', 'Class11', 'Class12']
CYSRT1	1	0	0	1	0	0	0	0	0	0	0	0	0	UNKNOWN_Nuclear speckles	Unknown	Unknown	Nucleus	['Class3']
DAAM1	6	0.166667	0.166667	0	0	0	0	0.166667	0.166667	0	0	0.166667	0.166667	1_15_1_Actin	Cytoskeleton	Cytoskeleton	Microfilaments (Actin)	['Class1', 'Class2', 'Class7', 'Class8', 'Class11', 'Class12']
DAB1	6	0.166667	0.166667	0	0	0	0	0.166667	0.166667	0	0	0.166667	0.166667	3_9_Development	Developmental	Developmental	Cytosol	['Class1', 'Class2', 'Class7', 'Class8', 'Class11', 'Class12']
DAB2	8	0.125	0.125	0	0	0	0	0.125	0.125	0.125	0.125	0.125	0.125	3_9_Development	Developmental	Developmental	Nucleus	['Class1', 'Class2', 'Class7', 'Class8', 'Class9', 'Class10', 'Class11', 'Class12']
DACT2	6	0.166667	0.166667	0	0	0	0	0.166667	0.166667	0	0	0.166667	0.166667	3_2_11_Signaling by Wnt	Signaling - Cell fates	Signaling	Cytosol	['Class1', 'Class2', 'Class7', 'Class8', 'Class11', 'Class12']
DAG1	1	0	0	0	0	1	0	0	0	0	0	0	0	2_1_3_Non-integrin membrane-ECM interactions	ECM organisation	ECM organisation	EXTRACELLULAR	['Class5']
DAPK1	9	0.111111	0.111111	0	0	0	0.111111	0.111111	0.111111	0.111111	0.111111	0.111111	0.111111	4_2_Programmed Cell Death	Cell death	Signaling	Microtubules	['Class1', 'Class2', 'Class6', 'Class7', 'Class8', 'Class9', 'Class10', 'Class11', 'Class12']
DAPK2	6	0.166667	0.166667	0	0	0	0	0.166667	0.166667	0	0	0.166667	0.166667	4_2_Programmed Cell Death	Cell death	Signaling	Golgi apparatus	['Class1', 'Class2', 'Class7', 'Class8', 'Class11', 'Class12']
DAPK3	6	0.166667	0.166667	0	0	0	0	0.166667	0.166667	0	0	0.166667	0.166667	4_2_Programmed Cell Death	Cell death	Signaling	Nucleus	['Class1', 'Class2', 'Class7', 'Class8', 'Class11', 'Class12']
DAPP1	3	0.333333	0.333333	0	0	0	0	0	0	0	0	0	0.333333	3_5_1_Adaptive Immune System	Adaptive Immune System	Immune system & Inflammation	Cytosol	['Class1', 'Class2', 'Class12']
DAW1	6	0.166667	0.166667	0	0	0	0	0.166667	0.166667	0	0	0.166667	0.166667	1_15_2_Myosin_dynein_kinesin	Cytoskeleton	Cytoskeleton	Microtubules	['Class1', 'Class2', 'Class7', 'Class8', 'Class11', 'Class12']
DAXX	9	0.111111	0.111111	0	0	0	0.111111	0.111111	0.111111	0.111111	0.111111	0.111111	0.111111	4_2_Programmed Cell Death	Cell death	Signaling	Nucleus	['Class1', 'Class2', 'Class6', 'Class7', 'Class8', 'Class9', 'Class10', 'Class11', 'Class12']
DBH	2	0.5	0	0	0	0	0	0	0	0	0	0	0.5	1_7_Metabolism of amino acids and derivatives	Metabolism of amino acids and derivatives	Metabolism	EXTRACELLULAR	['Class1', 'Class12']
DBN1	3	0.333333	0	0	0	0	0	0	0.333333	0	0	0	0.333333	1_15_1_Actin	Cytoskeleton	Cytoskeleton	Vesicles	['Class1', 'Class8', 'Class12']
DBNL	6	0.166667	0.166667	0	0	0	0.166667	0.166667	0.166667	0	0	0	0.166667	1_15_1_Actin	Cytoskeleton	Cytoskeleton	Vesicles	['Class1', 'Class2', 'Class6', 'Class7', 'Class8', 'Class12']
DBP	5	0.2	0.2	0	0	0	0	0.2	0.2	0	0	0	0.2	1_5_2_Transcription factors	Transcription & transcription factors	Transcription	Nucleus	['Class1', 'Class2', 'Class7', 'Class8', 'Class12']
DCAF10	3	0.333333	0.333333	0	0	0	0	0	0	0	0	0	0.333333	1_8_11_Neddylation	Post-translational protein modification	Protein translation, folding, modification & degradation	Nucleus	['Class1', 'Class2', 'Class12']
DCAF11	4	0.25	0.25	0	0	0	0	0.25	0	0	0	0	0.25	1_8_11_Neddylation	Post-translational protein modification	Protein translation, folding, modification & degradation	Nucleus	['Class1', 'Class2', 'Class7', 'Class12']
DCAF12	6	0.166667	0.166667	0	0	0	0	0.166667	0.166667	0	0	0.166667	0.166667	1_8_11_Neddylation	Post-translational protein modification	Protein translation, folding, modification & degradation	Microtubules	['Class1', 'Class2', 'Class7', 'Class8', 'Class11', 'Class12']
DCAF13	3	0.333333	0.333333	0	0	0	0	0	0	0	0	0	0.333333	1_8_11_Neddylation	Post-translational protein modification	Protein translation, folding, modification & degradation	Nucleus	['Class1', 'Class2', 'Class12']
DCAF4	5	0.2	0.2	0	0	0	0	0.2	0.2	0	0	0	0.2	1_8_11_Neddylation	Post-translational protein modification	Protein translation, folding, modification & degradation	Nucleus	['Class1', 'Class2', 'Class7', 'Class8', 'Class12']
DCAF4L1	3	0.333333	0	0	0	0	0	0	0.333333	0	0	0	0.333333	1_8_11_Neddylation	Post-translational protein modification	Protein translation, folding, modification & degradation	Vesicles	['Class1', 'Class8', 'Class12']
DCAF5	9	0.111111	0.111111	0	0	0	0.111111	0.111111	0.111111	0.111111	0.111111	0.111111	0.111111	1_8_11_Neddylation	Post-translational protein modification	Protein translation, folding, modification & degradation	Nucleus	['Class1', 'Class2', 'Class6', 'Class7', 'Class8', 'Class9', 'Class10', 'Class11', 'Class12']
DCAF6	5	0.2	0.2	0	0	0	0	0.2	0.2	0	0	0	0.2	1_8_11_Neddylation	Post-translational protein modification	Protein translation, folding, modification & degradation	Nucleus	['Class1', 'Class2', 'Class7', 'Class8', 'Class12']
DCAF7	2	0.5	0	0	0	0	0	0	0	0	0	0	0.5	1_8_11_Neddylation	Post-translational protein modification	Protein translation, folding, modification & degradation	Nucleus	['Class1', 'Class12']
DCAF8	6	0.166667	0.166667	0	0	0	0	0.166667	0.166667	0	0	0.166667	0.166667	1_8_11_Neddylation	Post-translational protein modification	Protein translation, folding, modification & degradation	Nucleus	['Class1', 'Class2', 'Class7', 'Class8', 'Class11', 'Class12']
DCLK1	6	0.166667	0.166667	0	0	0	0	0.166667	0.166667	0	0	0.166667	0.166667	1_26_28_serine/threonine kinase	Protein kinases	Signaling	Cell membrane	['Class1', 'Class2', 'Class7', 'Class8', 'Class11', 'Class12']
DCLK2	6	0.166667	0.166667	0	0	0	0	0.166667	0.166667	0	0	0.166667	0.166667	1_26_28_serine/threonine kinase	Protein kinases	Signaling	Microtubules	['Class1', 'Class2', 'Class7', 'Class8', 'Class11', 'Class12']
DCLK3	2	0.5	0	0	0	0	0	0	0	0	0	0	0.5	1_26_28_serine/threonine kinase	Protein kinases	Signaling	Nucleus	['Class1', 'Class12']
DCTN2	3	0.333333	0	0	0	0	0	0	0.333333	0	0	0	0.333333	1_15_2_Myosin_dynein_kinesin	Cytoskeleton	Cytoskeleton	Microtubules	['Class1', 'Class8', 'Class12']
DDB2	3	0.333333	0	0	0	0	0.333333	0	0	0	0	0	0.333333	1_4_DNA Repair	DNA Repair	Chromatin organization & DNA repair	Nucleus	['Class1', 'Class6', 'Class12']
DDIT3	8	0.125	0.125	0	0	0	0	0.125	0.125	0.125	0.125	0.125	0.125	1_4_DNA Repair	DNA Repair	Chromatin organization & DNA repair	Nucleus	['Class1', 'Class2', 'Class7', 'Class8', 'Class9', 'Class10', 'Class11', 'Class12']
DDR1	7	0.142857	0.142857	0	0.142857	0	0	0.142857	0.142857	0.142857	0	0	0.142857	2_1_3_Non-integrin membrane-ECM interactions	ECM organisation	ECM organisation	EXTRACELLULAR	['Class1', 'Class2', 'Class4', 'Class7', 'Class8', 'Class9', 'Class12']
DDR2	7	0.142857	0.142857	0	0	0	0	0.142857	0.142857	0	0.142857	0.142857	0.142857	2_1_3_Non-integrin membrane-ECM interactions	ECM organisation	ECM organisation	EXTRACELLULAR	['Class1', 'Class2', 'Class7', 'Class8', 'Class10', 'Class11', 'Class12']
DDX41	3	0.333333	0	0	0	0	0	0	0.333333	0	0	0	0.333333	1_6_3_Metabolism of mRNA	Metabolism of mRNA & Translation	Protein translation, folding, modification & degradation	Nucleus	['Class1', 'Class8', 'Class12']
DDX6	1	0	0	0	0	0	0	0	0	1	0	0	0	1_6_3_Metabolism of mRNA	Metabolism of mRNA & Translation	Protein translation, folding, modification & degradation	Cytosol	['Class9']
DENND3	6	0.166667	0.166667	0	0	0	0	0.166667	0.166667	0	0	0.166667	0.166667	1_26_8_Rab_GEF	Rab GTPase and regulators	Signaling	Cytosol	['Class1', 'Class2', 'Class7', 'Class8', 'Class11', 'Class12']
DFFA	9	0.111111	0.111111	0	0	0	0.111111	0.111111	0.111111	0.111111	0.111111	0.111111	0.111111	4_2_Programmed Cell Death	Cell death	Signaling	Nucleus	['Class1', 'Class2', 'Class6', 'Class7', 'Class8', 'Class9', 'Class10', 'Class11', 'Class12']
DFFB	7	0.142857	0.142857	0	0	0	0	0.142857	0.142857	0	0.142857	0.142857	0.142857	4_2_Programmed Cell Death	Cell death	Signaling	Nucleus	['Class1', 'Class2', 'Class7', 'Class8', 'Class10', 'Class11', 'Class12']
DHDH	1	0	0	0	0	0	0	0	0	0	1	0	0	1_17_Metabolism of carbohydrates	Carbohydrate metabolism	Metabolism	Nucleus	['Class10']
DHH	5	0.2	0.2	0	0	0	0	0.2	0.2	0	0	0	0.2	3_2_5_Signaling by Hedgehog	Signaling - Cell fates	Signaling	EXTRACELLULAR	['Class1', 'Class2', 'Class7', 'Class8', 'Class12']
DISP1	6	0.166667	0.166667	0	0	0	0	0.166667	0.166667	0	0	0.166667	0.166667	3_9_Development	Developmental	Developmental	Nucleus	['Class1', 'Class2', 'Class7', 'Class8', 'Class11', 'Class12']
DISP2	6	0.166667	0.166667	0	0	0	0	0.166667	0.166667	0	0	0.166667	0.166667	3_9_Development	Developmental	Developmental	Nucleus	['Class1', 'Class2', 'Class7', 'Class8', 'Class11', 'Class12']
DISP3	6	0.166667	0.166667	0	0	0	0	0.166667	0.166667	0	0	0.166667	0.166667	3_9_Development	Developmental	Developmental	Endoplasmic reticulum	['Class1', 'Class2', 'Class7', 'Class8', 'Class11', 'Class12']
DKK1	5	0.2	0.2	0	0	0	0	0.2	0.2	0	0	0	0.2	3_2_11_Signaling by Wnt	Signaling - Cell fates	Signaling	EXTRACELLULAR	['Class1', 'Class2', 'Class7', 'Class8', 'Class12']
DLG4	7	0.142857	0.142857	0	0	0	0	0.142857	0.142857	0.142857	0	0.142857	0.142857	1_26_29_adapters/scaffolds	Adapters/scaffolds	Signaling	Cell membrane	['Class1', 'Class2', 'Class7', 'Class8', 'Class9', 'Class11', 'Class12']
DLL1	6	0.166667	0.166667	0	0	0	0	0.166667	0.166667	0	0	0.166667	0.166667	3_2_12_Signaling by NOTCH	Signaling - Cell fates	Signaling	Cell membrane	['Class1', 'Class2', 'Class7', 'Class8', 'Class11', 'Class12']
DLL3	2	0.5	0	0	0	0	0	0	0	0	0	0	0.5	3_2_12_Signaling by NOTCH	Signaling - Cell fates	Signaling	Nucleus	['Class1', 'Class12']
DLL4	5	0.2	0.2	0	0	0	0	0.2	0.2	0	0	0	0.2	3_2_12_Signaling by NOTCH	Signaling - Cell fates	Signaling	Cell membrane	['Class1', 'Class2', 'Class7', 'Class8', 'Class12']
DMBT1	1	0	0	0	0	0	1	0	0	0	0	0	0	2_2_Surfactant metabolism	ECM organisation	ECM organisation	EXTRACELLULAR	['Class6']
DMD	9	0.111111	0.111111	0	0	0	0.111111	0.111111	0.111111	0.111111	0.111111	0.111111	0.111111	1_15_1_Actin	Cytoskeleton	Cytoskeleton	Cell-ECM-junctions	['Class1', 'Class2', 'Class6', 'Class7', 'Class8', 'Class9', 'Class10', 'Class11', 'Class12']
DMPK	6	0.166667	0.166667	0	0	0	0	0.166667	0.166667	0	0	0.166667	0.166667	1_26_28_serine/threonine kinase	Protein kinases	Signaling	Cytosol	['Class1', 'Class2', 'Class7', 'Class8', 'Class11', 'Class12']
DMWD	2	0.5	0	0	0	0	0	0	0	0	0	0	0.5	1_8_13_Deubiquitination	Post-translational protein modification	Protein translation, folding, modification & degradation	Nucleus	['Class1', 'Class12']
DMXL1	5	0.2	0.2	0	0	0	0	0.2	0.2	0	0	0	0.2	3_1_17_ATPase H+ transporting	Ion transporters	Metabolism	Vesicles	['Class1', 'Class2', 'Class7', 'Class8', 'Class12']
DMXL2	5	0.2	0.2	0	0	0	0	0.2	0.2	0	0	0	0.2	3_1_17_ATPase H+ transporting	Ion transporters	Metabolism	Vesicles	['Class1', 'Class2', 'Class7', 'Class8', 'Class12']
DNAI1	6	0.166667	0.166667	0	0	0	0	0.166667	0.166667	0	0	0.166667	0.166667	1_15_2_Myosin_dynein_kinesin	Cytoskeleton	Cytoskeleton	Microtubules	['Class1', 'Class2', 'Class7', 'Class8', 'Class11', 'Class12']
DNAI2	6	0.166667	0.166667	0	0	0	0	0.166667	0.166667	0	0	0.166667	0.166667	1_15_2_Myosin_dynein_kinesin	Cytoskeleton	Cytoskeleton	Microtubules	['Class1', 'Class2', 'Class7', 'Class8', 'Class11', 'Class12']
DNAJC6	1	0	1	0	0	0	0	0	0	0	0	0	0	1_25_4_Cellular response to heat stress	Signaling - ROS/hypoxia, heat stress	Signaling	Cytosol	['Class2']
DNER	9	0.111111	0.111111	0	0	0	0.111111	0.111111	0.111111	0.111111	0.111111	0.111111	0.111111	3_2_12_Signaling by NOTCH	Signaling - Cell fates	Signaling	Cell membrane	['Class1', 'Class2', 'Class6', 'Class7', 'Class8', 'Class9', 'Class10', 'Class11', 'Class12']
DNM2	9	0.111111	0.111111	0	0.111111	0	0.111111	0.111111	0.111111	0	0.111111	0.111111	0.111111	1_15_4_Tubulin	Cytoskeleton	Cytoskeleton	Microtubules	['Class1', 'Class2', 'Class4', 'Class6', 'Class7', 'Class8', 'Class10', 'Class11', 'Class12']
DNM3	1	0	0	0	0	0	0	0	0	1	0	0	0	1_15_4_Tubulin	Cytoskeleton	Cytoskeleton	Microtubules	['Class9']
DNTT	5	0.2	0.2	0	0	0	0	0.2	0.2	0	0	0	0.2	4_1_1_DNA Replication	DNA Replication	DNA Replication	Nucleus	['Class1', 'Class2', 'Class7', 'Class8', 'Class12']
DOK1	10	0.1	0.1	0	0.1	0	0.1	0.1	0.1	0.1	0.1	0.1	0.1	1_26_29_adapters/scaffolds	Adapters/scaffolds	Signaling	Cytosol	['Class1', 'Class2', 'Class4', 'Class6', 'Class7', 'Class8', 'Class9', 'Class10', 'Class11', 'Class12']
DOK2	6	0.166667	0.166667	0	0	0	0.166667	0.166667	0.166667	0	0	0	0.166667	1_26_29_adapters/scaffolds	Adapters/scaffolds	Signaling	Cytosol	['Class1', 'Class2', 'Class6', 'Class7', 'Class8', 'Class12']
DOK3	6	0.166667	0.166667	0	0	0	0	0.166667	0.166667	0	0	0.166667	0.166667	1_26_29_adapters/scaffolds	Adapters/scaffolds	Signaling	Cytosol	['Class1', 'Class2', 'Class7', 'Class8', 'Class11', 'Class12']
DOK4	8	0.125	0.125	0	0	0	0	0.125	0.125	0.125	0.125	0.125	0.125	1_26_29_adapters/scaffolds	Adapters/scaffolds	Signaling	Cytosol	['Class1', 'Class2', 'Class7', 'Class8', 'Class9', 'Class10', 'Class11', 'Class12']
DOK5	8	0.125	0.125	0	0	0	0	0.125	0.125	0.125	0.125	0.125	0.125	1_26_29_adapters/scaffolds	Adapters/scaffolds	Signaling	Cytosol	['Class1', 'Class2', 'Class7', 'Class8', 'Class9', 'Class10', 'Class11', 'Class12']
DOK6	9	0.111111	0.111111	0	0	0	0.111111	0.111111	0.111111	0.111111	0.111111	0.111111	0.111111	1_26_29_adapters/scaffolds	Adapters/scaffolds	Signaling	Cytosol	['Class1', 'Class2', 'Class6', 'Class7', 'Class8', 'Class9', 'Class10', 'Class11', 'Class12']
DOK7	6	0.166667	0.166667	0	0	0	0	0.166667	0.166667	0	0	0.166667	0.166667	1_26_29_adapters/scaffolds	Adapters/scaffolds	Signaling	Cytosol	['Class1', 'Class2', 'Class7', 'Class8', 'Class11', 'Class12']
DPH7	2	0.5	0	0	0	0	0	0	0	0	0	0	0.5	1_8_12_Gamma carboxylation, hypusine formation and arylsulfatase activation	Post-translational protein modification	Protein translation, folding, modification & degradation	Nucleus	['Class1', 'Class12']
DQX1	1	0	0	0	0	0	0	0	0	0	1	0	0	1_6_3_Metabolism of mRNA	Metabolism of mRNA & Translation	Protein translation, folding, modification & degradation	Nucleus	['Class10']
DRD2	6	0.166667	0.166667	0	0	0	0	0.166667	0.166667	0	0	0.166667	0.166667	3_6_22_Dopamine receptors	Neuronal System_synapses_channels	Neuronal System_synapses_channels	Cell membrane	['Class1', 'Class2', 'Class7', 'Class8', 'Class11', 'Class12']
DRD3	7	0.142857	0.142857	0	0.142857	0	0	0.142857	0.142857	0	0	0.142857	0.142857	3_6_22_Dopamine receptors	Neuronal System_synapses_channels	Neuronal System_synapses_channels	Cell membrane	['Class1', 'Class2', 'Class4', 'Class7', 'Class8', 'Class11', 'Class12']
DRP2	6	0.166667	0.166667	0	0	0	0	0.166667	0.166667	0	0	0.166667	0.166667	1_15_1_Actin	Cytoskeleton	Cytoskeleton	Cell-ECM-junctions	['Class1', 'Class2', 'Class7', 'Class8', 'Class11', 'Class12']
DSTYK	4	0.25	0.25	0	0	0	0	0.25	0	0	0	0	0.25	1_26_34_other_kinases	Protein kinases	Signaling	Cell membrane	['Class1', 'Class2', 'Class7', 'Class12']
DTL	6	0.166667	0.166667	0	0	0	0	0.166667	0.166667	0	0	0.166667	0.166667	1_8_11_Neddylation	Post-translational protein modification	Protein translation, folding, modification & degradation	Nucleus	['Class1', 'Class2', 'Class7', 'Class8', 'Class11', 'Class12']
DTX1	7	0.142857	0.142857	0	0.142857	0	0	0.142857	0.142857	0	0	0.142857	0.142857	1_8_6_Protein ubiquitination	Post-translational protein modification	Protein translation, folding, modification & degradation	Nucleus	['Class1', 'Class2', 'Class4', 'Class7', 'Class8', 'Class11', 'Class12']
DTX4	5	0.2	0.2	0	0	0	0	0.2	0.2	0	0	0	0.2	1_8_6_Protein ubiquitination	Post-translational protein modification	Protein translation, folding, modification & degradation	Cytosol	['Class1', 'Class2', 'Class7', 'Class8', 'Class12']
DUSP1	9	0.111111	0.111111	0	0	0	0.111111	0.111111	0.111111	0.111111	0.111111	0.111111	0.111111	1_26_10_dual specificity phosphatase	Protein phosphatases	Signaling	Nucleus	['Class1', 'Class2', 'Class6', 'Class7', 'Class8', 'Class9', 'Class10', 'Class11', 'Class12']
DUSP10	8	0.125	0.125	0	0	0	0	0.125	0.125	0.125	0.125	0.125	0.125	1_26_10_dual specificity phosphatase	Protein phosphatases	Signaling	Nucleus	['Class1', 'Class2', 'Class7', 'Class8', 'Class9', 'Class10', 'Class11', 'Class12']
DUSP16	7	0.142857	0.142857	0	0	0	0	0.142857	0.142857	0.142857	0	0.142857	0.142857	1_5_2_Transcription factors	Transcription & transcription factors	Transcription	Nucleus	['Class1', 'Class2', 'Class7', 'Class8', 'Class9', 'Class11', 'Class12']
DUSP19	4	0	0.25	0	0	0	0	0.25	0	0.25	0	0	0.25	1_26_10_dual specificity phosphatase	Protein phosphatases	Signaling	Nucleus	['Class2', 'Class7', 'Class9', 'Class12']
DUSP2	2	0.5	0	0	0	0	0	0	0	0	0	0	0.5	1_26_10_dual specificity phosphatase	Protein phosphatases	Signaling	Nucleus	['Class1', 'Class12']
DUSP21	1	0	1	0	0	0	0	0	0	0	0	0	0	1_26_10_dual specificity phosphatase	Protein phosphatases	Signaling	Nucleus	['Class2']
DUSP22	6	0.166667	0.166667	0	0	0	0	0.166667	0.166667	0.166667	0	0	0.166667	1_26_10_dual specificity phosphatase	Protein phosphatases	Signaling	Nucleus	['Class1', 'Class2', 'Class7', 'Class8', 'Class9', 'Class12']
DUSP3	6	0.166667	0.166667	0	0	0	0	0.166667	0.166667	0.166667	0	0	0.166667	1_26_10_dual specificity phosphatase	Protein phosphatases	Signaling	Nucleus	['Class1', 'Class2', 'Class7', 'Class8', 'Class9', 'Class12']
DUSP4	8	0.125	0.125	0	0	0	0	0.125	0.125	0.125	0.125	0.125	0.125	1_26_10_dual specificity phosphatase	Protein phosphatases	Signaling	Nucleus	['Class1', 'Class2', 'Class7', 'Class8', 'Class9', 'Class10', 'Class11', 'Class12']
DUSP5	9	0.111111	0.111111	0	0	0	0.111111	0.111111	0.111111	0.111111	0.111111	0.111111	0.111111	1_26_10_dual specificity phosphatase	Protein phosphatases	Signaling	Nucleus	['Class1', 'Class2', 'Class6', 'Class7', 'Class8', 'Class9', 'Class10', 'Class11', 'Class12']
DUSP6	7	0.142857	0.142857	0	0	0	0	0.142857	0.142857	0.142857	0	0.142857	0.142857	1_26_10_dual specificity phosphatase	Protein phosphatases	Signaling	Nucleus	['Class1', 'Class2', 'Class7', 'Class8', 'Class9', 'Class11', 'Class12']
DUSP9	6	0.166667	0.166667	0	0	0	0	0.166667	0.166667	0	0	0.166667	0.166667	1_26_10_dual specificity phosphatase	Protein phosphatases	Signaling	Endoplasmic reticulum	['Class1', 'Class2', 'Class7', 'Class8', 'Class11', 'Class12']
DVL1	8	0.125	0.125	0	0	0	0	0.125	0.125	0.125	0.125	0.125	0.125	3_2_11_Signaling by Wnt	Signaling - Cell fates	Signaling	Cytosol	['Class1', 'Class2', 'Class7', 'Class8', 'Class9', 'Class10', 'Class11', 'Class12']
DVL2	9	0.111111	0.111111	0	0	0	0.111111	0.111111	0.111111	0.111111	0.111111	0.111111	0.111111	3_2_11_Signaling by Wnt	Signaling - Cell fates	Signaling	Cytosol	['Class1', 'Class2', 'Class6', 'Class7', 'Class8', 'Class9', 'Class10', 'Class11', 'Class12']
DVL3	9	0.111111	0.111111	0	0	0	0.111111	0.111111	0.111111	0.111111	0.111111	0.111111	0.111111	3_2_11_Signaling by Wnt	Signaling - Cell fates	Signaling	Cytosol	['Class1', 'Class2', 'Class6', 'Class7', 'Class8', 'Class9', 'Class10', 'Class11', 'Class12']
DYNC1I1	5	0.2	0.2	0	0	0	0	0.2	0.2	0	0	0	0.2	1_15_2_Myosin_dynein_kinesin	Cytoskeleton	Cytoskeleton	Microtubules	['Class1', 'Class2', 'Class7', 'Class8', 'Class12']
DYNC1I2	2	0.5	0	0	0	0	0	0	0	0	0	0	0.5	1_15_2_Myosin_dynein_kinesin	Cytoskeleton	Cytoskeleton	Microtubules	['Class1', 'Class12']
DYRK1A	7	0.142857	0.142857	0	0	0	0	0.142857	0.142857	0.142857	0	0.142857	0.142857	1_26_34_other_kinases	Protein kinases	Signaling	Nucleus	['Class1', 'Class2', 'Class7', 'Class8', 'Class9', 'Class11', 'Class12']
DYRK1B	2	0.5	0	0	0	0	0	0	0	0	0	0	0.5	1_26_34_other_kinases	Protein kinases	Signaling	Nucleus	['Class1', 'Class12']
DYRK2	3	0.333333	0	0	0	0	0	0.333333	0	0	0	0	0.333333	1_26_34_other_kinases	Protein kinases	Signaling	Nucleus	['Class1', 'Class7', 'Class12']
DYRK3	5	0.2	0.2	0	0	0	0	0.2	0.2	0	0	0	0.2	1_26_34_other_kinases	Protein kinases	Signaling	Microtubules	['Class1', 'Class2', 'Class7', 'Class8', 'Class12']
DYRK4	5	0.2	0.2	0	0	0	0	0.2	0.2	0	0	0	0.2	1_26_34_other_kinases	Protein kinases	Signaling	Nucleus	['Class1', 'Class2', 'Class7', 'Class8', 'Class12']
ECT2	5	0.2	0.2	0	0	0	0	0.2	0.2	0	0	0	0.2	1_26_5_Rho_GEF	Rho GTPase and regulators	Signaling	Microtubules	['Class1', 'Class2', 'Class7', 'Class8', 'Class12']
EDA	1	0	0	0	0	0	0	0	1	0	0	0	0	3_5_3_Cytokine Signaling in Immune system	GPCR signaling	Signaling	EXTRACELLULAR	['Class8']
EDA2R	6	0.166667	0.166667	0	0	0	0.166667	0	0	0.166667	0.166667	0	0.166667	3_5_3_Cytokine Signaling in Immune system	GPCR signaling	Signaling	Cell membrane	['Class1', 'Class2', 'Class6', 'Class9', 'Class10', 'Class12']
EDNRB	3	0.333333	0.333333	0	0	0	0	0	0	0	0	0	0.333333	3_6_23_Endothelin receptors	GPCR signaling	Signaling	Cell membrane	['Class1', 'Class2', 'Class12']
EED	3	0.333333	0	0	0	0	0	0	0.333333	0	0	0	0.333333	1_3_Chromatin organization	Chromatin organization	Chromatin organization & DNA repair	Chromatin	['Class1', 'Class8', 'Class12']
EEF1A1	8	0.125	0.125	0	0.125	0	0	0.125	0.125	0.125	0	0.125	0.125	1_8_1_Translation	Metabolism of mRNA & Translation	Protein translation, folding, modification & degradation	Ribosomes	['Class1', 'Class2', 'Class4', 'Class7', 'Class8', 'Class9', 'Class11', 'Class12']
EEF1AKMT2	1	0	1	0	0	0	0	0	0	0	0	0	0	1_8_7_Protein methylation	Post-translational protein modification	Protein translation, folding, modification & degradation	Cytosol	['Class2']
EEF1AKMT3	2	0	0.5	0	0	0	0	0.5	0	0	0	0	0	1_8_7_Protein methylation	Post-translational protein modification	Protein translation, folding, modification & degradation	Microtubules	['Class2', 'Class7']
EEF1E1	6	0.166667	0.166667	0	0	0	0	0.166667	0.166667	0	0	0.166667	0.166667	1_8_1_Translation	Metabolism of mRNA & Translation	Protein translation, folding, modification & degradation	Ribosomes	['Class1', 'Class2', 'Class7', 'Class8', 'Class11', 'Class12']
EFNA1	6	0.166667	0.166667	0	0	0	0	0.166667	0.166667	0	0	0.166667	0.166667	3_2_24_Signaling by ephrin	Signaling - Cell fates	Signaling	Cell-cell-junctions	['Class1', 'Class2', 'Class7', 'Class8', 'Class11', 'Class12']
EFNA2	9	0.111111	0.111111	0	0	0	0.111111	0.111111	0.111111	0.111111	0.111111	0.111111	0.111111	3_2_24_Signaling by ephrin	Signaling - Cell fates	Signaling	Cell-cell-junctions	['Class1', 'Class2', 'Class6', 'Class7', 'Class8', 'Class9', 'Class10', 'Class11', 'Class12']
EFNA3	2	0.5	0	0	0	0	0	0	0	0	0	0	0.5	3_2_24_Signaling by ephrin	Signaling - Cell fates	Signaling	Cell-cell-junctions	['Class1', 'Class12']
EFNA4	2	0.5	0	0	0	0	0	0	0	0	0	0	0.5	3_2_24_Signaling by ephrin	Signaling - Cell fates	Signaling	Cell-cell-junctions	['Class1', 'Class12']
EFNA5	8	0.125	0.125	0	0	0	0	0.125	0.125	0.125	0.125	0.125	0.125	3_2_24_Signaling by ephrin	Signaling - Cell fates	Signaling	Cell-cell-junctions	['Class1', 'Class2', 'Class7', 'Class8', 'Class9', 'Class10', 'Class11', 'Class12']
EFNB1	5	0.2	0	0	0	0	0	0.2	0.2	0.2	0	0	0.2	3_2_24_Signaling by ephrin	Signaling - Cell fates	Signaling	Cell-cell-junctions	['Class1', 'Class7', 'Class8', 'Class9', 'Class12']
EFNB2	7	0.142857	0.142857	0	0	0	0	0.142857	0.142857	0.142857	0	0.142857	0.142857	3_2_24_Signaling by ephrin	Signaling - Cell fates	Signaling	Cell-cell-junctions	['Class1', 'Class2', 'Class7', 'Class8', 'Class9', 'Class11', 'Class12']
EFNB3	1	0	0	0	0	0	0	0	1	0	0	0	0	3_2_24_Signaling by ephrin	Signaling - Cell fates	Signaling	Cell-cell-junctions	['Class8']
EFS	6	0.166667	0.166667	0	0	0	0	0.166667	0.166667	0	0	0.166667	0.166667	3_4_Cell_cell_junctions_adhesion	Cell_cell_junctions_adhesion	Cell junction & adhesion	Cell-cell-junctions	['Class1', 'Class2', 'Class7', 'Class8', 'Class11', 'Class12']
EGF	8	0.125	0.125	0	0	0	0	0.125	0.125	0.125	0.125	0.125	0.125	3_2_22_ERBB family signaling	Signaling - Cell fates	Signaling	EXTRACELLULAR	['Class1', 'Class2', 'Class7', 'Class8', 'Class9', 'Class10', 'Class11', 'Class12']
EGFR	10	0.1	0.1	0	0.1	0	0.1	0.1	0.1	0.1	0.1	0.1	0.1	3_2_22_ERBB family signaling	Signaling - Cell fates	Signaling	Cell membrane	['Class1', 'Class2', 'Class4', 'Class6', 'Class7', 'Class8', 'Class9', 'Class10', 'Class11', 'Class12']
EGR3	3	0.333333	0	0	0	0	0	0	0.333333	0	0	0	0.333333	1_5_2_Transcription factors	Transcription & transcription factors	Transcription	Nucleus	['Class1', 'Class8', 'Class12']
EHD1	1	0	0	0	0	0	0	1	0	0	0	0	0	3_11_Hemostasis	Hemostasis	Other	Vesicles	['Class7']
EHD4	1	0	0	0	0	0	0	1	0	0	0	0	0	3_11_Hemostasis	Hemostasis	Other	Vesicles	['Class7']
EHMT1	1	0	0	0	0	0	0	0	0	0	0	1	0	1_3_Chromatin organization	Chromatin organization	Chromatin organization & DNA repair	Chromatin	['Class11']
EHMT2	1	0	0	0	0	0	0	0	0	0	0	1	0	1_3_Chromatin organization	Chromatin organization	Chromatin organization & DNA repair	Chromatin	['Class11']
EID1	1	0	0	0	0	0	0	0	0	0	1	0	0	1_3_Chromatin organization	Chromatin organization	Chromatin organization & DNA repair	Chromatin	['Class10']
EIF1AD	1	0	0	0	0	0	1	0	0	0	0	0	0	1_8_1_Translation	Metabolism of mRNA & Translation	Protein translation, folding, modification & degradation	Ribosomes	['Class6']
EIF2AK1	3	0.333333	0.333333	0	0	0	0	0	0	0	0	0	0.333333	1_8_1_Translation	Metabolism of mRNA & Translation	Protein translation, folding, modification & degradation	Ribosomes	['Class1', 'Class2', 'Class12']
EIF2AK2	9	0.111111	0.111111	0	0	0	0.111111	0.111111	0.111111	0.111111	0.111111	0.111111	0.111111	1_8_1_Translation	Metabolism of mRNA & Translation	Protein translation, folding, modification & degradation	Ribosomes	['Class1', 'Class2', 'Class6', 'Class7', 'Class8', 'Class9', 'Class10', 'Class11', 'Class12']
EIF2AK3	5	0.2	0.2	0	0	0	0.2	0.2	0	0	0	0	0.2	1_8_1_Translation	Metabolism of mRNA & Translation	Protein translation, folding, modification & degradation	Ribosomes	['Class1', 'Class2', 'Class6', 'Class7', 'Class12']
EIF2AK4	4	0.25	0.25	0	0	0	0	0.25	0	0	0	0	0.25	1_8_1_Translation	Metabolism of mRNA & Translation	Protein translation, folding, modification & degradation	Ribosomes	['Class1', 'Class2', 'Class7', 'Class12']
EIF2B5	1	0	0	0	0	0	0	0	0	0	1	0	0	1_8_1_Translation	Metabolism of mRNA & Translation	Protein translation, folding, modification & degradation	Ribosomes	['Class10']
EIF3I	8	0.125	0.125	0	0	0	0	0.125	0.125	0.125	0.125	0.125	0.125	1_8_1_Translation	Metabolism of mRNA & Translation	Protein translation, folding, modification & degradation	Ribosomes	['Class1', 'Class2', 'Class7', 'Class8', 'Class9', 'Class10', 'Class11', 'Class12']
EIF4E	6	0.166667	0.166667	0	0	0	0	0.166667	0.166667	0	0	0.166667	0.166667	1_8_1_Translation	Metabolism of mRNA & Translation	Protein translation, folding, modification & degradation	Ribosomes	['Class1', 'Class2', 'Class7', 'Class8', 'Class11', 'Class12']
EIF4EBP1	6	0.166667	0.166667	0	0	0	0.166667	0.166667	0.166667	0	0	0	0.166667	1_8_1_Translation	Metabolism of mRNA & Translation	Protein translation, folding, modification & degradation	Ribosomes	['Class1', 'Class2', 'Class6', 'Class7', 'Class8', 'Class12']
EIF5A2	1	0	1	0	0	0	0	0	0	0	0	0	0	1_8_1_Translation	Metabolism of mRNA & Translation	Protein translation, folding, modification & degradation	Ribosomes	['Class2']
EIPR1	5	0.2	0.2	0	0	0	0	0.2	0.2	0	0	0	0.2	1_13_Golgi Apparatus	Endoplasmic Reticulum & Golgi	Organelles	Golgi apparatus	['Class1', 'Class2', 'Class7', 'Class8', 'Class12']
ELK1	9	0.111111	0.111111	0	0	0	0.111111	0.111111	0.111111	0.111111	0.111111	0.111111	0.111111	1_5_2_Transcription factors	Transcription & transcription factors	Transcription	Nucleus	['Class1', 'Class2', 'Class6', 'Class7', 'Class8', 'Class9', 'Class10', 'Class11', 'Class12']
ELK3	8	0.125	0.125	0	0	0	0	0.125	0.125	0.125	0.125	0.125	0.125	1_5_2_Transcription factors	Transcription & transcription factors	Transcription	Nucleus	['Class1', 'Class2', 'Class7', 'Class8', 'Class9', 'Class10', 'Class11', 'Class12']
ELK4	7	0.142857	0.142857	0	0	0	0	0.142857	0.142857	0.142857	0	0.142857	0.142857	1_5_2_Transcription factors	Transcription & transcription factors	Transcription	Nucleus	['Class1', 'Class2', 'Class7', 'Class8', 'Class9', 'Class11', 'Class12']
ELP1	6	0.166667	0.166667	0	0	0	0	0.166667	0.166667	0	0	0.166667	0.166667	1_3_Chromatin organization	Chromatin organization	Chromatin organization & DNA repair	Chromatin	['Class1', 'Class2', 'Class7', 'Class8', 'Class11', 'Class12']
ELP2	6	0.166667	0.166667	0	0	0	0	0.166667	0.166667	0	0	0.166667	0.166667	1_3_Chromatin organization	Chromatin organization	Chromatin organization & DNA repair	Chromatin	['Class1', 'Class2', 'Class7', 'Class8', 'Class11', 'Class12']
EMB	1	0	0	0	0	0	0	0	1	0	0	0	0	3_4_Cell_cell_junctions_adhesion	Cell_cell_junctions_adhesion	Cell junction & adhesion	Cell-cell-junctions	['Class8']
EMILIN1	2	0	0	0	0	0	0	0.5	0	0	0.5	0	0	2_1_8_Elastic fibre formation	ECM organisation	ECM organisation	EXTRACELLULAR	['Class7', 'Class10']
EML1	6	0.166667	0.166667	0	0	0	0	0.166667	0.166667	0	0	0.166667	0.166667	1_15_4_Tubulin	Cytoskeleton	Cytoskeleton	Microtubules	['Class1', 'Class2', 'Class7', 'Class8', 'Class11', 'Class12']
EML2	6	0.166667	0.166667	0	0	0	0	0.166667	0.166667	0	0	0.166667	0.166667	1_15_4_Tubulin	Cytoskeleton	Cytoskeleton	Microtubules	['Class1', 'Class2', 'Class7', 'Class8', 'Class11', 'Class12']
EML3	6	0.166667	0.166667	0	0	0	0	0.166667	0.166667	0	0	0.166667	0.166667	1_15_4_Tubulin	Cytoskeleton	Cytoskeleton	Microtubules	['Class1', 'Class2', 'Class7', 'Class8', 'Class11', 'Class12']
EML4	6	0.166667	0.166667	0	0	0	0	0.166667	0.166667	0	0	0.166667	0.166667	1_15_4_Tubulin	Cytoskeleton	Cytoskeleton	Microtubules	['Class1', 'Class2', 'Class7', 'Class8', 'Class11', 'Class12']
EML5	6	0.166667	0.166667	0	0	0	0	0.166667	0.166667	0	0	0.166667	0.166667	1_15_4_Tubulin	Cytoskeleton	Cytoskeleton	Microtubules	['Class1', 'Class2', 'Class7', 'Class8', 'Class11', 'Class12']
EML6	6	0.166667	0.166667	0	0	0	0	0.166667	0.166667	0	0	0.166667	0.166667	1_15_4_Tubulin	Cytoskeleton	Cytoskeleton	Microtubules	['Class1', 'Class2', 'Class7', 'Class8', 'Class11', 'Class12']
EP300	9	0.111111	0.111111	0	0	0	0.111111	0.111111	0.111111	0.111111	0.111111	0.111111	0.111111	1_3_Chromatin organization	Chromatin organization	Chromatin organization & DNA repair	Chromatin	['Class1', 'Class2', 'Class6', 'Class7', 'Class8', 'Class9', 'Class10', 'Class11', 'Class12']
EPHA1	5	0.2	0.2	0	0	0	0	0.2	0.2	0	0	0	0.2	3_2_24_Signaling by ephrin	Signaling - Cell fates	Signaling	Cell-cell-junctions	['Class1', 'Class2', 'Class7', 'Class8', 'Class12']
EPHA2	10	0.1	0.1	0	0.1	0	0.1	0.1	0.1	0.1	0.1	0.1	0.1	3_2_24_Signaling by ephrin	Signaling - Cell fates	Signaling	Cell-cell-junctions	['Class1', 'Class2', 'Class4', 'Class6', 'Class7', 'Class8', 'Class9', 'Class10', 'Class11', 'Class12']
EPHA3	9	0.111111	0.111111	0	0	0	0.111111	0.111111	0.111111	0.111111	0.111111	0.111111	0.111111	3_2_24_Signaling by ephrin	Signaling - Cell fates	Signaling	Cell-cell-junctions	['Class1', 'Class2', 'Class6', 'Class7', 'Class8', 'Class9', 'Class10', 'Class11', 'Class12']
EPHA4	7	0.142857	0.142857	0	0	0	0	0.142857	0.142857	0.142857	0	0.142857	0.142857	3_2_24_Signaling by ephrin	Signaling - Cell fates	Signaling	Cell-cell-junctions	['Class1', 'Class2', 'Class7', 'Class8', 'Class9', 'Class11', 'Class12']
EPHA5	6	0.166667	0.166667	0	0	0	0	0.166667	0.166667	0	0	0.166667	0.166667	3_2_24_Signaling by ephrin	Signaling - Cell fates	Signaling	Cell-cell-junctions	['Class1', 'Class2', 'Class7', 'Class8', 'Class11', 'Class12']
EPHA6	9	0.111111	0.111111	0	0	0	0.111111	0.111111	0.111111	0.111111	0.111111	0.111111	0.111111	3_2_24_Signaling by ephrin	Signaling - Cell fates	Signaling	Cell-cell-junctions	['Class1', 'Class2', 'Class6', 'Class7', 'Class8', 'Class9', 'Class10', 'Class11', 'Class12']
EPHA7	6	0.166667	0.166667	0	0	0	0	0.166667	0.166667	0	0	0.166667	0.166667	3_2_24_Signaling by ephrin	Signaling - Cell fates	Signaling	Cell-cell-junctions	['Class1', 'Class2', 'Class7', 'Class8', 'Class11', 'Class12']
EPHA8	7	0.142857	0.142857	0	0	0	0	0.142857	0.142857	0	0.142857	0.142857	0.142857	3_2_24_Signaling by ephrin	Signaling - Cell fates	Signaling	Cell-cell-junctions	['Class1', 'Class2', 'Class7', 'Class8', 'Class10', 'Class11', 'Class12']
EPHB1	9	0.111111	0.111111	0	0.111111	0	0.111111	0.111111	0.111111	0.111111	0	0.111111	0.111111	3_2_24_Signaling by ephrin	Signaling - Cell fates	Signaling	Cell-cell-junctions	['Class1', 'Class2', 'Class4', 'Class6', 'Class7', 'Class8', 'Class9', 'Class11', 'Class12']
EPHB2	9	0.111111	0.111111	0	0.111111	0	0.111111	0.111111	0.111111	0.111111	0	0.111111	0.111111	3_2_24_Signaling by ephrin	Signaling - Cell fates	Signaling	Cell-cell-junctions	['Class1', 'Class2', 'Class4', 'Class6', 'Class7', 'Class8', 'Class9', 'Class11', 'Class12']
EPHB3	9	0.111111	0.111111	0	0.111111	0	0.111111	0.111111	0.111111	0.111111	0	0.111111	0.111111	3_2_24_Signaling by ephrin	Signaling - Cell fates	Signaling	Cell-cell-junctions	['Class1', 'Class2', 'Class4', 'Class6', 'Class7', 'Class8', 'Class9', 'Class11', 'Class12']
EPHB4	7	0.142857	0.142857	0	0	0	0	0.142857	0.142857	0.142857	0	0.142857	0.142857	3_2_24_Signaling by ephrin	Signaling - Cell fates	Signaling	Cell-cell-junctions	['Class1', 'Class2', 'Class7', 'Class8', 'Class9', 'Class11', 'Class12']
EPN1	6	0.166667	0.166667	0	0	0	0	0.166667	0.166667	0	0	0.166667	0.166667	1_15_1_Actin	Cytoskeleton	Cytoskeleton	Microfilaments (Actin)	['Class1', 'Class2', 'Class7', 'Class8', 'Class11', 'Class12']
EPO	9	0.111111	0.111111	0	0	0	0.111111	0.111111	0.111111	0.111111	0.111111	0.111111	0.111111	1_25_3_Cellular response to hypoxia	Signaling - ROS/hypoxia, heat stress	Signaling	EXTRACELLULAR	['Class1', 'Class2', 'Class6', 'Class7', 'Class8', 'Class9', 'Class10', 'Class11', 'Class12']
EPOR	10	0.1	0.1	0	0.1	0	0.1	0.1	0.1	0.1	0.1	0.1	0.1	1_25_3_Cellular response to hypoxia	Signaling - ROS/hypoxia, heat stress	Signaling	Cell membrane	['Class1', 'Class2', 'Class4', 'Class6', 'Class7', 'Class8', 'Class9', 'Class10', 'Class11', 'Class12']
EPS15	7	0.142857	0.142857	0	0.142857	0	0	0.142857	0.142857	0	0	0.142857	0.142857	1_15_1_Actin	Cytoskeleton	Cytoskeleton	Vesicles	['Class1', 'Class2', 'Class4', 'Class7', 'Class8', 'Class11', 'Class12']
EPS8	7	0.142857	0.142857	0	0	0	0	0.142857	0.142857	0.142857	0	0.142857	0.142857	1_15_1_Actin	Cytoskeleton	Cytoskeleton	Microfilaments (Actin)	['Class1', 'Class2', 'Class7', 'Class8', 'Class9', 'Class11', 'Class12']
ERBB2	10	0.1	0.1	0	0.1	0	0.1	0.1	0.1	0.1	0.1	0.1	0.1	3_2_22_ERBB family signaling	Signaling - Cell fates	Signaling	Cell membrane	['Class1', 'Class2', 'Class4', 'Class6', 'Class7', 'Class8', 'Class9', 'Class10', 'Class11', 'Class12']
ERBB3	9	0.111111	0.111111	0	0.111111	0	0	0.111111	0.111111	0.111111	0.111111	0.111111	0.111111	3_2_22_ERBB family signaling	Signaling - Cell fates	Signaling	Cell membrane	['Class1', 'Class2', 'Class4', 'Class7', 'Class8', 'Class9', 'Class10', 'Class11', 'Class12']
ERBB4	10	0.1	0.1	0	0.1	0	0.1	0.1	0.1	0.1	0.1	0.1	0.1	3_2_22_ERBB family signaling	Signaling - Cell fates	Signaling	Cell membrane	['Class1', 'Class2', 'Class4', 'Class6', 'Class7', 'Class8', 'Class9', 'Class10', 'Class11', 'Class12']
ERBIN	8	0.125	0.125	0	0	0	0	0.125	0.125	0.125	0.125	0.125	0.125	3_2_22_ERBB family signaling	Signaling - Cell fates	Signaling	Cytosol	['Class1', 'Class2', 'Class7', 'Class8', 'Class9', 'Class10', 'Class11', 'Class12']
ERCC8	6	0.166667	0.166667	0	0	0	0	0.166667	0.166667	0	0	0.166667	0.166667	1_4_DNA Repair	DNA Repair	Chromatin organization & DNA repair	Nucleus	['Class1', 'Class2', 'Class7', 'Class8', 'Class11', 'Class12']
ERN1	6	0.166667	0.166667	0	0	0	0	0.166667	0.166667	0	0	0.166667	0.166667	1_12_Endoplasmic Reticulum	Endoplasmic Reticulum & Golgi	Organelles	Endoplasmic reticulum	['Class1', 'Class2', 'Class7', 'Class8', 'Class11', 'Class12']
ERN2	3	0.333333	0.333333	0	0	0	0	0	0	0	0	0	0.333333	1_12_Endoplasmic Reticulum	Endoplasmic Reticulum & Golgi	Organelles	Endoplasmic reticulum	['Class1', 'Class2', 'Class12']
ERRFI1	6	0.166667	0.166667	0	0	0	0	0.166667	0.166667	0	0	0.166667	0.166667	3_2_22_ERBB family signaling	Signaling - Cell fates	Signaling	Cytosol	['Class1', 'Class2', 'Class7', 'Class8', 'Class11', 'Class12']
ESR1	10	0.1	0.1	0	0.1	0	0.1	0.1	0.1	0.1	0.1	0.1	0.1	3_12_Hormone activity	Hormones	Signaling	Nucleus	['Class1', 'Class2', 'Class4', 'Class6', 'Class7', 'Class8', 'Class9', 'Class10', 'Class11', 'Class12']
ESR2	9	0.111111	0.111111	0	0	0	0.111111	0.111111	0.111111	0.111111	0.111111	0.111111	0.111111	3_12_Hormone activity	Hormones	Signaling	Nucleus	['Class1', 'Class2', 'Class6', 'Class7', 'Class8', 'Class9', 'Class10', 'Class11', 'Class12']
ESRRA	7	0.142857	0.142857	0	0	0	0	0.142857	0.142857	0	0.142857	0.142857	0.142857	3_12_Hormone activity	Hormones	Signaling	Nucleus	['Class1', 'Class2', 'Class7', 'Class8', 'Class10', 'Class11', 'Class12']
ESRRB	6	0.166667	0.166667	0	0	0	0	0.166667	0.166667	0	0	0.166667	0.166667	3_12_Hormone activity	Hormones	Signaling	Nucleus	['Class1', 'Class2', 'Class7', 'Class8', 'Class11', 'Class12']
ESRRG	8	0.125	0.125	0	0	0	0	0.125	0.125	0.125	0.125	0.125	0.125	3_12_Hormone activity	Hormones	Signaling	Nucleus	['Class1', 'Class2', 'Class7', 'Class8', 'Class9', 'Class10', 'Class11', 'Class12']
ETS1	9	0.111111	0.111111	0	0	0	0.111111	0.111111	0.111111	0.111111	0.111111	0.111111	0.111111	1_5_2_Transcription factors	Transcription & transcription factors	Transcription	Nucleus	['Class1', 'Class2', 'Class6', 'Class7', 'Class8', 'Class9', 'Class10', 'Class11', 'Class12']
ETS2	1	1	0	0	0	0	0	0	0	0	0	0	0	1_5_2_Transcription factors	Transcription & transcription factors	Transcription	Nucleus	['Class1']
EVA1B	1	0	0	0	0	0	1	0	0	0	0	0	0	4_2_Programmed Cell Death	Cell death	Signaling	Cytosol	['Class6']
EVL	8	0.125	0.125	0	0	0	0.125	0.125	0.125	0	0.125	0.125	0.125	1_15_1_Actin	Cytoskeleton	Cytoskeleton	Microfilaments (Actin)	['Class1', 'Class2', 'Class6', 'Class7', 'Class8', 'Class10', 'Class11', 'Class12']
EXOC2	4	0.25	0	0.25	0	0	0	0	0.25	0	0	0	0.25	1_13_Golgi Apparatus	Endoplasmic Reticulum & Golgi	Organelles	Golgi apparatus	['Class1', 'Class3', 'Class8', 'Class12']
EXOC8	1	0	0	0	0	0	0	0	0	1	0	0	0	1_13_Golgi Apparatus	Endoplasmic Reticulum & Golgi	Organelles	Golgi apparatus	['Class9']
EXTL1	2	0.5	0	0	0	0	0	0	0	0	0	0	0.5	1_8_3_Unfolded Protein Response (UPR)	Protein translation, folding, modification & degradation	Protein translation, folding, modification & degradation	Endoplasmic reticulum	['Class1', 'Class12']
FAAP100	1	0	0	0	0	0	0	0	1	0	0	0	0	1_4_DNA Repair	DNA Repair	Chromatin organization & DNA repair	Nucleus	['Class8']
FADD	8	0.125	0.125	0	0	0	0	0.125	0.125	0.125	0.125	0.125	0.125	4_2_Programmed Cell Death	Cell death	Signaling	Cytosol	['Class1', 'Class2', 'Class7', 'Class8', 'Class9', 'Class10', 'Class11', 'Class12']
FADS6	3	0.333333	0	0	0	0	0	0	0.333333	0	0	0	0.333333	1_1_3_Fatty acid metabolism	Lipid & FA metabolism	Metabolism	Vesicles	['Class1', 'Class8', 'Class12']
FAF1	9	0.111111	0.111111	0	0	0	0.111111	0.111111	0.111111	0.111111	0.111111	0.111111	0.111111	4_2_Programmed Cell Death	Cell death	Signaling	Nucleus	['Class1', 'Class2', 'Class6', 'Class7', 'Class8', 'Class9', 'Class10', 'Class11', 'Class12']
FAM124A	1	0	0	0	0	0	1	0	0	0	0	0	0	UNKNOWN_Nucleus	Unknown	Unknown	Nucleus	['Class6']
FAM131B	1	0	0	0	0	0	0	0	0	0	1	0	0	UNKNOWN_Nucleoplasm	Unknown	Unknown	Nucleus	['Class10']
FAM136A	1	0	1	0	0	0	0	0	0	0	0	0	0	UNKNOWN_Mitochondria	Mitochondria	Organelles	Mitochondria	['Class2']
FAM193B	3	0.333333	0	0	0	0	0	0	0.333333	0	0	0	0.333333	UNKNOWN_Nucleus	Unknown	Unknown	Nucleus	['Class1', 'Class8', 'Class12']
FAM222B	3	0.333333	0	0	0	0	0	0	0.333333	0	0	0	0.333333	UNKNOWN_Nucleoplasm	Unknown	Unknown	Nucleus	['Class1', 'Class8', 'Class12']
FAXC	1	0	0	0	0	0	0	0	0	0	1	0	0	3_3_Neuronal System_synapses_channels	Neuronal System_synapses_channels	Neuronal System_synapses_channels	Nucleus	['Class10']
FBXW10	3	0.333333	0	0	0	0	0	0	0.333333	0	0	0	0.333333	1_8_11_Neddylation	Post-translational protein modification	Protein translation, folding, modification & degradation	Cytosol	['Class1', 'Class8', 'Class12']
FBXW11	9	0.111111	0.111111	0	0	0	0.111111	0.111111	0.111111	0.111111	0.111111	0.111111	0.111111	1_8_11_Neddylation	Post-translational protein modification	Protein translation, folding, modification & degradation	Nucleus	['Class1', 'Class2', 'Class6', 'Class7', 'Class8', 'Class9', 'Class10', 'Class11', 'Class12']
FBXW2	4	0.25	0.25	0	0	0	0	0	0.25	0	0	0	0.25	1_8_11_Neddylation	Post-translational protein modification	Protein translation, folding, modification & degradation	Cytosol	['Class1', 'Class2', 'Class8', 'Class12']
FBXW4	6	0.166667	0.166667	0	0	0	0	0.166667	0.166667	0	0	0.166667	0.166667	1_8_11_Neddylation	Post-translational protein modification	Protein translation, folding, modification & degradation	Cytosol	['Class1', 'Class2', 'Class7', 'Class8', 'Class11', 'Class12']
FBXW5	2	0.5	0	0	0	0	0	0	0	0	0	0	0.5	1_8_11_Neddylation	Post-translational protein modification	Protein translation, folding, modification & degradation	Cytosol	['Class1', 'Class12']
FBXW7	9	0.111111	0.111111	0	0	0	0.111111	0.111111	0.111111	0.111111	0.111111	0.111111	0.111111	1_8_11_Neddylation	Post-translational protein modification	Protein translation, folding, modification & degradation	Nucleus	['Class1', 'Class2', 'Class6', 'Class7', 'Class8', 'Class9', 'Class10', 'Class11', 'Class12']
FBXW8	6	0.166667	0.166667	0	0	0	0	0.166667	0.166667	0	0	0.166667	0.166667	1_8_11_Neddylation	Post-translational protein modification	Protein translation, folding, modification & degradation	Golgi apparatus	['Class1', 'Class2', 'Class7', 'Class8', 'Class11', 'Class12']
FBXW9	2	0.5	0	0	0	0	0	0	0	0	0	0	0.5	1_8_11_Neddylation	Post-translational protein modification	Protein translation, folding, modification & degradation	Cytosol	['Class1', 'Class12']
FCGR1A	6	0.166667	0.166667	0	0	0	0	0.166667	0.166667	0	0	0.166667	0.166667	3_5_1_Adaptive Immune System	Adaptive Immune System	Immune system & Inflammation	Cell membrane	['Class1', 'Class2', 'Class7', 'Class8', 'Class11', 'Class12']
FCGR2B	10	0.1	0.1	0	0.1	0	0.1	0.1	0.1	0.1	0.1	0.1	0.1	3_5_1_Adaptive Immune System	Adaptive Immune System	Immune system & Inflammation	Cell membrane	['Class1', 'Class2', 'Class4', 'Class6', 'Class7', 'Class8', 'Class9', 'Class10', 'Class11', 'Class12']
FEN1	6	0.166667	0.166667	0	0	0	0	0.166667	0.166667	0.166667	0	0	0.166667	4_1_1_DNA Replication	DNA Replication	DNA Replication	Nucleus	['Class1', 'Class2', 'Class7', 'Class8', 'Class9', 'Class12']
FER	6	0.166667	0.166667	0	0	0	0	0.166667	0.166667	0	0	0.166667	0.166667	1_26_30_non-receptor tyrosine kinase	Protein kinases	Signaling	Cytosol	['Class1', 'Class2', 'Class7', 'Class8', 'Class11', 'Class12']
FES	3	0.333333	0.333333	0	0	0	0	0	0	0	0	0	0.333333	1_26_30_non-receptor tyrosine kinase	Protein kinases	Signaling	Cytosol	['Class1', 'Class2', 'Class12']
FGA	1	0	0	0	0	0	1	0	0	0	0	0	0	3_11_Hemostasis	Hemostasis	Other	EXTRACELLULAR	['Class6']
FGB	1	0	0	0	0	0	1	0	0	0	0	0	0	3_11_Hemostasis	Hemostasis	Other	EXTRACELLULAR	['Class6']
FGF1	6	0.166667	0.166667	0	0	0	0	0.166667	0.166667	0	0	0.166667	0.166667	3_2_20_Signaling by FGFR	Signaling - Cell fates	Signaling	EXTRACELLULAR	['Class1', 'Class2', 'Class7', 'Class8', 'Class11', 'Class12']
FGF10	4	0.25	0.25	0	0	0	0	0	0.25	0	0	0	0.25	3_2_20_Signaling by FGFR	Signaling - Cell fates	Signaling	EXTRACELLULAR	['Class1', 'Class2', 'Class8', 'Class12']
FGF17	6	0.166667	0.166667	0	0	0	0	0.166667	0.166667	0	0	0.166667	0.166667	3_2_20_Signaling by FGFR	Signaling - Cell fates	Signaling	EXTRACELLULAR	['Class1', 'Class2', 'Class7', 'Class8', 'Class11', 'Class12']
FGF18	6	0.166667	0.166667	0	0	0	0	0.166667	0.166667	0	0	0.166667	0.166667	3_2_20_Signaling by FGFR	Signaling - Cell fates	Signaling	EXTRACELLULAR	['Class1', 'Class2', 'Class7', 'Class8', 'Class11', 'Class12']
FGF2	6	0.166667	0.166667	0	0	0	0	0.166667	0.166667	0	0	0.166667	0.166667	3_2_20_Signaling by FGFR	Signaling - Cell fates	Signaling	EXTRACELLULAR	['Class1', 'Class2', 'Class7', 'Class8', 'Class11', 'Class12']
FGF3	9	0.111111	0.111111	0	0	0	0.111111	0.111111	0.111111	0.111111	0.111111	0.111111	0.111111	3_2_20_Signaling by FGFR	Signaling - Cell fates	Signaling	EXTRACELLULAR	['Class1', 'Class2', 'Class6', 'Class7', 'Class8', 'Class9', 'Class10', 'Class11', 'Class12']
FGF6	6	0.166667	0.166667	0	0	0	0	0.166667	0.166667	0	0	0.166667	0.166667	3_2_20_Signaling by FGFR	Signaling - Cell fates	Signaling	EXTRACELLULAR	['Class1', 'Class2', 'Class7', 'Class8', 'Class11', 'Class12']
FGF7	5	0.2	0.2	0	0	0	0	0.2	0.2	0	0	0	0.2	3_2_20_Signaling by FGFR	Signaling - Cell fates	Signaling	EXTRACELLULAR	['Class1', 'Class2', 'Class7', 'Class8', 'Class12']
FGF9	6	0.166667	0.166667	0	0	0	0	0.166667	0.166667	0	0	0.166667	0.166667	3_2_20_Signaling by FGFR	Signaling - Cell fates	Signaling	EXTRACELLULAR	['Class1', 'Class2', 'Class7', 'Class8', 'Class11', 'Class12']
FGFR1	10	0.1	0.1	0	0.1	0	0.1	0.1	0.1	0.1	0.1	0.1	0.1	3_2_20_Signaling by FGFR	Signaling - Cell fates	Signaling	Cell membrane	['Class1', 'Class2', 'Class4', 'Class6', 'Class7', 'Class8', 'Class9', 'Class10', 'Class11', 'Class12']
FGFR2	8	0.125	0.125	0	0	0	0	0.125	0.125	0.125	0.125	0.125	0.125	3_2_20_Signaling by FGFR	Signaling - Cell fates	Signaling	Cell membrane	['Class1', 'Class2', 'Class7', 'Class8', 'Class9', 'Class10', 'Class11', 'Class12']
FGFR3	7	0.142857	0.142857	0	0.142857	0	0	0.142857	0.142857	0	0	0.142857	0.142857	3_2_20_Signaling by FGFR	Signaling - Cell fates	Signaling	Cell membrane	['Class1', 'Class2', 'Class4', 'Class7', 'Class8', 'Class11', 'Class12']
FGG	1	0	0	0	0	0	1	0	0	0	0	0	0	3_11_Hemostasis	Hemostasis	Other	EXTRACELLULAR	['Class6']
FGR	4	0.25	0	0	0	0	0	0.25	0.25	0	0	0	0.25	1_26_30_non-receptor tyrosine kinase	Protein kinases	Signaling	Cytosol	['Class1', 'Class7', 'Class8', 'Class12']
FHL3	3	0.333333	0	0	0	0	0	0	0.333333	0	0	0	0.333333	1_15_1_Actin	Cytoskeleton	Cytoskeleton	Microfilaments (Actin)	['Class1', 'Class8', 'Class12']
FIBP	3	0.333333	0	0	0	0	0	0.333333	0	0	0	0	0.333333	3_2_20_Signaling by FGFR	Signaling - Cell fates	Signaling	Nucleus	['Class1', 'Class7', 'Class12']
FKBP1A	8	0.125	0.125	0	0	0	0.125	0.125	0.125	0.125	0.125	0	0.125	1_8_2_Protein folding	Protein folding & repair	Protein translation, folding, modification & degradation	Cytosol	['Class1', 'Class2', 'Class6', 'Class7', 'Class8', 'Class9', 'Class10', 'Class12']
FKBP5	1	0	0	0	0	1	0	0	0	0	0	0	0	1_8_2_Protein folding	Protein folding & repair	Protein translation, folding, modification & degradation	Nucleus	['Class5']
FLNA	8	0.125	0.125	0	0	0	0	0.125	0.125	0.125	0.125	0.125	0.125	1_15_1_Actin	Cytoskeleton	Cytoskeleton	Microfilaments (Actin)	['Class1', 'Class2', 'Class7', 'Class8', 'Class9', 'Class10', 'Class11', 'Class12']
FLNB	8	0.125	0.125	0	0	0	0	0.125	0.125	0.125	0.125	0.125	0.125	1_15_1_Actin	Cytoskeleton	Cytoskeleton	Microfilaments (Actin)	['Class1', 'Class2', 'Class7', 'Class8', 'Class9', 'Class10', 'Class11', 'Class12']
FLT1	10	0.1	0.1	0	0.1	0	0.1	0.1	0.1	0.1	0.1	0.1	0.1	3_2_16_Signaling by VEGF	Signaling - Cell fates	Signaling	Cell membrane	['Class1', 'Class2', 'Class4', 'Class6', 'Class7', 'Class8', 'Class9', 'Class10', 'Class11', 'Class12']
FLT3	9	0.111111	0.111111	0	0.111111	0	0.111111	0.111111	0.111111	0.111111	0	0.111111	0.111111	3_2_15_Signaling by SCF-KIT	Signaling - Cell fates	Signaling	Cell membrane	['Class1', 'Class2', 'Class4', 'Class6', 'Class7', 'Class8', 'Class9', 'Class11', 'Class12']
FLT4	10	0.1	0.1	0	0.1	0	0.1	0.1	0.1	0.1	0.1	0.1	0.1	3_2_16_Signaling by VEGF	Signaling - Cell fates	Signaling	Cell membrane	['Class1', 'Class2', 'Class4', 'Class6', 'Class7', 'Class8', 'Class9', 'Class10', 'Class11', 'Class12']
FMN2	3	0.333333	0	0	0	0	0	0	0.333333	0	0	0	0.333333	1_15_1_Actin	Cytoskeleton	Cytoskeleton	Microfilaments (Actin)	['Class1', 'Class8', 'Class12']
FNBP4	6	0.166667	0.166667	0	0	0	0	0.166667	0.166667	0	0	0.166667	0.166667	1_15_1_Actin	Cytoskeleton	Cytoskeleton	Microfilaments (Actin)	['Class1', 'Class2', 'Class7', 'Class8', 'Class11', 'Class12']
FOS	9	0.111111	0.111111	0	0	0	0.111111	0.111111	0.111111	0.111111	0.111111	0.111111	0.111111	1_5_2_Transcription factors	Transcription & transcription factors	Transcription	Nucleus	['Class1', 'Class2', 'Class6', 'Class7', 'Class8', 'Class9', 'Class10', 'Class11', 'Class12']
FOXA2	3	0.333333	0	0	0	0	0	0	0.333333	0	0	0	0.333333	1_5_2_Transcription factors	Transcription & transcription factors	Transcription	Nucleus	['Class1', 'Class8', 'Class12']
FOXC2	3	0.333333	0	0	0	0	0	0	0.333333	0	0	0	0.333333	1_5_2_Transcription factors	Transcription & transcription factors	Transcription	Nucleus	['Class1', 'Class8', 'Class12']
FOXF1	3	0.333333	0	0	0	0	0	0	0.333333	0	0	0	0.333333	1_5_2_Transcription factors	Transcription & transcription factors	Transcription	Nucleus	['Class1', 'Class8', 'Class12']
FOXH1	3	0.333333	0	0	0	0	0	0	0.333333	0	0	0	0.333333	1_5_2_Transcription factors	Transcription & transcription factors	Transcription	Nucleus	['Class1', 'Class8', 'Class12']
FOXL1	3	0.333333	0	0	0	0	0	0	0.333333	0	0	0	0.333333	1_5_2_Transcription factors	Transcription & transcription factors	Transcription	Nucleus	['Class1', 'Class8', 'Class12']
FOXO1	8	0.125	0.125	0	0	0	0	0.125	0.125	0.125	0.125	0.125	0.125	1_5_2_Transcription factors	Transcription & transcription factors	Transcription	Nucleus	['Class1', 'Class2', 'Class7', 'Class8', 'Class9', 'Class10', 'Class11', 'Class12']
FOXO3	9	0.111111	0.111111	0	0	0	0.111111	0.111111	0.111111	0.111111	0.111111	0.111111	0.111111	1_5_2_Transcription factors	Transcription & transcription factors	Transcription	Nucleus	['Class1', 'Class2', 'Class6', 'Class7', 'Class8', 'Class9', 'Class10', 'Class11', 'Class12']
FOXO4	9	0.111111	0.111111	0	0	0	0.111111	0.111111	0.111111	0.111111	0.111111	0.111111	0.111111	1_5_2_Transcription factors	Transcription & transcription factors	Transcription	Nucleus	['Class1', 'Class2', 'Class6', 'Class7', 'Class8', 'Class9', 'Class10', 'Class11', 'Class12']
FOXP3	3	0.333333	0	0	0	0	0	0	0.333333	0	0	0	0.333333	1_5_2_Transcription factors	Transcription & transcription factors	Transcription	Nucleus	['Class1', 'Class8', 'Class12']
FPR1	9	0.111111	0.111111	0	0	0	0.111111	0.111111	0.111111	0.111111	0.111111	0.111111	0.111111	3_6_25_Formylpeptide receptors	Inflammation	Immune system & Inflammation	Cell membrane	['Class1', 'Class2', 'Class6', 'Class7', 'Class8', 'Class9', 'Class10', 'Class11', 'Class12']
FPR2	1	0	0	0	0	0	0	1	0	0	0	0	0	3_6_25_Formylpeptide receptors	Inflammation	Immune system & Inflammation	Cell membrane	['Class7']
FRAT1	5	0.2	0.2	0	0	0	0	0.2	0.2	0	0	0	0.2	3_2_11_Signaling by Wnt	Signaling - Cell fates	Signaling	Cytosol	['Class1', 'Class2', 'Class7', 'Class8', 'Class12']
FRK	5	0.2	0.2	0	0	0	0	0.2	0.2	0	0	0	0.2	1_26_30_non-receptor tyrosine kinase	Protein kinases	Signaling	Cytosol	['Class1', 'Class2', 'Class7', 'Class8', 'Class12']
FRMD6	1	0	0	0	0	0	0	0	1	0	0	0	0	1_26_53_FERM domain containing	Signaling - Other	Signaling	Cell membrane	['Class8']
FRS2	8	0.125	0.125	0	0.125	0	0	0.125	0.125	0.125	0	0.125	0.125	1_26_29_adaptors/scaffolds	Adapters/scaffolds	Signaling	Cytosol	['Class1', 'Class2', 'Class4', 'Class7', 'Class8', 'Class9', 'Class11', 'Class12']
FRS3	6	0.166667	0.166667	0	0	0	0	0.166667	0.166667	0.166667	0	0	0.166667	1_26_29_adaptors/scaffolds	Adapters/scaffolds	Signaling	Cytosol	['Class1', 'Class2', 'Class7', 'Class8', 'Class9', 'Class12']
FRZB	4	0.25	0	0	0	0	0	0.25	0	0.25	0	0	0.25	3_2_11_Signaling by Wnt	Signaling - Cell fates	Signaling	EXTRACELLULAR	['Class1', 'Class7', 'Class9', 'Class12']
FSHR	6	0.166667	0.166667	0	0	0	0	0.166667	0.166667	0	0	0.166667	0.166667	3_10_Reproduction	Reproduction	Other	Cell membrane	['Class1', 'Class2', 'Class7', 'Class8', 'Class11', 'Class12']
FTL	1	0	0	0	0	0	0	0	0	1	0	0	0	3_11_Hemostasis	Hemostasis	Other	Cytosol	['Class9']
FURIN	6	0.166667	0.166667	0	0	0	0	0.166667	0.166667	0	0	0.166667	0.166667	1_8_20_Protein processing/proteolysis	Protein folding & repair	Protein translation, folding, modification & degradation	EXTRACELLULAR	['Class1', 'Class2', 'Class7', 'Class8', 'Class11', 'Class12']
FYB1	8	0.125	0.125	0	0	0	0	0.125	0.125	0.125	0.125	0.125	0.125	1_26_29_adaptors/scaffolds	Adapters/scaffolds	Signaling	Nucleus	['Class1', 'Class2', 'Class7', 'Class8', 'Class9', 'Class10', 'Class11', 'Class12']
FYN	10	0.1	0.1	0	0.1	0	0.1	0.1	0.1	0.1	0.1	0.1	0.1	1_26_30_non-receptor tyrosine kinase	Protein kinases	Signaling	Cytosol	['Class1', 'Class2', 'Class4', 'Class6', 'Class7', 'Class8', 'Class9', 'Class10', 'Class11', 'Class12']
FZD1	2	0.5	0	0	0	0	0	0	0	0	0	0	0.5	3_2_11_Signaling by Wnt	Signaling - Cell fates	Signaling	Cell membrane	['Class1', 'Class12']
FZD3	3	0.333333	0.333333	0	0	0	0	0	0	0	0	0	0.333333	3_2_11_Signaling by Wnt	Signaling - Cell fates	Signaling	Cell membrane	['Class1', 'Class2', 'Class12']
FZD4	2	0.5	0	0	0	0	0	0	0	0	0	0	0.5	3_2_11_Signaling by Wnt	Signaling - Cell fates	Signaling	Cell membrane	['Class1', 'Class12']
FZD5	6	0.166667	0.166667	0	0	0	0	0.166667	0.166667	0	0	0.166667	0.166667	3_2_11_Signaling by Wnt	Signaling - Cell fates	Signaling	Cell membrane	['Class1', 'Class2', 'Class7', 'Class8', 'Class11', 'Class12']
FZD7	6	0.166667	0.166667	0	0	0	0	0.166667	0.166667	0	0	0.166667	0.166667	3_2_11_Signaling by Wnt	Signaling - Cell fates	Signaling	Cell membrane	['Class1', 'Class2', 'Class7', 'Class8', 'Class11', 'Class12']
FZD8	4	0.25	0	0	0	0	0	0	0.25	0.25	0.25	0	0	3_2_11_Signaling by Wnt	Signaling - Cell fates	Signaling	Cell membrane	['Class1', 'Class8', 'Class9', 'Class10']
FZR1	6	0.166667	0.166667	0	0	0	0	0.166667	0.166667	0	0	0.166667	0.166667	4_1_2_Cell Cycle	Signaling - Cell fates	Signaling	Nucleus	['Class1', 'Class2', 'Class7', 'Class8', 'Class11', 'Class12']
GAB1	10	0.1	0.1	0	0.1	0	0.1	0.1	0.1	0.1	0.1	0.1	0.1	1_26_29_adapters/scaffolds	Adapters/scaffolds	Signaling	Cytosol	['Class1', 'Class2', 'Class4', 'Class6', 'Class7', 'Class8', 'Class9', 'Class10', 'Class11', 'Class12']
GAB2	10	0.1	0.1	0	0.1	0	0.1	0.1	0.1	0.1	0.1	0.1	0.1	1_26_29_adapters/scaffolds	Adapters/scaffolds	Signaling	Cytosol	['Class1', 'Class2', 'Class4', 'Class6', 'Class7', 'Class8', 'Class9', 'Class10', 'Class11', 'Class12']
GABRB3	7	0.142857	0.142857	0	0.142857	0	0	0.142857	0.142857	0	0	0.142857	0.142857	3_3_Neuronal System_synapses_channels	Neuronal System_synapses_channels	Neuronal System_synapses_channels	Cell membrane	['Class1', 'Class2', 'Class4', 'Class7', 'Class8', 'Class11', 'Class12']
GABRR1	8	0.125	0.125	0	0.125	0	0	0.125	0.125	0.125	0	0.125	0.125	3_3_Neuronal System_synapses_channels	Neuronal System_synapses_channels	Neuronal System_synapses_channels	Cell membrane	['Class1', 'Class2', 'Class4', 'Class7', 'Class8', 'Class9', 'Class11', 'Class12']
GABRR2	3	0.333333	0	0	0	0	0	0.333333	0	0	0	0	0.333333	3_3_Neuronal System_synapses_channels	Neuronal System_synapses_channels	Neuronal System_synapses_channels	Cell membrane	['Class1', 'Class7', 'Class12']
GADD45B	6	0.166667	0.166667	0	0	0	0	0.166667	0.166667	0	0	0.166667	0.166667	1_4_DNA Repair	DNA Repair	Chromatin organization & DNA repair	Nucleus	['Class1', 'Class2', 'Class7', 'Class8', 'Class11', 'Class12']
GADD45G	6	0.166667	0.166667	0	0	0	0	0.166667	0.166667	0	0	0.166667	0.166667	1_4_DNA Repair	DNA Repair	Chromatin organization & DNA repair	Nucleus	['Class1', 'Class2', 'Class7', 'Class8', 'Class11', 'Class12']
GAK	6	0.166667	0.166667	0	0	0	0	0.166667	0.166667	0	0	0.166667	0.166667	4_1_2_Cell Cycle	Signaling - Cell fates	Signaling	Golgi apparatus	['Class1', 'Class2', 'Class7', 'Class8', 'Class11', 'Class12']
GALM	4	0.25	0.25	0	0	0	0	0.25	0	0	0	0	0.25	1_17_Metabolism of carbohydrates	Carbohydrate metabolism	Metabolism	EXTRACELLULAR	['Class1', 'Class2', 'Class7', 'Class12']
GAP43	9	0.111111	0.111111	0	0	0	0.111111	0.111111	0.111111	0.111111	0.111111	0.111111	0.111111	3_3_Neuronal System_synapses_channels	Neuronal System_synapses_channels	Neuronal System_synapses_channels	Cell membrane	['Class1', 'Class2', 'Class6', 'Class7', 'Class8', 'Class9', 'Class10', 'Class11', 'Class12']
GAS1	4	0.25	0.25	0	0	0	0	0.25	0	0	0	0	0.25	4_1_2_Cell Cycle	Signaling - Cell fates	Signaling	Cell membrane	['Class1', 'Class2', 'Class7', 'Class12']
GAS6	7	0.142857	0.142857	0	0	0	0	0.142857	0.142857	0.142857	0	0.142857	0.142857	3_2_21_Signaling by AXL	Signaling - Cell fates	Signaling	EXTRACELLULAR	['Class1', 'Class2', 'Class7', 'Class8', 'Class9', 'Class11', 'Class12']
GAS7	9	0.111111	0.111111	0	0	0	0.111111	0.111111	0.111111	0.111111	0.111111	0.111111	0.111111	3_9_Development	Developmental	Developmental	Microfilaments (Actin)	['Class1', 'Class2', 'Class6', 'Class7', 'Class8', 'Class9', 'Class10', 'Class11', 'Class12']
GATA3	7	0.142857	0.142857	0	0	0	0.142857	0.142857	0.142857	0	0	0.142857	0.142857	1_5_2_Transcription factors	Transcription & transcription factors	Transcription	Nucleus	['Class1', 'Class2', 'Class6', 'Class7', 'Class8', 'Class11', 'Class12']
GC	1	0	0	0	0	0	1	0	0	0	0	0	0	3_1_9_Vitamin transporters	Metabolism of vitamins and cofactors	Metabolism	EXTRACELLULAR	['Class6']
GCNT1	6	0.166667	0.166667	0	0	0	0	0.166667	0.166667	0	0	0.166667	0.166667	1_8_10_O-linked glycosylation	Post-translational protein modification	Protein translation, folding, modification & degradation	Golgi apparatus	['Class1', 'Class2', 'Class7', 'Class8', 'Class11', 'Class12']
GCNT2	6	0.166667	0.166667	0	0	0	0	0.166667	0.166667	0	0	0.166667	0.166667	1_8_10_O-linked glycosylation	Post-translational protein modification	Protein translation, folding, modification & degradation	Golgi apparatus	['Class1', 'Class2', 'Class7', 'Class8', 'Class11', 'Class12']
GCNT4	5	0.2	0.2	0	0	0	0	0.2	0.2	0	0	0	0.2	1_8_10_O-linked glycosylation	Post-translational protein modification	Protein translation, folding, modification & degradation	Golgi apparatus	['Class1', 'Class2', 'Class7', 'Class8', 'Class12']
GCNT7	5	0.2	0.2	0	0	0	0	0.2	0.2	0	0	0	0.2	1_8_10_O-linked glycosylation	Post-translational protein modification	Protein translation, folding, modification & degradation	Golgi apparatus	['Class1', 'Class2', 'Class7', 'Class8', 'Class12']
GDF1	6	0.166667	0.166667	0	0	0	0.166667	0.166667	0.166667	0	0	0	0.166667	3_9_Development	Developmental	Developmental	EXTRACELLULAR	['Class1', 'Class2', 'Class6', 'Class7', 'Class8', 'Class12']
GDF11	2	0.5	0	0	0	0	0	0	0	0	0	0	0.5	3_9_Development	Developmental	Developmental	EXTRACELLULAR	['Class1', 'Class12']
GDF5	7	0.142857	0.142857	0	0.142857	0	0	0.142857	0.142857	0.142857	0	0	0.142857	3_9_Development	Developmental	Developmental	EXTRACELLULAR	['Class1', 'Class2', 'Class4', 'Class7', 'Class8', 'Class9', 'Class12']
GDF6	8	0.125	0.125	0	0.125	0	0	0.125	0.125	0.125	0	0.125	0.125	3_9_Development	Developmental	Developmental	EXTRACELLULAR	['Class1', 'Class2', 'Class4', 'Class7', 'Class8', 'Class9', 'Class11', 'Class12']
GDNF	4	0.25	0.25	0	0	0	0.25	0	0	0	0	0	0.25	3_2_27_Signaling by Ret	Signaling - Cell fates	Signaling	EXTRACELLULAR	['Class1', 'Class2', 'Class6', 'Class12']
GEMIN5	4	0.25	0	0	0	0	0	0.25	0.25	0	0	0	0.25	1_6_3_Metabolism of mRNA	Metabolism of mRNA & Translation	Protein translation, folding, modification & degradation	Nucleus	['Class1', 'Class7', 'Class8', 'Class12']
GFRA1	6	0.166667	0.166667	0	0	0	0	0.166667	0.166667	0	0	0.166667	0.166667	3_2_27_Signaling by Ret	Signaling - Cell fates	Signaling	Cell membrane	['Class1', 'Class2', 'Class7', 'Class8', 'Class11', 'Class12']
GH1	6	0.166667	0.166667	0	0	0	0	0.166667	0.166667	0	0	0.166667	0.166667	3_2_28_Signaling by Growth hormone	Signaling - Cell fates	Signaling	EXTRACELLULAR	['Class1', 'Class2', 'Class7', 'Class8', 'Class11', 'Class12']
GHR	7	0.142857	0.142857	0	0.142857	0	0	0.142857	0.142857	0	0	0.142857	0.142857	3_2_28_Signaling by Growth hormone	Signaling - Cell fates	Signaling	Cell membrane	['Class1', 'Class2', 'Class4', 'Class7', 'Class8', 'Class11', 'Class12']
GIPC1	7	0.142857	0.142857	0	0	0	0	0.142857	0.142857	0.142857	0	0.142857	0.142857	1_26_51_PDZ domain containing	Signaling - Other	Signaling	Cell-cell-junctions	['Class1', 'Class2', 'Class7', 'Class8', 'Class9', 'Class11', 'Class12']
GIT1	9	0.111111	0.111111	0	0.111111	0	0.111111	0.111111	0.111111	0.111111	0	0.111111	0.111111	1_26_33_Arf_GAP	ARF GTPases and regulators	Signaling	Cytosol	['Class1', 'Class2', 'Class4', 'Class6', 'Class7', 'Class8', 'Class9', 'Class11', 'Class12']
GJA1	6	0.166667	0.166667	0	0	0	0	0.166667	0.166667	0.166667	0	0	0.166667	3_4_Cell_cell_junctions_adhesion	Cell_cell_junctions_adhesion	Cell junction & adhesion	Cell-cell-junctions	['Class1', 'Class2', 'Class7', 'Class8', 'Class9', 'Class12']
GJD3	3	0.333333	0	0	0	0	0	0	0.333333	0	0	0	0.333333	3_4_Cell_cell_junctions_adhesion	Cell_cell_junctions_adhesion	Cell junction & adhesion	Cell-cell-junctions	['Class1', 'Class8', 'Class12']
GKAP1	1	0	0	0	0	0	1	0	0	0	0	0	0	1_26_29_adaptors/scaffolds	Adapters/scaffolds	Signaling	Golgi apparatus	['Class6']
GLI1	8	0.125	0.125	0	0.125	0	0	0.125	0.125	0.125	0	0.125	0.125	1_5_2_Transcription factors	Transcription & transcription factors	Transcription	Nucleus	['Class1', 'Class2', 'Class4', 'Class7', 'Class8', 'Class9', 'Class11', 'Class12']
GLI3	8	0.125	0.125	0	0.125	0	0	0.125	0.125	0.125	0	0.125	0.125	1_5_2_Transcription factors	Transcription & transcription factors	Transcription	Nucleus	['Class1', 'Class2', 'Class4', 'Class7', 'Class8', 'Class9', 'Class11', 'Class12']
GLIS2	8	0.125	0.125	0	0.125	0	0	0.125	0.125	0.125	0	0.125	0.125	1_5_2_Transcription factors	Transcription & transcription factors	Transcription	Nucleus	['Class1', 'Class2', 'Class4', 'Class7', 'Class8', 'Class9', 'Class11', 'Class12']
GLMN	7	0.142857	0.142857	0	0	0	0	0.142857	0.142857	0.142857	0.142857	0	0.142857	1_8_6_Protein ubiquitination	Post-translational protein modification	Protein translation, folding, modification & degradation	Cytosol	['Class1', 'Class2', 'Class7', 'Class8', 'Class9', 'Class10', 'Class12']
GMFB	4	0.25	0	0	0	0	0	0.25	0.25	0	0	0	0.25	1_15_1_Actin	Cytoskeleton	Cytoskeleton	Microfilaments (Actin)	['Class1', 'Class7', 'Class8', 'Class12']
GNA12	7	0.142857	0.142857	0	0	0	0.142857	0.142857	0.142857	0	0	0.142857	0.142857	1_26_49_G protein	Signaling - G protein	Signaling	Cell membrane	['Class1', 'Class2', 'Class6', 'Class7', 'Class8', 'Class11', 'Class12']
GNA13	7	0.142857	0.142857	0	0.142857	0	0	0.142857	0.142857	0	0	0.142857	0.142857	1_26_49_G protein	Signaling - G protein	Signaling	Cell membrane	['Class1', 'Class2', 'Class4', 'Class7', 'Class8', 'Class11', 'Class12']
GNAI1	8	0.125	0.125	0	0	0	0	0.125	0.125	0.125	0.125	0.125	0.125	1_26_49_G protein	Signaling - G protein	Signaling	Cell membrane	['Class1', 'Class2', 'Class7', 'Class8', 'Class9', 'Class10', 'Class11', 'Class12']
GNAI2	4	0.25	0.25	0	0	0	0	0	0	0	0	0.25	0.25	1_26_49_G protein	Signaling - G protein	Signaling	Cell membrane	['Class1', 'Class2', 'Class11', 'Class12']
GNAI3	6	0.166667	0.166667	0	0	0	0	0.166667	0.166667	0	0	0.166667	0.166667	1_26_49_G protein	Signaling - G protein	Signaling	Cell membrane	['Class1', 'Class2', 'Class7', 'Class8', 'Class11', 'Class12']
GNAO1	6	0.166667	0.166667	0	0	0	0	0.166667	0.166667	0	0	0.166667	0.166667	1_26_49_G protein	Signaling - G protein	Signaling	Cell membrane	['Class1', 'Class2', 'Class7', 'Class8', 'Class11', 'Class12']
GNAQ	9	0.111111	0.111111	0	0	0	0.111111	0.111111	0.111111	0.111111	0.111111	0.111111	0.111111	1_26_49_G protein	Signaling - G protein	Signaling	Cell membrane	['Class1', 'Class2', 'Class6', 'Class7', 'Class8', 'Class9', 'Class10', 'Class11', 'Class12']
GNAZ	6	0.166667	0.166667	0	0	0	0	0.166667	0.166667	0	0	0.166667	0.166667	1_26_49_G protein	Signaling - G protein	Signaling	Cell membrane	['Class1', 'Class2', 'Class7', 'Class8', 'Class11', 'Class12']
GNB1	6	0.166667	0.166667	0	0	0	0	0.166667	0.166667	0	0	0.166667	0.166667	1_26_49_G protein	Signaling - G protein	Signaling	Cell membrane	['Class1', 'Class2', 'Class7', 'Class8', 'Class11', 'Class12']
GNB1L	6	0.166667	0.166667	0	0	0	0	0.166667	0.166667	0	0	0.166667	0.166667	1_26_49_G protein	Signaling - G protein	Signaling	Cell membrane	['Class1', 'Class2', 'Class7', 'Class8', 'Class11', 'Class12']
GNB2	8	0.125	0.125	0	0.125	0	0	0.125	0.125	0.125	0	0.125	0.125	1_26_49_G protein	Signaling - G protein	Signaling	Cell membrane	['Class1', 'Class2', 'Class4', 'Class7', 'Class8', 'Class9', 'Class11', 'Class12']
GNB3	6	0.166667	0.166667	0	0	0	0	0.166667	0.166667	0	0	0.166667	0.166667	1_26_49_G protein	Signaling - G protein	Signaling	Cell membrane	['Class1', 'Class2', 'Class7', 'Class8', 'Class11', 'Class12']
GNB4	4	0.25	0.25	0	0	0	0	0.25	0	0	0	0	0.25	1_26_49_G protein	Signaling - G protein	Signaling	Cell membrane	['Class1', 'Class2', 'Class7', 'Class12']
GNB5	6	0.166667	0.166667	0	0	0	0	0.166667	0.166667	0	0	0.166667	0.166667	1_26_49_G protein	Signaling - G protein	Signaling	Cell membrane	['Class1', 'Class2', 'Class7', 'Class8', 'Class11', 'Class12']
GNG12	6	0.166667	0.166667	0	0	0	0	0.166667	0.166667	0	0	0.166667	0.166667	1_26_49_G protein	Signaling - G protein	Signaling	Cell membrane	['Class1', 'Class2', 'Class7', 'Class8', 'Class11', 'Class12']
GNG2	7	0.142857	0.142857	0	0.142857	0	0	0.142857	0.142857	0	0	0.142857	0.142857	1_26_49_G protein	Signaling - G protein	Signaling	Cell membrane	['Class1', 'Class2', 'Class4', 'Class7', 'Class8', 'Class11', 'Class12']
GNG4	4	0.25	0.25	0	0	0	0	0.25	0	0	0	0	0.25	1_26_49_G protein	Signaling - G protein	Signaling	Cell membrane	['Class1', 'Class2', 'Class7', 'Class12']
GNG7	6	0.166667	0.166667	0	0	0	0	0.166667	0.166667	0	0	0.166667	0.166667	1_26_49_G protein	Signaling - G protein	Signaling	Cell membrane	['Class1', 'Class2', 'Class7', 'Class8', 'Class11', 'Class12']
GNPTAB	1	0	0	0	0	0	0	0	1	0	0	0	0	1_17_Metabolism of carbohydrates	Carbohydrate metabolism	Metabolism	Golgi apparatus	['Class8']
GOLGA2	1	0	0	0	0	0	0	0	1	0	0	0	0	1_13_Golgi Apparatus	Endoplasmic Reticulum & Golgi	Organelles	Golgi apparatus	['Class8']
GOLPH3	1	0	0	0	0	0	0	0	1	0	0	0	0	1_13_Golgi Apparatus	Endoplasmic Reticulum & Golgi	Organelles	Golgi apparatus	['Class8']
GORASP2	1	0	0	1	0	0	0	0	0	0	0	0	0	1_13_Golgi Apparatus	Endoplasmic Reticulum & Golgi	Organelles	Golgi apparatus	['Class3']
GP1BA	5	0.2	0.2	0	0	0	0	0.2	0.2	0	0	0	0.2	3_11_Hemostasis	Hemostasis	Other	Cell membrane	['Class1', 'Class2', 'Class7', 'Class8', 'Class12']
GP1BB	2	0	0	0	0	0	0	0.5	0.5	0	0	0	0	3_11_Hemostasis	Hemostasis	Other	Cell membrane	['Class7', 'Class8']
GPBP1L1	1	0	1	0	0	0	0	0	0	0	0	0	0	1_5_2_Transcription factors	Transcription & transcription factors	Transcription	Nucleus	['Class2']
GPC3	9	0.111111	0.111111	0	0	0	0.111111	0.111111	0.111111	0.111111	0.111111	0.111111	0.111111	1_17_Metabolism of carbohydrates	Carbohydrate metabolism	Metabolism	EXTRACELLULAR	['Class1', 'Class2', 'Class6', 'Class7', 'Class8', 'Class9', 'Class10', 'Class11', 'Class12']
GPR156	1	0	0	0	0	0	1	0	0	0	0	0	0	3_6_1_Orphan and other 7TM receptors	GPCR signaling	Signaling	Cell membrane	['Class6']
GPR182	2	0	0.5	0	0	0	0	0	0	0	0.5	0	0	3_6_1_Orphan and other 7TM receptors	GPCR signaling	Signaling	Cell membrane	['Class2', 'Class10']
GPR45	5	0.2	0.2	0	0	0	0.2	0.2	0	0	0	0	0.2	3_6_1_Orphan and other 7TM receptors	GPCR signaling	Signaling	Cell membrane	['Class1', 'Class2', 'Class6', 'Class7', 'Class12']
GPR62	3	0.333333	0	0	0	0	0	0	0.333333	0	0	0	0.333333	3_6_1_Orphan and other 7TM receptors	GPCR signaling	Signaling	Vesicles	['Class1', 'Class8', 'Class12']
GRAP	10	0.1	0.1	0	0.1	0	0.1	0.1	0.1	0.1	0.1	0.1	0.1	1_26_29_adapters/scaffolds	Adapters/scaffolds	Signaling	Cytosol	['Class1', 'Class2', 'Class4', 'Class6', 'Class7', 'Class8', 'Class9', 'Class10', 'Class11', 'Class12']
GRAP2	8	0.125	0.125	0	0	0	0.125	0.125	0.125	0.125	0	0.125	0.125	1_26_29_adapters/scaffolds	Adapters/scaffolds	Signaling	Vesicles	['Class1', 'Class2', 'Class6', 'Class7', 'Class8', 'Class9', 'Class11', 'Class12']
GRAPL	6	0.166667	0.166667	0	0	0	0	0.166667	0.166667	0	0	0.166667	0.166667	1_26_29_adapters/scaffolds	Adapters/scaffolds	Signaling	Cytosol	['Class1', 'Class2', 'Class7', 'Class8', 'Class11', 'Class12']
GRASP	6	0.166667	0.166667	0	0	0	0	0.166667	0.166667	0	0	0.166667	0.166667	3_3_Neuronal System_synapses_channels	Neuronal System_synapses_channels	Neuronal System_synapses_channels	Cell membrane	['Class1', 'Class2', 'Class7', 'Class8', 'Class11', 'Class12']
GRB10	8	0.125	0.125	0	0.125	0	0	0.125	0.125	0.125	0	0.125	0.125	1_26_29_adapters/scaffolds	Adapters/scaffolds	Signaling	Cytosol	['Class1', 'Class2', 'Class4', 'Class7', 'Class8', 'Class9', 'Class11', 'Class12']
GRB14	9	0.111111	0.111111	0	0	0	0.111111	0.111111	0.111111	0.111111	0.111111	0.111111	0.111111	1_26_29_adapters/scaffolds	Adapters/scaffolds	Signaling	Cytosol	['Class1', 'Class2', 'Class6', 'Class7', 'Class8', 'Class9', 'Class10', 'Class11', 'Class12']
GRB2	10	0.1	0.1	0	0.1	0	0.1	0.1	0.1	0.1	0.1	0.1	0.1	1_26_29_adapters/scaffolds	Adapters/scaffolds	Signaling	Cytosol	['Class1', 'Class2', 'Class4', 'Class6', 'Class7', 'Class8', 'Class9', 'Class10', 'Class11', 'Class12']
GRB7	8	0.125	0.125	0	0	0	0	0.125	0.125	0.125	0.125	0.125	0.125	1_26_29_adapters/scaffolds	Adapters/scaffolds	Signaling	Cytosol	['Class1', 'Class2', 'Class7', 'Class8', 'Class9', 'Class10', 'Class11', 'Class12']
GREM2	4	0.25	0	0	0	0	0.25	0	0.25	0	0	0	0.25	3_2_14_Signaling by BMP	Signaling - Cell fates	Signaling	EXTRACELLULAR	['Class1', 'Class6', 'Class8', 'Class12']
GRIA1	9	0.111111	0.111111	0	0.111111	0	0	0.111111	0.111111	0.111111	0.111111	0.111111	0.111111	3_3_Neuronal System_synapses_channels	Neuronal System_synapses_channels	Neuronal System_synapses_channels	Cell membrane	['Class1', 'Class2', 'Class4', 'Class7', 'Class8', 'Class9', 'Class10', 'Class11', 'Class12']
GRIA2	6	0.166667	0.166667	0	0	0	0	0.166667	0.166667	0	0	0.166667	0.166667	3_3_Neuronal System_synapses_channels	Neuronal System_synapses_channels	Neuronal System_synapses_channels	Cell membrane	['Class1', 'Class2', 'Class7', 'Class8', 'Class11', 'Class12']
GRIA3	9	0.111111	0.111111	0	0	0	0.111111	0.111111	0.111111	0.111111	0.111111	0.111111	0.111111	3_3_Neuronal System_synapses_channels	Neuronal System_synapses_channels	Neuronal System_synapses_channels	Cell membrane	['Class1', 'Class2', 'Class6', 'Class7', 'Class8', 'Class9', 'Class10', 'Class11', 'Class12']
GRIA4	7	0.142857	0.142857	0	0.142857	0	0	0.142857	0.142857	0	0	0.142857	0.142857	3_3_Neuronal System_synapses_channels	Neuronal System_synapses_channels	Neuronal System_synapses_channels	Cell membrane	['Class1', 'Class2', 'Class4', 'Class7', 'Class8', 'Class11', 'Class12']
GRIK1	6	0.166667	0.166667	0	0	0	0	0.166667	0.166667	0	0	0.166667	0.166667	3_3_Neuronal System_synapses_channels	Neuronal System_synapses_channels	Neuronal System_synapses_channels	Cell membrane	['Class1', 'Class2', 'Class7', 'Class8', 'Class11', 'Class12']
GRIK2	6	0.166667	0.166667	0	0	0	0	0.166667	0.166667	0	0	0.166667	0.166667	3_3_Neuronal System_synapses_channels	Neuronal System_synapses_channels	Neuronal System_synapses_channels	Cell membrane	['Class1', 'Class2', 'Class7', 'Class8', 'Class11', 'Class12']
GRIK3	6	0.166667	0.166667	0	0	0	0	0.166667	0.166667	0	0	0.166667	0.166667	3_3_Neuronal System_synapses_channels	Neuronal System_synapses_channels	Neuronal System_synapses_channels	Cell membrane	['Class1', 'Class2', 'Class7', 'Class8', 'Class11', 'Class12']
GRIN1	10	0.1	0.1	0	0.1	0	0.1	0.1	0.1	0.1	0.1	0.1	0.1	3_3_Neuronal System_synapses_channels	Neuronal System_synapses_channels	Neuronal System_synapses_channels	Cell membrane	['Class1', 'Class2', 'Class4', 'Class6', 'Class7', 'Class8', 'Class9', 'Class10', 'Class11', 'Class12']
GRIN2A	7	0.142857	0.142857	0	0	0	0	0.142857	0.142857	0	0.142857	0.142857	0.142857	3_3_Neuronal System_synapses_channels	Neuronal System_synapses_channels	Neuronal System_synapses_channels	Cell membrane	['Class1', 'Class2', 'Class7', 'Class8', 'Class10', 'Class11', 'Class12']
GRIN2B	7	0.142857	0.142857	0	0	0	0	0.142857	0.142857	0	0.142857	0.142857	0.142857	3_3_Neuronal System_synapses_channels	Neuronal System_synapses_channels	Neuronal System_synapses_channels	Cell membrane	['Class1', 'Class2', 'Class7', 'Class8', 'Class10', 'Class11', 'Class12']
GRIN2C	3	0.333333	0	0	0	0	0	0	0.333333	0	0	0	0.333333	3_3_Neuronal System_synapses_channels	Neuronal System_synapses_channels	Neuronal System_synapses_channels	Cell membrane	['Class1', 'Class8', 'Class12']
GRIN2D	10	0.1	0.1	0	0.1	0	0.1	0.1	0.1	0.1	0.1	0.1	0.1	3_3_Neuronal System_synapses_channels	Neuronal System_synapses_channels	Neuronal System_synapses_channels	Cell membrane	['Class1', 'Class2', 'Class4', 'Class6', 'Class7', 'Class8', 'Class9', 'Class10', 'Class11', 'Class12']
GRIN3B	2	0.5	0	0	0	0	0	0	0	0	0	0	0.5	3_3_Neuronal System_synapses_channels	Neuronal System_synapses_channels	Neuronal System_synapses_channels	Cell membrane	['Class1', 'Class12']
GRIP1	9	0.111111	0.111111	0	0	0	0.111111	0.111111	0.111111	0.111111	0.111111	0.111111	0.111111	3_3_Neuronal System_synapses_channels	Neuronal System_synapses_channels	Neuronal System_synapses_channels	Cytosol	['Class1', 'Class2', 'Class6', 'Class7', 'Class8', 'Class9', 'Class10', 'Class11', 'Class12']
GRK1	6	0	0.166667	0	0	0	0	0.166667	0.166667	0.166667	0.166667	0.166667	0	1_29_Phototransduction	Phototransduction & Retinoic cycle	Metabolism	Other	['Class2', 'Class7', 'Class8', 'Class9', 'Class10', 'Class11']
GRK2	8	0.125	0.125	0	0	0	0	0.125	0.125	0.125	0.125	0.125	0.125	1_26_34_other_kinases	Protein kinases	Signaling	Cytosol	['Class1', 'Class2', 'Class7', 'Class8', 'Class9', 'Class10', 'Class11', 'Class12']
GRK3	5	0.2	0.2	0	0	0	0	0.2	0.2	0	0	0	0.2	1_26_34_other_kinases	Protein kinases	Signaling	Cytosol	['Class1', 'Class2', 'Class7', 'Class8', 'Class12']
GRK4	3	0.333333	0	0	0	0	0	0.333333	0	0	0	0	0.333333	1_29_Phototransduction	Phototransduction & Retinoic cycle	Metabolism	Other	['Class1', 'Class7', 'Class12']
GRK5	8	0.125	0.125	0	0	0	0	0.125	0.125	0.125	0.125	0.125	0.125	1_26_28_serine/threonine kinase	Protein kinases	Signaling	Cytosol	['Class1', 'Class2', 'Class7', 'Class8', 'Class9', 'Class10', 'Class11', 'Class12']
GRK6	8	0.125	0.125	0	0	0	0	0.125	0.125	0.125	0.125	0.125	0.125	1_26_34_other_kinases	Protein kinases	Signaling	Cytosol	['Class1', 'Class2', 'Class7', 'Class8', 'Class9', 'Class10', 'Class11', 'Class12']
GRK7	6	0.166667	0.166667	0	0	0	0	0.166667	0.166667	0	0	0.166667	0.166667	1_29_Phototransduction	Phototransduction & Retinoic cycle	Metabolism	Other	['Class1', 'Class2', 'Class7', 'Class8', 'Class11', 'Class12']
GRM1	6	0.166667	0.166667	0	0	0	0	0.166667	0.166667	0	0	0.166667	0.166667	3_6_41_Metabotropic glutamate receptors	Neuronal System_synapses_channels	Neuronal System_synapses_channels	Cell membrane	['Class1', 'Class2', 'Class7', 'Class8', 'Class11', 'Class12']
GRM3	5	0.2	0.2	0	0	0	0	0.2	0.2	0	0	0	0.2	3_6_41_Metabotropic glutamate receptors	Neuronal System_synapses_channels	Neuronal System_synapses_channels	Cell membrane	['Class1', 'Class2', 'Class7', 'Class8', 'Class12']
GRM5	9	0.111111	0.111111	0	0	0	0.111111	0.111111	0.111111	0.111111	0.111111	0.111111	0.111111	3_6_41_Metabotropic glutamate receptors	Neuronal System_synapses_channels	Neuronal System_synapses_channels	Cell membrane	['Class1', 'Class2', 'Class6', 'Class7', 'Class8', 'Class9', 'Class10', 'Class11', 'Class12']
GRN	1	0	0	0	0	0	0	0	0	1	0	0	0	3_5_2_Innate Immune System	Innate Immune System	Immune system & Inflammation	EXTRACELLULAR	['Class9']
GRWD1	6	0.166667	0.166667	0	0	0	0	0.166667	0.166667	0	0	0.166667	0.166667	1_3_Chromatin organization	Chromatin organization	Chromatin organization & DNA repair	Chromatin	['Class1', 'Class2', 'Class7', 'Class8', 'Class11', 'Class12']
GSK3A	7	0.142857	0.142857	0	0.142857	0	0	0.142857	0.142857	0	0	0.142857	0.142857	1_26_34_other_kinases	Protein kinases	Signaling	Cytosol	['Class1', 'Class2', 'Class4', 'Class7', 'Class8', 'Class11', 'Class12']
GSK3B	9	0.111111	0.111111	0	0.111111	0	0.111111	0.111111	0.111111	0.111111	0	0.111111	0.111111	1_26_34_other_kinases	Protein kinases	Signaling	Cytosol	['Class1', 'Class2', 'Class4', 'Class6', 'Class7', 'Class8', 'Class9', 'Class11', 'Class12']
GTF2A1L	6	0.166667	0.166667	0	0	0	0	0.166667	0.166667	0	0	0.166667	0.166667	1_5_2_Transcription factors	Transcription & transcription factors	Transcription	Nucleus	['Class1', 'Class2', 'Class7', 'Class8', 'Class11', 'Class12']
GTF3C2	2	0.5	0	0	0	0	0	0	0	0	0	0	0.5	1_5_2_Transcription factors	Transcription & transcription factors	Transcription	Nucleus	['Class1', 'Class12']
HASPIN	5	0.2	0.2	0	0	0	0	0.2	0.2	0	0	0	0.2	1_3_Chromatin organization	Chromatin organization	Chromatin organization & DNA repair	Nucleus	['Class1', 'Class2', 'Class7', 'Class8', 'Class12']
HAVCR2	2	0	0.5	0	0	0	0	0.5	0	0	0	0	0	3_5_1_Adaptive Immune System	Adaptive Immune System	Immune system & Inflammation	Cell membrane	['Class2', 'Class7']
HAX1	1	0	0	0	0	0	0	0	0	0	1	0	0	1_15_1_Actin	Cytoskeleton	Cytoskeleton	Microfilaments (Actin)	['Class10']
HBEGF	7	0.142857	0.142857	0	0	0	0	0.142857	0.142857	0.142857	0	0.142857	0.142857	3_2_22_ERBB family signaling	Signaling - Cell fates	Signaling	EXTRACELLULAR	['Class1', 'Class2', 'Class7', 'Class8', 'Class9', 'Class11', 'Class12']
HCK	6	0.166667	0.166667	0	0	0	0	0.166667	0.166667	0	0	0.166667	0.166667	1_26_30_non-receptor tyrosine kinase	Protein kinases	Signaling	Cytosol	['Class1', 'Class2', 'Class7', 'Class8', 'Class11', 'Class12']
HDAC3	9	0.111111	0.111111	0	0	0	0.111111	0.111111	0.111111	0.111111	0.111111	0.111111	0.111111	1_3_Chromatin organization	Chromatin organization	Chromatin organization & DNA repair	Chromatin	['Class1', 'Class2', 'Class6', 'Class7', 'Class8', 'Class9', 'Class10', 'Class11', 'Class12']
HDAC6	8	0.125	0.125	0	0	0	0	0.125	0.125	0.125	0.125	0.125	0.125	1_3_Chromatin organization	Chromatin organization	Chromatin organization & DNA repair	Chromatin	['Class1', 'Class2', 'Class7', 'Class8', 'Class9', 'Class10', 'Class11', 'Class12']
HECW1	9	0.111111	0.111111	0	0	0	0.111111	0.111111	0.111111	0.111111	0.111111	0.111111	0.111111	1_8_6_Protein ubiquitination	Post-translational protein modification	Protein translation, folding, modification & degradation	Cytosol	['Class1', 'Class2', 'Class6', 'Class7', 'Class8', 'Class9', 'Class10', 'Class11', 'Class12']
HECW2	6	0.166667	0.166667	0	0	0	0	0.166667	0.166667	0	0	0.166667	0.166667	1_8_6_Protein ubiquitination	Post-translational protein modification	Protein translation, folding, modification & degradation	Microtubules	['Class1', 'Class2', 'Class7', 'Class8', 'Class11', 'Class12']
HERC1	5	0.2	0.2	0	0	0	0	0.2	0.2	0	0	0	0.2	1_26_32_Arf_GEF	ARF GTPases and regulators	Signaling	Cytosol	['Class1', 'Class2', 'Class7', 'Class8', 'Class12']
HES6	1	0	1	0	0	0	0	0	0	0	0	0	0	1_5_2_Transcription factors	Transcription & transcription factors	Transcription	Nucleus	['Class2']
HGF	5	0.2	0.2	0	0	0	0	0.2	0.2	0	0	0	0.2	3_2_3_Signaling by MET	Signaling - Cell fates	Signaling	EXTRACELLULAR	['Class1', 'Class2', 'Class7', 'Class8', 'Class12']
HGS	9	0.111111	0.111111	0	0	0	0.111111	0.111111	0.111111	0.111111	0.111111	0.111111	0.111111	3_2_3_Signaling by MET	Signaling - Cell fates	Signaling	Vesicles	['Class1', 'Class2', 'Class6', 'Class7', 'Class8', 'Class9', 'Class10', 'Class11', 'Class12']
HHAT	6	0.166667	0.166667	0	0	0	0	0.166667	0.166667	0	0	0.166667	0.166667	3_9_Development	Developmental	Developmental	Endoplasmic reticulum	['Class1', 'Class2', 'Class7', 'Class8', 'Class11', 'Class12']
HHIP	6	0.166667	0.166667	0	0	0	0	0.166667	0.166667	0	0	0.166667	0.166667	3_2_5_Signaling by Hedgehog	Signaling - Cell fates	Signaling	EXTRACELLULAR	['Class1', 'Class2', 'Class7', 'Class8', 'Class11', 'Class12']
HIF1A	9	0.111111	0.111111	0	0	0	0.111111	0.111111	0.111111	0.111111	0.111111	0.111111	0.111111	1_25_3_Cellular response to hypoxia	Signaling - ROS/hypoxia, heat stress	Signaling	Nucleus	['Class1', 'Class2', 'Class6', 'Class7', 'Class8', 'Class9', 'Class10', 'Class11', 'Class12']
HIPK1	6	0.166667	0.166667	0	0	0	0	0.166667	0.166667	0	0	0.166667	0.166667	1_26_28_serine/threonine kinase	Protein kinases	Signaling	Nucleus	['Class1', 'Class2', 'Class7', 'Class8', 'Class11', 'Class12']
HIPK2	9	0.111111	0.111111	0	0	0	0.111111	0.111111	0.111111	0.111111	0.111111	0.111111	0.111111	1_26_28_serine/threonine kinase	Protein kinases	Signaling	Nucleus	['Class1', 'Class2', 'Class6', 'Class7', 'Class8', 'Class9', 'Class10', 'Class11', 'Class12']
HIPK3	9	0.111111	0.111111	0	0	0	0.111111	0.111111	0.111111	0.111111	0.111111	0.111111	0.111111	1_26_28_serine/threonine kinase	Protein kinases	Signaling	Nucleus	['Class1', 'Class2', 'Class6', 'Class7', 'Class8', 'Class9', 'Class10', 'Class11', 'Class12']
HIPK4	2	0.5	0	0	0	0	0	0	0	0	0	0	0.5	1_26_28_serine/threonine kinase	Protein kinases	Signaling	Nucleus	['Class1', 'Class12']
HIRA	6	0.166667	0.166667	0	0	0	0	0.166667	0.166667	0	0	0.166667	0.166667	1_3_Chromatin organization	Chromatin organization	Chromatin organization & DNA repair	Chromatin	['Class1', 'Class2', 'Class7', 'Class8', 'Class11', 'Class12']
HNF1A	8	0.125	0.125	0	0.125	0	0	0.125	0.125	0	0.125	0.125	0.125	1_5_2_Transcription factors	Transcription & transcription factors	Transcription	Nucleus	['Class1', 'Class2', 'Class4', 'Class7', 'Class8', 'Class10', 'Class11', 'Class12']
HNF4A	10	0.1	0.1	0	0.1	0	0.1	0.1	0.1	0.1	0.1	0.1	0.1	1_5_2_Transcription factors	Transcription & transcription factors	Transcription	Nucleus	['Class1', 'Class2', 'Class4', 'Class6', 'Class7', 'Class8', 'Class9', 'Class10', 'Class11', 'Class12']
HNRNPCL2	1	0	1	0	0	0	0	0	0	0	0	0	0	1_6_3_Metabolism of mRNA	Metabolism of mRNA & Translation	Protein translation, folding, modification & degradation	Nucleus	['Class2']
HOMER1	6	0.166667	0.166667	0	0	0	0	0.166667	0.166667	0.166667	0	0	0.166667	3_3_Neuronal System_synapses_channels	Neuronal System_synapses_channels	Neuronal System_synapses_channels	Cytosol	['Class1', 'Class2', 'Class7', 'Class8', 'Class9', 'Class12']
HOMER2	6	0.166667	0.166667	0	0	0	0	0.166667	0.166667	0	0	0.166667	0.166667	3_3_Neuronal System_synapses_channels	Neuronal System_synapses_channels	Neuronal System_synapses_channels	Cytosol	['Class1', 'Class2', 'Class7', 'Class8', 'Class11', 'Class12']
HOXA1	1	0	0	1	0	0	0	0	0	0	0	0	0	1_5_2_Transcription factors	Transcription & transcription factors	Transcription	Nucleus	['Class3']
HOXC8	6	0.166667	0.166667	0	0	0	0	0.166667	0.166667	0.166667	0	0	0.166667	1_5_2_Transcription factors	Transcription & transcription factors	Transcription	Nucleus	['Class1', 'Class2', 'Class7', 'Class8', 'Class9', 'Class12']
HP	1	0	0	0	0	0	1	0	0	0	0	0	0	3_11_Hemostasis	Hemostasis	Other	EXTRACELLULAR	['Class6']
HPX	1	0	0	0	0	0	1	0	0	0	0	0	0	3_11_Hemostasis	Hemostasis	Other	EXTRACELLULAR	['Class6']
HRAS	10	0.1	0.1	0	0.1	0	0.1	0.1	0.1	0.1	0.1	0.1	0.1	1_26_1_Ras	Ras GTPases and regulators	Signaling	Cell membrane	['Class1', 'Class2', 'Class4', 'Class6', 'Class7', 'Class8', 'Class9', 'Class10', 'Class11', 'Class12']
HSH2D	3	0.333333	0	0	0	0	0	0.333333	0	0	0	0	0.333333	1_26_29_adaptors/scaffolds	Adapters/scaffolds	Signaling	Nucleus	['Class1', 'Class7', 'Class12']
HSPA1A	1	0	0	0	0	0	0	0	0	1	0	0	0	1_25_4_Cellular response to heat stress	Signaling - ROS/hypoxia, heat stress	Signaling	Cytosol	['Class9']
HSPA2	1	0	0	0	0	0	0	0	0	1	0	0	0	1_25_4_Cellular response to heat stress	Signaling - ROS/hypoxia, heat stress	Signaling	Microtubules	['Class9']
HSPA8	1	0	0	0	0	0	0	0	1	0	0	0	0	1_25_4_Cellular response to heat stress	Signaling - ROS/hypoxia, heat stress	Signaling	Cytosol	['Class8']
HSPB6	3	0.333333	0	0	0	0	0	0	0.333333	0	0	0	0.333333	1_13_Golgi Apparatus	Endoplasmic Reticulum & Golgi	Organelles	Golgi apparatus	['Class1', 'Class8', 'Class12']
HSPB8	1	0	0	0	0	0	0	0	0	0	1	0	0	1_25_4_Cellular response to heat stress	Signaling - ROS/hypoxia, heat stress	Signaling	Cytosol	['Class10']
HTR2A	6	0.166667	0.166667	0	0	0	0	0.166667	0.166667	0	0	0.166667	0.166667	3_6_3_5-Hydroxytryptamine receptors	Neuronal System_synapses_channels	Neuronal System_synapses_channels	Cell membrane	['Class1', 'Class2', 'Class7', 'Class8', 'Class11', 'Class12']
HTR2C	5	0.2	0.2	0	0	0	0	0.2	0.2	0	0	0	0.2	3_6_3_5-Hydroxytryptamine receptors	Neuronal System_synapses_channels	Neuronal System_synapses_channels	Cell membrane	['Class1', 'Class2', 'Class7', 'Class8', 'Class12']
HTT	10	0.1	0.1	0	0.1	0	0.1	0.1	0.1	0.1	0.1	0.1	0.1	1_15_4_Tubulin	Cytoskeleton	Cytoskeleton	Microtubules	['Class1', 'Class2', 'Class4', 'Class6', 'Class7', 'Class8', 'Class9', 'Class10', 'Class11', 'Class12']
HUNK	9	0.111111	0.111111	0	0	0	0.111111	0.111111	0.111111	0.111111	0.111111	0.111111	0.111111	1_26_28_serine/threonine kinase	Protein kinases	Signaling	Nucleus	['Class1', 'Class2', 'Class6', 'Class7', 'Class8', 'Class9', 'Class10', 'Class11', 'Class12']
HUS1	6	0.166667	0.166667	0	0	0	0	0.166667	0.166667	0	0	0.166667	0.166667	1_4_DNA Repair	DNA Repair	Chromatin organization & DNA repair	Nucleus	['Class1', 'Class2', 'Class7', 'Class8', 'Class11', 'Class12']
HYAL2	6	0.166667	0.166667	0	0	0	0	0.166667	0.166667	0	0	0.166667	0.166667	1_17_Metabolism of carbohydrates	Carbohydrate metabolism	Metabolism	Cell membrane	['Class1', 'Class2', 'Class7', 'Class8', 'Class11', 'Class12']
IDE	6	0.166667	0.166667	0	0	0	0	0.166667	0.166667	0	0	0.166667	0.166667	1_8_20_Protein processing/proteolysis	Protein folding & repair	Protein translation, folding, modification & degradation	EXTRACELLULAR	['Class1', 'Class2', 'Class7', 'Class8', 'Class11', 'Class12']
IFNAR1	9	0.111111	0.111111	0	0	0	0.111111	0.111111	0.111111	0.111111	0.111111	0.111111	0.111111	3_5_3_Cytokine Signaling in Immune system	GPCR signaling	Signaling	Cell membrane	['Class1', 'Class2', 'Class6', 'Class7', 'Class8', 'Class9', 'Class10', 'Class11', 'Class12']
IFNAR2	8	0.125	0.125	0	0	0	0.125	0.125	0.125	0.125	0.125	0	0.125	3_5_3_Cytokine Signaling in Immune system	GPCR signaling	Signaling	Cell membrane	['Class1', 'Class2', 'Class6', 'Class7', 'Class8', 'Class9', 'Class10', 'Class12']
IFNG	5	0.2	0.2	0	0	0	0	0.2	0.2	0	0	0	0.2	3_5_3_Cytokine Signaling in Immune system	GPCR signaling	Signaling	EXTRACELLULAR	['Class1', 'Class2', 'Class7', 'Class8', 'Class12']
IFNGR1	5	0.2	0.2	0	0	0	0	0.2	0.2	0	0	0	0.2	3_5_3_Cytokine Signaling in Immune system	GPCR signaling	Signaling	Cell membrane	['Class1', 'Class2', 'Class7', 'Class8', 'Class12']
IFNGR2	4	0.25	0.25	0	0	0	0	0.25	0	0	0	0	0.25	3_5_3_Cytokine Signaling in Immune system	GPCR signaling	Signaling	Cell membrane	['Class1', 'Class2', 'Class7', 'Class12']
IFNL3	3	0.333333	0.333333	0	0	0	0	0	0	0	0	0	0.333333	3_5_3_Cytokine Signaling in Immune system	GPCR signaling	Signaling	EXTRACELLULAR	['Class1', 'Class2', 'Class12']
IFNLR1	4	0.25	0.25	0	0	0	0	0.25	0	0	0	0	0.25	3_5_3_Cytokine Signaling in Immune system	GPCR signaling	Signaling	Cell membrane	['Class1', 'Class2', 'Class7', 'Class12']
IFT122	6	0.166667	0.166667	0	0	0	0	0.166667	0.166667	0	0	0.166667	0.166667	1_16_Cilium assembly	Cytoskeleton	Cytoskeleton	Cilia	['Class1', 'Class2', 'Class7', 'Class8', 'Class11', 'Class12']
IFT140	6	0.166667	0.166667	0	0	0	0	0.166667	0.166667	0	0	0.166667	0.166667	1_16_Cilium assembly	Cytoskeleton	Cytoskeleton	Cilia	['Class1', 'Class2', 'Class7', 'Class8', 'Class11', 'Class12']
IFT20	1	0	0	0	0	0	0	0	1	0	0	0	0	1_16_Cilium assembly	Cytoskeleton	Cytoskeleton	Cilia	['Class8']
IFT43	1	0	0	0	0	0	0	0	0	0	1	0	0	1_16_Cilium assembly	Cytoskeleton	Cytoskeleton	Cilia	['Class10']
IFT80	6	0.166667	0.166667	0	0	0	0	0.166667	0.166667	0	0	0.166667	0.166667	1_16_Cilium assembly	Cytoskeleton	Cytoskeleton	Cilia	['Class1', 'Class2', 'Class7', 'Class8', 'Class11', 'Class12']
IGF1	7	0.142857	0.142857	0	0.142857	0	0	0.142857	0.142857	0	0	0.142857	0.142857	3_2_10_Signaling by Type 1 Insulin-like Growth Factor 1 Receptor (IGF1R)	Signaling - Cell fates	Signaling	EXTRACELLULAR	['Class1', 'Class2', 'Class4', 'Class7', 'Class8', 'Class11', 'Class12']
IGF1R	10	0.1	0.1	0	0.1	0	0.1	0.1	0.1	0.1	0.1	0.1	0.1	3_2_10_Signaling by Type 1 Insulin-like Growth Factor 1 Receptor (IGF1R)	Signaling - Cell fates	Signaling	Cell membrane	['Class1', 'Class2', 'Class4', 'Class6', 'Class7', 'Class8', 'Class9', 'Class10', 'Class11', 'Class12']
IGF2	6	0.166667	0.166667	0	0	0	0	0.166667	0.166667	0	0	0.166667	0.166667	3_2_10_Signaling by Type 1 Insulin-like Growth Factor 1 Receptor (IGF1R)	Signaling - Cell fates	Signaling	EXTRACELLULAR	['Class1', 'Class2', 'Class7', 'Class8', 'Class11', 'Class12']
IGF2R	5	0.2	0.2	0	0	0	0	0.2	0.2	0	0	0	0.2	3_2_10_Signaling by Type 1 Insulin-like Growth Factor 1 Receptor (IGF1R)	Signaling - Cell fates	Signaling	Cell membrane	['Class1', 'Class2', 'Class7', 'Class8', 'Class12']
IGFBP1	7	0.142857	0.142857	0	0.142857	0	0	0.142857	0.142857	0	0	0.142857	0.142857	3_2_10_Signaling by Type 1 Insulin-like Growth Factor 1 Receptor (IGF1R)	Signaling - Cell fates	Signaling	Cytosol	['Class1', 'Class2', 'Class4', 'Class7', 'Class8', 'Class11', 'Class12']
IGFLR1	3	0.333333	0	0	0	0	0	0	0.333333	0	0	0	0.333333	3_2_10_Signaling by Type 1 Insulin-like Growth Factor 1 Receptor (IGF1R)	Signaling - Cell fates	Signaling	Cell membrane	['Class1', 'Class8', 'Class12']
IGLL5	1	0	0	0	0	0	1	0	0	0	0	0	0	3_5_1_Adaptive Immune System	Adaptive Immune System	Immune system & Inflammation	EXTRACELLULAR	['Class6']
IHH	6	0.166667	0.166667	0	0	0	0	0.166667	0.166667	0	0	0.166667	0.166667	3_9_Development	Developmental	Developmental	EXTRACELLULAR	['Class1', 'Class2', 'Class7', 'Class8', 'Class11', 'Class12']
IKBKB	6	0.166667	0.166667	0	0	0	0	0.166667	0.166667	0	0	0.166667	0.166667	1_5_2_Transcription factors	Transcription & transcription factors	Transcription	Nucleus	['Class1', 'Class2', 'Class7', 'Class8', 'Class11', 'Class12']
IKBKE	8	0.125	0.125	0	0	0	0.125	0.125	0.125	0.125	0	0.125	0.125	1_5_2_Transcription factors	Transcription & transcription factors	Transcription	Nucleus	['Class1', 'Class2', 'Class6', 'Class7', 'Class8', 'Class9', 'Class11', 'Class12']
IL10	6	0.166667	0.166667	0	0	0	0	0.166667	0.166667	0	0	0.166667	0.166667	3_5_3_Cytokine Signaling in Immune system	GPCR signaling	Signaling	EXTRACELLULAR	['Class1', 'Class2', 'Class7', 'Class8', 'Class11', 'Class12']
IL10RA	6	0.166667	0.166667	0	0	0	0	0.166667	0.166667	0	0	0.166667	0.166667	3_5_3_Cytokine Signaling in Immune system	GPCR signaling	Signaling	Cell membrane	['Class1', 'Class2', 'Class7', 'Class8', 'Class11', 'Class12']
IL10RB	5	0.2	0.2	0	0	0	0	0.2	0.2	0	0	0	0.2	3_5_3_Cytokine Signaling in Immune system	GPCR signaling	Signaling	Cell membrane	['Class1', 'Class2', 'Class7', 'Class8', 'Class12']
IL11	6	0.166667	0.166667	0	0	0	0	0.166667	0.166667	0	0	0.166667	0.166667	3_5_3_Cytokine Signaling in Immune system	GPCR signaling	Signaling	EXTRACELLULAR	['Class1', 'Class2', 'Class7', 'Class8', 'Class11', 'Class12']
IL11RA	6	0.166667	0.166667	0	0	0	0	0.166667	0.166667	0	0	0.166667	0.166667	3_5_3_Cytokine Signaling in Immune system	GPCR signaling	Signaling	Cell membrane	['Class1', 'Class2', 'Class7', 'Class8', 'Class11', 'Class12']
IL12A	8	0.125	0.125	0	0	0	0.125	0.125	0.125	0.125	0	0.125	0.125	3_5_3_Cytokine Signaling in Immune system	GPCR signaling	Signaling	EXTRACELLULAR	['Class1', 'Class2', 'Class6', 'Class7', 'Class8', 'Class9', 'Class11', 'Class12']
IL12RB1	6	0.166667	0.166667	0	0	0	0	0.166667	0.166667	0	0	0.166667	0.166667	3_5_3_Cytokine Signaling in Immune system	GPCR signaling	Signaling	Cell membrane	['Class1', 'Class2', 'Class7', 'Class8', 'Class11', 'Class12']
IL13	9	0.111111	0.111111	0	0	0	0.111111	0.111111	0.111111	0.111111	0.111111	0.111111	0.111111	3_5_3_Cytokine Signaling in Immune system	GPCR signaling	Signaling	EXTRACELLULAR	['Class1', 'Class2', 'Class6', 'Class7', 'Class8', 'Class9', 'Class10', 'Class11', 'Class12']
IL13RA1	6	0.166667	0.166667	0	0	0	0	0.166667	0.166667	0	0	0.166667	0.166667	3_5_3_Cytokine Signaling in Immune system	GPCR signaling	Signaling	Cell membrane	['Class1', 'Class2', 'Class7', 'Class8', 'Class11', 'Class12']
IL13RA2	1	0	1	0	0	0	0	0	0	0	0	0	0	3_5_3_Cytokine Signaling in Immune system	GPCR signaling	Signaling	Cell membrane	['Class2']
IL15	4	0.25	0.25	0	0	0	0	0.25	0	0	0	0	0.25	3_5_3_Cytokine Signaling in Immune system	GPCR signaling	Signaling	EXTRACELLULAR	['Class1', 'Class2', 'Class7', 'Class12']
IL15RA	6	0.166667	0.166667	0	0	0	0	0.166667	0.166667	0.166667	0	0	0.166667	3_5_3_Cytokine Signaling in Immune system	GPCR signaling	Signaling	Cell membrane	['Class1', 'Class2', 'Class7', 'Class8', 'Class9', 'Class12']
IL16	1	0	0	0	0	0	0	0	0	1	0	0	0	3_5_3_Cytokine Signaling in Immune system	GPCR signaling	Signaling	EXTRACELLULAR	['Class9']
IL19	5	0.2	0.2	0	0	0	0	0.2	0.2	0	0	0	0.2	3_5_3_Cytokine Signaling in Immune system	GPCR signaling	Signaling	EXTRACELLULAR	['Class1', 'Class2', 'Class7', 'Class8', 'Class12']
IL1A	5	0.2	0.2	0	0	0	0	0.2	0.2	0	0	0	0.2	3_5_3_Cytokine Signaling in Immune system	GPCR signaling	Signaling	EXTRACELLULAR	['Class1', 'Class2', 'Class7', 'Class8', 'Class12']
IL1B	6	0.166667	0.166667	0	0	0	0	0.166667	0.166667	0.166667	0	0	0.166667	3_5_3_Cytokine Signaling in Immune system	GPCR signaling	Signaling	EXTRACELLULAR	['Class1', 'Class2', 'Class7', 'Class8', 'Class9', 'Class12']
IL1R1	9	0.111111	0.111111	0	0	0	0.111111	0.111111	0.111111	0.111111	0.111111	0.111111	0.111111	3_5_3_Cytokine Signaling in Immune system	GPCR signaling	Signaling	Cell membrane	['Class1', 'Class2', 'Class6', 'Class7', 'Class8', 'Class9', 'Class10', 'Class11', 'Class12']
IL1RAP	9	0.111111	0.111111	0	0	0	0.111111	0.111111	0.111111	0.111111	0.111111	0.111111	0.111111	3_5_3_Cytokine Signaling in Immune system	GPCR signaling	Signaling	EXTRACELLULAR	['Class1', 'Class2', 'Class6', 'Class7', 'Class8', 'Class9', 'Class10', 'Class11', 'Class12']
IL2	6	0.166667	0.166667	0	0	0	0	0.166667	0.166667	0	0	0.166667	0.166667	3_5_3_Cytokine Signaling in Immune system	GPCR signaling	Signaling	EXTRACELLULAR	['Class1', 'Class2', 'Class7', 'Class8', 'Class11', 'Class12']
IL20RA	4	0.25	0	0	0	0	0	0.25	0.25	0	0	0	0.25	3_5_3_Cytokine Signaling in Immune system	GPCR signaling	Signaling	Cell membrane	['Class1', 'Class7', 'Class8', 'Class12']
IL20RB	5	0.2	0.2	0	0	0	0	0.2	0.2	0	0	0	0.2	3_5_3_Cytokine Signaling in Immune system	GPCR signaling	Signaling	Cell membrane	['Class1', 'Class2', 'Class7', 'Class8', 'Class12']
IL21	2	0.5	0	0	0	0	0	0	0	0	0	0	0.5	3_5_3_Cytokine Signaling in Immune system	GPCR signaling	Signaling	EXTRACELLULAR	['Class1', 'Class12']
IL21R	5	0.2	0.2	0	0	0	0	0.2	0.2	0	0	0	0.2	3_5_3_Cytokine Signaling in Immune system	GPCR signaling	Signaling	Cell membrane	['Class1', 'Class2', 'Class7', 'Class8', 'Class12']
IL22	5	0.2	0.2	0	0	0	0	0.2	0.2	0	0	0	0.2	3_5_3_Cytokine Signaling in Immune system	GPCR signaling	Signaling	EXTRACELLULAR	['Class1', 'Class2', 'Class7', 'Class8', 'Class12']
IL22RA1	6	0.166667	0.166667	0	0	0	0	0.166667	0.166667	0	0	0.166667	0.166667	3_5_3_Cytokine Signaling in Immune system	GPCR signaling	Signaling	Cell membrane	['Class1', 'Class2', 'Class7', 'Class8', 'Class11', 'Class12']
IL22RA2	3	0.333333	0	0	0	0	0	0.333333	0	0	0	0	0.333333	3_5_3_Cytokine Signaling in Immune system	GPCR signaling	Signaling	Cell membrane	['Class1', 'Class7', 'Class12']
IL23A	5	0.2	0.2	0	0	0	0	0.2	0.2	0	0	0	0.2	3_5_3_Cytokine Signaling in Immune system	GPCR signaling	Signaling	EXTRACELLULAR	['Class1', 'Class2', 'Class7', 'Class8', 'Class12']
IL23R	3	0.333333	0.333333	0	0	0	0	0	0	0	0	0	0.333333	3_5_3_Cytokine Signaling in Immune system	GPCR signaling	Signaling	Cell membrane	['Class1', 'Class2', 'Class12']
IL24	6	0.166667	0.166667	0	0	0	0	0.166667	0.166667	0	0	0.166667	0.166667	3_5_3_Cytokine Signaling in Immune system	GPCR signaling	Signaling	EXTRACELLULAR	['Class1', 'Class2', 'Class7', 'Class8', 'Class11', 'Class12']
IL26	2	0.5	0	0	0	0	0	0	0	0	0	0	0.5	3_5_3_Cytokine Signaling in Immune system	GPCR signaling	Signaling	EXTRACELLULAR	['Class1', 'Class12']
IL27	3	0.333333	0.333333	0	0	0	0	0	0	0	0	0	0.333333	3_5_3_Cytokine Signaling in Immune system	GPCR signaling	Signaling	EXTRACELLULAR	['Class1', 'Class2', 'Class12']
IL27RA	6	0.166667	0.166667	0	0	0	0	0.166667	0.166667	0.166667	0	0	0.166667	3_5_3_Cytokine Signaling in Immune system	GPCR signaling	Signaling	Cell membrane	['Class1', 'Class2', 'Class7', 'Class8', 'Class9', 'Class12']
IL2RB	9	0.111111	0.111111	0	0	0	0.111111	0.111111	0.111111	0.111111	0.111111	0.111111	0.111111	3_5_3_Cytokine Signaling in Immune system	GPCR signaling	Signaling	Cell membrane	['Class1', 'Class2', 'Class6', 'Class7', 'Class8', 'Class9', 'Class10', 'Class11', 'Class12']
IL2RG	7	0.142857	0.142857	0	0.142857	0	0	0.142857	0.142857	0.142857	0	0	0.142857	3_5_3_Cytokine Signaling in Immune system	GPCR signaling	Signaling	Cell membrane	['Class1', 'Class2', 'Class4', 'Class7', 'Class8', 'Class9', 'Class12']
IL3	4	0.25	0	0	0	0	0	0.25	0.25	0	0	0	0.25	3_5_3_Cytokine Signaling in Immune system	GPCR signaling	Signaling	EXTRACELLULAR	['Class1', 'Class7', 'Class8', 'Class12']
IL31RA	3	0.333333	0.333333	0	0	0	0	0	0	0	0	0	0.333333	3_5_3_Cytokine Signaling in Immune system	GPCR signaling	Signaling	Cell membrane	['Class1', 'Class2', 'Class12']
IL36G	1	0	0	0	0	0	0	0	1	0	0	0	0	3_5_3_Cytokine Signaling in Immune system	GPCR signaling	Signaling	EXTRACELLULAR	['Class8']
IL3RA	5	0.2	0.2	0	0	0	0	0.2	0.2	0	0	0	0.2	3_5_3_Cytokine Signaling in Immune system	GPCR signaling	Signaling	Cell membrane	['Class1', 'Class2', 'Class7', 'Class8', 'Class12']
IL4	5	0.2	0.2	0	0	0	0	0.2	0.2	0	0	0	0.2	3_5_3_Cytokine Signaling in Immune system	GPCR signaling	Signaling	EXTRACELLULAR	['Class1', 'Class2', 'Class7', 'Class8', 'Class12']
IL4R	8	0.125	0.125	0	0.125	0	0.125	0.125	0.125	0	0	0.125	0.125	3_5_3_Cytokine Signaling in Immune system	GPCR signaling	Signaling	Cell membrane	['Class1', 'Class2', 'Class4', 'Class6', 'Class7', 'Class8', 'Class11', 'Class12']
IL5	3	0.333333	0	0	0	0	0	0	0.333333	0	0	0	0.333333	3_5_3_Cytokine Signaling in Immune system	GPCR signaling	Signaling	EXTRACELLULAR	['Class1', 'Class8', 'Class12']
IL5RA	5	0.2	0.2	0	0	0	0	0.2	0.2	0	0	0	0.2	3_5_3_Cytokine Signaling in Immune system	GPCR signaling	Signaling	Cell membrane	['Class1', 'Class2', 'Class7', 'Class8', 'Class12']
IL6	4	0.25	0.25	0	0	0	0	0.25	0	0	0	0	0.25	3_5_3_Cytokine Signaling in Immune system	GPCR signaling	Signaling	EXTRACELLULAR	['Class1', 'Class2', 'Class7', 'Class12']
IL6R	6	0.166667	0.166667	0	0	0	0	0.166667	0.166667	0	0	0.166667	0.166667	3_5_3_Cytokine Signaling in Immune system	GPCR signaling	Signaling	Cell membrane	['Class1', 'Class2', 'Class7', 'Class8', 'Class11', 'Class12']
IL6ST	10	0.1	0.1	0	0.1	0	0.1	0.1	0.1	0.1	0.1	0.1	0.1	3_5_3_Cytokine Signaling in Immune system	GPCR signaling	Signaling	EXTRACELLULAR	['Class1', 'Class2', 'Class4', 'Class6', 'Class7', 'Class8', 'Class9', 'Class10', 'Class11', 'Class12']
IL7	6	0.166667	0.166667	0	0	0	0	0.166667	0.166667	0	0	0.166667	0.166667	3_5_3_Cytokine Signaling in Immune system	GPCR signaling	Signaling	EXTRACELLULAR	['Class1', 'Class2', 'Class7', 'Class8', 'Class11', 'Class12']
IL7R	7	0.142857	0.142857	0	0	0	0	0.142857	0.142857	0	0.142857	0.142857	0.142857	3_5_3_Cytokine Signaling in Immune system	GPCR signaling	Signaling	Cell membrane	['Class1', 'Class2', 'Class7', 'Class8', 'Class10', 'Class11', 'Class12']
IL9R	6	0.166667	0.166667	0	0	0	0	0.166667	0.166667	0	0	0.166667	0.166667	3_5_3_Cytokine Signaling in Immune system	GPCR signaling	Signaling	Cell membrane	['Class1', 'Class2', 'Class7', 'Class8', 'Class11', 'Class12']
ILK	7	0.142857	0.142857	0	0	0	0	0.142857	0.142857	0.142857	0.142857	0	0.142857	3_4_Cell_cell_junctions_adhesion	Cell_cell_junctions_adhesion	Cell junction & adhesion	Cell-cell-junctions	['Class1', 'Class2', 'Class7', 'Class8', 'Class9', 'Class10', 'Class12']
INHBA	6	0.166667	0.166667	0	0	0	0	0.166667	0.166667	0	0	0.166667	0.166667	3_2_9_Signaling by Activin	Signaling - Cell fates	Signaling	EXTRACELLULAR	['Class1', 'Class2', 'Class7', 'Class8', 'Class11', 'Class12']
INHBC	3	0.333333	0	0	0	0	0	0	0.333333	0	0	0	0.333333	3_2_9_Signaling by Activin	Signaling - Cell fates	Signaling	EXTRACELLULAR	['Class1', 'Class8', 'Class12']
INHBE	3	0.333333	0	0	0	0	0	0	0.333333	0	0	0	0.333333	3_2_9_Signaling by Activin	Signaling - Cell fates	Signaling	EXTRACELLULAR	['Class1', 'Class8', 'Class12']
INPP5D	10	0.1	0.1	0	0.1	0	0.1	0.1	0.1	0.1	0.1	0.1	0.1	1_24_Inositol phosphate metabolism	Metabolism of nucleotides & phosphates	Metabolism	Cytosol	['Class1', 'Class2', 'Class4', 'Class6', 'Class7', 'Class8', 'Class9', 'Class10', 'Class11', 'Class12']
INPPL1	10	0.1	0.1	0	0.1	0	0.1	0.1	0.1	0.1	0.1	0.1	0.1	1_24_Inositol phosphate metabolism	Metabolism of nucleotides & phosphates	Metabolism	Cytosol	['Class1', 'Class2', 'Class4', 'Class6', 'Class7', 'Class8', 'Class9', 'Class10', 'Class11', 'Class12']
INS	7	0.142857	0.142857	0	0.142857	0	0	0.142857	0.142857	0	0	0.142857	0.142857	3_2_19_Signaling by Insulin receptor	Signaling - Cell fates	Signaling	EXTRACELLULAR	['Class1', 'Class2', 'Class4', 'Class7', 'Class8', 'Class11', 'Class12']
INSR	10	0.1	0.1	0	0.1	0	0.1	0.1	0.1	0.1	0.1	0.1	0.1	3_2_19_Signaling by Insulin receptor	Signaling - Cell fates	Signaling	Cell membrane	['Class1', 'Class2', 'Class4', 'Class6', 'Class7', 'Class8', 'Class9', 'Class10', 'Class11', 'Class12']
INVS	6	0.166667	0.166667	0	0	0	0	0.166667	0.166667	0	0	0.166667	0.166667	3_9_Development	Developmental	Developmental	Nucleus	['Class1', 'Class2', 'Class7', 'Class8', 'Class11', 'Class12']
IQCA1	3	0.333333	0	0	0	0	0	0	0.333333	0	0	0	0.333333	1_16_Cilium assembly	Cytoskeleton	Cytoskeleton	Cilia	['Class1', 'Class8', 'Class12']
IQCF1	3	0.333333	0	0	0	0	0	0	0.333333	0	0	0	0.333333	1_16_Cilium assembly	Cytoskeleton	Cytoskeleton	Cilia	['Class1', 'Class8', 'Class12']
IRAK1	7	0.142857	0.142857	0	0	0	0.142857	0.142857	0.142857	0	0	0.142857	0.142857	3_5_3_Cytokine Signaling in Immune system	GPCR signaling	Signaling	Cytosol	['Class1', 'Class2', 'Class6', 'Class7', 'Class8', 'Class11', 'Class12']
IRAK2	7	0.142857	0.142857	0	0.142857	0	0	0.142857	0.142857	0	0	0.142857	0.142857	3_5_3_Cytokine Signaling in Immune system	GPCR signaling	Signaling	Cytosol	['Class1', 'Class2', 'Class4', 'Class7', 'Class8', 'Class11', 'Class12']
IRAK3	6	0.166667	0.166667	0	0	0	0	0.166667	0.166667	0	0	0.166667	0.166667	3_5_3_Cytokine Signaling in Immune system	GPCR signaling	Signaling	Cell membrane	['Class1', 'Class2', 'Class7', 'Class8', 'Class11', 'Class12']
IRAK4	2	0.5	0	0	0	0	0	0	0	0	0	0	0.5	3_5_3_Cytokine Signaling in Immune system	GPCR signaling	Signaling	Cytosol	['Class1', 'Class12']
IRF9	6	0.166667	0.166667	0	0	0	0	0.166667	0.166667	0	0	0.166667	0.166667	3_5_3_Cytokine Signaling in Immune system	GPCR signaling	Signaling	Nucleus	['Class1', 'Class2', 'Class7', 'Class8', 'Class11', 'Class12']
IRS1	10	0.1	0.1	0	0.1	0	0.1	0.1	0.1	0.1	0.1	0.1	0.1	3_2_19_Signaling by Insulin receptor	Signaling - Cell fates	Signaling	Cytosol	['Class1', 'Class2', 'Class4', 'Class6', 'Class7', 'Class8', 'Class9', 'Class10', 'Class11', 'Class12']
IRS2	10	0.1	0.1	0	0.1	0	0.1	0.1	0.1	0.1	0.1	0.1	0.1	3_2_19_Signaling by Insulin receptor	Signaling - Cell fates	Signaling	Cytosol	['Class1', 'Class2', 'Class4', 'Class6', 'Class7', 'Class8', 'Class9', 'Class10', 'Class11', 'Class12']
IRS4	10	0.1	0.1	0	0.1	0	0.1	0.1	0.1	0.1	0.1	0.1	0.1	3_2_19_Signaling by Insulin receptor	Signaling - Cell fates	Signaling	Cytosol	['Class1', 'Class2', 'Class4', 'Class6', 'Class7', 'Class8', 'Class9', 'Class10', 'Class11', 'Class12']
ISLR	1	0	0	0	0	0	0	0	0	0	1	0	0	3_4_Cell_cell_junctions_adhesion	Cell_cell_junctions_adhesion	Cell junction & adhesion	Cell-cell-junctions	['Class10']
ITCH	10	0.1	0.1	0	0.1	0	0.1	0.1	0.1	0.1	0.1	0.1	0.1	1_8_6_Protein ubiquitination	Post-translational protein modification	Protein translation, folding, modification & degradation	Vesicles	['Class1', 'Class2', 'Class4', 'Class6', 'Class7', 'Class8', 'Class9', 'Class10', 'Class11', 'Class12']
ITFG2	5	0.2	0.2	0	0	0	0	0.2	0.2	0	0	0	0.2	3_5_1_Adaptive Immune System	Adaptive Immune System	Immune system & Inflammation	Vesicles	['Class1', 'Class2', 'Class7', 'Class8', 'Class12']
ITGA1	6	0.166667	0.166667	0	0	0	0	0.166667	0.166667	0	0	0.166667	0.166667	2_1_6_Integrin cell surface interactions	ECM organisation	ECM organisation	EXTRACELLULAR	['Class1', 'Class2', 'Class7', 'Class8', 'Class11', 'Class12']
ITGA11	6	0.166667	0.166667	0	0	0	0	0.166667	0.166667	0	0	0.166667	0.166667	2_1_6_Integrin cell surface interactions	ECM organisation	ECM organisation	EXTRACELLULAR	['Class1', 'Class2', 'Class7', 'Class8', 'Class11', 'Class12']
ITGA2	6	0.166667	0.166667	0	0	0	0	0.166667	0.166667	0	0	0.166667	0.166667	2_1_6_Integrin cell surface interactions	ECM organisation	ECM organisation	EXTRACELLULAR	['Class1', 'Class2', 'Class7', 'Class8', 'Class11', 'Class12']
ITGA2B	4	0	0.25	0	0.25	0	0	0.25	0	0	0	0	0.25	2_1_6_Integrin cell surface interactions	ECM organisation	ECM organisation	EXTRACELLULAR	['Class2', 'Class4', 'Class7', 'Class12']
ITGA4	9	0.111111	0.111111	0	0	0	0.111111	0.111111	0.111111	0.111111	0.111111	0.111111	0.111111	2_1_6_Integrin cell surface interactions	ECM organisation	ECM organisation	EXTRACELLULAR	['Class1', 'Class2', 'Class6', 'Class7', 'Class8', 'Class9', 'Class10', 'Class11', 'Class12']
ITGA5	7	0.142857	0.142857	0	0	0	0	0.142857	0.142857	0.142857	0	0.142857	0.142857	2_1_6_Integrin cell surface interactions	ECM organisation	ECM organisation	EXTRACELLULAR	['Class1', 'Class2', 'Class7', 'Class8', 'Class9', 'Class11', 'Class12']
ITGA6	6	0.166667	0.166667	0	0	0	0	0.166667	0.166667	0	0	0.166667	0.166667	2_1_6_Integrin cell surface interactions	ECM organisation	ECM organisation	EXTRACELLULAR	['Class1', 'Class2', 'Class7', 'Class8', 'Class11', 'Class12']
ITGA7	6	0.166667	0.166667	0	0	0	0	0.166667	0.166667	0	0	0.166667	0.166667	2_1_6_Integrin cell surface interactions	ECM organisation	ECM organisation	EXTRACELLULAR	['Class1', 'Class2', 'Class7', 'Class8', 'Class11', 'Class12']
ITGA8	6	0.166667	0.166667	0	0	0	0	0.166667	0.166667	0	0	0.166667	0.166667	2_1_6_Integrin cell surface interactions	ECM organisation	ECM organisation	EXTRACELLULAR	['Class1', 'Class2', 'Class7', 'Class8', 'Class11', 'Class12']
ITGA9	6	0.166667	0.166667	0	0	0	0	0.166667	0.166667	0	0	0.166667	0.166667	2_1_6_Integrin cell surface interactions	ECM organisation	ECM organisation	EXTRACELLULAR	['Class1', 'Class2', 'Class7', 'Class8', 'Class11', 'Class12']
ITGAL	6	0.166667	0.166667	0	0	0	0	0.166667	0.166667	0	0	0.166667	0.166667	2_1_6_Integrin cell surface interactions	ECM organisation	ECM organisation	EXTRACELLULAR	['Class1', 'Class2', 'Class7', 'Class8', 'Class11', 'Class12']
ITGAM	4	0.25	0.25	0	0	0	0	0	0.25	0	0	0	0.25	2_1_6_Integrin cell surface interactions	ECM organisation	ECM organisation	EXTRACELLULAR	['Class1', 'Class2', 'Class8', 'Class12']
ITGAV	3	0.333333	0	0	0	0	0	0.333333	0	0	0	0	0.333333	2_1_6_Integrin cell surface interactions	ECM organisation	ECM organisation	EXTRACELLULAR	['Class1', 'Class7', 'Class12']
ITGAX	6	0.166667	0.166667	0	0	0	0	0.166667	0.166667	0	0	0.166667	0.166667	2_1_6_Integrin cell surface interactions	ECM organisation	ECM organisation	EXTRACELLULAR	['Class1', 'Class2', 'Class7', 'Class8', 'Class11', 'Class12']
ITGB1	7	0.142857	0.142857	0	0	0	0	0.142857	0.142857	0.142857	0	0.142857	0.142857	2_1_6_Integrin cell surface interactions	ECM organisation	ECM organisation	EXTRACELLULAR	['Class1', 'Class2', 'Class7', 'Class8', 'Class9', 'Class11', 'Class12']
ITGB1BP2	3	0.333333	0.333333	0	0	0	0	0	0	0	0	0	0.333333	2_1_6_Integrin cell surface interactions	ECM organisation	ECM organisation	EXTRACELLULAR	['Class1', 'Class2', 'Class12']
ITGB2	7	0.142857	0.142857	0	0	0	0	0.142857	0.142857	0.142857	0	0.142857	0.142857	2_1_6_Integrin cell surface interactions	ECM organisation	ECM organisation	EXTRACELLULAR	['Class1', 'Class2', 'Class7', 'Class8', 'Class9', 'Class11', 'Class12']
ITGB3	8	0.125	0.125	0	0	0	0	0.125	0.125	0.125	0.125	0.125	0.125	2_1_6_Integrin cell surface interactions	ECM organisation	ECM organisation	EXTRACELLULAR	['Class1', 'Class2', 'Class7', 'Class8', 'Class9', 'Class10', 'Class11', 'Class12']
ITGB4	9	0.111111	0.111111	0	0.111111	0	0	0.111111	0.111111	0.111111	0.111111	0.111111	0.111111	2_1_6_Integrin cell surface interactions	ECM organisation	ECM organisation	EXTRACELLULAR	['Class1', 'Class2', 'Class4', 'Class7', 'Class8', 'Class9', 'Class10', 'Class11', 'Class12']
ITGB5	8	0.125	0.125	0	0	0	0.125	0.125	0.125	0.125	0	0.125	0.125	2_1_6_Integrin cell surface interactions	ECM organisation	ECM organisation	EXTRACELLULAR	['Class1', 'Class2', 'Class6', 'Class7', 'Class8', 'Class9', 'Class11', 'Class12']
ITGB6	6	0.166667	0.166667	0	0	0	0	0.166667	0.166667	0	0	0.166667	0.166667	2_1_6_Integrin cell surface interactions	ECM organisation	ECM organisation	EXTRACELLULAR	['Class1', 'Class2', 'Class7', 'Class8', 'Class11', 'Class12']
ITGB7	7	0.142857	0.142857	0	0	0	0	0.142857	0.142857	0.142857	0	0.142857	0.142857	2_1_6_Integrin cell surface interactions	ECM organisation	ECM organisation	EXTRACELLULAR	['Class1', 'Class2', 'Class7', 'Class8', 'Class9', 'Class11', 'Class12']
ITGB8	5	0.2	0.2	0	0	0	0	0.2	0.2	0	0	0	0.2	2_1_6_Integrin cell surface interactions	ECM organisation	ECM organisation	EXTRACELLULAR	['Class1', 'Class2', 'Class7', 'Class8', 'Class12']
ITK	9	0.111111	0.111111	0	0.111111	0	0.111111	0.111111	0.111111	0	0.111111	0.111111	0.111111	3_5_1_Adaptive Immune System	Adaptive Immune System	Immune system & Inflammation	Nucleus	['Class1', 'Class2', 'Class4', 'Class6', 'Class7', 'Class8', 'Class10', 'Class11', 'Class12']
ITPR1	6	0.166667	0.166667	0	0	0	0	0.166667	0.166667	0	0	0.166667	0.166667	1_24_Inositol phosphate metabolism	Metabolism of nucleotides & phosphates	Metabolism	Endoplasmic reticulum	['Class1', 'Class2', 'Class7', 'Class8', 'Class11', 'Class12']
ITSN1	9	0.111111	0.111111	0	0	0	0.111111	0.111111	0.111111	0.111111	0.111111	0.111111	0.111111	1_26_5_Rho_GEF	Rho GTPase and regulators	Signaling	Nucleus	['Class1', 'Class2', 'Class6', 'Class7', 'Class8', 'Class9', 'Class10', 'Class11', 'Class12']
JAG1	5	0.2	0.2	0	0	0	0	0.2	0.2	0	0	0	0.2	3_2_12_Signaling by NOTCH	Signaling - Cell fates	Signaling	EXTRACELLULAR	['Class1', 'Class2', 'Class7', 'Class8', 'Class12']
JAG2	9	0.111111	0.111111	0	0	0	0.111111	0.111111	0.111111	0.111111	0.111111	0.111111	0.111111	3_2_12_Signaling by NOTCH	Signaling - Cell fates	Signaling	Cell membrane	['Class1', 'Class2', 'Class6', 'Class7', 'Class8', 'Class9', 'Class10', 'Class11', 'Class12']
JAK1	10	0.1	0.1	0	0.1	0	0.1	0.1	0.1	0.1	0.1	0.1	0.1	1_26_12_Janus kinase	Protein kinases	Signaling	Cytosol	['Class1', 'Class2', 'Class4', 'Class6', 'Class7', 'Class8', 'Class9', 'Class10', 'Class11', 'Class12']
JAK2	10	0.1	0.1	0	0.1	0	0.1	0.1	0.1	0.1	0.1	0.1	0.1	1_26_12_Janus kinase	Protein kinases	Signaling	Cytosol	['Class1', 'Class2', 'Class4', 'Class6', 'Class7', 'Class8', 'Class9', 'Class10', 'Class11', 'Class12']
JAK3	10	0.1	0.1	0	0.1	0	0.1	0.1	0.1	0.1	0.1	0.1	0.1	1_26_12_Janus kinase	Protein kinases	Signaling	Cytosol	['Class1', 'Class2', 'Class4', 'Class6', 'Class7', 'Class8', 'Class9', 'Class10', 'Class11', 'Class12']
JCHAIN	1	0	0	0	0	0	1	0	0	0	0	0	0	3_5_1_Adaptive Immune System	Adaptive Immune System	Immune system & Inflammation	EXTRACELLULAR	['Class6']
JUN	10	0.1	0.1	0	0.1	0	0.1	0.1	0.1	0.1	0.1	0.1	0.1	1_5_2_Transcription factors	Transcription & transcription factors	Transcription	Nucleus	['Class1', 'Class2', 'Class4', 'Class6', 'Class7', 'Class8', 'Class9', 'Class10', 'Class11', 'Class12']
JUP	6	0.166667	0.166667	0	0	0	0	0.166667	0.166667	0	0	0.166667	0.166667	3_4_Cell_cell_junctions_adhesion	Cell_cell_junctions_adhesion	Cell junction & adhesion	Cell-cell-junctions	['Class1', 'Class2', 'Class7', 'Class8', 'Class11', 'Class12']
KALRN	6	0.166667	0.166667	0	0	0	0	0.166667	0.166667	0	0	0.166667	0.166667	1_26_5_Rho_GEF	Rho GTPase and regulators	Signaling	Cytosol	['Class1', 'Class2', 'Class7', 'Class8', 'Class11', 'Class12']
KAT2A	9	0.111111	0.111111	0	0	0	0.111111	0.111111	0.111111	0.111111	0.111111	0.111111	0.111111	1_3_Chromatin organization	Chromatin organization	Chromatin organization & DNA repair	Chromatin	['Class1', 'Class2', 'Class6', 'Class7', 'Class8', 'Class9', 'Class10', 'Class11', 'Class12']
KAT5	7	0.142857	0.142857	0	0	0	0.142857	0.142857	0.142857	0	0	0.142857	0.142857	1_3_Chromatin organization	Chromatin organization	Chromatin organization & DNA repair	Chromatin	['Class1', 'Class2', 'Class6', 'Class7', 'Class8', 'Class11', 'Class12']
KATNB1	6	0.166667	0.166667	0	0	0	0	0.166667	0.166667	0	0	0.166667	0.166667	1_15_4_Tubulin	Cytoskeleton	Cytoskeleton	Microtubules	['Class1', 'Class2', 'Class7', 'Class8', 'Class11', 'Class12']
KCNE3	1	0	0	0	0	0	1	0	0	0	0	0	0	3_3_Neuronal System_synapses_channels	Neuronal System_synapses_channels	Neuronal System_synapses_channels	Cell membrane	['Class6']
KCNH2	6	0.166667	0.166667	0	0	0	0	0.166667	0.166667	0	0	0.166667	0.166667	3_3_Neuronal System_synapses_channels	Neuronal System_synapses_channels	Neuronal System_synapses_channels	Cell membrane	['Class1', 'Class2', 'Class7', 'Class8', 'Class11', 'Class12']
KCNJ11	3	0.333333	0	0	0	0	0	0	0.333333	0	0	0	0.333333	3_3_Neuronal System_synapses_channels	Neuronal System_synapses_channels	Neuronal System_synapses_channels	Cell membrane	['Class1', 'Class8', 'Class12']
KCNK15	3	0.333333	0	0	0	0	0	0	0.333333	0	0	0	0.333333	3_3_Neuronal System_synapses_channels	Neuronal System_synapses_channels	Neuronal System_synapses_channels	Cell membrane	['Class1', 'Class8', 'Class12']
KCNQ1	3	0.333333	0	0	0	0	0	0	0.333333	0	0	0	0.333333	3_3_Neuronal System_synapses_channels	Neuronal System_synapses_channels	Neuronal System_synapses_channels	Cell membrane	['Class1', 'Class8', 'Class12']
KDM1A	1	0	0	0	0	0	0	0	1	0	0	0	0	1_3_Chromatin organization	Chromatin organization	Chromatin organization & DNA repair	Chromatin	['Class8']
KDM3A	1	0	0	0	0	0	0	0	1	0	0	0	0	1_3_Chromatin organization	Chromatin organization	Chromatin organization & DNA repair	Chromatin	['Class8']
KDR	10	0.1	0.1	0	0.1	0	0.1	0.1	0.1	0.1	0.1	0.1	0.1	3_2_16_Signaling by VEGF	Signaling - Cell fates	Signaling	Cell membrane	['Class1', 'Class2', 'Class4', 'Class6', 'Class7', 'Class8', 'Class9', 'Class10', 'Class11', 'Class12']
KHDRBS1	10	0.1	0.1	0	0.1	0	0.1	0.1	0.1	0.1	0.1	0.1	0.1	1_5_1_Transcription	Transcription & transcription factors	Transcription	Nucleus	['Class1', 'Class2', 'Class4', 'Class6', 'Class7', 'Class8', 'Class9', 'Class10', 'Class11', 'Class12']
KIDINS220	5	0.2	0.2	0	0	0	0	0.2	0.2	0	0	0	0.2	1_26_29_adaptors/scaffolds	Adapters/scaffolds	Signaling	Vesicles	['Class1', 'Class2', 'Class7', 'Class8', 'Class12']
KIF21A	5	0.2	0.2	0	0	0	0	0.2	0.2	0	0	0	0.2	1_15_2_Myosin_dynein_kinesin	Cytoskeleton	Cytoskeleton	Microtubules	['Class1', 'Class2', 'Class7', 'Class8', 'Class12']
KIF21B	5	0.2	0.2	0	0	0	0	0.2	0.2	0	0	0	0.2	1_15_2_Myosin_dynein_kinesin	Cytoskeleton	Cytoskeleton	Microtubules	['Class1', 'Class2', 'Class7', 'Class8', 'Class12']
KIF22	3	0.333333	0	0	0	0	0	0	0.333333	0	0	0	0.333333	1_15_2_Myosin_dynein_kinesin	Cytoskeleton	Cytoskeleton	Microtubules	['Class1', 'Class8', 'Class12']
KIF5A	3	0.333333	0	0	0	0	0	0	0.333333	0	0	0	0.333333	1_15_2_Myosin_dynein_kinesin	Cytoskeleton	Cytoskeleton	Microtubules	['Class1', 'Class8', 'Class12']
KIFAP3	6	0.166667	0.166667	0	0	0	0	0.166667	0.166667	0	0	0.166667	0.166667	1_15_2_Myosin_dynein_kinesin	Cytoskeleton	Cytoskeleton	Microtubules	['Class1', 'Class2', 'Class7', 'Class8', 'Class11', 'Class12']
KIT	10	0.1	0.1	0	0.1	0	0.1	0.1	0.1	0.1	0.1	0.1	0.1	3_2_15_Signaling by SCF-KIT	Signaling - Cell fates	Signaling	Cell membrane	['Class1', 'Class2', 'Class4', 'Class6', 'Class7', 'Class8', 'Class9', 'Class10', 'Class11', 'Class12']
KLHL14	1	0	0	0	0	0	0	1	0	0	0	0	0	1_26_50_kelch domain containing	Signaling - Other	Signaling	Cytosol	['Class7']
KNG1	1	0	0	0	0	0	1	0	0	0	0	0	0	3_11_Hemostasis	Hemostasis	Other	EXTRACELLULAR	['Class6']
KPNA1	6	0.166667	0.166667	0	0	0	0.166667	0.166667	0.166667	0	0	0	0.166667	1_28_Nucleus_nuclear_pore_complexes	Nucleus	Organelles	Nucleus	['Class1', 'Class2', 'Class6', 'Class7', 'Class8', 'Class12']
KPNA2	4	0.25	0.25	0	0	0	0	0.25	0	0	0	0	0.25	1_28_Nucleus_nuclear_pore_complexes	Nucleus	Organelles	Nucleus	['Class1', 'Class2', 'Class7', 'Class12']
KPNA3	3	0.333333	0.333333	0	0	0	0	0	0	0	0	0	0.333333	1_28_Nucleus_nuclear_pore_complexes	Nucleus	Organelles	Nucleus	['Class1', 'Class2', 'Class12']
KPNA4	5	0.2	0.2	0	0	0	0	0.2	0.2	0	0	0	0.2	1_28_Nucleus_nuclear_pore_complexes	Nucleus	Organelles	Nucleus	['Class1', 'Class2', 'Class7', 'Class8', 'Class12']
KPNA5	5	0.2	0.2	0	0	0	0	0.2	0.2	0	0	0	0.2	1_28_Nucleus_nuclear_pore_complexes	Nucleus	Organelles	Nucleus	['Class1', 'Class2', 'Class7', 'Class8', 'Class12']
KPNA6	6	0.166667	0.166667	0	0	0	0	0.166667	0.166667	0	0	0.166667	0.166667	1_28_Nucleus_nuclear_pore_complexes	Nucleus	Organelles	Nucleus	['Class1', 'Class2', 'Class7', 'Class8', 'Class11', 'Class12']
KPNB1	6	0.166667	0.166667	0	0	0	0	0.166667	0.166667	0	0	0.166667	0.166667	1_28_Nucleus_nuclear_pore_complexes	Nucleus	Organelles	Nucleus	['Class1', 'Class2', 'Class7', 'Class8', 'Class11', 'Class12']
KRAS	7	0.142857	0.142857	0	0	0	0	0.142857	0.142857	0.142857	0	0.142857	0.142857	1_26_1_Ras	Ras GTPases and regulators	Signaling	Cell membrane	['Class1', 'Class2', 'Class7', 'Class8', 'Class9', 'Class11', 'Class12']
KREMEN1	6	0.166667	0.166667	0	0	0	0	0.166667	0.166667	0	0	0.166667	0.166667	3_2_11_Signaling by Wnt	Signaling - Cell fates	Signaling	Cell membrane	['Class1', 'Class2', 'Class7', 'Class8', 'Class11', 'Class12']
KRT18	9	0.111111	0.111111	0	0	0	0.111111	0.111111	0.111111	0.111111	0.111111	0.111111	0.111111	1_32_Cornification epidermins	Cornification epidermins	Other	Intermediate filaments (Keratin, filaments)	['Class1', 'Class2', 'Class6', 'Class7', 'Class8', 'Class9', 'Class10', 'Class11', 'Class12']
KRT8	9	0.111111	0.111111	0	0	0	0.111111	0.111111	0.111111	0.111111	0.111111	0.111111	0.111111	1_32_Cornification epidermins	Cornification epidermins	Other	Intermediate filaments (Keratin, filaments)	['Class1', 'Class2', 'Class6', 'Class7', 'Class8', 'Class9', 'Class10', 'Class11', 'Class12']
KRTAP10-8	1	0	0	1	0	0	0	0	0	0	0	0	0	1_32_Cornification epidermins	Cornification epidermins	Other	Intermediate filaments (Keratin, filaments)	['Class3']
KSR1	6	0.166667	0.166667	0	0	0	0	0.166667	0.166667	0	0	0.166667	0.166667	1_26_29_adapters/scaffolds	Adapters/scaffolds	Signaling	Cytosol	['Class1', 'Class2', 'Class7', 'Class8', 'Class11', 'Class12']
KSR2	7	0.142857	0.142857	0	0	0	0.142857	0.142857	0.142857	0	0	0.142857	0.142857	1_26_29_adapters/scaffolds	Adapters/scaffolds	Signaling	Cytosol	['Class1', 'Class2', 'Class6', 'Class7', 'Class8', 'Class11', 'Class12']
KYNU	1	0	0	0	0	0	0	0	1	0	0	0	0	1_7_Metabolism of amino acids and derivatives	Metabolism of amino acids and derivatives	Metabolism	Cytosol	['Class8']
LACRT	1	0	0	0	0	0	1	0	0	0	0	0	0	2_1_7_Fibronectin matrix formation	ECM organisation	ECM organisation	EXTRACELLULAR	['Class6']
LAMTOR3	9	0.111111	0.111111	0	0	0	0.111111	0.111111	0.111111	0.111111	0.111111	0.111111	0.111111	1_14_Lysosomes	Lysosomes	Organelles	Vesicles	['Class1', 'Class2', 'Class6', 'Class7', 'Class8', 'Class9', 'Class10', 'Class11', 'Class12']
LAT	10	0.1	0.1	0	0.1	0	0.1	0.1	0.1	0.1	0.1	0.1	0.1	3_5_1_Adaptive Immune System	Adaptive Immune System	Immune system & Inflammation	Cell membrane	['Class1', 'Class2', 'Class4', 'Class6', 'Class7', 'Class8', 'Class9', 'Class10', 'Class11', 'Class12']
LAT2	8	0.125	0.125	0	0.125	0	0.125	0.125	0.125	0	0	0.125	0.125	3_5_1_Adaptive Immune System	Adaptive Immune System	Immune system & Inflammation	Cell membrane	['Class1', 'Class2', 'Class4', 'Class6', 'Class7', 'Class8', 'Class11', 'Class12']
LATS1	3	0.333333	0.333333	0	0	0	0	0	0	0	0	0	0.333333	4_7_Signaling by Hippo_proliferation and apoptosis	Cell death	Signaling	Microtubules	['Class1', 'Class2', 'Class12']
LATS2	7	0.142857	0.142857	0	0	0	0.142857	0.142857	0.142857	0	0	0.142857	0.142857	4_7_Signaling by Hippo_proliferation and apoptosis	Cell death	Signaling	Microtubules	['Class1', 'Class2', 'Class6', 'Class7', 'Class8', 'Class11', 'Class12']
LAX1	7	0.142857	0.142857	0	0	0	0	0.142857	0.142857	0	0.142857	0.142857	0.142857	3_5_1_Adaptive Immune System	Adaptive Immune System	Immune system & Inflammation	Cell membrane	['Class1', 'Class2', 'Class7', 'Class8', 'Class10', 'Class11', 'Class12']
LCK	10	0.1	0.1	0	0.1	0	0.1	0.1	0.1	0.1	0.1	0.1	0.1	1_26_30_non-receptor tyrosine kinase	Protein kinases	Signaling	Cytosol	['Class1', 'Class2', 'Class4', 'Class6', 'Class7', 'Class8', 'Class9', 'Class10', 'Class11', 'Class12']
LCN1	1	0	0	0	0	0	1	0	0	0	0	0	0	3_1_6_Lipid transporters	Lipid & FA metabolism	Metabolism	EXTRACELLULAR	['Class6']
LCN2	1	0	0	0	0	0	1	0	0	0	0	0	0	3_1_6_Lipid transporters	Lipid & FA metabolism	Metabolism	EXTRACELLULAR	['Class6']
LCP2	9	0.111111	0.111111	0	0	0	0.111111	0.111111	0.111111	0.111111	0.111111	0.111111	0.111111	3_5_1_Adaptive Immune System	Adaptive Immune System	Immune system & Inflammation	Cytosol	['Class1', 'Class2', 'Class6', 'Class7', 'Class8', 'Class9', 'Class10', 'Class11', 'Class12']
LEF1	9	0.111111	0.111111	0	0	0	0.111111	0.111111	0.111111	0.111111	0.111111	0.111111	0.111111	3_2_11_Signaling by Wnt	Signaling - Cell fates	Signaling	Nucleus	['Class1', 'Class2', 'Class6', 'Class7', 'Class8', 'Class9', 'Class10', 'Class11', 'Class12']
LEP	3	0.333333	0.333333	0	0	0	0	0	0	0	0	0	0.333333	3_2_7_Signaling by Leptin	Signaling - Cell fates	Signaling	EXTRACELLULAR	['Class1', 'Class2', 'Class12']
LEPR	7	0.142857	0.142857	0	0.142857	0	0	0.142857	0.142857	0	0	0.142857	0.142857	3_2_7_Signaling by Leptin	Signaling - Cell fates	Signaling	Cell membrane	['Class1', 'Class2', 'Class4', 'Class7', 'Class8', 'Class11', 'Class12']
LFNG	6	0.166667	0.166667	0	0	0	0	0.166667	0.166667	0	0	0.166667	0.166667	1_8_10_O-linked glycosylation	Post-translational protein modification	Protein translation, folding, modification & degradation	EXTRACELLULAR	['Class1', 'Class2', 'Class7', 'Class8', 'Class11', 'Class12']
LGALS3BP	1	0	1	0	0	0	0	0	0	0	0	0	0	4_9_Galectins	Signaling - Other	Signaling	EXTRACELLULAR	['Class2']
LHCGR	7	0.142857	0.142857	0	0	0	0.142857	0.142857	0.142857	0	0	0.142857	0.142857	3_12_Hormone activity	Hormones	Signaling	Cell membrane	['Class1', 'Class2', 'Class6', 'Class7', 'Class8', 'Class11', 'Class12']
LIF	3	0.333333	0	0	0	0	0	0.333333	0	0	0	0	0.333333	3_5_3_Cytokine Signaling in Immune system	GPCR signaling	Signaling	EXTRACELLULAR	['Class1', 'Class7', 'Class12']
LIFR	8	0.125	0.125	0	0	0	0.125	0.125	0.125	0.125	0	0.125	0.125	3_5_3_Cytokine Signaling in Immune system	GPCR signaling	Signaling	Cell membrane	['Class1', 'Class2', 'Class6', 'Class7', 'Class8', 'Class9', 'Class11', 'Class12']
LIG4	2	0.5	0	0	0	0	0	0	0	0	0	0	0.5	1_4_DNA Repair	DNA Repair	Chromatin organization & DNA repair	Nucleus	['Class1', 'Class12']
LIMK1	8	0.125	0.125	0	0	0	0.125	0.125	0.125	0.125	0	0.125	0.125	1_15_1_Actin	Cytoskeleton	Cytoskeleton	Microfilaments (Actin)	['Class1', 'Class2', 'Class6', 'Class7', 'Class8', 'Class9', 'Class11', 'Class12']
LIN37	3	0.333333	0	0	0	0	0	0	0.333333	0	0	0	0.333333	1_5_2_Transcription factors	Transcription & transcription factors	Transcription	Nucleus	['Class1', 'Class8', 'Class12']
LITAF	1	0	0	0	0	0	0	0	1	0	0	0	0	4_2_Programmed Cell Death	Cell death	Signaling	Vesicles	['Class8']
LLGL2	6	0.166667	0.166667	0	0	0	0	0.166667	0.166667	0	0	0.166667	0.166667	1_15_1_Actin	Cytoskeleton	Cytoskeleton	Microfilaments (Actin)	['Class1', 'Class2', 'Class7', 'Class8', 'Class11', 'Class12']
LMTK2	6	0.166667	0.166667	0	0	0	0	0.166667	0.166667	0	0	0.166667	0.166667	1_26_28_serine/threonine kinase	Protein kinases	Signaling	Vesicles	['Class1', 'Class2', 'Class7', 'Class8', 'Class11', 'Class12']
LPXN	4	0.25	0.25	0	0	0	0	0.25	0	0	0	0	0.25	1_5_2_Transcription factors	Transcription & transcription factors	Transcription	Nucleus	['Class1', 'Class2', 'Class7', 'Class12']
LRBA	9	0.111111	0.111111	0	0	0	0.111111	0.111111	0.111111	0.111111	0.111111	0.111111	0.111111	3_5_1_Adaptive Immune System	Adaptive Immune System	Immune system & Inflammation	Cell membrane	['Class1', 'Class2', 'Class6', 'Class7', 'Class8', 'Class9', 'Class10', 'Class11', 'Class12']
LRCH1	1	0	1	0	0	0	0	0	0	0	0	0	0	1_26_29_adaptors/scaffolds	Adapters/scaffolds	Signaling	Cytosol	['Class2']
LRIG1	9	0.111111	0.111111	0	0	0	0.111111	0.111111	0.111111	0.111111	0.111111	0.111111	0.111111	3_7_other membrane proteins	Signaling - Other	Signaling	Cell membrane	['Class1', 'Class2', 'Class6', 'Class7', 'Class8', 'Class9', 'Class10', 'Class11', 'Class12']
LRP2	9	0.111111	0.111111	0	0	0	0.111111	0.111111	0.111111	0.111111	0.111111	0.111111	0.111111	1_18_Metabolism of vitamins and cofactors	Metabolism of vitamins and cofactors	Metabolism	Cell membrane	['Class1', 'Class2', 'Class6', 'Class7', 'Class8', 'Class9', 'Class10', 'Class11', 'Class12']
LRP5	7	0.142857	0.142857	0	0	0	0	0.142857	0.142857	0.142857	0	0.142857	0.142857	1_18_Metabolism of vitamins and cofactors	Metabolism of vitamins and cofactors	Metabolism	Cell membrane	['Class1', 'Class2', 'Class7', 'Class8', 'Class9', 'Class11', 'Class12']
LRP6	9	0.111111	0.111111	0	0.111111	0	0	0.111111	0.111111	0.111111	0.111111	0.111111	0.111111	1_18_Metabolism of vitamins and cofactors	Metabolism of vitamins and cofactors	Metabolism	Cell membrane	['Class1', 'Class2', 'Class4', 'Class7', 'Class8', 'Class9', 'Class10', 'Class11', 'Class12']
LRRC36	1	0	0	0	0	0	1	0	0	0	0	0	0	1_26_57_LRR (leucin rich repeat) containing	Signaling - Other	Signaling	Nucleus	['Class6']
LRRFIP2	4	0.25	0.25	0	0	0	0	0.25	0	0	0	0	0.25	1_5_2_Transcription factors	Transcription & transcription factors	Transcription	Nucleus	['Class1', 'Class2', 'Class7', 'Class12']
LRRK1	6	0.166667	0.166667	0	0	0	0	0.166667	0.166667	0	0	0.166667	0.166667	1_26_28_serine/threonine kinase	Protein kinases	Signaling	Cytosol	['Class1', 'Class2', 'Class7', 'Class8', 'Class11', 'Class12']
LRRK2	5	0.2	0.2	0	0	0	0	0.2	0.2	0	0	0	0.2	1_26_28_serine/threonine kinase	Protein kinases	Signaling	Cytosol	['Class1', 'Class2', 'Class7', 'Class8', 'Class12']
LRWD1	6	0.166667	0.166667	0	0	0	0	0.166667	0.166667	0	0	0.166667	0.166667	1_3_Chromatin organization	Chromatin organization	Chromatin organization & DNA repair	Chromatin	['Class1', 'Class2', 'Class7', 'Class8', 'Class11', 'Class12']
LSP1	6	0.166667	0.166667	0	0	0	0	0.166667	0.166667	0	0	0.166667	0.166667	3_5_1_Adaptive Immune System	Adaptive Immune System	Immune system & Inflammation	Cell membrane	['Class1', 'Class2', 'Class7', 'Class8', 'Class11', 'Class12']
LTBR	8	0.125	0.125	0	0	0	0	0.125	0.125	0.125	0.125	0.125	0.125	3_5_3_Cytokine Signaling in Immune system	GPCR signaling	Signaling	Cell membrane	['Class1', 'Class2', 'Class7', 'Class8', 'Class9', 'Class10', 'Class11', 'Class12']
LTC4S	6	0.166667	0.166667	0	0	0	0	0.166667	0.166667	0	0	0.166667	0.166667	1_1_3_Fatty acid metabolism	Lipid & FA metabolism	Metabolism	Endoplasmic reticulum	['Class1', 'Class2', 'Class7', 'Class8', 'Class11', 'Class12']
LTF	1	0	0	0	0	0	1	0	0	0	0	0	0	3_5_2_Innate Immune System	Innate Immune System	Immune system & Inflammation	EXTRACELLULAR	['Class6']
LTK	10	0.1	0.1	0	0.1	0	0.1	0.1	0.1	0.1	0.1	0.1	0.1	1_26_37_receptor tyrosine kinase	Protein kinases	Signaling	Cell membrane	['Class1', 'Class2', 'Class4', 'Class6', 'Class7', 'Class8', 'Class9', 'Class10', 'Class11', 'Class12']
LURAP1	1	0	0	0	0	0	0	0	0	0	1	0	0	3_5_3_Cytokine Signaling in Immune system	GPCR signaling	Signaling	Cytosol	['Class10']
LY6E	6	0.166667	0.166667	0	0	0	0	0.166667	0.166667	0	0	0.166667	0.166667	1_8_9_Post-translational modification: synthesis of GPI-anchored proteins	Post-translational protein modification	Protein translation, folding, modification & degradation	Cell membrane	['Class1', 'Class2', 'Class7', 'Class8', 'Class11', 'Class12']
LYN	9	0.111111	0.111111	0	0	0	0.111111	0.111111	0.111111	0.111111	0.111111	0.111111	0.111111	1_26_30_non-receptor tyrosine kinase	Protein kinases	Signaling	Cytosol	['Class1', 'Class2', 'Class6', 'Class7', 'Class8', 'Class9', 'Class10', 'Class11', 'Class12']
LYPD4	1	0	1	0	0	0	0	0	0	0	0	0	0	1_8_9_Post-translational modification: synthesis of GPI-anchored proteins	Post-translational protein modification	Protein translation, folding, modification & degradation	Cell membrane	['Class2']
LYST	9	0.111111	0.111111	0	0	0	0.111111	0.111111	0.111111	0.111111	0.111111	0.111111	0.111111	1_14_Lysosomes	Lysosomes	Organelles	Vesicles	['Class1', 'Class2', 'Class6', 'Class7', 'Class8', 'Class9', 'Class10', 'Class11', 'Class12']
LYZ	1	0	0	0	0	0	1	0	0	0	0	0	0	3_5_2_Innate Immune System	Innate Immune System	Immune system & Inflammation	EXTRACELLULAR	['Class6']
MACF1	8	0.125	0.125	0	0	0	0	0.125	0.125	0.125	0.125	0.125	0.125	1_15_1_Actin	Cytoskeleton	Cytoskeleton	Cell-ECM-junctions	['Class1', 'Class2', 'Class7', 'Class8', 'Class9', 'Class10', 'Class11', 'Class12']
MADCAM1	6	0.166667	0.166667	0	0	0	0	0.166667	0.166667	0	0	0.166667	0.166667	3_4_Cell_cell_junctions_adhesion	Cell_cell_junctions_adhesion	Cell junction & adhesion	Cell-cell-junctions	['Class1', 'Class2', 'Class7', 'Class8', 'Class11', 'Class12']
MAGEA6	1	0	0	0	0	0	0	0	1	0	0	0	0	3_5_1_Adaptive Immune System	Adaptive Immune System	Immune system & Inflammation	Cytosol	['Class8']
MAGEA9	3	0	0.333333	0	0	0	0	0	0	0.333333	0.333333	0	0	3_5_1_Adaptive Immune System	Adaptive Immune System	Immune system & Inflammation	UNKNOWN	['Class2', 'Class9', 'Class10']
MAGED1	4	0.25	0.25	0	0	0	0	0	0.25	0	0	0	0.25	3_5_1_Adaptive Immune System	Adaptive Immune System	Immune system & Inflammation	Nucleus	['Class1', 'Class2', 'Class8', 'Class12']
MAGI1	7	0.142857	0.142857	0	0.142857	0	0.142857	0.142857	0.142857	0	0	0	0.142857	UNKNOWN_Cell Junctions	Cell_cell_junctions_adhesion	Cell junction & adhesion	Cell-cell-junctions	['Class1', 'Class2', 'Class4', 'Class6', 'Class7', 'Class8', 'Class12']
MAGI2	9	0.111111	0.111111	0	0	0	0.111111	0.111111	0.111111	0.111111	0.111111	0.111111	0.111111	3_3_Neuronal System_synapses_channels	Neuronal System_synapses_channels	Neuronal System_synapses_channels	Cytosol	['Class1', 'Class2', 'Class6', 'Class7', 'Class8', 'Class9', 'Class10', 'Class11', 'Class12']
MAGI3	6	0.166667	0.166667	0	0	0	0	0.166667	0.166667	0	0	0.166667	0.166667	3_4_Cell_cell_junctions_adhesion	Cell_cell_junctions_adhesion	Cell junction & adhesion	Cell-cell-junctions	['Class1', 'Class2', 'Class7', 'Class8', 'Class11', 'Class12']
MAK	6	0.166667	0.166667	0	0	0	0	0.166667	0.166667	0	0	0.166667	0.166667	3_10_Reproduction	Reproduction	Other	Microtubules	['Class1', 'Class2', 'Class7', 'Class8', 'Class11', 'Class12']
MALT1	5	0.2	0.2	0	0	0	0	0.2	0.2	0	0	0	0.2	3_5_1_Adaptive Immune System	Adaptive Immune System	Immune system & Inflammation	Nucleus	['Class1', 'Class2', 'Class7', 'Class8', 'Class12']
MAML2	9	0.111111	0.111111	0	0	0	0.111111	0.111111	0.111111	0.111111	0.111111	0.111111	0.111111	3_2_12_Signaling by NOTCH	Signaling - Cell fates	Signaling	Nucleus	['Class1', 'Class2', 'Class6', 'Class7', 'Class8', 'Class9', 'Class10', 'Class11', 'Class12']
MAML3	6	0.166667	0.166667	0	0	0	0	0.166667	0.166667	0	0	0.166667	0.166667	3_2_12_Signaling by NOTCH	Signaling - Cell fates	Signaling	Nucleus	['Class1', 'Class2', 'Class7', 'Class8', 'Class11', 'Class12']
MAP2K1	9	0.111111	0.111111	0	0.111111	0	0	0.111111	0.111111	0.111111	0.111111	0.111111	0.111111	1_26_14_mitogen-activated protein kinase	Protein kinases	Signaling	Cytosol	['Class1', 'Class2', 'Class4', 'Class7', 'Class8', 'Class9', 'Class10', 'Class11', 'Class12']
MAP2K2	9	0.111111	0.111111	0	0.111111	0	0	0.111111	0.111111	0.111111	0.111111	0.111111	0.111111	1_26_14_mitogen-activated protein kinase	Protein kinases	Signaling	Cytosol	['Class1', 'Class2', 'Class4', 'Class7', 'Class8', 'Class9', 'Class10', 'Class11', 'Class12']
MAP2K3	8	0.125	0.125	0	0	0	0	0.125	0.125	0.125	0.125	0.125	0.125	1_26_14_mitogen-activated protein kinase	Protein kinases	Signaling	Cytosol	['Class1', 'Class2', 'Class7', 'Class8', 'Class9', 'Class10', 'Class11', 'Class12']
MAP2K4	8	0.125	0.125	0	0	0	0	0.125	0.125	0.125	0.125	0.125	0.125	1_26_14_mitogen-activated protein kinase	Protein kinases	Signaling	Cytosol	['Class1', 'Class2', 'Class7', 'Class8', 'Class9', 'Class10', 'Class11', 'Class12']
MAP2K5	10	0.1	0.1	0	0.1	0	0.1	0.1	0.1	0.1	0.1	0.1	0.1	1_26_14_mitogen-activated protein kinase	Protein kinases	Signaling	Cytosol	['Class1', 'Class2', 'Class4', 'Class6', 'Class7', 'Class8', 'Class9', 'Class10', 'Class11', 'Class12']
MAP2K6	6	0.166667	0.166667	0	0	0	0	0.166667	0.166667	0	0	0.166667	0.166667	1_26_14_mitogen-activated protein kinase	Protein kinases	Signaling	Cytosol	['Class1', 'Class2', 'Class7', 'Class8', 'Class11', 'Class12']
MAP2K7	7	0.142857	0.142857	0	0	0	0	0.142857	0.142857	0.142857	0	0.142857	0.142857	1_26_14_mitogen-activated protein kinase	Protein kinases	Signaling	Cytosol	['Class1', 'Class2', 'Class7', 'Class8', 'Class9', 'Class11', 'Class12']
MAP3K1	10	0.1	0.1	0	0.1	0	0.1	0.1	0.1	0.1	0.1	0.1	0.1	1_26_14_mitogen-activated protein kinase	Protein kinases	Signaling	Cytosol	['Class1', 'Class2', 'Class4', 'Class6', 'Class7', 'Class8', 'Class9', 'Class10', 'Class11', 'Class12']
MAP3K10	10	0.1	0.1	0	0.1	0	0.1	0.1	0.1	0.1	0.1	0.1	0.1	1_26_14_mitogen-activated protein kinase	Protein kinases	Signaling	Cytosol	['Class1', 'Class2', 'Class4', 'Class6', 'Class7', 'Class8', 'Class9', 'Class10', 'Class11', 'Class12']
MAP3K11	8	0.125	0.125	0	0	0	0.125	0.125	0.125	0.125	0.125	0	0.125	1_26_14_mitogen-activated protein kinase	Protein kinases	Signaling	Cytosol	['Class1', 'Class2', 'Class6', 'Class7', 'Class8', 'Class9', 'Class10', 'Class12']
MAP3K12	4	0.25	0.25	0	0	0	0	0	0	0.25	0	0	0.25	1_26_14_mitogen-activated protein kinase	Protein kinases	Signaling	Cytosol	['Class1', 'Class2', 'Class9', 'Class12']
MAP3K13	6	0.166667	0.166667	0	0	0	0	0.166667	0.166667	0.166667	0	0	0.166667	1_26_14_mitogen-activated protein kinase	Protein kinases	Signaling	Cytosol	['Class1', 'Class2', 'Class7', 'Class8', 'Class9', 'Class12']
MAP3K14	6	0.166667	0.166667	0	0	0	0	0.166667	0.166667	0	0	0.166667	0.166667	1_26_14_mitogen-activated protein kinase	Protein kinases	Signaling	Cytosol	['Class1', 'Class2', 'Class7', 'Class8', 'Class11', 'Class12']
MAP3K15	6	0.166667	0.166667	0	0	0	0	0.166667	0.166667	0	0	0.166667	0.166667	1_26_14_mitogen-activated protein kinase	Protein kinases	Signaling	Cytosol	['Class1', 'Class2', 'Class7', 'Class8', 'Class11', 'Class12']
MAP3K19	5	0.2	0.2	0	0	0	0	0.2	0.2	0	0	0	0.2	1_26_14_mitogen-activated protein kinase	Protein kinases	Signaling	Cytosol	['Class1', 'Class2', 'Class7', 'Class8', 'Class12']
MAP3K2	8	0.125	0.125	0	0	0	0	0.125	0.125	0.125	0.125	0.125	0.125	1_26_14_mitogen-activated protein kinase	Protein kinases	Signaling	Cytosol	['Class1', 'Class2', 'Class7', 'Class8', 'Class9', 'Class10', 'Class11', 'Class12']
MAP3K20	6	0.166667	0.166667	0	0	0	0	0.166667	0.166667	0	0	0.166667	0.166667	1_26_14_mitogen-activated protein kinase	Protein kinases	Signaling	Cytosol	['Class1', 'Class2', 'Class7', 'Class8', 'Class11', 'Class12']
MAP3K3	9	0.111111	0.111111	0	0.111111	0	0.111111	0.111111	0.111111	0.111111	0	0.111111	0.111111	1_26_14_mitogen-activated protein kinase	Protein kinases	Signaling	Cytosol	['Class1', 'Class2', 'Class4', 'Class6', 'Class7', 'Class8', 'Class9', 'Class11', 'Class12']
MAP3K4	8	0.125	0.125	0	0.125	0	0	0.125	0.125	0.125	0.125	0	0.125	1_26_14_mitogen-activated protein kinase	Protein kinases	Signaling	Cytosol	['Class1', 'Class2', 'Class4', 'Class7', 'Class8', 'Class9', 'Class10', 'Class12']
MAP3K5	9	0.111111	0.111111	0	0	0	0.111111	0.111111	0.111111	0.111111	0.111111	0.111111	0.111111	1_26_14_mitogen-activated protein kinase	Protein kinases	Signaling	Cytosol	['Class1', 'Class2', 'Class6', 'Class7', 'Class8', 'Class9', 'Class10', 'Class11', 'Class12']
MAP3K6	4	0.25	0.25	0	0	0	0	0.25	0	0	0	0	0.25	1_26_14_mitogen-activated protein kinase	Protein kinases	Signaling	Cytosol	['Class1', 'Class2', 'Class7', 'Class12']
MAP3K7	9	0.111111	0.111111	0	0	0	0.111111	0.111111	0.111111	0.111111	0.111111	0.111111	0.111111	1_26_14_mitogen-activated protein kinase	Protein kinases	Signaling	Cytosol	['Class1', 'Class2', 'Class6', 'Class7', 'Class8', 'Class9', 'Class10', 'Class11', 'Class12']
MAP3K8	8	0.125	0.125	0	0	0	0	0.125	0.125	0.125	0.125	0.125	0.125	1_26_14_mitogen-activated protein kinase	Protein kinases	Signaling	Cytosol	['Class1', 'Class2', 'Class7', 'Class8', 'Class9', 'Class10', 'Class11', 'Class12']
MAP3K9	5	0.2	0.2	0	0	0	0	0.2	0.2	0	0	0	0.2	1_26_14_mitogen-activated protein kinase	Protein kinases	Signaling	Cytosol	['Class1', 'Class2', 'Class7', 'Class8', 'Class12']
MAP4K1	10	0.1	0.1	0	0.1	0	0.1	0.1	0.1	0.1	0.1	0.1	0.1	1_26_14_mitogen-activated protein kinase	Protein kinases	Signaling	Cytosol	['Class1', 'Class2', 'Class4', 'Class6', 'Class7', 'Class8', 'Class9', 'Class10', 'Class11', 'Class12']
MAP4K2	6	0.166667	0	0	0	0	0	0.166667	0.166667	0.166667	0.166667	0	0.166667	1_26_14_mitogen-activated protein kinase	Protein kinases	Signaling	Golgi apparatus	['Class1', 'Class7', 'Class8', 'Class9', 'Class10', 'Class12']
MAP4K3	6	0.166667	0.166667	0	0	0	0	0.166667	0.166667	0	0	0.166667	0.166667	1_26_14_mitogen-activated protein kinase	Protein kinases	Signaling	Cytosol	['Class1', 'Class2', 'Class7', 'Class8', 'Class11', 'Class12']
MAP4K4	10	0.1	0.1	0	0.1	0	0.1	0.1	0.1	0.1	0.1	0.1	0.1	1_26_14_mitogen-activated protein kinase	Protein kinases	Signaling	Cytosol	['Class1', 'Class2', 'Class4', 'Class6', 'Class7', 'Class8', 'Class9', 'Class10', 'Class11', 'Class12']
MAP4K5	8	0.125	0.125	0	0.125	0	0.125	0.125	0.125	0	0	0.125	0.125	1_26_14_mitogen-activated protein kinase	Protein kinases	Signaling	Cytosol	['Class1', 'Class2', 'Class4', 'Class6', 'Class7', 'Class8', 'Class11', 'Class12']
MAP7D2	1	0	1	0	0	0	0	0	0	0	0	0	0	1_15_4_Tubulin	Cytoskeleton	Cytoskeleton	Microtubules	['Class2']
MAPK1	10	0.1	0.1	0	0.1	0	0.1	0.1	0.1	0.1	0.1	0.1	0.1	1_26_14_mitogen-activated protein kinase	Protein kinases	Signaling	Cytosol	['Class1', 'Class2', 'Class4', 'Class6', 'Class7', 'Class8', 'Class9', 'Class10', 'Class11', 'Class12']
MAPK10	10	0.1	0.1	0.1	0	0	0.1	0.1	0.1	0.1	0.1	0.1	0.1	1_26_14_mitogen-activated protein kinase	Protein kinases	Signaling	Cytosol	['Class1', 'Class2', 'Class3', 'Class6', 'Class7', 'Class8', 'Class9', 'Class10', 'Class11', 'Class12']
MAPK11	8	0.125	0.125	0	0	0	0	0.125	0.125	0.125	0.125	0.125	0.125	1_26_14_mitogen-activated protein kinase	Protein kinases	Signaling	Mitochondria	['Class1', 'Class2', 'Class7', 'Class8', 'Class9', 'Class10', 'Class11', 'Class12']
MAPK12	9	0.111111	0.111111	0	0.111111	0	0	0.111111	0.111111	0.111111	0.111111	0.111111	0.111111	1_26_14_mitogen-activated protein kinase	Protein kinases	Signaling	Cytosol	['Class1', 'Class2', 'Class4', 'Class7', 'Class8', 'Class9', 'Class10', 'Class11', 'Class12']
MAPK13	7	0.142857	0.142857	0	0	0	0	0.142857	0.142857	0.142857	0	0.142857	0.142857	1_26_14_mitogen-activated protein kinase	Protein kinases	Signaling	Cytosol	['Class1', 'Class2', 'Class7', 'Class8', 'Class9', 'Class11', 'Class12']
MAPK14	9	0.111111	0.111111	0	0.111111	0	0	0.111111	0.111111	0.111111	0.111111	0.111111	0.111111	1_26_14_mitogen-activated protein kinase	Protein kinases	Signaling	Cytosol	['Class1', 'Class2', 'Class4', 'Class7', 'Class8', 'Class9', 'Class10', 'Class11', 'Class12']
MAPK15	5	0.2	0.2	0	0	0	0	0.2	0.2	0	0	0	0.2	1_26_14_mitogen-activated protein kinase	Protein kinases	Signaling	Cytosol	['Class1', 'Class2', 'Class7', 'Class8', 'Class12']
MAPK3	10	0.1	0.1	0	0.1	0	0.1	0.1	0.1	0.1	0.1	0.1	0.1	1_26_14_mitogen-activated protein kinase	Protein kinases	Signaling	Cytosol	['Class1', 'Class2', 'Class4', 'Class6', 'Class7', 'Class8', 'Class9', 'Class10', 'Class11', 'Class12']
MAPK4	9	0.111111	0.111111	0	0	0	0.111111	0.111111	0.111111	0.111111	0.111111	0.111111	0.111111	1_26_14_mitogen-activated protein kinase	Protein kinases	Signaling	Cytosol	['Class1', 'Class2', 'Class6', 'Class7', 'Class8', 'Class9', 'Class10', 'Class11', 'Class12']
MAPK6	5	0.2	0.2	0	0	0	0	0.2	0.2	0	0	0	0.2	1_26_14_mitogen-activated protein kinase	Protein kinases	Signaling	Cytosol	['Class1', 'Class2', 'Class7', 'Class8', 'Class12']
MAPK7	8	0.125	0.125	0	0.125	0	0	0.125	0.125	0.125	0	0.125	0.125	1_26_14_mitogen-activated protein kinase	Protein kinases	Signaling	Cytosol	['Class1', 'Class2', 'Class4', 'Class7', 'Class8', 'Class9', 'Class11', 'Class12']
MAPK8	10	0.1	0.1	0.1	0	0	0.1	0.1	0.1	0.1	0.1	0.1	0.1	1_26_14_mitogen-activated protein kinase	Protein kinases	Signaling	Cytosol	['Class1', 'Class2', 'Class3', 'Class6', 'Class7', 'Class8', 'Class9', 'Class10', 'Class11', 'Class12']
MAPK8IP1	9	0.111111	0.111111	0	0	0	0.111111	0.111111	0.111111	0.111111	0.111111	0.111111	0.111111	1_26_29_adaptors/scaffolds	Adapters/scaffolds	Signaling	Cell membrane	['Class1', 'Class2', 'Class6', 'Class7', 'Class8', 'Class9', 'Class10', 'Class11', 'Class12']
MAPK8IP2	6	0	0.166667	0	0	0	0	0.166667	0.166667	0.166667	0	0.166667	0.166667	1_26_29_adaptors/scaffolds	Adapters/scaffolds	Signaling	Cytosol	['Class2', 'Class7', 'Class8', 'Class9', 'Class11', 'Class12']
MAPK8IP3	9	0.111111	0.111111	0	0.111111	0	0	0.111111	0.111111	0.111111	0.111111	0.111111	0.111111	1_26_29_adaptors/scaffolds	Adapters/scaffolds	Signaling	Cytosol	['Class1', 'Class2', 'Class4', 'Class7', 'Class8', 'Class9', 'Class10', 'Class11', 'Class12']
MAPK9	11	0.0909091	0.0909091	0.0909091	0.0909091	0	0.0909091	0.0909091	0.0909091	0.0909091	0.0909091	0.0909091	0.0909091	1_26_14_mitogen-activated protein kinase	Protein kinases	Signaling	Cytosol	['Class1', 'Class2', 'Class3', 'Class4', 'Class6', 'Class7', 'Class8', 'Class9', 'Class10', 'Class11', 'Class12']
MAPKAPK2	8	0.125	0.125	0	0	0	0	0.125	0.125	0.125	0.125	0.125	0.125	1_26_34_other_kinases	Protein kinases	Signaling	Cytosol	['Class1', 'Class2', 'Class7', 'Class8', 'Class9', 'Class10', 'Class11', 'Class12']
MAPKAPK3	8	0.125	0.125	0	0	0	0	0.125	0.125	0.125	0.125	0.125	0.125	1_26_34_other_kinases	Protein kinases	Signaling	Cytosol	['Class1', 'Class2', 'Class7', 'Class8', 'Class9', 'Class10', 'Class11', 'Class12']
MAPKAPK5	7	0.142857	0.142857	0	0	0	0	0.142857	0.142857	0.142857	0.142857	0	0.142857	1_26_34_other_kinases	Protein kinases	Signaling	Cytosol	['Class1', 'Class2', 'Class7', 'Class8', 'Class9', 'Class10', 'Class12']
MAPKBP1	6	0.166667	0.166667	0	0	0	0	0.166667	0.166667	0	0	0.166667	0.166667	1_26_29_adaptors/scaffolds	Adapters/scaffolds	Signaling	Microtubules	['Class1', 'Class2', 'Class7', 'Class8', 'Class11', 'Class12']
MARCHF1	1	0	0	0	0	0	1	0	0	0	0	0	0	1_8_6_Protein ubiquitination	Post-translational protein modification	Protein translation, folding, modification & degradation	Vesicles	['Class6']
MARK1	5	0.2	0.2	0	0	0	0	0.2	0.2	0	0	0	0.2	1_26_28_serine/threonine kinase	Protein kinases	Signaling	Microtubules	['Class1', 'Class2', 'Class7', 'Class8', 'Class12']
MARK2	7	0.142857	0.142857	0	0	0	0	0.142857	0.142857	0.142857	0	0.142857	0.142857	1_26_28_serine/threonine kinase	Protein kinases	Signaling	Microtubules	['Class1', 'Class2', 'Class7', 'Class8', 'Class9', 'Class11', 'Class12']
MARK3	6	0.166667	0.166667	0	0	0	0	0.166667	0.166667	0	0	0.166667	0.166667	1_26_28_serine/threonine kinase	Protein kinases	Signaling	Microtubules	['Class1', 'Class2', 'Class7', 'Class8', 'Class11', 'Class12']
MARK4	2	0.5	0	0	0	0	0	0	0	0	0	0	0.5	1_26_28_serine/threonine kinase	Protein kinases	Signaling	Microtubules	['Class1', 'Class12']
MARS1	3	0.333333	0	0	0	0	0	0	0.333333	0	0	0	0.333333	1_6_1_Metabolism of tRNA	Metabolism of tRNA	Metabolism	Cytosol	['Class1', 'Class8', 'Class12']
MAST1	5	0.2	0.2	0	0	0	0	0.2	0.2	0	0	0	0.2	1_15_4_Tubulin	Cytoskeleton	Cytoskeleton	Microtubules	['Class1', 'Class2', 'Class7', 'Class8', 'Class12']
MAST2	6	0.166667	0.166667	0	0	0	0	0.166667	0.166667	0	0	0.166667	0.166667	1_15_4_Tubulin	Cytoskeleton	Cytoskeleton	Microtubules	['Class1', 'Class2', 'Class7', 'Class8', 'Class11', 'Class12']
MAST3	6	0.166667	0.166667	0	0	0	0	0.166667	0.166667	0	0	0.166667	0.166667	1_15_4_Tubulin	Cytoskeleton	Cytoskeleton	Microtubules	['Class1', 'Class2', 'Class7', 'Class8', 'Class11', 'Class12']
MAST4	6	0.166667	0.166667	0	0	0	0	0.166667	0.166667	0	0	0.166667	0.166667	1_15_4_Tubulin	Cytoskeleton	Cytoskeleton	Microtubules	['Class1', 'Class2', 'Class7', 'Class8', 'Class11', 'Class12']
MASTL	3	0.333333	0.333333	0	0	0	0	0	0	0	0	0	0.333333	1_15_4_Tubulin	Cytoskeleton	Cytoskeleton	Microtubules	['Class1', 'Class2', 'Class12']
MATK	6	0.166667	0.166667	0	0	0	0	0.166667	0.166667	0.166667	0	0	0.166667	1_26_30_non-receptor tyrosine kinase	Protein kinases	Signaling	Cytosol	['Class1', 'Class2', 'Class7', 'Class8', 'Class9', 'Class12']
MAVS	5	0.2	0	0	0	0	0	0	0.2	0.2	0.2	0	0.2	3_5_2_Innate Immune System	Innate Immune System	Immune system & Inflammation	Mitochondria	['Class1', 'Class8', 'Class9', 'Class10', 'Class12']
MAX	8	0.125	0.125	0	0	0	0	0.125	0.125	0.125	0.125	0.125	0.125	1_5_2_Transcription factors	Transcription & transcription factors	Transcription	Nucleus	['Class1', 'Class2', 'Class7', 'Class8', 'Class9', 'Class10', 'Class11', 'Class12']
MAZ	3	0.333333	0	0	0	0	0	0	0.333333	0	0	0	0.333333	1_5_2_Transcription factors	Transcription & transcription factors	Transcription	Nucleus	['Class1', 'Class8', 'Class12']
MBIP	6	0.166667	0.166667	0	0	0	0	0.166667	0.166667	0	0	0.166667	0.166667	1_3_Chromatin organization	Chromatin organization	Chromatin organization & DNA repair	Chromatin	['Class1', 'Class2', 'Class7', 'Class8', 'Class11', 'Class12']
MBTPS1	6	0.166667	0.166667	0	0	0	0	0.166667	0.166667	0	0	0.166667	0.166667	1_1_8_Metabolism of steroids/cholesterol	Lipid & FA metabolism	Metabolism	Golgi apparatus	['Class1', 'Class2', 'Class7', 'Class8', 'Class11', 'Class12']
MCC	8	0.125	0.125	0	0	0	0.125	0.125	0.125	0	0.125	0.125	0.125	3_2_11_Signaling by Wnt	Signaling - Cell fates	Signaling	Nucleus	['Class1', 'Class2', 'Class6', 'Class7', 'Class8', 'Class10', 'Class11', 'Class12']
MCPH1	6	0.166667	0.166667	0	0	0	0	0.166667	0.166667	0	0	0.166667	0.166667	4_1_2_Cell Cycle	Signaling - Cell fates	Signaling	Microtubules	['Class1', 'Class2', 'Class7', 'Class8', 'Class11', 'Class12']
MDC1	9	0.111111	0.111111	0	0	0	0.111111	0.111111	0.111111	0.111111	0.111111	0.111111	0.111111	1_4_DNA Repair	DNA Repair	Chromatin organization & DNA repair	Nucleus	['Class1', 'Class2', 'Class6', 'Class7', 'Class8', 'Class9', 'Class10', 'Class11', 'Class12']
MDK	2	0.5	0	0	0	0	0	0	0	0	0	0	0.5	3_2_29_Signaling by ALK	Signaling - Cell fates	Signaling	EXTRACELLULAR	['Class1', 'Class12']
MDM2	10	0.1	0.1	0	0.1	0	0.1	0.1	0.1	0.1	0.1	0.1	0.1	1_8_6_Protein ubiquitination	Post-translational protein modification	Protein translation, folding, modification & degradation	Nucleus	['Class1', 'Class2', 'Class4', 'Class6', 'Class7', 'Class8', 'Class9', 'Class10', 'Class11', 'Class12']
MED1	6	0.166667	0.166667	0	0	0	0	0.166667	0.166667	0	0	0.166667	0.166667	1_5_1_Transcription	Transcription & transcription factors	Transcription	Nucleus	['Class1', 'Class2', 'Class7', 'Class8', 'Class11', 'Class12']
MED12	6	0.166667	0.166667	0	0	0	0	0.166667	0.166667	0	0	0.166667	0.166667	1_5_1_Transcription	Transcription & transcription factors	Transcription	Nucleus	['Class1', 'Class2', 'Class7', 'Class8', 'Class11', 'Class12']
MED14	6	0.166667	0.166667	0	0	0	0.166667	0.166667	0.166667	0	0	0	0.166667	1_5_1_Transcription	Transcription & transcription factors	Transcription	Nucleus	['Class1', 'Class2', 'Class6', 'Class7', 'Class8', 'Class12']
MED16	6	0.166667	0.166667	0	0	0	0	0.166667	0.166667	0	0	0.166667	0.166667	1_5_1_Transcription	Transcription & transcription factors	Transcription	Nucleus	['Class1', 'Class2', 'Class7', 'Class8', 'Class11', 'Class12']
MEF2A	6	0.166667	0.166667	0	0	0	0	0.166667	0.166667	0	0	0.166667	0.166667	1_5_2_Transcription factors	Transcription & transcription factors	Transcription	Nucleus	['Class1', 'Class2', 'Class7', 'Class8', 'Class11', 'Class12']
MEF2C	8	0.125	0.125	0	0	0	0	0.125	0.125	0.125	0.125	0.125	0.125	1_5_2_Transcription factors	Transcription & transcription factors	Transcription	Nucleus	['Class1', 'Class2', 'Class7', 'Class8', 'Class9', 'Class10', 'Class11', 'Class12']
MEF2D	8	0.125	0.125	0	0	0	0.125	0.125	0.125	0.125	0	0.125	0.125	1_5_2_Transcription factors	Transcription & transcription factors	Transcription	Nucleus	['Class1', 'Class2', 'Class6', 'Class7', 'Class8', 'Class9', 'Class11', 'Class12']
MEGF8	3	0.333333	0	0	0	0	0	0	0.333333	0	0	0	0.333333	4_6_Cell_migration	Signaling - Cell fates	Signaling	Nucleus	['Class1', 'Class8', 'Class12']
MELK	6	0.166667	0.166667	0	0	0	0	0.166667	0.166667	0	0	0.166667	0.166667	4_1_2_Cell Cycle	Signaling - Cell fates	Signaling	Cell membrane	['Class1', 'Class2', 'Class7', 'Class8', 'Class11', 'Class12']
MEP1A	6	0.166667	0.166667	0	0	0	0	0.166667	0.166667	0	0	0.166667	0.166667	1_8_20_Protein processing/proteolysis	Protein folding & repair	Protein translation, folding, modification & degradation	EXTRACELLULAR	['Class1', 'Class2', 'Class7', 'Class8', 'Class11', 'Class12']
MEP1B	3	0.333333	0.333333	0	0	0	0	0	0	0	0	0	0.333333	1_8_20_Protein processing/proteolysis	Protein folding & repair	Protein translation, folding, modification & degradation	Cell membrane	['Class1', 'Class2', 'Class12']
MERTK	6	0.166667	0.166667	0	0.166667	0	0	0.166667	0.166667	0	0	0	0.166667	3_2_21_Signaling by AXL	Signaling - Cell fates	Signaling	Cell membrane	['Class1', 'Class2', 'Class4', 'Class7', 'Class8', 'Class12']
MET	10	0.1	0.1	0	0.1	0	0.1	0.1	0.1	0.1	0.1	0.1	0.1	3_2_3_Signaling by MET	Signaling - Cell fates	Signaling	Cell membrane	['Class1', 'Class2', 'Class4', 'Class6', 'Class7', 'Class8', 'Class9', 'Class10', 'Class11', 'Class12']
MFAP2	6	0.166667	0.166667	0	0	0	0	0.166667	0.166667	0	0	0.166667	0.166667	2_1_8_Elastic fibre formation	ECM organisation	ECM organisation	EXTRACELLULAR	['Class1', 'Class2', 'Class7', 'Class8', 'Class11', 'Class12']
MFAP5	6	0.166667	0.166667	0	0	0	0	0.166667	0.166667	0	0	0.166667	0.166667	2_1_8_Elastic fibre formation	ECM organisation	ECM organisation	EXTRACELLULAR	['Class1', 'Class2', 'Class7', 'Class8', 'Class11', 'Class12']
MFNG	6	0.166667	0.166667	0	0	0	0	0.166667	0.166667	0	0	0.166667	0.166667	1_8_10_O-linked glycosylation	Post-translational protein modification	Protein translation, folding, modification & degradation	EXTRACELLULAR	['Class1', 'Class2', 'Class7', 'Class8', 'Class11', 'Class12']
MIB1	6	0.166667	0.166667	0	0	0	0	0.166667	0.166667	0	0	0.166667	0.166667	1_13_Golgi Apparatus	Endoplasmic Reticulum & Golgi	Organelles	Golgi apparatus	['Class1', 'Class2', 'Class7', 'Class8', 'Class11', 'Class12']
MIB2	6	0.166667	0.166667	0	0	0	0	0.166667	0.166667	0	0	0.166667	0.166667	1_13_Golgi Apparatus	Endoplasmic Reticulum & Golgi	Organelles	Golgi apparatus	['Class1', 'Class2', 'Class7', 'Class8', 'Class11', 'Class12']
MICAL1	7	0.142857	0.142857	0	0	0	0.142857	0.142857	0.142857	0	0	0.142857	0.142857	1_15_1_Actin	Cytoskeleton	Cytoskeleton	Microfilaments (Actin)	['Class1', 'Class2', 'Class6', 'Class7', 'Class8', 'Class11', 'Class12']
MINK1	7	0.142857	0.142857	0	0	0	0.142857	0.142857	0.142857	0	0	0.142857	0.142857	1_26_28_serine/threonine kinase	Protein kinases	Signaling	Cytosol	['Class1', 'Class2', 'Class6', 'Class7', 'Class8', 'Class11', 'Class12']
MKNK1	9	0.111111	0.111111	0	0	0	0.111111	0.111111	0.111111	0.111111	0.111111	0.111111	0.111111	1_26_28_serine/threonine kinase	Protein kinases	Signaling	Cytosol	['Class1', 'Class2', 'Class6', 'Class7', 'Class8', 'Class9', 'Class10', 'Class11', 'Class12']
MKNK2	8	0.125	0.125	0	0	0	0	0.125	0.125	0.125	0.125	0.125	0.125	1_26_28_serine/threonine kinase	Protein kinases	Signaling	Nucleus	['Class1', 'Class2', 'Class7', 'Class8', 'Class9', 'Class10', 'Class11', 'Class12']
MLST8	5	0.2	0.2	0	0	0	0	0.2	0.2	0	0	0	0.2	3_2_23_Signaling by TOR	Signaling - Cell fates	Signaling	Cytosol	['Class1', 'Class2', 'Class7', 'Class8', 'Class12']
MNAT1	3	0.333333	0	0	0	0	0	0	0.333333	0	0	0	0.333333	4_1_2_Cell Cycle	Signaling - Cell fates	Signaling	Nucleus	['Class1', 'Class8', 'Class12']
MOK	5	0.2	0.2	0	0	0	0	0.2	0.2	0	0	0	0.2	1_26_28_serine/threonine kinase	Protein kinases	Signaling	Nucleus	['Class1', 'Class2', 'Class7', 'Class8', 'Class12']
MOXD1	6	0.166667	0.166667	0	0	0	0	0.166667	0.166667	0	0	0.166667	0.166667	3_1_20_metal transporters	Ion transporters	Metabolism	Endoplasmic reticulum	['Class1', 'Class2', 'Class7', 'Class8', 'Class11', 'Class12']
MPDZ	1	0	0	0	0	0	0	0	1	0	0	0	0	3_4_Cell_cell_junctions_adhesion	Cell_cell_junctions_adhesion	Cell junction & adhesion	Cell-cell-junctions	['Class8']
MPL	6	0.166667	0.166667	0	0	0	0	0.166667	0.166667	0	0	0.166667	0.166667	3_5_1_Adaptive Immune System	Adaptive Immune System	Immune system & Inflammation	Cell membrane	['Class1', 'Class2', 'Class7', 'Class8', 'Class11', 'Class12']
MPZL1	8	0.125	0.125	0	0.125	0	0	0.125	0.125	0	0.125	0.125	0.125	3_4_Cell_cell_junctions_adhesion	Cell_cell_junctions_adhesion	Cell junction & adhesion	Cell-cell-junctions	['Class1', 'Class2', 'Class4', 'Class7', 'Class8', 'Class10', 'Class11', 'Class12']
MRAS	8	0.125	0.125	0	0	0	0	0.125	0.125	0.125	0.125	0.125	0.125	1_26_1_Ras	Ras GTPases and regulators	Signaling	Cell membrane	['Class1', 'Class2', 'Class7', 'Class8', 'Class9', 'Class10', 'Class11', 'Class12']
MRFAP1L1	1	0	0	0	0	0	0	0	0	0	1	0	0	UNKNOWN_Cytosol	Unknown	Unknown	Cytosol	['Class10']
MRPL42	1	0	0	0	0	0	1	0	0	0	0	0	0	1_9_2_Mitochondrial translation	Mitochondria	Organelles	Mitochondria	['Class6']
MS4A2	7	0.142857	0.142857	0	0.142857	0	0.142857	0.142857	0	0	0.142857	0	0.142857	3_5_1_Adaptive Immune System	Adaptive Immune System	Immune system & Inflammation	Cell membrane	['Class1', 'Class2', 'Class4', 'Class6', 'Class7', 'Class10', 'Class12']
MST1	6	0.166667	0.166667	0	0	0	0	0.166667	0.166667	0	0	0.166667	0.166667	3_2_3_Signaling by MET	Signaling - Cell fates	Signaling	EXTRACELLULAR	['Class1', 'Class2', 'Class7', 'Class8', 'Class11', 'Class12']
MST1R	10	0.1	0.1	0	0.1	0	0.1	0.1	0.1	0.1	0.1	0.1	0.1	3_2_3_Signaling by MET	Signaling - Cell fates	Signaling	Cell membrane	['Class1', 'Class2', 'Class4', 'Class6', 'Class7', 'Class8', 'Class9', 'Class10', 'Class11', 'Class12']
MTAP	5	0.2	0.2	0	0	0	0	0.2	0.2	0	0	0	0.2	1_7_Metabolism of amino acids and derivatives	Metabolism of amino acids and derivatives	Metabolism	Cytosol	['Class1', 'Class2', 'Class7', 'Class8', 'Class12']
MTMR4	6	0.166667	0.166667	0	0	0	0	0.166667	0.166667	0.166667	0	0	0.166667	1_1_5_Phospholipid metabolism	Lipid & FA metabolism	Metabolism	Vesicles	['Class1', 'Class2', 'Class7', 'Class8', 'Class9', 'Class12']
MTNR1A	6	0.166667	0.166667	0	0	0	0	0.166667	0.166667	0	0	0.166667	0.166667	3_6_GPCRs	GPCR signaling	Signaling	Cell membrane	['Class1', 'Class2', 'Class7', 'Class8', 'Class11', 'Class12']
MTNR1B	6	0.166667	0.166667	0	0	0	0	0.166667	0.166667	0	0	0.166667	0.166667	3_6_GPCRs	GPCR signaling	Signaling	Cell membrane	['Class1', 'Class2', 'Class7', 'Class8', 'Class11', 'Class12']
MTOR	10	0.1	0.1	0	0.1	0	0.1	0.1	0.1	0.1	0.1	0.1	0.1	3_2_23_Signaling by TOR	Signaling - Cell fates	Signaling	Cytosol	['Class1', 'Class2', 'Class4', 'Class6', 'Class7', 'Class8', 'Class9', 'Class10', 'Class11', 'Class12']
MTPN	1	0	0	0	0	0	1	0	0	0	0	0	0	1_5_2_Transcription factors	Transcription & transcription factors	Transcription	Nucleus	['Class6']
MTSS1	6	0.166667	0.166667	0	0	0	0	0.166667	0.166667	0	0	0.166667	0.166667	1_15_1_Actin	Cytoskeleton	Cytoskeleton	Microfilaments (Actin)	['Class1', 'Class2', 'Class7', 'Class8', 'Class11', 'Class12']
MUSK	8	0.125	0.125	0	0	0	0	0.125	0.125	0.125	0.125	0.125	0.125	3_2_26_Signaling by Musk	Signaling - Cell fates	Signaling	Cell membrane	['Class1', 'Class2', 'Class7', 'Class8', 'Class9', 'Class10', 'Class11', 'Class12']
MVP	3	0.333333	0	0	0	0	0	0	0.333333	0	0	0	0.333333	1_26_29_adaptors/scaffolds	Adapters/scaffolds	Signaling	Nucleus	['Class1', 'Class8', 'Class12']
MYC	9	0.111111	0.111111	0	0	0	0.111111	0.111111	0.111111	0.111111	0.111111	0.111111	0.111111	1_5_2_Transcription factors	Transcription & transcription factors	Transcription	Nucleus	['Class1', 'Class2', 'Class6', 'Class7', 'Class8', 'Class9', 'Class10', 'Class11', 'Class12']
MYD88	6	0.166667	0.166667	0	0	0	0	0.166667	0.166667	0	0	0.166667	0.166667	3_5_2_Innate Immune System	Innate Immune System	Immune system & Inflammation	Nucleus	['Class1', 'Class2', 'Class7', 'Class8', 'Class11', 'Class12']
MYLK	9	0.111111	0.111111	0	0	0	0.111111	0.111111	0.111111	0.111111	0.111111	0.111111	0.111111	1_15_2_Myosin_dynein_kinesin	Cytoskeleton	Cytoskeleton	Microtubules	['Class1', 'Class2', 'Class6', 'Class7', 'Class8', 'Class9', 'Class10', 'Class11', 'Class12']
MYLK2	6	0.166667	0.166667	0	0	0	0	0.166667	0.166667	0	0	0.166667	0.166667	1_15_2_Myosin_dynein_kinesin	Cytoskeleton	Cytoskeleton	Microtubules	['Class1', 'Class2', 'Class7', 'Class8', 'Class11', 'Class12']
MYLK3	6	0.166667	0.166667	0	0	0	0	0.166667	0.166667	0	0	0.166667	0.166667	1_15_2_Myosin_dynein_kinesin	Cytoskeleton	Cytoskeleton	Microtubules	['Class1', 'Class2', 'Class7', 'Class8', 'Class11', 'Class12']
MYLK4	6	0.166667	0.166667	0	0	0	0	0.166667	0.166667	0	0	0.166667	0.166667	1_15_2_Myosin_dynein_kinesin	Cytoskeleton	Cytoskeleton	Microtubules	['Class1', 'Class2', 'Class7', 'Class8', 'Class11', 'Class12']
MYO3A	5	0.2	0.2	0	0	0	0	0.2	0.2	0	0	0	0.2	1_15_1_Actin	Cytoskeleton	Cytoskeleton	Microfilaments (Actin)	['Class1', 'Class2', 'Class7', 'Class8', 'Class12']
MYO3B	7	0.142857	0.142857	0	0	0	0.142857	0.142857	0.142857	0	0	0.142857	0.142857	1_15_1_Actin	Cytoskeleton	Cytoskeleton	Microfilaments (Actin)	['Class1', 'Class2', 'Class6', 'Class7', 'Class8', 'Class11', 'Class12']
NAA10	1	0	0	0	0	0	1	0	0	0	0	0	0	1_8_22_Acyltransferase	Post-translational protein modification	Protein translation, folding, modification & degradation	Cytosol	['Class6']
NAA11	1	0	0	0	0	0	1	0	0	0	0	0	0	1_8_22_Acyltransferase	Post-translational protein modification	Protein translation, folding, modification & degradation	Cytosol	['Class6']
NAA38	3	0.333333	0	0	0	0	0	0	0.333333	0	0	0	0.333333	1_8_22_Acyltransferase	Post-translational protein modification	Protein translation, folding, modification & degradation	Nucleus	['Class1', 'Class8', 'Class12']
NAIP	6	0.166667	0.166667	0	0	0	0	0.166667	0.166667	0	0	0.166667	0.166667	4_2_Programmed Cell Death	Cell death	Signaling	Cell membrane	['Class1', 'Class2', 'Class7', 'Class8', 'Class11', 'Class12']
NANS	1	0	0	0	0	0	0	0	1	0	0	0	0	1_8_15_Asparagine N-linked glycosylation	Post-translational protein modification	Protein translation, folding, modification & degradation	Cytosol	['Class8']
NAT9	3	0.333333	0	0	0	0	0	0	0.333333	0	0	0	0.333333	1_8_22_Acyltransferase	Post-translational protein modification	Protein translation, folding, modification & degradation	Nucleus	['Class1', 'Class8', 'Class12']
NBEA	6	0.166667	0.166667	0	0	0	0	0.166667	0.166667	0	0	0.166667	0.166667	1_14_Lysosomes	Lysosomes	Organelles	Vesicles	['Class1', 'Class2', 'Class7', 'Class8', 'Class11', 'Class12']
NBEAL1	4	0.25	0.25	0	0	0	0	0	0.25	0	0	0	0.25	UNKNOWN_Cytosol	Unknown	Unknown	Cytosol	['Class1', 'Class2', 'Class8', 'Class12']
NBEAL2	6	0.166667	0.166667	0	0	0	0	0.166667	0.166667	0	0	0.166667	0.166667	4_5_Cell fate_differentiation	Signaling - Cell fates	Signaling	Endoplasmic reticulum	['Class1', 'Class2', 'Class7', 'Class8', 'Class11', 'Class12']
NBPF19	1	0	0	0	0	0	0	1	0	0	0	0	0	UNKNOWN_Vesicles	Vesicle transport	Other	Vesicles	['Class7']
NCAPH2	1	0	1	0	0	0	0	0	0	0	0	0	0	4_1_2_Cell Cycle	Signaling - Cell fates	Signaling	Nucleus	['Class2']
NCK1	9	0.111111	0.111111	0	0.111111	0	0.111111	0.111111	0.111111	0.111111	0	0.111111	0.111111	1_26_29_adaptors/scaffolds	Adapters/scaffolds	Signaling	Cytosol	['Class1', 'Class2', 'Class4', 'Class6', 'Class7', 'Class8', 'Class9', 'Class11', 'Class12']
NCK2	8	0.125	0.125	0	0	0	0	0.125	0.125	0.125	0.125	0.125	0.125	1_26_29_adaptors/scaffolds	Adapters/scaffolds	Signaling	Cytosol	['Class1', 'Class2', 'Class7', 'Class8', 'Class9', 'Class10', 'Class11', 'Class12']
NCKIPSD	6	0.166667	0.166667	0	0	0	0	0.166667	0.166667	0	0	0.166667	0.166667	1_15_1_Actin	Cytoskeleton	Cytoskeleton	Microfilaments (Actin)	['Class1', 'Class2', 'Class7', 'Class8', 'Class11', 'Class12']
NCOA1	9	0.111111	0.111111	0	0	0	0.111111	0.111111	0.111111	0.111111	0.111111	0.111111	0.111111	1_34_Nuclear receptors	Nuclear receptors	Other	Nucleus	['Class1', 'Class2', 'Class6', 'Class7', 'Class8', 'Class9', 'Class10', 'Class11', 'Class12']
NCOA2	9	0.111111	0.111111	0	0	0	0.111111	0.111111	0.111111	0.111111	0.111111	0.111111	0.111111	1_34_Nuclear receptors	Nuclear receptors	Other	Nucleus	['Class1', 'Class2', 'Class6', 'Class7', 'Class8', 'Class9', 'Class10', 'Class11', 'Class12']
NCOA3	9	0.111111	0.111111	0	0.111111	0	0	0.111111	0.111111	0.111111	0.111111	0.111111	0.111111	1_34_Nuclear receptors	Nuclear receptors	Other	Nucleus	['Class1', 'Class2', 'Class4', 'Class7', 'Class8', 'Class9', 'Class10', 'Class11', 'Class12']
NCOR2	9	0.111111	0.111111	0	0	0	0.111111	0.111111	0.111111	0.111111	0.111111	0.111111	0.111111	1_34_Nuclear receptors	Nuclear receptors	Other	Nucleus	['Class1', 'Class2', 'Class6', 'Class7', 'Class8', 'Class9', 'Class10', 'Class11', 'Class12']
NCSTN	5	0.2	0.2	0	0	0	0	0.2	0.2	0	0	0	0.2	1_8_20_Protein processing/proteolysis	Protein folding & repair	Protein translation, folding, modification & degradation	Cell membrane	['Class1', 'Class2', 'Class7', 'Class8', 'Class12']
NDC80	5	0.2	0.2	0	0	0	0	0.2	0.2	0	0	0	0.2	4_1_2_Cell Cycle	Signaling - Cell fates	Signaling	Microtubules	['Class1', 'Class2', 'Class7', 'Class8', 'Class12']
NEDD1	2	0.5	0	0	0	0	0	0	0	0	0	0	0.5	1_15_4_Tubulin	Cytoskeleton	Cytoskeleton	Microtubules	['Class1', 'Class12']
NEDD4	10	0.1	0.1	0	0.1	0	0.1	0.1	0.1	0.1	0.1	0.1	0.1	1_8_6_Protein ubiquitination	Post-translational protein modification	Protein translation, folding, modification & degradation	Cytosol	['Class1', 'Class2', 'Class4', 'Class6', 'Class7', 'Class8', 'Class9', 'Class10', 'Class11', 'Class12']
NEDD4L	10	0.1	0.1	0	0.1	0	0.1	0.1	0.1	0.1	0.1	0.1	0.1	1_8_6_Protein ubiquitination	Post-translational protein modification	Protein translation, folding, modification & degradation	Golgi apparatus	['Class1', 'Class2', 'Class4', 'Class6', 'Class7', 'Class8', 'Class9', 'Class10', 'Class11', 'Class12']
NEDD9	10	0.1	0.1	0	0.1	0	0.1	0.1	0.1	0.1	0.1	0.1	0.1	1_15_1_Actin	Cytoskeleton	Cytoskeleton	Microfilaments (Actin)	['Class1', 'Class2', 'Class4', 'Class6', 'Class7', 'Class8', 'Class9', 'Class10', 'Class11', 'Class12']
NEK1	6	0.166667	0.166667	0	0	0	0	0.166667	0.166667	0	0	0.166667	0.166667	1_16_Cilium assembly	Cytoskeleton	Cytoskeleton	Cilia	['Class1', 'Class2', 'Class7', 'Class8', 'Class11', 'Class12']
NEK10	6	0.166667	0.166667	0	0	0	0	0.166667	0.166667	0	0	0.166667	0.166667	1_26_28_serine/threonine kinase	Protein kinases	Signaling	Cytosol	['Class1', 'Class2', 'Class7', 'Class8', 'Class11', 'Class12']
NEK11	6	0.166667	0.166667	0	0	0	0	0.166667	0.166667	0	0	0.166667	0.166667	4_1_2_Cell Cycle	Signaling - Cell fates	Signaling	Nucleus	['Class1', 'Class2', 'Class7', 'Class8', 'Class11', 'Class12']
NEK2	2	0.5	0	0	0	0	0	0	0	0	0	0	0.5	1_16_Cilium assembly	Cytoskeleton	Cytoskeleton	Cilia	['Class1', 'Class12']
NEK3	4	0.25	0	0	0	0	0	0.25	0.25	0	0	0	0.25	4_1_2_Cell Cycle	Signaling - Cell fates	Signaling	Microtubules	['Class1', 'Class7', 'Class8', 'Class12']
NEK4	5	0.2	0.2	0	0	0	0	0.2	0.2	0	0	0	0.2	1_16_Cilium assembly	Cytoskeleton	Cytoskeleton	Cilia	['Class1', 'Class2', 'Class7', 'Class8', 'Class12']
NEK5	3	0.333333	0.333333	0	0	0	0	0	0	0	0	0	0.333333	1_26_28_serine/threonine kinase	Protein kinases	Signaling	Cytosol	['Class1', 'Class2', 'Class12']
NEK6	6	0.166667	0.166667	0	0	0	0	0.166667	0.166667	0	0	0.166667	0.166667	4_1_2_Cell Cycle	Signaling - Cell fates	Signaling	Microtubules	['Class1', 'Class2', 'Class7', 'Class8', 'Class11', 'Class12']
NEK7	6	0.166667	0.166667	0	0	0	0	0.166667	0.166667	0	0	0.166667	0.166667	4_1_2_Cell Cycle	Signaling - Cell fates	Signaling	Microtubules	['Class1', 'Class2', 'Class7', 'Class8', 'Class11', 'Class12']
NEK8	5	0.2	0.2	0	0	0	0	0.2	0.2	0	0	0	0.2	1_16_Cilium assembly	Cytoskeleton	Cytoskeleton	Cilia	['Class1', 'Class2', 'Class7', 'Class8', 'Class12']
NEK9	5	0.2	0.2	0	0	0	0	0.2	0.2	0	0	0	0.2	4_1_2_Cell Cycle	Signaling - Cell fates	Signaling	Cytosol	['Class1', 'Class2', 'Class7', 'Class8', 'Class12']
NEURL1	5	0.2	0.2	0	0	0	0	0.2	0.2	0	0	0	0.2	3_3_Neuronal System_synapses_channels	Neuronal System_synapses_channels	Neuronal System_synapses_channels	Cell membrane	['Class1', 'Class2', 'Class7', 'Class8', 'Class12']
NEUROG3	1	0	0	0	0	0	0	0	0	0	1	0	0	1_5_1_Transcription	Transcription & transcription factors	Transcription	Nucleus	['Class10']
NF2	7	0.142857	0.142857	0	0	0	0	0.142857	0.142857	0.142857	0	0.142857	0.142857	1_15_1_Actin	Cytoskeleton	Cytoskeleton	Cell membrane	['Class1', 'Class2', 'Class7', 'Class8', 'Class9', 'Class11', 'Class12']
NFKBIA	9	0.111111	0.111111	0	0	0	0.111111	0.111111	0.111111	0.111111	0.111111	0.111111	0.111111	1_5_2_Transcription factors	Transcription & transcription factors	Transcription	Nucleus	['Class1', 'Class2', 'Class6', 'Class7', 'Class8', 'Class9', 'Class10', 'Class11', 'Class12']
NFKBIB	2	0	0	0	0	0	0	0	0	0.5	0.5	0	0	1_5_2_Transcription factors	Transcription & transcription factors	Transcription	Nucleus	['Class9', 'Class10']
NGEF	6	0.166667	0.166667	0	0	0	0	0.166667	0.166667	0	0	0.166667	0.166667	1_26_5_Rho_GEF	Rho GTPase and regulators	Signaling	Cytosol	['Class1', 'Class2', 'Class7', 'Class8', 'Class11', 'Class12']
NGF	5	0.2	0.2	0	0	0	0	0.2	0.2	0	0	0	0.2	3_3_Neuronal System_synapses_channels	Neuronal System_synapses_channels	Neuronal System_synapses_channels	EXTRACELLULAR	['Class1', 'Class2', 'Class7', 'Class8', 'Class12']
NGFR	9	0.111111	0.111111	0	0.111111	0	0	0.111111	0.111111	0.111111	0.111111	0.111111	0.111111	4_2_Programmed Cell Death	Cell death	Signaling	Cell membrane	['Class1', 'Class2', 'Class4', 'Class7', 'Class8', 'Class9', 'Class10', 'Class11', 'Class12']
NIM1K	3	0.333333	0.333333	0	0	0	0	0	0	0	0	0	0.333333	1_26_28_serine/threonine kinase	Protein kinases	Signaling	Nucleus	['Class1', 'Class2', 'Class12']
NISCH	6	0.166667	0.166667	0	0	0	0	0.166667	0.166667	0	0	0.166667	0.166667	4_2_Programmed Cell Death	Cell death	Signaling	Cell membrane	['Class1', 'Class2', 'Class7', 'Class8', 'Class11', 'Class12']
NKD1	5	0.2	0.2	0	0	0	0	0.2	0.2	0	0	0	0.2	3_2_11_Signaling by Wnt	Signaling - Cell fates	Signaling	Cell membrane	['Class1', 'Class2', 'Class7', 'Class8', 'Class12']
NKIRAS1	6	0.166667	0.166667	0	0	0	0	0.166667	0.166667	0.166667	0	0	0.166667	1_26_1_Ras	Ras GTPases and regulators	Signaling	Cytosol	['Class1', 'Class2', 'Class7', 'Class8', 'Class9', 'Class12']
NLE1	3	0.333333	0	0	0	0	0	0	0.333333	0	0	0	0.333333	3_2_12_Signaling by NOTCH	Signaling - Cell fates	Signaling	Nucleus	['Class1', 'Class8', 'Class12']
NLK	9	0.111111	0.111111	0	0	0	0.111111	0.111111	0.111111	0.111111	0.111111	0.111111	0.111111	1_26_28_serine/threonine kinase	Protein kinases	Signaling	Nucleus	['Class1', 'Class2', 'Class6', 'Class7', 'Class8', 'Class9', 'Class10', 'Class11', 'Class12']
NOD1	8	0.125	0.125	0	0	0	0	0.125	0.125	0.125	0.125	0.125	0.125	3_5_2_Innate Immune System	Innate Immune System	Immune system & Inflammation	Cell membrane	['Class1', 'Class2', 'Class7', 'Class8', 'Class9', 'Class10', 'Class11', 'Class12']
NOD2	6	0.166667	0.166667	0	0	0	0	0.166667	0.166667	0	0	0.166667	0.166667	3_5_2_Innate Immune System	Innate Immune System	Immune system & Inflammation	Cell membrane	['Class1', 'Class2', 'Class7', 'Class8', 'Class11', 'Class12']
NOS2	7	0.142857	0.142857	0	0	0	0	0.142857	0.142857	0.142857	0	0.142857	0.142857	1_23_Metabolism of nitric oxide	Metabolism - Other	Metabolism	Cytosol	['Class1', 'Class2', 'Class7', 'Class8', 'Class9', 'Class11', 'Class12']
NOS3	6	0.166667	0.166667	0	0	0	0	0.166667	0.166667	0	0	0.166667	0.166667	1_23_Metabolism of nitric oxide	Metabolism - Other	Metabolism	Cell membrane	['Class1', 'Class2', 'Class7', 'Class8', 'Class11', 'Class12']
NOTCH1	9	0.111111	0.111111	0	0	0	0.111111	0.111111	0.111111	0.111111	0.111111	0.111111	0.111111	3_2_12_Signaling by NOTCH	Signaling - Cell fates	Signaling	Cell membrane	['Class1', 'Class2', 'Class6', 'Class7', 'Class8', 'Class9', 'Class10', 'Class11', 'Class12']
NOTCH2	7	0.142857	0.142857	0	0	0	0	0.142857	0.142857	0.142857	0	0.142857	0.142857	3_2_12_Signaling by NOTCH	Signaling - Cell fates	Signaling	Cell membrane	['Class1', 'Class2', 'Class7', 'Class8', 'Class9', 'Class11', 'Class12']
NOTCH2NLA	1	0	0	0	0	0	0	1	0	0	0	0	0	3_2_12_Signaling by NOTCH	Signaling - Cell fates	Signaling	Cell membrane	['Class7']
NOTCH3	5	0.2	0.2	0	0	0	0.2	0.2	0	0	0	0	0.2	3_2_12_Signaling by NOTCH	Signaling - Cell fates	Signaling	Cell membrane	['Class1', 'Class2', 'Class6', 'Class7', 'Class12']
NOTCH4	7	0.142857	0.142857	0	0	0	0	0.142857	0.142857	0.142857	0	0.142857	0.142857	3_2_12_Signaling by NOTCH	Signaling - Cell fates	Signaling	Cell membrane	['Class1', 'Class2', 'Class7', 'Class8', 'Class9', 'Class11', 'Class12']
NPHP1	6	0.166667	0.166667	0	0	0	0	0.166667	0.166667	0	0	0.166667	0.166667	1_16_Cilium assembly	Cytoskeleton	Cytoskeleton	Cilia	['Class1', 'Class2', 'Class7', 'Class8', 'Class11', 'Class12']
NPHS1	8	0.125	0.125	0	0	0	0	0.125	0.125	0.125	0.125	0.125	0.125	3_4_Cell_cell_junctions_adhesion	Cell_cell_junctions_adhesion	Cell junction & adhesion	Cell-cell-junctions	['Class1', 'Class2', 'Class7', 'Class8', 'Class9', 'Class10', 'Class11', 'Class12']
NPR1	1	1	0	0	0	0	0	0	0	0	0	0	0	3_3_Neuronal System_synapses_channels	Neuronal System_synapses_channels	Neuronal System_synapses_channels	Cell membrane	['Class1']
NR0B1	1	0	0	0	0	0	0	1	0	0	0	0	0	1_34_Nuclear receptors	Nuclear receptors	Other	Nucleus	['Class7']
NR0B2	6	0.166667	0.166667	0	0	0	0	0.166667	0.166667	0	0	0.166667	0.166667	1_34_Nuclear receptors	Nuclear receptors	Other	Nucleus	['Class1', 'Class2', 'Class7', 'Class8', 'Class11', 'Class12']
NR1D1	6	0.166667	0.166667	0	0	0	0	0.166667	0.166667	0	0	0.166667	0.166667	1_34_Nuclear receptors	Nuclear receptors	Other	Nucleus	['Class1', 'Class2', 'Class7', 'Class8', 'Class11', 'Class12']
NR1H2	8	0.125	0.125	0	0	0	0	0.125	0.125	0.125	0.125	0.125	0.125	1_34_Nuclear receptors	Nuclear receptors	Other	Nucleus	['Class1', 'Class2', 'Class7', 'Class8', 'Class9', 'Class10', 'Class11', 'Class12']
NR1H3	8	0.125	0.125	0	0	0	0	0.125	0.125	0.125	0.125	0.125	0.125	1_34_Nuclear receptors	Nuclear receptors	Other	Nucleus	['Class1', 'Class2', 'Class7', 'Class8', 'Class9', 'Class10', 'Class11', 'Class12']
NR1H4	7	0.142857	0.142857	0	0.142857	0	0	0.142857	0.142857	0	0	0.142857	0.142857	1_34_Nuclear receptors	Nuclear receptors	Other	Nucleus	['Class1', 'Class2', 'Class4', 'Class7', 'Class8', 'Class11', 'Class12']
NR1I2	9	0.111111	0.111111	0	0	0	0.111111	0.111111	0.111111	0.111111	0.111111	0.111111	0.111111	1_34_Nuclear receptors	Nuclear receptors	Other	Nucleus	['Class1', 'Class2', 'Class6', 'Class7', 'Class8', 'Class9', 'Class10', 'Class11', 'Class12']
NR1I3	8	0.125	0.125	0	0	0	0	0.125	0.125	0.125	0.125	0.125	0.125	1_34_Nuclear receptors	Nuclear receptors	Other	Nucleus	['Class1', 'Class2', 'Class7', 'Class8', 'Class9', 'Class10', 'Class11', 'Class12']
NR2C1	6	0.166667	0.166667	0	0	0	0	0.166667	0.166667	0	0	0.166667	0.166667	1_34_Nuclear receptors	Nuclear receptors	Other	Nucleus	['Class1', 'Class2', 'Class7', 'Class8', 'Class11', 'Class12']
NR2C2	5	0.2	0.2	0	0	0	0	0.2	0.2	0	0	0	0.2	1_34_Nuclear receptors	Nuclear receptors	Other	Nucleus	['Class1', 'Class2', 'Class7', 'Class8', 'Class12']
NR2E3	6	0.166667	0.166667	0	0	0	0	0.166667	0.166667	0	0	0.166667	0.166667	1_34_Nuclear receptors	Nuclear receptors	Other	Nucleus	['Class1', 'Class2', 'Class7', 'Class8', 'Class11', 'Class12']
NR2F1	6	0.166667	0.166667	0	0	0	0	0.166667	0.166667	0	0	0.166667	0.166667	1_34_Nuclear receptors	Nuclear receptors	Other	Nucleus	['Class1', 'Class2', 'Class7', 'Class8', 'Class11', 'Class12']
NR2F2	6	0.166667	0.166667	0	0	0	0	0.166667	0.166667	0	0.166667	0	0.166667	1_34_Nuclear receptors	Nuclear receptors	Other	Nucleus	['Class1', 'Class2', 'Class7', 'Class8', 'Class10', 'Class12']
NR2F6	6	0.166667	0.166667	0	0	0	0	0.166667	0.166667	0	0	0.166667	0.166667	1_34_Nuclear receptors	Nuclear receptors	Other	Nucleus	['Class1', 'Class2', 'Class7', 'Class8', 'Class11', 'Class12']
NR3C1	10	0.1	0.1	0	0.1	0	0.1	0.1	0.1	0.1	0.1	0.1	0.1	1_34_Nuclear receptors	Nuclear receptors	Other	Nucleus	['Class1', 'Class2', 'Class4', 'Class6', 'Class7', 'Class8', 'Class9', 'Class10', 'Class11', 'Class12']
NR3C2	8	0.125	0.125	0	0	0	0	0.125	0.125	0.125	0.125	0.125	0.125	1_34_Nuclear receptors	Nuclear receptors	Other	Nucleus	['Class1', 'Class2', 'Class7', 'Class8', 'Class9', 'Class10', 'Class11', 'Class12']
NR4A1	9	0.111111	0.111111	0	0	0	0.111111	0.111111	0.111111	0.111111	0.111111	0.111111	0.111111	1_34_Nuclear receptors	Nuclear receptors	Other	Nucleus	['Class1', 'Class2', 'Class6', 'Class7', 'Class8', 'Class9', 'Class10', 'Class11', 'Class12']
NR4A2	8	0.125	0.125	0	0	0	0	0.125	0.125	0.125	0.125	0.125	0.125	1_34_Nuclear receptors	Nuclear receptors	Other	Nucleus	['Class1', 'Class2', 'Class7', 'Class8', 'Class9', 'Class10', 'Class11', 'Class12']
NR4A3	6	0.166667	0.166667	0	0	0	0	0.166667	0.166667	0	0	0.166667	0.166667	1_34_Nuclear receptors	Nuclear receptors	Other	Nucleus	['Class1', 'Class2', 'Class7', 'Class8', 'Class11', 'Class12']
NR5A1	9	0.111111	0.111111	0	0	0	0.111111	0.111111	0.111111	0.111111	0.111111	0.111111	0.111111	1_34_Nuclear receptors	Nuclear receptors	Other	Nucleus	['Class1', 'Class2', 'Class6', 'Class7', 'Class8', 'Class9', 'Class10', 'Class11', 'Class12']
NR5A2	9	0.111111	0.111111	0	0	0	0.111111	0.111111	0.111111	0.111111	0.111111	0.111111	0.111111	1_34_Nuclear receptors	Nuclear receptors	Other	Nucleus	['Class1', 'Class2', 'Class6', 'Class7', 'Class8', 'Class9', 'Class10', 'Class11', 'Class12']
NRAS	7	0.142857	0.142857	0	0	0	0	0.142857	0.142857	0.142857	0	0.142857	0.142857	1_26_1_Ras	Ras GTPases and regulators	Signaling	Cell membrane	['Class1', 'Class2', 'Class7', 'Class8', 'Class9', 'Class11', 'Class12']
NRBP1	6	0.166667	0.166667	0	0	0	0	0.166667	0.166667	0	0	0.166667	0.166667	1_34_Nuclear receptors	Nuclear receptors	Other	Nucleus	['Class1', 'Class2', 'Class7', 'Class8', 'Class11', 'Class12']
NRDC	6	0.166667	0.166667	0	0	0	0	0.166667	0.166667	0	0	0.166667	0.166667	1_8_20_Protein processing/proteolysis	Protein folding & repair	Protein translation, folding, modification & degradation	Cytosol	['Class1', 'Class2', 'Class7', 'Class8', 'Class11', 'Class12']
NRG1	9	0.111111	0.111111	0	0	0	0.111111	0.111111	0.111111	0.111111	0.111111	0.111111	0.111111	3_2_22_ERBB family signaling	Signaling - Cell fates	Signaling	EXTRACELLULAR	['Class1', 'Class2', 'Class6', 'Class7', 'Class8', 'Class9', 'Class10', 'Class11', 'Class12']
NRG2	8	0.125	0.125	0	0	0	0	0.125	0.125	0.125	0.125	0.125	0.125	3_2_22_ERBB family signaling	Signaling - Cell fates	Signaling	EXTRACELLULAR	['Class1', 'Class2', 'Class7', 'Class8', 'Class9', 'Class10', 'Class11', 'Class12']
NRG3	9	0.111111	0.111111	0	0	0	0.111111	0.111111	0.111111	0.111111	0.111111	0.111111	0.111111	3_2_22_ERBB family signaling	Signaling - Cell fates	Signaling	EXTRACELLULAR	['Class1', 'Class2', 'Class6', 'Class7', 'Class8', 'Class9', 'Class10', 'Class11', 'Class12']
NRG4	4	0.25	0.25	0	0	0	0	0	0.25	0	0	0	0.25	3_2_22_ERBB family signaling	Signaling - Cell fates	Signaling	EXTRACELLULAR	['Class1', 'Class2', 'Class8', 'Class12']
NRGN	4	0.25	0.25	0	0	0	0	0	0.25	0	0	0	0.25	3_3_Neuronal System_synapses_channels	Neuronal System_synapses_channels	Neuronal System_synapses_channels	Cytosol	['Class1', 'Class2', 'Class8', 'Class12']
NRIP1	6	0.166667	0.166667	0	0	0	0	0.166667	0.166667	0	0	0.166667	0.166667	1_34_Nuclear receptors	Nuclear receptors	Other	Nucleus	['Class1', 'Class2', 'Class7', 'Class8', 'Class11', 'Class12']
NRK	6	0.166667	0.166667	0	0	0	0	0.166667	0.166667	0	0	0.166667	0.166667	1_26_28_serine/threonine kinase	Protein kinases	Signaling	Microfilaments (Actin)	['Class1', 'Class2', 'Class7', 'Class8', 'Class11', 'Class12']
NSMAF	6	0.166667	0.166667	0	0	0	0	0.166667	0.166667	0	0	0.166667	0.166667	1_1_7_Sphingolipid metabolism	Lipid & FA metabolism	Metabolism	Cytosol	['Class1', 'Class2', 'Class7', 'Class8', 'Class11', 'Class12']
NTF3	7	0.142857	0.142857	0	0	0	0	0.142857	0.142857	0.142857	0	0.142857	0.142857	3_2_30_Mitogens and growth factors	Signaling - Cell fates	Signaling	EXTRACELLULAR	['Class1', 'Class2', 'Class7', 'Class8', 'Class9', 'Class11', 'Class12']
NTRK1	10	0.1	0.1	0	0.1	0	0.1	0.1	0.1	0.1	0.1	0.1	0.1	3_3_Neuronal System_synapses_channels	Neuronal System_synapses_channels	Neuronal System_synapses_channels	Cell membrane	['Class1', 'Class2', 'Class4', 'Class6', 'Class7', 'Class8', 'Class9', 'Class10', 'Class11', 'Class12']
NTRK2	10	0.1	0.1	0	0.1	0	0.1	0.1	0.1	0.1	0.1	0.1	0.1	3_3_Neuronal System_synapses_channels	Neuronal System_synapses_channels	Neuronal System_synapses_channels	Cell membrane	['Class1', 'Class2', 'Class4', 'Class6', 'Class7', 'Class8', 'Class9', 'Class10', 'Class11', 'Class12']
NTRK3	6	0.166667	0.166667	0	0	0	0	0.166667	0.166667	0	0	0.166667	0.166667	3_3_Neuronal System_synapses_channels	Neuronal System_synapses_channels	Neuronal System_synapses_channels	Cell membrane	['Class1', 'Class2', 'Class7', 'Class8', 'Class11', 'Class12']
NUAK1	9	0.111111	0.111111	0	0	0	0.111111	0.111111	0.111111	0.111111	0.111111	0.111111	0.111111	1_26_28_serine/threonine kinase	Protein kinases	Signaling	Nucleus	['Class1', 'Class2', 'Class6', 'Class7', 'Class8', 'Class9', 'Class10', 'Class11', 'Class12']
NUAK2	6	0.166667	0.166667	0	0	0	0	0.166667	0.166667	0	0	0.166667	0.166667	1_26_28_serine/threonine kinase	Protein kinases	Signaling	Cytosol	['Class1', 'Class2', 'Class7', 'Class8', 'Class11', 'Class12']
NUBP2	1	0	0	0	0	0	0	0	0	0	1	0	0	1_9_6_Cytosolic iron-sulfur cluster assembly	Mitochondria	Organelles	Mitochondria	['Class10']
NUMB	9	0.111111	0.111111	0	0	0	0.111111	0.111111	0.111111	0.111111	0.111111	0.111111	0.111111	3_3_Neuronal System_synapses_channels	Neuronal System_synapses_channels	Neuronal System_synapses_channels	Cell-cell-junctions	['Class1', 'Class2', 'Class6', 'Class7', 'Class8', 'Class9', 'Class10', 'Class11', 'Class12']
NUMBL	6	0.166667	0.166667	0	0	0	0	0.166667	0.166667	0	0	0.166667	0.166667	3_3_Neuronal System_synapses_channels	Neuronal System_synapses_channels	Neuronal System_synapses_channels	Cell-cell-junctions	['Class1', 'Class2', 'Class7', 'Class8', 'Class11', 'Class12']
NUP153	8	0.125	0.125	0	0	0	0	0.125	0.125	0.125	0.125	0.125	0.125	1_28_Nucleus_nuclear_pore_complexes	Nucleus	Organelles	Nucleus	['Class1', 'Class2', 'Class7', 'Class8', 'Class9', 'Class10', 'Class11', 'Class12']
NUP214	6	0.166667	0.166667	0	0	0	0	0.166667	0.166667	0	0	0.166667	0.166667	1_28_Nucleus_nuclear_pore_complexes	Nucleus	Organelles	Nucleus	['Class1', 'Class2', 'Class7', 'Class8', 'Class11', 'Class12']
NUP37	6	0.166667	0.166667	0	0	0	0	0.166667	0.166667	0	0	0.166667	0.166667	1_28_Nucleus_nuclear_pore_complexes	Nucleus	Organelles	Nucleus	['Class1', 'Class2', 'Class7', 'Class8', 'Class11', 'Class12']
NUP43	3	0.333333	0	0	0	0	0	0.333333	0	0	0	0	0.333333	1_28_Nucleus_nuclear_pore_complexes	Nucleus	Organelles	Nucleus	['Class1', 'Class7', 'Class12']
NWD1	3	0.333333	0.333333	0	0	0	0	0	0	0	0	0	0.333333	UNKNOWN_Cytosol	Unknown	Unknown	Cytosol	['Class1', 'Class2', 'Class12']
OARD1	1	0	0	0	0	0	0	0	0	1	0	0	0	1_26_58_Hydrolase	Metabolism - Other	Signaling	Nucleus	['Class9']
OASL	1	0	1	0	0	0	0	0	0	0	0	0	0	3_5_3_Cytokine Signaling in Immune system	GPCR signaling	Signaling	Cytosol	['Class2']
OBSCN	6	0.166667	0.166667	0	0	0	0	0.166667	0.166667	0	0	0.166667	0.166667	1_7_Metabolism of amino acids and derivatives	Metabolism of amino acids and derivatives	Metabolism	Cell membrane	['Class1', 'Class2', 'Class7', 'Class8', 'Class11', 'Class12']
OCRL	8	0.125	0.125	0	0.125	0	0	0.125	0.125	0.125	0.125	0	0.125	1_24_Inositol phosphate metabolism	Metabolism of nucleotides & phosphates	Metabolism	Vesicles	['Class1', 'Class2', 'Class4', 'Class7', 'Class8', 'Class9', 'Class10', 'Class12']
OGT	8	0.125	0.125	0	0	0	0	0.125	0.125	0.125	0.125	0.125	0.125	1_3_Chromatin organization	Chromatin organization	Chromatin organization & DNA repair	Chromatin	['Class1', 'Class2', 'Class7', 'Class8', 'Class9', 'Class10', 'Class11', 'Class12']
OLFM2	1	0	1	0	0	0	0	0	0	0	0	0	0	4_5_Cell fate_differentiation	Signaling - Cell fates	Signaling	EXTRACELLULAR	['Class2']
OPRD1	6	0.166667	0.166667	0	0	0	0	0.166667	0.166667	0	0	0.166667	0.166667	3_6_49_Opioid receptors	Neuronal System_synapses_channels	Neuronal System_synapses_channels	Cell membrane	['Class1', 'Class2', 'Class7', 'Class8', 'Class11', 'Class12']
OPRK1	6	0.166667	0.166667	0	0	0	0	0.166667	0.166667	0	0	0.166667	0.166667	3_6_49_Opioid receptors	Neuronal System_synapses_channels	Neuronal System_synapses_channels	Cell membrane	['Class1', 'Class2', 'Class7', 'Class8', 'Class11', 'Class12']
ORM1	1	0	0	0	0	0	1	0	0	0	0	0	0	3_5_2_Innate Immune System	Innate Immune System	Immune system & Inflammation	EXTRACELLULAR	['Class6']
OSM	4	0.25	0.25	0	0	0	0	0.25	0	0	0	0	0.25	3_5_3_Cytokine Signaling in Immune system	GPCR signaling	Signaling	EXTRACELLULAR	['Class1', 'Class2', 'Class7', 'Class12']
OSMR	6	0.166667	0.166667	0	0	0	0	0.166667	0.166667	0.166667	0	0	0.166667	3_5_3_Cytokine Signaling in Immune system	GPCR signaling	Signaling	Cell membrane	['Class1', 'Class2', 'Class7', 'Class8', 'Class9', 'Class12']
OTOP3	3	0.333333	0	0	0	0	0	0	0.333333	0	0	0	0.333333	3_1_10_other transporters	Metabolism - Other	Metabolism	Cell membrane	['Class1', 'Class8', 'Class12']
OTUD7B	6	0.166667	0.166667	0	0	0	0	0.166667	0.166667	0	0	0.166667	0.166667	1_8_13_Deubiquitination	Post-translational protein modification	Protein translation, folding, modification & degradation	Nucleus	['Class1', 'Class2', 'Class7', 'Class8', 'Class11', 'Class12']
OXSR1	6	0.166667	0.166667	0	0	0	0	0.166667	0.166667	0	0	0.166667	0.166667	1_26_28_serine/threonine kinase	Protein kinases	Signaling	Cytosol	['Class1', 'Class2', 'Class7', 'Class8', 'Class11', 'Class12']
OXTR	4	0.25	0.25	0	0	0	0	0.25	0	0	0	0	0.25	3_6_66_Vasopressin and oxytocin receptors	Hormones	Signaling	Cell membrane	['Class1', 'Class2', 'Class7', 'Class12']
P2RX7	7	0.142857	0.142857	0	0	0	0.142857	0.142857	0.142857	0	0	0.142857	0.142857	3_6_1_Orphan and other 7TM receptors	GPCR signaling	Signaling	Cell membrane	['Class1', 'Class2', 'Class6', 'Class7', 'Class8', 'Class11', 'Class12']
P2RY2	6	0.166667	0.166667	0	0	0	0	0.166667	0.166667	0	0	0.166667	0.166667	3_6_51_P2Y receptors	Metabolism of nucleotides & phosphates	Metabolism	Cell membrane	['Class1', 'Class2', 'Class7', 'Class8', 'Class11', 'Class12']
PAAF1	5	0.2	0.2	0	0	0	0	0.2	0.2	0	0	0	0.2	1_8_21_Proteasome	Proteasome	Protein translation, folding, modification & degradation	Proteasome	['Class1', 'Class2', 'Class7', 'Class8', 'Class12']
PAFAH1B1	6	0.166667	0.166667	0	0	0	0	0.166667	0.166667	0	0	0.166667	0.166667	1_15_4_Tubulin	Cytoskeleton	Cytoskeleton	Microtubules	['Class1', 'Class2', 'Class7', 'Class8', 'Class11', 'Class12']
PAG1	6	0.166667	0.166667	0	0	0	0	0.166667	0.166667	0	0	0.166667	0.166667	3_5_1_Adaptive Immune System	Adaptive Immune System	Immune system & Inflammation	Cell membrane	['Class1', 'Class2', 'Class7', 'Class8', 'Class11', 'Class12']
PAGR1	3	0.333333	0	0	0	0	0	0	0.333333	0	0	0	0.333333	1_4_DNA Repair	DNA Repair	Chromatin organization & DNA repair	Nucleus	['Class1', 'Class8', 'Class12']
PAK1	10	0.1	0.1	0	0.1	0	0.1	0.1	0.1	0.1	0.1	0.1	0.1	1_26_28_serine/threonine kinase	Protein kinases	Signaling	Cytosol	['Class1', 'Class2', 'Class4', 'Class6', 'Class7', 'Class8', 'Class9', 'Class10', 'Class11', 'Class12']
PAK1IP1	8	0.125	0.125	0	0	0	0.125	0.125	0.125	0.125	0.125	0	0.125	1_6_2_Metabolism of rRNA	Metabolism of rRNA	Metabolism	Nucleus	['Class1', 'Class2', 'Class6', 'Class7', 'Class8', 'Class9', 'Class10', 'Class12']
PAK2	10	0.1	0.1	0	0.1	0	0.1	0.1	0.1	0.1	0.1	0.1	0.1	1_26_28_serine/threonine kinase	Protein kinases	Signaling	Nucleus	['Class1', 'Class2', 'Class4', 'Class6', 'Class7', 'Class8', 'Class9', 'Class10', 'Class11', 'Class12']
PAK3	6	0.166667	0.166667	0	0	0	0	0.166667	0.166667	0	0	0.166667	0.166667	1_26_28_serine/threonine kinase	Protein kinases	Signaling	Cytosol	['Class1', 'Class2', 'Class7', 'Class8', 'Class11', 'Class12']
PAK4	10	0.1	0.1	0	0.1	0	0.1	0.1	0.1	0.1	0.1	0.1	0.1	1_26_28_serine/threonine kinase	Protein kinases	Signaling	Cell membrane	['Class1', 'Class2', 'Class4', 'Class6', 'Class7', 'Class8', 'Class9', 'Class10', 'Class11', 'Class12']
PAK5	6	0.166667	0.166667	0	0	0	0	0.166667	0.166667	0	0	0.166667	0.166667	1_26_28_serine/threonine kinase	Protein kinases	Signaling	Nucleus	['Class1', 'Class2', 'Class7', 'Class8', 'Class11', 'Class12']
PAK6	4	0.25	0.25	0	0	0	0	0.25	0	0	0	0	0.25	1_26_28_serine/threonine kinase	Protein kinases	Signaling	Nucleus	['Class1', 'Class2', 'Class7', 'Class12']
PAM	6	0.166667	0.166667	0	0	0	0	0.166667	0.166667	0	0	0.166667	0.166667	1_8_20_Protein processing/proteolysis	Protein folding & repair	Protein translation, folding, modification & degradation	Golgi apparatus	['Class1', 'Class2', 'Class7', 'Class8', 'Class11', 'Class12']
PARD3	8	0.125	0.125	0	0	0	0	0.125	0.125	0.125	0.125	0.125	0.125	3_4_Cell_cell_junctions_adhesion	Cell_cell_junctions_adhesion	Cell junction & adhesion	Cell-cell-junctions	['Class1', 'Class2', 'Class7', 'Class8', 'Class9', 'Class10', 'Class11', 'Class12']
PARD6A	7	0	0.142857	0	0	0	0	0.142857	0.142857	0.142857	0.142857	0.142857	0.142857	3_4_Cell_cell_junctions_adhesion	Cell_cell_junctions_adhesion	Cell junction & adhesion	Cell-cell-junctions	['Class2', 'Class7', 'Class8', 'Class9', 'Class10', 'Class11', 'Class12']
PARD6B	1	0	0	0	0	0	0	0	1	0	0	0	0	3_4_Cell_cell_junctions_adhesion	Cell_cell_junctions_adhesion	Cell junction & adhesion	Cell-cell-junctions	['Class8']
PARK7	7	0.142857	0.142857	0	0	0	0.142857	0.142857	0.142857	0.142857	0	0	0.142857	1_2_Metabolism of nucleotides	Metabolism of nucleotides & phosphates	Metabolism	Nucleus	['Class1', 'Class2', 'Class6', 'Class7', 'Class8', 'Class9', 'Class12']
PARP1	9	0.111111	0.111111	0	0	0	0.111111	0.111111	0.111111	0.111111	0.111111	0.111111	0.111111	1_8_25_ADP-Ribosylation	Post-translational protein modification	Protein translation, folding, modification & degradation	Nucleus	['Class1', 'Class2', 'Class6', 'Class7', 'Class8', 'Class9', 'Class10', 'Class11', 'Class12']
PARP3	3	0.333333	0	0	0	0	0	0	0.333333	0	0	0	0.333333	1_8_25_ADP-Ribosylation	Post-translational protein modification	Protein translation, folding, modification & degradation	Nucleus	['Class1', 'Class8', 'Class12']
PARP4	6	0.166667	0.166667	0	0	0	0	0.166667	0.166667	0	0	0.166667	0.166667	1_8_25_ADP-Ribosylation	Post-translational protein modification	Protein translation, folding, modification & degradation	Cytosol	['Class1', 'Class2', 'Class7', 'Class8', 'Class11', 'Class12']
PASK	4	0.25	0.25	0	0	0	0	0	0.25	0	0	0	0.25	1_26_28_serine/threonine kinase	Protein kinases	Signaling	Cytosol	['Class1', 'Class2', 'Class8', 'Class12']
PATJ	6	0.166667	0.166667	0	0	0	0	0.166667	0.166667	0	0	0.166667	0.166667	3_4_Cell_cell_junctions_adhesion	Cell_cell_junctions_adhesion	Cell junction & adhesion	Cell-cell-junctions	['Class1', 'Class2', 'Class7', 'Class8', 'Class11', 'Class12']
PAXIP1	6	0.166667	0.166667	0	0	0	0	0.166667	0.166667	0	0	0.166667	0.166667	1_4_DNA Repair	DNA Repair	Chromatin organization & DNA repair	Nucleus	['Class1', 'Class2', 'Class7', 'Class8', 'Class11', 'Class12']
PBK	2	0.5	0	0	0	0	0	0	0	0	0	0	0.5	1_26_28_serine/threonine kinase	Protein kinases	Signaling	Cytosol	['Class1', 'Class12']
PCBP4	3	0.333333	0	0	0	0	0	0	0.333333	0	0	0	0.333333	1_6_3_Metabolism of mRNA	Metabolism of mRNA & Translation	Protein translation, folding, modification & degradation	Cytosol	['Class1', 'Class8', 'Class12']
PCIF1	3	0.333333	0	0	0	0	0	0	0.333333	0	0	0	0.333333	1_5_1_Transcription	Transcription & transcription factors	Transcription	Nucleus	['Class1', 'Class8', 'Class12']
PCM1	1	0	0	0	0	0	0	0	1	0	0	0	0	1_16_Cilium assembly	Cytoskeleton	Cytoskeleton	Cilia	['Class8']
PCNA	9	0.111111	0.111111	0	0	0	0.111111	0.111111	0.111111	0.111111	0.111111	0.111111	0.111111	4_1_1_DNA Replication	DNA Replication	DNA Replication	Nucleus	['Class1', 'Class2', 'Class6', 'Class7', 'Class8', 'Class9', 'Class10', 'Class11', 'Class12']
PCSK1	2	0.5	0	0	0	0	0	0	0	0	0	0	0.5	1_8_17_Peptide hormone metabolism	Hormones	Signaling	EXTRACELLULAR	['Class1', 'Class12']
PCSK2	6	0.166667	0.166667	0	0	0	0	0.166667	0.166667	0	0	0.166667	0.166667	1_8_17_Peptide hormone metabolism	Hormones	Signaling	EXTRACELLULAR	['Class1', 'Class2', 'Class7', 'Class8', 'Class11', 'Class12']
PCSK4	6	0.166667	0.166667	0	0	0	0	0.166667	0.166667	0	0	0.166667	0.166667	1_8_17_Peptide hormone metabolism	Hormones	Signaling	Golgi apparatus	['Class1', 'Class2', 'Class7', 'Class8', 'Class11', 'Class12']
PCSK5	6	0.166667	0.166667	0	0	0	0	0.166667	0.166667	0	0	0.166667	0.166667	1_8_17_Peptide hormone metabolism	Hormones	Signaling	EXTRACELLULAR	['Class1', 'Class2', 'Class7', 'Class8', 'Class11', 'Class12']
PCSK6	6	0.166667	0.166667	0	0	0	0	0.166667	0.166667	0	0	0.166667	0.166667	1_8_17_Peptide hormone metabolism	Hormones	Signaling	Endoplasmic reticulum	['Class1', 'Class2', 'Class7', 'Class8', 'Class11', 'Class12']
PCSK7	6	0.166667	0.166667	0	0	0	0	0.166667	0.166667	0	0	0.166667	0.166667	1_8_17_Peptide hormone metabolism	Hormones	Signaling	Golgi apparatus	['Class1', 'Class2', 'Class7', 'Class8', 'Class11', 'Class12']
PCSK9	6	0.166667	0.166667	0	0	0	0	0.166667	0.166667	0	0	0.166667	0.166667	1_8_17_Peptide hormone metabolism	Hormones	Signaling	Vesicles	['Class1', 'Class2', 'Class7', 'Class8', 'Class11', 'Class12']
PDC	5	0.2	0.2	0	0	0	0	0.2	0.2	0	0	0	0.2	1_29_Phototransduction	Phototransduction & Retinoic cycle	Metabolism	Other	['Class1', 'Class2', 'Class7', 'Class8', 'Class12']
PDCD2L	1	0	0	0	0	0	1	0	0	0	0	0	0	4_1_2_Cell Cycle	Signaling - Cell fates	Signaling	Mitochondria	['Class6']
PDE3B	7	0.142857	0.142857	0	0.142857	0	0	0.142857	0.142857	0	0	0.142857	0.142857	1_26_13_phosphodiesterase	Metabolism of nucleotides & phosphates	Metabolism	Endoplasmic reticulum	['Class1', 'Class2', 'Class4', 'Class7', 'Class8', 'Class11', 'Class12']
PDE4D	10	0.1	0.1	0	0.1	0	0.1	0.1	0.1	0.1	0.1	0.1	0.1	1_26_13_phosphodiesterase	Metabolism of nucleotides & phosphates	Metabolism	Cytosol	['Class1', 'Class2', 'Class4', 'Class6', 'Class7', 'Class8', 'Class9', 'Class10', 'Class11', 'Class12']
PDE6G	8	0.125	0.125	0	0.125	0	0	0.125	0.125	0	0.125	0.125	0.125	1_29_Phototransduction	Phototransduction & Retinoic cycle	Metabolism	Other	['Class1', 'Class2', 'Class4', 'Class7', 'Class8', 'Class10', 'Class11', 'Class12']
PDGFA	7	0.142857	0.142857	0	0.142857	0	0.142857	0.142857	0.142857	0	0	0	0.142857	3_2_17_Signaling by PDGF	Signaling - Cell fates	Signaling	EXTRACELLULAR	['Class1', 'Class2', 'Class4', 'Class6', 'Class7', 'Class8', 'Class12']
PDGFC	7	0.142857	0.142857	0	0	0	0.142857	0.142857	0.142857	0	0	0.142857	0.142857	3_2_17_Signaling by PDGF	Signaling - Cell fates	Signaling	EXTRACELLULAR	['Class1', 'Class2', 'Class6', 'Class7', 'Class8', 'Class11', 'Class12']
PDGFD	6	0.166667	0.166667	0	0	0	0	0.166667	0.166667	0	0	0.166667	0.166667	3_2_17_Signaling by PDGF	Signaling - Cell fates	Signaling	EXTRACELLULAR	['Class1', 'Class2', 'Class7', 'Class8', 'Class11', 'Class12']
PDGFRA	10	0.1	0.1	0	0.1	0	0.1	0.1	0.1	0.1	0.1	0.1	0.1	3_2_17_Signaling by PDGF	Signaling - Cell fates	Signaling	Cell membrane	['Class1', 'Class2', 'Class4', 'Class6', 'Class7', 'Class8', 'Class9', 'Class10', 'Class11', 'Class12']
PDGFRB	10	0.1	0.1	0	0.1	0	0.1	0.1	0.1	0.1	0.1	0.1	0.1	3_2_17_Signaling by PDGF	Signaling - Cell fates	Signaling	Cell membrane	['Class1', 'Class2', 'Class4', 'Class6', 'Class7', 'Class8', 'Class9', 'Class10', 'Class11', 'Class12']
PDIK1L	4	0.25	0.25	0	0	0	0	0	0.25	0	0	0	0.25	1_26_28_serine/threonine kinase	Protein kinases	Signaling	Nucleus	['Class1', 'Class2', 'Class8', 'Class12']
PDK1	7	0.142857	0.142857	0	0	0	0	0.142857	0.142857	0.142857	0	0.142857	0.142857	1_10_The citric acid (TCA) cycle and respiratory electron transport	TCA cycle and relectron transport chain	Metabolism	Mitochondria	['Class1', 'Class2', 'Class7', 'Class8', 'Class9', 'Class11', 'Class12']
PDK2	5	0.2	0.2	0	0	0	0	0.2	0.2	0	0	0	0.2	1_10_The citric acid (TCA) cycle and respiratory electron transport	TCA cycle and relectron transport chain	Metabolism	Mitochondria	['Class1', 'Class2', 'Class7', 'Class8', 'Class12']
PDPK1	9	0.111111	0.111111	0	0.111111	0	0	0.111111	0.111111	0.111111	0.111111	0.111111	0.111111	1_26_28_serine/threonine kinase	Protein kinases	Signaling	Cytosol	['Class1', 'Class2', 'Class4', 'Class7', 'Class8', 'Class9', 'Class10', 'Class11', 'Class12']
PEA15	4	0.25	0	0	0	0	0	0.25	0.25	0	0	0	0.25	4_2_Programmed Cell Death	Cell death	Signaling	Cytosol	['Class1', 'Class7', 'Class8', 'Class12']
PEAK1	6	0.166667	0.166667	0	0	0	0	0.166667	0.166667	0	0	0.166667	0.166667	1_26_29_adaptors/scaffolds	Adapters/scaffolds	Signaling	Microfilaments (Actin)	['Class1', 'Class2', 'Class7', 'Class8', 'Class11', 'Class12']
PEBP1	5	0.2	0.2	0	0	0	0	0.2	0.2	0	0	0	0.2	1_26_29_adaptors/scaffolds	Adapters/scaffolds	Signaling	Cytosol	['Class1', 'Class2', 'Class7', 'Class8', 'Class12']
PEBP4	3	0.333333	0	0	0	0	0	0	0.333333	0	0	0	0.333333	1_26_29_adaptors/scaffolds	Adapters/scaffolds	Signaling	Vesicles	['Class1', 'Class8', 'Class12']
PELI1	4	0.25	0.25	0	0	0	0	0	0.25	0	0	0	0.25	1_8_6_Protein ubiquitination	Post-translational protein modification	Protein translation, folding, modification & degradation	Cytosol	['Class1', 'Class2', 'Class8', 'Class12']
PES1	5	0.2	0.2	0	0	0	0	0.2	0.2	0	0	0	0.2	1_6_2_Metabolism of rRNA	Metabolism of rRNA	Metabolism	Nucleus	['Class1', 'Class2', 'Class7', 'Class8', 'Class12']
PEX7	6	0.166667	0.166667	0	0	0	0	0.166667	0.166667	0	0	0.166667	0.166667	1_11_Peroxisomes	Peroxisomes	Organelles	Vesicles	['Class1', 'Class2', 'Class7', 'Class8', 'Class11', 'Class12']
PGR	8	0.125	0.125	0	0	0	0	0.125	0.125	0.125	0.125	0.125	0.125	1_5_1_Transcription	Transcription & transcription factors	Transcription	Nucleus	['Class1', 'Class2', 'Class7', 'Class8', 'Class9', 'Class10', 'Class11', 'Class12']
PHIP	4	0.25	0.25	0	0	0	0	0.25	0	0	0	0	0.25	4_1_2_Cell Cycle	Signaling - Cell fates	Signaling	Nucleus	['Class1', 'Class2', 'Class7', 'Class12']
PHKG1	1	0	0	0	0	0	0	0	1	0	0	0	0	1_17_Metabolism of carbohydrates	Carbohydrate metabolism	Metabolism	Cytosol	['Class8']
PHKG2	6	0.166667	0.166667	0	0	0	0	0.166667	0.166667	0	0	0.166667	0.166667	1_17_Metabolism of carbohydrates	Carbohydrate metabolism	Metabolism	Cytosol	['Class1', 'Class2', 'Class7', 'Class8', 'Class11', 'Class12']
PI4K2B	6	0.166667	0.166667	0	0	0	0	0.166667	0.166667	0	0	0.166667	0.166667	1_1_5_Phospholipid metabolism	Lipid & FA metabolism	Metabolism	Cytosol	['Class1', 'Class2', 'Class7', 'Class8', 'Class11', 'Class12']
PIAS1	9	0.111111	0.111111	0	0	0	0.111111	0.111111	0.111111	0.111111	0.111111	0.111111	0.111111	1_8_4_SUMOylation	Post-translational protein modification	Protein translation, folding, modification & degradation	Microtubules	['Class1', 'Class2', 'Class6', 'Class7', 'Class8', 'Class9', 'Class10', 'Class11', 'Class12']
PIAS2	9	0.111111	0.111111	0	0	0	0.111111	0.111111	0.111111	0.111111	0.111111	0.111111	0.111111	1_8_4_SUMOylation	Post-translational protein modification	Protein translation, folding, modification & degradation	Nucleus	['Class1', 'Class2', 'Class6', 'Class7', 'Class8', 'Class9', 'Class10', 'Class11', 'Class12']
PIAS3	6	0.166667	0.166667	0	0	0	0	0.166667	0.166667	0	0	0.166667	0.166667	1_8_4_SUMOylation	Post-translational protein modification	Protein translation, folding, modification & degradation	Nucleus	['Class1', 'Class2', 'Class7', 'Class8', 'Class11', 'Class12']
PIAS4	7	0.142857	0.142857	0	0	0	0	0.142857	0.142857	0.142857	0	0.142857	0.142857	1_8_4_SUMOylation	Post-translational protein modification	Protein translation, folding, modification & degradation	Nucleus	['Class1', 'Class2', 'Class7', 'Class8', 'Class9', 'Class11', 'Class12']
PICALM	1	0	1	0	0	0	0	0	0	0	0	0	0	1_13_Golgi Apparatus	Endoplasmic Reticulum & Golgi	Organelles	Golgi apparatus	['Class2']
PICK1	7	0.142857	0.142857	0	0	0	0	0.142857	0.142857	0.142857	0	0.142857	0.142857	3_3_Neuronal System_synapses_channels	Neuronal System_synapses_channels	Neuronal System_synapses_channels	Cell membrane	['Class1', 'Class2', 'Class7', 'Class8', 'Class9', 'Class11', 'Class12']
PIDD1	5	0.2	0.2	0	0	0	0	0.2	0.2	0	0	0	0.2	4_2_Programmed Cell Death	Cell death	Signaling	Cytosol	['Class1', 'Class2', 'Class7', 'Class8', 'Class12']
PIGR	1	0	0	0	0	0	1	0	0	0	0	0	0	3_5_2_Innate Immune System	Innate Immune System	Immune system & Inflammation	Cell membrane	['Class6']
PIK3C2B	10	0.1	0.1	0	0.1	0	0.1	0.1	0.1	0.1	0.1	0.1	0.1	1_1_5_Phospholipid metabolism	Lipid & FA metabolism	Metabolism	Cytosol	['Class1', 'Class2', 'Class4', 'Class6', 'Class7', 'Class8', 'Class9', 'Class10', 'Class11', 'Class12']
PIK3CA	9	0.111111	0.111111	0	0	0	0.111111	0.111111	0.111111	0.111111	0.111111	0.111111	0.111111	1_1_5_Phospholipid metabolism	Lipid & FA metabolism	Metabolism	Cytosol	['Class1', 'Class2', 'Class6', 'Class7', 'Class8', 'Class9', 'Class10', 'Class11', 'Class12']
PIK3CB	9	0.111111	0.111111	0	0	0	0.111111	0.111111	0.111111	0.111111	0.111111	0.111111	0.111111	1_1_5_Phospholipid metabolism	Lipid & FA metabolism	Metabolism	Nucleus	['Class1', 'Class2', 'Class6', 'Class7', 'Class8', 'Class9', 'Class10', 'Class11', 'Class12']
PIK3CD	9	0.111111	0.111111	0	0	0	0.111111	0.111111	0.111111	0.111111	0.111111	0.111111	0.111111	1_1_5_Phospholipid metabolism	Lipid & FA metabolism	Metabolism	Cytosol	['Class1', 'Class2', 'Class6', 'Class7', 'Class8', 'Class9', 'Class10', 'Class11', 'Class12']
PIK3CG	10	0.1	0.1	0	0.1	0	0.1	0.1	0.1	0.1	0.1	0.1	0.1	1_1_5_Phospholipid metabolism	Lipid & FA metabolism	Metabolism	Cytosol	['Class1', 'Class2', 'Class4', 'Class6', 'Class7', 'Class8', 'Class9', 'Class10', 'Class11', 'Class12']
PIK3R1	10	0.1	0.1	0	0.1	0	0.1	0.1	0.1	0.1	0.1	0.1	0.1	1_1_5_Phospholipid metabolism	Lipid & FA metabolism	Metabolism	Cytosol	['Class1', 'Class2', 'Class4', 'Class6', 'Class7', 'Class8', 'Class9', 'Class10', 'Class11', 'Class12']
PIK3R2	10	0.1	0.1	0	0.1	0	0.1	0.1	0.1	0.1	0.1	0.1	0.1	1_1_5_Phospholipid metabolism	Lipid & FA metabolism	Metabolism	Cytosol	['Class1', 'Class2', 'Class4', 'Class6', 'Class7', 'Class8', 'Class9', 'Class10', 'Class11', 'Class12']
PIK3R3	7	0.142857	0.142857	0	0	0	0	0.142857	0.142857	0.142857	0	0.142857	0.142857	1_1_5_Phospholipid metabolism	Lipid & FA metabolism	Metabolism	Cytosol	['Class1', 'Class2', 'Class7', 'Class8', 'Class9', 'Class11', 'Class12']
PIK3R4	3	0.333333	0.333333	0	0	0	0	0	0	0	0	0	0.333333	1_1_5_Phospholipid metabolism	Lipid & FA metabolism	Metabolism	Cytosol	['Class1', 'Class2', 'Class12']
PILRA	1	0	1	0	0	0	0	0	0	0	0	0	0	3_5_1_Adaptive Immune System	Adaptive Immune System	Immune system & Inflammation	Cell membrane	['Class2']
PIM1	6	0.166667	0.166667	0	0	0	0	0.166667	0.166667	0	0	0.166667	0.166667	1_26_28_serine/threonine kinase	Protein kinases	Signaling	Cytosol	['Class1', 'Class2', 'Class7', 'Class8', 'Class11', 'Class12']
PIM2	2	0.5	0	0	0	0	0	0	0	0	0	0	0.5	1_26_28_serine/threonine kinase	Protein kinases	Signaling	Cytosol	['Class1', 'Class12']
PIN1	10	0.1	0.1	0	0.1	0	0.1	0.1	0.1	0.1	0.1	0.1	0.1	4_1_2_Cell Cycle	Signaling - Cell fates	Signaling	Nucleus	['Class1', 'Class2', 'Class4', 'Class6', 'Class7', 'Class8', 'Class9', 'Class10', 'Class11', 'Class12']
PINK1	4	0.25	0.25	0	0	0	0	0.25	0	0	0	0	0.25	1_26_28_serine/threonine kinase	Protein kinases	Signaling	Mitochondria	['Class1', 'Class2', 'Class7', 'Class12']
PIP	1	0	0	0	0	0	0	1	0	0	0	0	0	1_8_20_Protein processing/proteolysis	Protein folding & repair	Protein translation, folding, modification & degradation	EXTRACELLULAR	['Class7']
PIP5K1A	6	0.166667	0.166667	0	0	0	0	0.166667	0.166667	0	0	0.166667	0.166667	1_26_18_phosphatidylinositol-phosphate kinase	Lipid & FA metabolism	Metabolism	Cytosol	['Class1', 'Class2', 'Class7', 'Class8', 'Class11', 'Class12']
PITRM1	6	0.166667	0.166667	0	0	0	0	0.166667	0.166667	0	0	0.166667	0.166667	1_9_1_Mitochondrial Biogenesis	Mitochondria	Organelles	Mitochondria	['Class1', 'Class2', 'Class7', 'Class8', 'Class11', 'Class12']
PITX2	5	0.2	0.2	0	0	0	0	0.2	0.2	0	0	0	0.2	1_5_2_Transcription factors	Transcription & transcription factors	Transcription	Nucleus	['Class1', 'Class2', 'Class7', 'Class8', 'Class12']
PKD1	4	0.25	0.25	0	0	0	0	0	0	0	0	0.25	0.25	3_1_21_Calcium channel	Ion transporters	Metabolism	Cell membrane	['Class1', 'Class2', 'Class11', 'Class12']
PKDCC	2	0.5	0	0	0	0	0	0	0	0	0	0	0.5	1_26_34_other_kinases	Protein kinases	Signaling	EXTRACELLULAR	['Class1', 'Class12']
PKMYT1	6	0.166667	0.166667	0	0	0	0	0.166667	0.166667	0	0	0.166667	0.166667	4_1_2_Cell Cycle	Signaling - Cell fates	Signaling	Nucleus	['Class1', 'Class2', 'Class7', 'Class8', 'Class11', 'Class12']
PKN1	5	0.2	0.2	0	0	0	0	0.2	0.2	0	0	0	0.2	1_26_28_serine/threonine kinase	Protein kinases	Signaling	Cytosol	['Class1', 'Class2', 'Class7', 'Class8', 'Class12']
PKN2	9	0.111111	0.111111	0	0.111111	0	0.111111	0.111111	0.111111	0.111111	0	0.111111	0.111111	1_26_28_serine/threonine kinase	Protein kinases	Signaling	Cytosol	['Class1', 'Class2', 'Class4', 'Class6', 'Class7', 'Class8', 'Class9', 'Class11', 'Class12']
PKP1	6	0.166667	0.166667	0	0	0	0	0.166667	0.166667	0	0	0.166667	0.166667	3_4_Cell_cell_junctions_adhesion	Cell_cell_junctions_adhesion	Cell junction & adhesion	Cell-cell-junctions	['Class1', 'Class2', 'Class7', 'Class8', 'Class11', 'Class12']
PKP3	6	0.166667	0.166667	0	0	0	0	0.166667	0.166667	0	0	0.166667	0.166667	3_4_Cell_cell_junctions_adhesion	Cell_cell_junctions_adhesion	Cell junction & adhesion	Cell-cell-junctions	['Class1', 'Class2', 'Class7', 'Class8', 'Class11', 'Class12']
PKP4	6	0.166667	0.166667	0	0	0	0	0.166667	0.166667	0	0	0.166667	0.166667	3_4_Cell_cell_junctions_adhesion	Cell_cell_junctions_adhesion	Cell junction & adhesion	Cell-cell-junctions	['Class1', 'Class2', 'Class7', 'Class8', 'Class11', 'Class12']
PLA2G10	1	1	0	0	0	0	0	0	0	0	0	0	0	1_1_5_Phospholipid metabolism	Lipid & FA metabolism	Metabolism	EXTRACELLULAR	['Class1']
PLA2G12A	1	1	0	0	0	0	0	0	0	0	0	0	0	1_1_5_Phospholipid metabolism	Lipid & FA metabolism	Metabolism	EXTRACELLULAR	['Class1']
PLA2G12B	1	1	0	0	0	0	0	0	0	0	0	0	0	1_1_5_Phospholipid metabolism	Lipid & FA metabolism	Metabolism	EXTRACELLULAR	['Class1']
PLA2G1B	1	1	0	0	0	0	0	0	0	0	0	0	0	1_1_5_Phospholipid metabolism	Lipid & FA metabolism	Metabolism	EXTRACELLULAR	['Class1']
PLA2G2A	1	1	0	0	0	0	0	0	0	0	0	0	0	1_1_5_Phospholipid metabolism	Lipid & FA metabolism	Metabolism	EXTRACELLULAR	['Class1']
PLA2G2C	1	1	0	0	0	0	0	0	0	0	0	0	0	1_1_5_Phospholipid metabolism	Lipid & FA metabolism	Metabolism	EXTRACELLULAR	['Class1']
PLA2G2D	1	1	0	0	0	0	0	0	0	0	0	0	0	1_1_5_Phospholipid metabolism	Lipid & FA metabolism	Metabolism	EXTRACELLULAR	['Class1']
PLA2G2E	1	1	0	0	0	0	0	0	0	0	0	0	0	1_1_5_Phospholipid metabolism	Lipid & FA metabolism	Metabolism	EXTRACELLULAR	['Class1']
PLA2G2F	1	1	0	0	0	0	0	0	0	0	0	0	0	1_1_5_Phospholipid metabolism	Lipid & FA metabolism	Metabolism	EXTRACELLULAR	['Class1']
PLA2G3	1	1	0	0	0	0	0	0	0	0	0	0	0	1_1_5_Phospholipid metabolism	Lipid & FA metabolism	Metabolism	EXTRACELLULAR	['Class1']
PLA2G4A	1	1	0	0	0	0	0	0	0	0	0	0	0	1_1_5_Phospholipid metabolism	Lipid & FA metabolism	Metabolism	Cytosol	['Class1']
PLA2G4B	1	1	0	0	0	0	0	0	0	0	0	0	0	1_1_5_Phospholipid metabolism	Lipid & FA metabolism	Metabolism	EXTRACELLULAR	['Class1']
PLA2G4C	1	1	0	0	0	0	0	0	0	0	0	0	0	1_1_5_Phospholipid metabolism	Lipid & FA metabolism	Metabolism	Cytosol	['Class1']
PLA2G4D	1	1	0	0	0	0	0	0	0	0	0	0	0	1_1_5_Phospholipid metabolism	Lipid & FA metabolism	Metabolism	Cytosol	['Class1']
PLA2G4E	1	1	0	0	0	0	0	0	0	0	0	0	0	1_1_5_Phospholipid metabolism	Lipid & FA metabolism	Metabolism	Cytosol	['Class1']
PLA2G4F	1	1	0	0	0	0	0	0	0	0	0	0	0	1_1_5_Phospholipid metabolism	Lipid & FA metabolism	Metabolism	Vesicles	['Class1']
PLA2G5	1	1	0	0	0	0	0	0	0	0	0	0	0	1_1_5_Phospholipid metabolism	Lipid & FA metabolism	Metabolism	EXTRACELLULAR	['Class1']
PLA2G6	1	1	0	0	0	0	0	0	0	0	0	0	0	1_1_5_Phospholipid metabolism	Lipid & FA metabolism	Metabolism	EXTRACELLULAR	['Class1']
PLAA	2	0.5	0	0	0	0	0	0	0	0	0	0	0.5	1_1_5_Phospholipid metabolism	Lipid & FA metabolism	Metabolism	Nucleus	['Class1', 'Class12']
PLAAT3	1	1	0	0	0	0	0	0	0	0	0	0	0	1_1_5_Phospholipid metabolism	Lipid & FA metabolism	Metabolism	Vesicles	['Class1']
PLCB1	9	0.111111	0.111111	0	0	0	0.111111	0.111111	0.111111	0.111111	0.111111	0.111111	0.111111	1_1_5_Phospholipid metabolism	Lipid & FA metabolism	Metabolism	Cytosol	['Class1', 'Class2', 'Class6', 'Class7', 'Class8', 'Class9', 'Class10', 'Class11', 'Class12']
PLCB2	8	0.125	0.125	0	0	0	0	0.125	0.125	0.125	0.125	0.125	0.125	1_1_5_Phospholipid metabolism	Lipid & FA metabolism	Metabolism	Cytosol	['Class1', 'Class2', 'Class7', 'Class8', 'Class9', 'Class10', 'Class11', 'Class12']
PLCG1	10	0.1	0.1	0	0.1	0	0.1	0.1	0.1	0.1	0.1	0.1	0.1	1_1_5_Phospholipid metabolism	Lipid & FA metabolism	Metabolism	Cytosol	['Class1', 'Class2', 'Class4', 'Class6', 'Class7', 'Class8', 'Class9', 'Class10', 'Class11', 'Class12']
PLCG2	10	0.1	0.1	0	0.1	0	0.1	0.1	0.1	0.1	0.1	0.1	0.1	1_1_5_Phospholipid metabolism	Lipid & FA metabolism	Metabolism	Cell membrane	['Class1', 'Class2', 'Class4', 'Class6', 'Class7', 'Class8', 'Class9', 'Class10', 'Class11', 'Class12']
PLD1	9	0.111111	0.111111	0.111111	0	0	0	0.111111	0.111111	0.111111	0.111111	0.111111	0.111111	1_1_5_Phospholipid metabolism	Lipid & FA metabolism	Metabolism	Cytosol	['Class1', 'Class2', 'Class3', 'Class7', 'Class8', 'Class9', 'Class10', 'Class11', 'Class12']
PLD2	8	0.125	0.125	0.125	0	0	0	0.125	0.125	0	0.125	0.125	0.125	1_1_5_Phospholipid metabolism	Lipid & FA metabolism	Metabolism	Cell membrane	['Class1', 'Class2', 'Class3', 'Class7', 'Class8', 'Class10', 'Class11', 'Class12']
PLEKHA5	6	0.166667	0.166667	0	0	0	0	0.166667	0.166667	0	0	0.166667	0.166667	1_1_5_Phospholipid metabolism	Lipid & FA metabolism	Metabolism	Nucleus	['Class1', 'Class2', 'Class7', 'Class8', 'Class11', 'Class12']
PLEKHH1	1	0	0	0	0	0	0	0	0	1	0	0	0	1_26_54_PH domain containing	Signaling - Other	Signaling	Microtubules	['Class9']
PLK1	3	0.333333	0	0	0	0	0	0	0.333333	0	0	0	0.333333	4_1_2_Cell Cycle	Signaling - Cell fates	Signaling	Microtubules	['Class1', 'Class8', 'Class12']
PLK2	6	0.166667	0.166667	0	0	0	0	0.166667	0.166667	0	0	0.166667	0.166667	4_1_2_Cell Cycle	Signaling - Cell fates	Signaling	Microtubules	['Class1', 'Class2', 'Class7', 'Class8', 'Class11', 'Class12']
PLK3	2	0.5	0	0	0	0	0	0	0	0	0	0	0.5	4_1_2_Cell Cycle	Signaling - Cell fates	Signaling	Golgi apparatus	['Class1', 'Class12']
PLK4	2	0.5	0	0	0	0	0	0	0	0	0	0	0.5	1_16_Cilium assembly	Cytoskeleton	Cytoskeleton	Cilia	['Class1', 'Class12']
PLPP3	3	0.333333	0	0	0	0	0	0	0.333333	0	0	0	0.333333	1_1_5_Phospholipid metabolism	Lipid & FA metabolism	Metabolism	Golgi apparatus	['Class1', 'Class8', 'Class12']
PLRG1	2	0.5	0	0	0	0	0	0	0	0	0	0	0.5	1_6_3_Metabolism of mRNA	Metabolism of mRNA & Translation	Protein translation, folding, modification & degradation	Nucleus	['Class1', 'Class12']
PLTP	3	0.333333	0	0	0	0	0	0	0.333333	0	0	0	0.333333	1_1_5_Phospholipid metabolism	Lipid & FA metabolism	Metabolism	EXTRACELLULAR	['Class1', 'Class8', 'Class12']
PLXNB3	5	0.2	0.2	0	0	0	0	0.2	0.2	0	0	0	0.2	3_9_Development	Developmental	Developmental	Cell membrane	['Class1', 'Class2', 'Class7', 'Class8', 'Class12']
PM20D2	1	0	0	0	0	0	0	0	0	0	0	1	0	1_8_20_Protein processing/proteolysis	Protein folding & repair	Protein translation, folding, modification & degradation	EXTRACELLULAR	['Class11']
PML	9	0.111111	0.111111	0	0	0	0.111111	0.111111	0.111111	0.111111	0.111111	0.111111	0.111111	1_5_1_Transcription	Transcription & transcription factors	Transcription	Nucleus	['Class1', 'Class2', 'Class6', 'Class7', 'Class8', 'Class9', 'Class10', 'Class11', 'Class12']
PMPCA	6	0.166667	0.166667	0	0	0	0	0.166667	0.166667	0	0	0.166667	0.166667	1_8_18_Mitochondrial protein import	Mitochondria	Organelles	Mitochondria	['Class1', 'Class2', 'Class7', 'Class8', 'Class11', 'Class12']
PMPCB	2	0.5	0	0	0	0	0	0	0	0	0	0	0.5	1_8_18_Mitochondrial protein import	Mitochondria	Organelles	Mitochondria	['Class1', 'Class12']
PNCK	6	0.166667	0.166667	0	0	0	0	0.166667	0.166667	0	0	0.166667	0.166667	1_26_44_calcium/calmodulin dependent protein kinase	Protein kinases	Signaling	Cytosol	['Class1', 'Class2', 'Class7', 'Class8', 'Class11', 'Class12']
PNP	6	0.166667	0.166667	0	0	0	0	0.166667	0.166667	0	0	0.166667	0.166667	1_2_Metabolism of nucleotides	Metabolism of nucleotides & phosphates	Metabolism	Cytosol	['Class1', 'Class2', 'Class7', 'Class8', 'Class11', 'Class12']
POC1A	6	0.166667	0.166667	0	0	0	0	0.166667	0.166667	0	0	0.166667	0.166667	1_16_Cilium assembly	Cytoskeleton	Cytoskeleton	Cilia	['Class1', 'Class2', 'Class7', 'Class8', 'Class11', 'Class12']
POC1B	6	0.166667	0.166667	0	0	0	0	0.166667	0.166667	0	0	0.166667	0.166667	1_16_Cilium assembly	Cytoskeleton	Cytoskeleton	Cilia	['Class1', 'Class2', 'Class7', 'Class8', 'Class11', 'Class12']
POFUT1	6	0.166667	0.166667	0	0	0	0	0.166667	0.166667	0	0	0.166667	0.166667	1_8_10_O-linked glycosylation	Post-translational protein modification	Protein translation, folding, modification & degradation	Endoplasmic reticulum	['Class1', 'Class2', 'Class7', 'Class8', 'Class11', 'Class12']
POGZ	1	0	1	0	0	0	0	0	0	0	0	0	0	4_1_2_Cell Cycle	Signaling - Cell fates	Signaling	Nucleus	['Class2']
POTEE	6	0.166667	0.166667	0	0	0	0	0.166667	0.166667	0	0	0.166667	0.166667	1_26_39_ankyrin repeat containing	Signaling - Other	Signaling	Cytosol	['Class1', 'Class2', 'Class7', 'Class8', 'Class11', 'Class12']
POTEF	6	0.166667	0.166667	0	0	0	0	0.166667	0.166667	0	0	0.166667	0.166667	1_26_39_ankyrin repeat containing	Signaling - Other	Signaling	Cytosol	['Class1', 'Class2', 'Class7', 'Class8', 'Class11', 'Class12']
POU3F1	3	0.333333	0	0	0	0	0	0	0.333333	0	0	0	0.333333	1_5_2_Transcription factors	Transcription & transcription factors	Transcription	Nucleus	['Class1', 'Class8', 'Class12']
PPARA	9	0.111111	0.111111	0	0	0	0.111111	0.111111	0.111111	0.111111	0.111111	0.111111	0.111111	1_1_1_Regulation of lipid metabolism by Peroxisome proliferator-activated receptor alpha (PPARalpha)	Lipid & FA metabolism	Metabolism	Nucleus	['Class1', 'Class2', 'Class6', 'Class7', 'Class8', 'Class9', 'Class10', 'Class11', 'Class12']
PPARD	8	0.125	0.125	0	0	0	0	0.125	0.125	0.125	0.125	0.125	0.125	1_1_1_Regulation of lipid metabolism by Peroxisome proliferator-activated receptor alpha (PPARalpha)	Lipid & FA metabolism	Metabolism	Nucleus	['Class1', 'Class2', 'Class7', 'Class8', 'Class9', 'Class10', 'Class11', 'Class12']
PPARG	9	0.111111	0.111111	0	0	0	0.111111	0.111111	0.111111	0.111111	0.111111	0.111111	0.111111	1_1_1_Regulation of lipid metabolism by Peroxisome proliferator-activated receptor alpha (PPARalpha)	Lipid & FA metabolism	Metabolism	Nucleus	['Class1', 'Class2', 'Class6', 'Class7', 'Class8', 'Class9', 'Class10', 'Class11', 'Class12']
PPFIA1	6	0.166667	0.166667	0	0	0	0	0.166667	0.166667	0	0	0.166667	0.166667	3_4_Cell_cell_junctions_adhesion	Cell_cell_junctions_adhesion	Cell junction & adhesion	Cell-cell-junctions	['Class1', 'Class2', 'Class7', 'Class8', 'Class11', 'Class12']
PPM1A	9	0.111111	0.111111	0	0	0	0.111111	0.111111	0.111111	0.111111	0.111111	0.111111	0.111111	1_26_19_protein phosphatase catalytic subunit	Protein phosphatases	Signaling	Cytosol	['Class1', 'Class2', 'Class6', 'Class7', 'Class8', 'Class9', 'Class10', 'Class11', 'Class12']
PPM1B	1	0	0	0	0	0	1	0	0	0	0	0	0	1_26_19_protein phosphatase catalytic subunit	Protein phosphatases	Signaling	Nucleus	['Class6']
PPP1CA	9	0.111111	0.111111	0	0	0	0.111111	0.111111	0.111111	0.111111	0.111111	0.111111	0.111111	1_26_19_protein phosphatase catalytic subunit	Protein phosphatases	Signaling	Nucleus	['Class1', 'Class2', 'Class6', 'Class7', 'Class8', 'Class9', 'Class10', 'Class11', 'Class12']
PPP1CC	5	0.2	0.2	0	0	0	0	0.2	0.2	0	0	0	0.2	1_26_19_protein phosphatase catalytic subunit	Protein phosphatases	Signaling	Mitochondria	['Class1', 'Class2', 'Class7', 'Class8', 'Class12']
PPP1R13B	1	0	0	0	0	0	0	0	1	0	0	0	0	1_26_20_protein phosphatase regulatory subunit	Protein phosphatases	Signaling	Nucleus	['Class8']
PPP1R15A	5	0.2	0.2	0	0	0	0	0.2	0.2	0	0	0	0.2	1_26_20_protein phosphatase regulatory subunit	Protein phosphatases	Signaling	Endoplasmic reticulum	['Class1', 'Class2', 'Class7', 'Class8', 'Class12']
PPP1R17	5	0.2	0	0	0.2	0	0	0.2	0.2	0	0	0	0.2	1_26_20_protein phosphatase regulatory subunit	Protein phosphatases	Signaling	Nucleus	['Class1', 'Class4', 'Class7', 'Class8', 'Class12']
PPP1R1B	3	0.333333	0	0	0	0	0	0	0.333333	0	0	0	0.333333	1_26_20_protein phosphatase regulatory subunit	Protein phosphatases	Signaling	Cytosol	['Class1', 'Class8', 'Class12']
PPP1R2	4	0.25	0	0	0	0	0	0.25	0.25	0	0	0	0.25	1_26_20_protein phosphatase regulatory subunit	Protein phosphatases	Signaling	Nucleus	['Class1', 'Class7', 'Class8', 'Class12']
PPP1R9A	1	0	0	0	0	0	0	0	1	0	0	0	0	1_26_20_protein phosphatase regulatory subunit	Protein phosphatases	Signaling	Cell membrane	['Class8']
PPP1R9B	9	0.111111	0.111111	0	0	0	0.111111	0.111111	0.111111	0.111111	0.111111	0.111111	0.111111	1_26_20_protein phosphatase regulatory subunit	Protein phosphatases	Signaling	Microfilaments (Actin)	['Class1', 'Class2', 'Class6', 'Class7', 'Class8', 'Class9', 'Class10', 'Class11', 'Class12']
PPP2CA	7	0.142857	0.142857	0	0	0	0.142857	0.142857	0.142857	0	0	0.142857	0.142857	1_26_19_protein phosphatase catalytic subunit	Protein phosphatases	Signaling	Microtubules	['Class1', 'Class2', 'Class6', 'Class7', 'Class8', 'Class11', 'Class12']
PPP2R1A	7	0.142857	0.142857	0	0	0	0.142857	0.142857	0.142857	0	0	0.142857	0.142857	1_26_20_protein phosphatase regulatory subunit	Protein phosphatases	Signaling	Cytosol	['Class1', 'Class2', 'Class6', 'Class7', 'Class8', 'Class11', 'Class12']
PPP2R2A	6	0.166667	0.166667	0	0	0	0.166667	0.166667	0.166667	0	0	0	0.166667	1_26_20_protein phosphatase regulatory subunit	Protein phosphatases	Signaling	Cytosol	['Class1', 'Class2', 'Class6', 'Class7', 'Class8', 'Class12']
PPP2R2B	9	0.111111	0.111111	0	0	0	0.111111	0.111111	0.111111	0.111111	0.111111	0.111111	0.111111	1_26_20_protein phosphatase regulatory subunit	Protein phosphatases	Signaling	Cytosol	['Class1', 'Class2', 'Class6', 'Class7', 'Class8', 'Class9', 'Class10', 'Class11', 'Class12']
PPP2R2D	1	0	0	0	0	0	0	0	0	0	0	1	0	1_26_20_protein phosphatase regulatory subunit	Protein phosphatases	Signaling	Cytosol	['Class11']
PPP2R5A	6	0.166667	0.166667	0	0	0	0	0.166667	0.166667	0	0	0.166667	0.166667	1_26_20_protein phosphatase regulatory subunit	Protein phosphatases	Signaling	Cytosol	['Class1', 'Class2', 'Class7', 'Class8', 'Class11', 'Class12']
PPP2R5B	7	0.142857	0.142857	0	0	0	0.142857	0.142857	0.142857	0	0	0.142857	0.142857	1_26_20_protein phosphatase regulatory subunit	Protein phosphatases	Signaling	Cytosol	['Class1', 'Class2', 'Class6', 'Class7', 'Class8', 'Class11', 'Class12']
PPP2R5C	7	0.142857	0.142857	0	0	0	0.142857	0.142857	0.142857	0	0	0.142857	0.142857	1_26_20_protein phosphatase regulatory subunit	Protein phosphatases	Signaling	Nucleus	['Class1', 'Class2', 'Class6', 'Class7', 'Class8', 'Class11', 'Class12']
PPP2R5D	7	0.142857	0.142857	0	0	0	0.142857	0.142857	0.142857	0	0	0.142857	0.142857	1_26_20_protein phosphatase regulatory subunit	Protein phosphatases	Signaling	Nucleus	['Class1', 'Class2', 'Class6', 'Class7', 'Class8', 'Class11', 'Class12']
PPP2R5E	6	0.166667	0.166667	0	0	0	0	0.166667	0.166667	0	0	0.166667	0.166667	1_26_20_protein phosphatase regulatory subunit	Protein phosphatases	Signaling	Cytosol	['Class1', 'Class2', 'Class7', 'Class8', 'Class11', 'Class12']
PPP3CA	1	0	0	0	0	0	0	0	1	0	0	0	0	1_26_19_protein phosphatase catalytic subunit	Protein phosphatases	Signaling	Nucleus	['Class8']
PPP3CB	1	0	0	0	0	0	0	0	1	0	0	0	0	1_26_19_protein phosphatase catalytic subunit	Protein phosphatases	Signaling	Mitochondria	['Class8']
PPP3R1	1	0	0	0	0	0	0	0	1	0	0	0	0	1_26_20_protein phosphatase regulatory subunit	Protein phosphatases	Signaling	Cell membrane	['Class8']
PPP4C	7	0.142857	0.142857	0	0	0	0.142857	0.142857	0.142857	0	0	0.142857	0.142857	1_26_19_protein phosphatase catalytic subunit	Protein phosphatases	Signaling	Nucleus	['Class1', 'Class2', 'Class6', 'Class7', 'Class8', 'Class11', 'Class12']
PPP4R3A	2	0.5	0	0	0	0	0	0	0	0	0	0	0.5	1_26_20_protein phosphatase regulatory subunit	Protein phosphatases	Signaling	Nucleus	['Class1', 'Class12']
PPP5C	7	0.142857	0.142857	0	0	0	0.142857	0.142857	0.142857	0	0	0.142857	0.142857	1_26_19_protein phosphatase catalytic subunit	Protein phosphatases	Signaling	Vesicles	['Class1', 'Class2', 'Class6', 'Class7', 'Class8', 'Class11', 'Class12']
PPWD1	3	0.333333	0.333333	0	0	0	0	0	0	0	0	0	0.333333	1_6_3_Metabolism of mRNA	Metabolism of mRNA & Translation	Protein translation, folding, modification & degradation	Nucleus	['Class1', 'Class2', 'Class12']
PQBP1	6	0.166667	0.166667	0	0	0	0	0.166667	0.166667	0	0	0.166667	0.166667	1_6_3_Metabolism of mRNA	Metabolism of mRNA & Translation	Protein translation, folding, modification & degradation	Nucleus	['Class1', 'Class2', 'Class7', 'Class8', 'Class11', 'Class12']
PRAG1	4	0.25	0.25	0	0	0	0	0.25	0	0	0	0	0.25	1_26_29_adaptors/scaffolds	Adapters/scaffolds	Signaling	Cytosol	['Class1', 'Class2', 'Class7', 'Class12']
PRDM10	3	0.333333	0	0	0	0	0	0	0.333333	0	0	0	0.333333	1_5_2_Transcription factors	Transcription & transcription factors	Transcription	Nucleus	['Class1', 'Class8', 'Class12']
PREB	3	0.333333	0.333333	0	0	0	0	0	0	0	0	0	0.333333	1_36_ER_Golgi transport	Endoplasmic Reticulum & Golgi	Organelles	Endoplasmic reticulum	['Class1', 'Class2', 'Class12']
PRICKLE3	3	0.333333	0	0	0	0	0	0	0.333333	0	0	0	0.333333	3_9_Development	Developmental	Developmental	Cell membrane	['Class1', 'Class8', 'Class12']
PRKAA1	9	0.111111	0.111111	0	0.111111	0	0.111111	0.111111	0.111111	0.111111	0	0.111111	0.111111	1_26_22_protein kinase cAMP-dependent	Protein kinases	Signaling	Nucleus	['Class1', 'Class2', 'Class4', 'Class6', 'Class7', 'Class8', 'Class9', 'Class11', 'Class12']
PRKAA2	8	0.125	0.125	0	0	0	0	0.125	0.125	0.125	0.125	0.125	0.125	1_26_22_protein kinase cAMP-dependent	Protein kinases	Signaling	Nucleus	['Class1', 'Class2', 'Class7', 'Class8', 'Class9', 'Class10', 'Class11', 'Class12']
PRKAB1	4	0.25	0	0	0	0	0	0.25	0.25	0	0	0	0.25	1_26_22_protein kinase cAMP-dependent	Protein kinases	Signaling	Nucleus	['Class1', 'Class7', 'Class8', 'Class12']
PRKAB2	6	0.166667	0.166667	0	0	0	0	0.166667	0.166667	0	0	0.166667	0.166667	1_26_22_protein kinase cAMP-dependent	Protein kinases	Signaling	Nucleus	['Class1', 'Class2', 'Class7', 'Class8', 'Class11', 'Class12']
PRKACA	9	0.111111	0.111111	0	0.111111	0	0	0.111111	0.111111	0.111111	0.111111	0.111111	0.111111	1_26_22_protein kinase cAMP-dependent	Protein kinases	Signaling	Cytosol	['Class1', 'Class2', 'Class4', 'Class7', 'Class8', 'Class9', 'Class10', 'Class11', 'Class12']
PRKACB	4	0.25	0.25	0	0	0	0	0.25	0	0	0	0	0.25	1_26_22_protein kinase cAMP-dependent	Protein kinases	Signaling	Cytosol	['Class1', 'Class2', 'Class7', 'Class12']
PRKACG	2	0.5	0	0	0	0	0	0	0	0	0	0	0.5	1_26_22_protein kinase cAMP-dependent	Protein kinases	Signaling	Cytosol	['Class1', 'Class12']
PRKAG1	2	0.5	0	0	0	0	0	0	0	0	0	0	0.5	1_26_22_protein kinase cAMP-dependent	Protein kinases	Signaling	Nucleus	['Class1', 'Class12']
PRKAG2	9	0.111111	0.111111	0	0	0	0.111111	0.111111	0.111111	0.111111	0.111111	0.111111	0.111111	1_26_22_protein kinase cAMP-dependent	Protein kinases	Signaling	Nucleus	['Class1', 'Class2', 'Class6', 'Class7', 'Class8', 'Class9', 'Class10', 'Class11', 'Class12']
PRKAR1A	6	0.166667	0.166667	0	0.166667	0	0	0.166667	0.166667	0	0	0	0.166667	1_26_22_protein kinase cAMP-dependent	Protein kinases	Signaling	Cytosol	['Class1', 'Class2', 'Class4', 'Class7', 'Class8', 'Class12']
PRKAR2A	6	0.166667	0.166667	0	0	0	0	0.166667	0.166667	0	0	0.166667	0.166667	1_26_22_protein kinase cAMP-dependent	Protein kinases	Signaling	Golgi apparatus	['Class1', 'Class2', 'Class7', 'Class8', 'Class11', 'Class12']
PRKCA	11	0.0909091	0.0909091	0	0.0909091	0.0909091	0.0909091	0.0909091	0.0909091	0.0909091	0.0909091	0.0909091	0.0909091	1_26_23_protein kinase C	Protein kinases	Signaling	Cytosol	['Class1', 'Class2', 'Class4', 'Class5', 'Class6', 'Class7', 'Class8', 'Class9', 'Class10', 'Class11', 'Class12']
PRKCB	9	0.111111	0.111111	0	0.111111	0.111111	0	0.111111	0.111111	0.111111	0	0.111111	0.111111	1_26_23_protein kinase C	Protein kinases	Signaling	Nucleus	['Class1', 'Class2', 'Class4', 'Class5', 'Class7', 'Class8', 'Class9', 'Class11', 'Class12']
PRKCD	9	0.111111	0.111111	0	0	0	0.111111	0.111111	0.111111	0.111111	0.111111	0.111111	0.111111	1_26_23_protein kinase C	Protein kinases	Signaling	Endoplasmic reticulum	['Class1', 'Class2', 'Class6', 'Class7', 'Class8', 'Class9', 'Class10', 'Class11', 'Class12']
PRKCE	9	0.111111	0.111111	0	0	0	0.111111	0.111111	0.111111	0.111111	0.111111	0.111111	0.111111	1_26_23_protein kinase C	Protein kinases	Signaling	Cytosol	['Class1', 'Class2', 'Class6', 'Class7', 'Class8', 'Class9', 'Class10', 'Class11', 'Class12']
PRKCG	10	0.1	0.1	0	0	0.1	0.1	0.1	0.1	0.1	0.1	0.1	0.1	1_26_23_protein kinase C	Protein kinases	Signaling	Cytosol	['Class1', 'Class2', 'Class5', 'Class6', 'Class7', 'Class8', 'Class9', 'Class10', 'Class11', 'Class12']
PRKCH	6	0.166667	0.166667	0	0	0	0	0.166667	0.166667	0	0	0.166667	0.166667	1_26_23_protein kinase C	Protein kinases	Signaling	Cytosol	['Class1', 'Class2', 'Class7', 'Class8', 'Class11', 'Class12']
PRKCI	8	0.125	0.125	0	0	0	0	0.125	0.125	0.125	0.125	0.125	0.125	1_26_23_protein kinase C	Protein kinases	Signaling	Microtubules	['Class1', 'Class2', 'Class7', 'Class8', 'Class9', 'Class10', 'Class11', 'Class12']
PRKCQ	9	0.111111	0.111111	0	0.111111	0	0.111111	0.111111	0.111111	0	0.111111	0.111111	0.111111	1_26_23_protein kinase C	Protein kinases	Signaling	Microtubules	['Class1', 'Class2', 'Class4', 'Class6', 'Class7', 'Class8', 'Class10', 'Class11', 'Class12']
PRKCSH	6	0.166667	0.166667	0	0	0	0	0.166667	0.166667	0	0	0.166667	0.166667	1_26_23_protein kinase C	Protein kinases	Signaling	Endoplasmic reticulum	['Class1', 'Class2', 'Class7', 'Class8', 'Class11', 'Class12']
PRKCZ	9	0.111111	0.111111	0	0.111111	0	0	0.111111	0.111111	0.111111	0.111111	0.111111	0.111111	1_26_23_protein kinase C	Protein kinases	Signaling	Cytosol	['Class1', 'Class2', 'Class4', 'Class7', 'Class8', 'Class9', 'Class10', 'Class11', 'Class12']
PRKD1	10	0.1	0.1	0	0.1	0	0.1	0.1	0.1	0.1	0.1	0.1	0.1	1_26_28_serine/threonine kinase	Protein kinases	Signaling	Cytosol	['Class1', 'Class2', 'Class4', 'Class6', 'Class7', 'Class8', 'Class9', 'Class10', 'Class11', 'Class12']
PRKD2	5	0.2	0.2	0	0	0	0	0.2	0.2	0	0	0	0.2	1_26_28_serine/threonine kinase	Protein kinases	Signaling	Nucleus	['Class1', 'Class2', 'Class7', 'Class8', 'Class12']
PRKD3	5	0.2	0.2	0	0	0	0	0.2	0.2	0	0	0	0.2	1_26_28_serine/threonine kinase	Protein kinases	Signaling	Nucleus	['Class1', 'Class2', 'Class7', 'Class8', 'Class12']
PRKG1	8	0.125	0.125	0	0.125	0	0	0.125	0.125	0.125	0	0.125	0.125	1_26_28_serine/threonine kinase	Protein kinases	Signaling	Cytosol	['Class1', 'Class2', 'Class4', 'Class7', 'Class8', 'Class9', 'Class11', 'Class12']
PRKG2	4	0.25	0.25	0	0	0	0	0	0.25	0	0	0	0.25	1_26_28_serine/threonine kinase	Protein kinases	Signaling	Cytosol	['Class1', 'Class2', 'Class8', 'Class12']
PRKN	10	0.1	0.1	0	0.1	0	0.1	0.1	0.1	0.1	0.1	0.1	0.1	1_8_6_Protein ubiquitination	Post-translational protein modification	Protein translation, folding, modification & degradation	Cytosol	['Class1', 'Class2', 'Class4', 'Class6', 'Class7', 'Class8', 'Class9', 'Class10', 'Class11', 'Class12']
PRKX	5	0.2	0.2	0	0	0	0	0.2	0.2	0	0	0	0.2	1_26_22_protein kinase cAMP-dependent	Protein kinases	Signaling	Nucleus	['Class1', 'Class2', 'Class7', 'Class8', 'Class12']
PRL	6	0.166667	0.166667	0	0	0	0	0.166667	0.166667	0	0	0.166667	0.166667	3_12_Hormone activity	Hormones	Signaling	EXTRACELLULAR	['Class1', 'Class2', 'Class7', 'Class8', 'Class11', 'Class12']
PRLHR	3	0.333333	0	0	0	0	0	0	0.333333	0	0	0	0.333333	3_6_55_Prolactin-releasing peptide receptor	Hormones	Signaling	Cell membrane	['Class1', 'Class8', 'Class12']
PRLR	8	0.125	0.125	0	0.125	0	0.125	0.125	0.125	0	0	0.125	0.125	3_5_3_Cytokine Signaling in Immune system	GPCR signaling	Signaling	Cell membrane	['Class1', 'Class2', 'Class4', 'Class6', 'Class7', 'Class8', 'Class11', 'Class12']
PRMT1	6	0.166667	0.166667	0	0	0	0	0.166667	0.166667	0	0	0.166667	0.166667	1_8_7_Protein methylation	Post-translational protein modification	Protein translation, folding, modification & degradation	Nucleus	['Class1', 'Class2', 'Class7', 'Class8', 'Class11', 'Class12']
PROCA1	3	0.333333	0	0	0	0	0	0	0.333333	0	0	0	0.333333	1_1_5_Phospholipid metabolism	Lipid & FA metabolism	Metabolism	Nucleus	['Class1', 'Class8', 'Class12']
PROSER2	1	0	0	0	0	0	1	0	0	0	0	0	0	UNKNOWN_Plasma membrane	Unknown	Unknown	Cell membrane	['Class6']
PROSER3	3	0.333333	0	0	0	0	0	0	0.333333	0	0	0	0.333333	UNKNOWN_Golgi apparatus	Endoplasmic Reticulum & Golgi	Organelles	Golgi apparatus	['Class1', 'Class8', 'Class12']
PRPF19	3	0.333333	0	0	0	0	0	0	0.333333	0	0	0	0.333333	1_6_3_Metabolism of mRNA	Metabolism of mRNA & Translation	Protein translation, folding, modification & degradation	Nucleus	['Class1', 'Class8', 'Class12']
PRPF4	3	0.333333	0.333333	0	0	0	0	0	0	0	0	0	0.333333	1_6_3_Metabolism of mRNA	Metabolism of mRNA & Translation	Protein translation, folding, modification & degradation	Nucleus	['Class1', 'Class2', 'Class12']
PRPF40A	9	0.111111	0.111111	0	0	0	0.111111	0.111111	0.111111	0.111111	0.111111	0.111111	0.111111	1_6_3_Metabolism of mRNA	Metabolism of mRNA & Translation	Protein translation, folding, modification & degradation	Nucleus	['Class1', 'Class2', 'Class6', 'Class7', 'Class8', 'Class9', 'Class10', 'Class11', 'Class12']
PRPF40B	3	0.333333	0.333333	0	0	0	0	0	0	0	0	0	0.333333	1_6_3_Metabolism of mRNA	Metabolism of mRNA & Translation	Protein translation, folding, modification & degradation	Nucleus	['Class1', 'Class2', 'Class12']
PRPF4B	3	0.333333	0	0	0	0	0	0.333333	0	0	0	0	0.333333	1_6_3_Metabolism of mRNA	Metabolism of mRNA & Translation	Protein translation, folding, modification & degradation	Nucleus	['Class1', 'Class7', 'Class12']
PRPF6	3	0.333333	0	0	0	0	0	0	0.333333	0	0	0	0.333333	1_6_3_Metabolism of mRNA	Metabolism of mRNA & Translation	Protein translation, folding, modification & degradation	Nucleus	['Class1', 'Class8', 'Class12']
PRR4	1	0	0	0	0	0	1	0	0	0	0	0	0	UNKNOWN_EXTRACELLULAR	Unknown	Unknown	EXTRACELLULAR	['Class6']
PRRT2	3	0.333333	0	0	0	0	0	0	0.333333	0	0	0	0.333333	3_3_Neuronal System_synapses_channels	Neuronal System_synapses_channels	Neuronal System_synapses_channels	Cell membrane	['Class1', 'Class8', 'Class12']
PSEN1	10	0.1	0.1	0	0.1	0	0.1	0.1	0.1	0.1	0.1	0.1	0.1	3_4_Cell_cell_junctions_adhesion	Cell_cell_junctions_adhesion	Cell junction & adhesion	Cell-cell-junctions	['Class1', 'Class2', 'Class4', 'Class6', 'Class7', 'Class8', 'Class9', 'Class10', 'Class11', 'Class12']
PSEN2	8	0.125	0.125	0	0	0	0	0.125	0.125	0.125	0.125	0.125	0.125	3_4_Cell_cell_junctions_adhesion	Cell_cell_junctions_adhesion	Cell junction & adhesion	Cell-cell-junctions	['Class1', 'Class2', 'Class7', 'Class8', 'Class9', 'Class10', 'Class11', 'Class12']
PSENEN	3	0.333333	0.333333	0	0	0	0	0	0	0	0	0	0.333333	3_4_Cell_cell_junctions_adhesion	Cell_cell_junctions_adhesion	Cell junction & adhesion	Cell-cell-junctions	['Class1', 'Class2', 'Class12']
PSKH1	5	0.2	0.2	0	0	0	0	0.2	0.2	0	0	0	0.2	1_26_28_serine/threonine kinase	Protein kinases	Signaling	Nucleus	['Class1', 'Class2', 'Class7', 'Class8', 'Class12']
PSKH2	4	0.25	0.25	0	0	0	0.25	0	0	0	0	0	0.25	1_26_28_serine/threonine kinase	Protein kinases	Signaling	Proteasome	['Class1', 'Class2', 'Class6', 'Class12']
PSMC3	1	0	0	0	0	0	0	0	1	0	0	0	0	1_8_21_Proteasome	Proteasome	Protein translation, folding, modification & degradation	Proteasome	['Class8']
PSTPIP1	7	0.142857	0.142857	0	0.142857	0	0	0.142857	0.142857	0	0	0.142857	0.142857	1_15_1_Actin	Cytoskeleton	Cytoskeleton	Microfilaments (Actin)	['Class1', 'Class2', 'Class4', 'Class7', 'Class8', 'Class11', 'Class12']
PTCH1	5	0.2	0.2	0	0	0	0	0.2	0.2	0	0	0	0.2	3_9_Development	Developmental	Developmental	Cell membrane	['Class1', 'Class2', 'Class7', 'Class8', 'Class12']
PTCH2	3	0.333333	0	0	0	0	0	0.333333	0	0	0	0	0.333333	3_9_Development	Developmental	Developmental	Cell membrane	['Class1', 'Class7', 'Class12']
PTEN	9	0.111111	0.111111	0	0	0	0.111111	0.111111	0.111111	0.111111	0.111111	0.111111	0.111111	1_26_48_phosphatidylinositol-phosphate phosphatase	Lipid & FA metabolism	Signaling	Cytosol	['Class1', 'Class2', 'Class6', 'Class7', 'Class8', 'Class9', 'Class10', 'Class11', 'Class12']
PTGES3	1	0	1	0	0	0	0	0	0	0	0	0	0	1_1_3_Fatty acid metabolism	Lipid & FA metabolism	Metabolism	Cytosol	['Class2']
PTH1R	6	0.166667	0.166667	0	0	0	0	0.166667	0.166667	0	0	0.166667	0.166667	3_6_52_Parathyroid hormone receptors	Hormones	Signaling	Cell membrane	['Class1', 'Class2', 'Class7', 'Class8', 'Class11', 'Class12']
PTK2	10	0.1	0.1	0	0.1	0	0.1	0.1	0.1	0.1	0.1	0.1	0.1	1_26_30_non-receptor tyrosine kinase	Protein kinases	Signaling	Cytosol	['Class1', 'Class2', 'Class4', 'Class6', 'Class7', 'Class8', 'Class9', 'Class10', 'Class11', 'Class12']
PTK2B	10	0.1	0.1	0	0.1	0	0.1	0.1	0.1	0.1	0.1	0.1	0.1	1_26_30_non-receptor tyrosine kinase	Protein kinases	Signaling	Cytosol	['Class1', 'Class2', 'Class4', 'Class6', 'Class7', 'Class8', 'Class9', 'Class10', 'Class11', 'Class12']
PTK6	7	0.142857	0.142857	0	0	0	0	0.142857	0.142857	0.142857	0.142857	0	0.142857	1_26_30_non-receptor tyrosine kinase	Protein kinases	Signaling	Cytosol	['Class1', 'Class2', 'Class7', 'Class8', 'Class9', 'Class10', 'Class12']
PTN	6	0.166667	0.166667	0	0	0	0	0.166667	0.166667	0	0	0.166667	0.166667	3_2_30_Mitogens and growth factors	Signaling - Cell fates	Signaling	EXTRACELLULAR	['Class1', 'Class2', 'Class7', 'Class8', 'Class11', 'Class12']
PTPN1	10	0.1	0.1	0	0.1	0	0.1	0.1	0.1	0.1	0.1	0.1	0.1	1_26_24_protein tyrosine phosphatase	Protein phosphatases	Signaling	Endoplasmic reticulum	['Class1', 'Class2', 'Class4', 'Class6', 'Class7', 'Class8', 'Class9', 'Class10', 'Class11', 'Class12']
PTPN11	10	0.1	0.1	0	0.1	0	0.1	0.1	0.1	0.1	0.1	0.1	0.1	1_26_24_protein tyrosine phosphatase	Protein phosphatases	Signaling	Cytosol	['Class1', 'Class2', 'Class4', 'Class6', 'Class7', 'Class8', 'Class9', 'Class10', 'Class11', 'Class12']
PTPN2	4	0.25	0.25	0	0	0	0	0.25	0	0	0	0	0.25	1_26_24_protein tyrosine phosphatase	Protein phosphatases	Signaling	Nucleus	['Class1', 'Class2', 'Class7', 'Class12']
PTPN22	10	0.1	0.1	0	0.1	0	0.1	0.1	0.1	0.1	0.1	0.1	0.1	1_26_24_protein tyrosine phosphatase	Protein phosphatases	Signaling	Nucleus	['Class1', 'Class2', 'Class4', 'Class6', 'Class7', 'Class8', 'Class9', 'Class10', 'Class11', 'Class12']
PTPN6	10	0.1	0.1	0	0.1	0	0.1	0.1	0.1	0.1	0.1	0.1	0.1	1_26_24_protein tyrosine phosphatase	Protein phosphatases	Signaling	Nucleus	['Class1', 'Class2', 'Class4', 'Class6', 'Class7', 'Class8', 'Class9', 'Class10', 'Class11', 'Class12']
PTPRA	7	0.142857	0.142857	0	0	0	0	0.142857	0.142857	0	0.142857	0.142857	0.142857	1_26_24_protein tyrosine phosphatase	Protein phosphatases	Signaling	Cell membrane	['Class1', 'Class2', 'Class7', 'Class8', 'Class10', 'Class11', 'Class12']
PTPRB	9	0.111111	0.111111	0	0	0	0.111111	0.111111	0.111111	0.111111	0.111111	0.111111	0.111111	1_26_24_protein tyrosine phosphatase	Protein phosphatases	Signaling	Cell membrane	['Class1', 'Class2', 'Class6', 'Class7', 'Class8', 'Class9', 'Class10', 'Class11', 'Class12']
PTPRC	10	0.1	0.1	0	0.1	0	0.1	0.1	0.1	0.1	0.1	0.1	0.1	1_26_24_protein tyrosine phosphatase	Protein phosphatases	Signaling	Cell membrane	['Class1', 'Class2', 'Class4', 'Class6', 'Class7', 'Class8', 'Class9', 'Class10', 'Class11', 'Class12']
PTPRD	6	0.166667	0.166667	0	0	0	0	0.166667	0.166667	0	0	0.166667	0.166667	1_26_24_protein tyrosine phosphatase	Protein phosphatases	Signaling	Cell membrane	['Class1', 'Class2', 'Class7', 'Class8', 'Class11', 'Class12']
PTPRE	8	0.125	0.125	0	0.125	0	0	0.125	0.125	0	0.125	0.125	0.125	1_26_24_protein tyrosine phosphatase	Protein phosphatases	Signaling	Intermediate filaments (Keratin, filaments)	['Class1', 'Class2', 'Class4', 'Class7', 'Class8', 'Class10', 'Class11', 'Class12']
PTPRF	7	0.142857	0.142857	0	0	0	0	0.142857	0.142857	0	0.142857	0.142857	0.142857	1_26_24_protein tyrosine phosphatase	Protein phosphatases	Signaling	Cell membrane	['Class1', 'Class2', 'Class7', 'Class8', 'Class10', 'Class11', 'Class12']
PTPRG	6	0.166667	0.166667	0	0	0	0	0.166667	0.166667	0	0	0.166667	0.166667	1_26_24_protein tyrosine phosphatase	Protein phosphatases	Signaling	Cell membrane	['Class1', 'Class2', 'Class7', 'Class8', 'Class11', 'Class12']
PTPRJ	9	0.111111	0.111111	0	0.111111	0	0.111111	0.111111	0.111111	0.111111	0	0.111111	0.111111	1_26_24_protein tyrosine phosphatase	Protein phosphatases	Signaling	Cell membrane	['Class1', 'Class2', 'Class4', 'Class6', 'Class7', 'Class8', 'Class9', 'Class11', 'Class12']
PTPRK	5	0.2	0.2	0	0	0	0	0.2	0.2	0	0	0	0.2	1_26_24_protein tyrosine phosphatase	Protein phosphatases	Signaling	Cell membrane	['Class1', 'Class2', 'Class7', 'Class8', 'Class12']
PTPRT	9	0.111111	0.111111	0	0	0	0.111111	0.111111	0.111111	0.111111	0.111111	0.111111	0.111111	1_26_24_protein tyrosine phosphatase	Protein phosphatases	Signaling	Cell membrane	['Class1', 'Class2', 'Class6', 'Class7', 'Class8', 'Class9', 'Class10', 'Class11', 'Class12']
PTPRZ1	7	0.142857	0.142857	0	0	0	0	0.142857	0.142857	0	0.142857	0.142857	0.142857	1_26_24_protein tyrosine phosphatase	Protein phosphatases	Signaling	Cell membrane	['Class1', 'Class2', 'Class7', 'Class8', 'Class10', 'Class11', 'Class12']
PWP1	6	0.166667	0.166667	0	0	0	0	0.166667	0.166667	0	0	0.166667	0.166667	1_3_Chromatin organization	Chromatin organization	Chromatin organization & DNA repair	Chromatin	['Class1', 'Class2', 'Class7', 'Class8', 'Class11', 'Class12']
PWP2	6	0.166667	0.166667	0	0	0	0	0.166667	0.166667	0	0	0.166667	0.166667	1_6_2_Metabolism of rRNA	Metabolism of rRNA	Metabolism	Nucleus	['Class1', 'Class2', 'Class7', 'Class8', 'Class11', 'Class12']
PXK	6	0.166667	0.166667	0	0	0	0	0.166667	0.166667	0	0	0.166667	0.166667	1_26_28_serine/threonine kinase	Protein kinases	Signaling	Cytosol	['Class1', 'Class2', 'Class7', 'Class8', 'Class11', 'Class12']
PXN	9	0.111111	0.111111	0	0	0	0.111111	0.111111	0.111111	0.111111	0.111111	0.111111	0.111111	1_15_1_Actin	Cytoskeleton	Cytoskeleton	Cell-ECM-junctions	['Class1', 'Class2', 'Class6', 'Class7', 'Class8', 'Class9', 'Class10', 'Class11', 'Class12']
QPRT	1	0	1	0	0	0	0	0	0	0	0	0	0	1_18_Metabolism of vitamins and cofactors	Metabolism of vitamins and cofactors	Metabolism	Cytosol	['Class2']
RAB11A	7	0.142857	0.142857	0	0	0	0.142857	0.142857	0.142857	0	0	0.142857	0.142857	1_26_7_Rab	Rab GTPase and regulators	Signaling	Vesicles	['Class1', 'Class2', 'Class6', 'Class7', 'Class8', 'Class11', 'Class12']
RAB14	4	0.25	0.25	0	0	0	0	0.25	0	0	0	0	0.25	1_26_7_Rab	Rab GTPase and regulators	Signaling	Vesicles	['Class1', 'Class2', 'Class7', 'Class12']
RAB23	4	0.25	0.25	0	0	0	0	0.25	0	0	0	0	0.25	1_26_7_Rab	Rab GTPase and regulators	Signaling	Cilia	['Class1', 'Class2', 'Class7', 'Class12']
RAB4A	6	0.166667	0.166667	0	0	0	0	0.166667	0.166667	0	0	0.166667	0.166667	1_26_7_Rab	Rab GTPase and regulators	Signaling	Vesicles	['Class1', 'Class2', 'Class7', 'Class8', 'Class11', 'Class12']
RAB5A	1	0	0	0	0	0	1	0	0	0	0	0	0	1_26_7_Rab	Rab GTPase and regulators	Signaling	Vesicles	['Class6']
RAB5B	1	0	0	0	0	0	1	0	0	0	0	0	0	1_26_7_Rab	Rab GTPase and regulators	Signaling	Vesicles	['Class6']
RAB5C	4	0.25	0	0	0	0	0.25	0.25	0	0	0	0	0.25	1_26_7_Rab	Rab GTPase and regulators	Signaling	Vesicles	['Class1', 'Class6', 'Class7', 'Class12']
RAB7A	7	0.142857	0.142857	0	0	0	0.142857	0.142857	0.142857	0	0	0.142857	0.142857	1_26_7_Rab	Rab GTPase and regulators	Signaling	Vesicles	['Class1', 'Class2', 'Class6', 'Class7', 'Class8', 'Class11', 'Class12']
RABEP2	3	0.333333	0	0	0	0	0	0	0.333333	0	0	0	0.333333	1_30_1_Endocytosis	Vesicle transport	Other	Vesicles	['Class1', 'Class8', 'Class12']
RAC1	10	0.1	0.1	0	0.1	0	0.1	0.1	0.1	0.1	0.1	0.1	0.1	1_26_4_Rho	Rho GTPase and regulators	Signaling	Cytosol	['Class1', 'Class2', 'Class4', 'Class6', 'Class7', 'Class8', 'Class9', 'Class10', 'Class11', 'Class12']
RAC2	8	0.125	0.125	0	0	0	0	0.125	0.125	0.125	0.125	0.125	0.125	1_26_4_Rho	Rho GTPase and regulators	Signaling	Cytosol	['Class1', 'Class2', 'Class7', 'Class8', 'Class9', 'Class10', 'Class11', 'Class12']
RAC3	2	0	0.5	0	0	0	0	0.5	0	0	0	0	0	1_26_4_Rho	Rho GTPase and regulators	Signaling	Cytosol	['Class2', 'Class7']
RACK1	10	0.1	0.1	0	0.1	0	0.1	0.1	0.1	0.1	0.1	0.1	0.1	3_9_Development	Developmental	Developmental	Cytosol	['Class1', 'Class2', 'Class4', 'Class6', 'Class7', 'Class8', 'Class9', 'Class10', 'Class11', 'Class12']
RAD51	10	0.1	0.1	0	0.1	0	0.1	0.1	0.1	0.1	0.1	0.1	0.1	1_4_DNA Repair	DNA Repair	Chromatin organization & DNA repair	Nucleus	['Class1', 'Class2', 'Class4', 'Class6', 'Class7', 'Class8', 'Class9', 'Class10', 'Class11', 'Class12']
RAD9A	10	0.1	0.1	0	0.1	0	0.1	0.1	0.1	0.1	0.1	0.1	0.1	1_4_DNA Repair	DNA Repair	Chromatin organization & DNA repair	Nucleus	['Class1', 'Class2', 'Class4', 'Class6', 'Class7', 'Class8', 'Class9', 'Class10', 'Class11', 'Class12']
RADX	1	0	0	0	0	0	0	0	0	1	0	0	0	UNKNOWN_Intermediate filaments	Cytoskeleton	Cytoskeleton	Intermediate filaments (Keratin, filaments)	['Class9']
RAE1	6	0.166667	0.166667	0	0	0	0	0.166667	0.166667	0	0	0.166667	0.166667	4_1_2_Cell Cycle	Signaling - Cell fates	Signaling	Microtubules	['Class1', 'Class2', 'Class7', 'Class8', 'Class11', 'Class12']
RAF1	10	0.1	0.1	0	0.1	0	0.1	0.1	0.1	0.1	0.1	0.1	0.1	1_26_16_mitogen-activated protein kinase kinase kinase	Protein kinases	Signaling	Cytosol	['Class1', 'Class2', 'Class4', 'Class6', 'Class7', 'Class8', 'Class9', 'Class10', 'Class11', 'Class12']
RALA	1	0	0	1	0	0	0	0	0	0	0	0	0	1_26_1_Ras	Ras GTPases and regulators	Signaling	Cell membrane	['Class3']
RALB	1	0	0	1	0	0	0	0	0	0	0	0	0	1_26_1_Ras	Ras GTPases and regulators	Signaling	Cell membrane	['Class3']
RALBP1	9	0.111111	0.111111	0.111111	0	0	0	0.111111	0.111111	0.111111	0.111111	0.111111	0.111111	1_26_6_Rho_GAP	Rho GTPase and regulators	Signaling	Cytosol	['Class1', 'Class2', 'Class3', 'Class7', 'Class8', 'Class9', 'Class10', 'Class11', 'Class12']
RAN	7	0.142857	0.142857	0	0.142857	0	0	0.142857	0.142857	0	0	0.142857	0.142857	1_28_Nucleus_nuclear_pore_complexes	Nucleus	Organelles	Nucleus	['Class1', 'Class2', 'Class4', 'Class7', 'Class8', 'Class11', 'Class12']
RANBP3	6	0.166667	0.166667	0	0	0	0	0.166667	0.166667	0	0	0.166667	0.166667	1_28_Nucleus_nuclear_pore_complexes	Nucleus	Organelles	Nucleus	['Class1', 'Class2', 'Class7', 'Class8', 'Class11', 'Class12']
RANBP9	9	0.111111	0.111111	0	0.111111	0	0	0.111111	0.111111	0.111111	0.111111	0.111111	0.111111	1_28_Nucleus_nuclear_pore_complexes	Nucleus	Organelles	Nucleus	['Class1', 'Class2', 'Class4', 'Class7', 'Class8', 'Class9', 'Class10', 'Class11', 'Class12']
RAP1A	9	0.111111	0.111111	0	0.111111	0	0.111111	0.111111	0.111111	0.111111	0	0.111111	0.111111	1_26_1_Ras	Ras GTPases and regulators	Signaling	Cell membrane	['Class1', 'Class2', 'Class4', 'Class6', 'Class7', 'Class8', 'Class9', 'Class11', 'Class12']
RAP1B	9	0.111111	0.111111	0	0	0	0.111111	0.111111	0.111111	0.111111	0.111111	0.111111	0.111111	1_26_1_Ras	Ras GTPases and regulators	Signaling	Cell membrane	['Class1', 'Class2', 'Class6', 'Class7', 'Class8', 'Class9', 'Class10', 'Class11', 'Class12']
RAP1GAP	6	0.166667	0.166667	0	0	0	0	0.166667	0.166667	0	0	0.166667	0.166667	1_26_3_Ras_GAP	Ras GTPases and regulators	Signaling	Cytosol	['Class1', 'Class2', 'Class7', 'Class8', 'Class11', 'Class12']
RAP1GDS1	6	0.166667	0.166667	0	0	0	0	0.166667	0.166667	0	0	0.166667	0.166667	1_26_2_Ras_GEF	Ras GTPases and regulators	Signaling	Cytosol	['Class1', 'Class2', 'Class7', 'Class8', 'Class11', 'Class12']
RAP2A	8	0.125	0.125	0	0	0	0.125	0.125	0.125	0.125	0	0.125	0.125	1_26_1_Ras	Ras GTPases and regulators	Signaling	Cell membrane	['Class1', 'Class2', 'Class6', 'Class7', 'Class8', 'Class9', 'Class11', 'Class12']
RARA	8	0.125	0.125	0	0	0	0.125	0.125	0.125	0.125	0	0.125	0.125	1_34_Nuclear receptors	Nuclear receptors	Other	Nucleus	['Class1', 'Class2', 'Class6', 'Class7', 'Class8', 'Class9', 'Class11', 'Class12']
RARB	9	0.111111	0.111111	0	0	0	0.111111	0.111111	0.111111	0.111111	0.111111	0.111111	0.111111	1_34_Nuclear receptors	Nuclear receptors	Other	Nucleus	['Class1', 'Class2', 'Class6', 'Class7', 'Class8', 'Class9', 'Class10', 'Class11', 'Class12']
RARG	7	0.142857	0.142857	0	0	0	0	0.142857	0.142857	0.142857	0	0.142857	0.142857	1_34_Nuclear receptors	Nuclear receptors	Other	Nucleus	['Class1', 'Class2', 'Class7', 'Class8', 'Class9', 'Class11', 'Class12']
RARRES1	1	0	0	0	0	0	0	0	0	1	0	0	0	UNKNOWN_EXTRACELLULAR	Unknown	Unknown	EXTRACELLULAR	['Class9']
RASA1	10	0.1	0.1	0	0.1	0	0.1	0.1	0.1	0.1	0.1	0.1	0.1	1_26_3_Ras_GAP	Ras GTPases and regulators	Signaling	Cytosol	['Class1', 'Class2', 'Class4', 'Class6', 'Class7', 'Class8', 'Class9', 'Class10', 'Class11', 'Class12']
RASIP1	4	0.25	0.25	0	0	0	0	0.25	0	0	0	0	0.25	3_4_Cell_cell_junctions_adhesion	Cell_cell_junctions_adhesion	Cell junction & adhesion	Cell-cell-junctions	['Class1', 'Class2', 'Class7', 'Class12']
RASSF1	9	0.111111	0.111111	0	0	0	0.111111	0.111111	0.111111	0.111111	0.111111	0.111111	0.111111	4_2_Programmed Cell Death	Cell death	Signaling	Cytosol	['Class1', 'Class2', 'Class6', 'Class7', 'Class8', 'Class9', 'Class10', 'Class11', 'Class12']
RASSF5	7	0.142857	0.142857	0	0.142857	0	0	0.142857	0.142857	0.142857	0	0	0.142857	4_2_Programmed Cell Death	Cell death	Signaling	Cytosol	['Class1', 'Class2', 'Class4', 'Class7', 'Class8', 'Class9', 'Class12']
RB1	10	0.1	0.1	0	0.1	0	0.1	0.1	0.1	0.1	0.1	0.1	0.1	4_1_2_Cell Cycle	Signaling - Cell fates	Signaling	Nucleus	['Class1', 'Class2', 'Class4', 'Class6', 'Class7', 'Class8', 'Class9', 'Class10', 'Class11', 'Class12']
RBBP4	6	0.166667	0.166667	0	0	0	0	0.166667	0.166667	0	0	0.166667	0.166667	1_3_Chromatin organization	Chromatin organization	Chromatin organization & DNA repair	Chromatin	['Class1', 'Class2', 'Class7', 'Class8', 'Class11', 'Class12']
RBBP5	2	0.5	0	0	0	0	0	0	0	0	0	0	0.5	1_3_Chromatin organization	Chromatin organization	Chromatin organization & DNA repair	Chromatin	['Class1', 'Class12']
RBBP7	3	0.333333	0	0	0	0	0	0.333333	0	0	0	0	0.333333	1_3_Chromatin organization	Chromatin organization	Chromatin organization & DNA repair	Chromatin	['Class1', 'Class7', 'Class12']
RBM33	1	0	0	0	0	0	0	0	0	0	1	0	0	1_6_3_Metabolism of mRNA	Metabolism of mRNA & Translation	Protein translation, folding, modification & degradation	Nucleus	['Class10']
RBM47	1	0	1	0	0	0	0	0	0	0	0	0	0	1_6_3_Metabolism of mRNA	Metabolism of mRNA & Translation	Protein translation, folding, modification & degradation	Nucleus	['Class2']
RBPJ	8	0.125	0.125	0	0	0	0.125	0.125	0.125	0.125	0.125	0	0.125	1_5_2_Transcription factors	Transcription & transcription factors	Transcription	Nucleus	['Class1', 'Class2', 'Class6', 'Class7', 'Class8', 'Class9', 'Class10', 'Class12']
RBX1	7	0.142857	0.142857	0	0	0	0	0.142857	0.142857	0.142857	0.142857	0	0.142857	1_8_6_Protein ubiquitination	Post-translational protein modification	Protein translation, folding, modification & degradation	Nucleus	['Class1', 'Class2', 'Class7', 'Class8', 'Class9', 'Class10', 'Class12']
RCVRN	3	0.333333	0.333333	0	0	0	0	0	0	0	0	0	0.333333	1_29_Phototransduction	Phototransduction & Retinoic cycle	Metabolism	Other	['Class1', 'Class2', 'Class12']
RET	10	0.1	0.1	0	0.1	0	0.1	0.1	0.1	0.1	0.1	0.1	0.1	3_2_27_Signaling by Ret	Signaling - Cell fates	Signaling	Cell membrane	['Class1', 'Class2', 'Class4', 'Class6', 'Class7', 'Class8', 'Class9', 'Class10', 'Class11', 'Class12']
REV1	5	0.2	0.2	0	0	0	0	0.2	0.2	0	0	0	0.2	1_4_DNA Repair	DNA Repair	Chromatin organization & DNA repair	Nucleus	['Class1', 'Class2', 'Class7', 'Class8', 'Class12']
RFC1	6	0.166667	0.166667	0	0	0	0	0.166667	0.166667	0	0	0.166667	0.166667	4_1_1_DNA Replication	DNA Replication	DNA Replication	Nucleus	['Class1', 'Class2', 'Class7', 'Class8', 'Class11', 'Class12']
RFC4	4	0.25	0	0	0	0	0	0.25	0.25	0	0	0	0.25	4_1_1_DNA Replication	DNA Replication	DNA Replication	Nucleus	['Class1', 'Class7', 'Class8', 'Class12']
RFWD3	6	0.166667	0.166667	0	0	0	0	0.166667	0.166667	0	0	0.166667	0.166667	1_4_DNA Repair	DNA Repair	Chromatin organization & DNA repair	Nucleus	['Class1', 'Class2', 'Class7', 'Class8', 'Class11', 'Class12']
RFX1	6	0.166667	0.166667	0	0	0	0	0.166667	0.166667	0	0	0.166667	0.166667	1_5_2_Transcription factors	Transcription & transcription factors	Transcription	Nucleus	['Class1', 'Class2', 'Class7', 'Class8', 'Class11', 'Class12']
RGS10	5	0.2	0.2	0	0	0	0	0.2	0.2	0	0	0	0.2	1_26_25_regulator of G protein signaling	Signaling - Other	Signaling	Cytosol	['Class1', 'Class2', 'Class7', 'Class8', 'Class12']
RGS14	3	0.333333	0	0	0	0	0	0	0.333333	0	0	0	0.333333	1_26_25_regulator of G protein signaling	Signaling - Other	Signaling	Cytosol	['Class1', 'Class8', 'Class12']
RGS19	6	0.166667	0.166667	0	0	0	0	0.166667	0.166667	0	0	0.166667	0.166667	1_26_25_regulator of G protein signaling	Signaling - Other	Signaling	Cytosol	['Class1', 'Class2', 'Class7', 'Class8', 'Class11', 'Class12']
RGS7	9	0.111111	0.111111	0	0	0	0.111111	0.111111	0.111111	0.111111	0.111111	0.111111	0.111111	1_26_25_regulator of G protein signaling	Signaling - Other	Signaling	Cytosol	['Class1', 'Class2', 'Class6', 'Class7', 'Class8', 'Class9', 'Class10', 'Class11', 'Class12']
RHEB	6	0.166667	0.166667	0	0	0	0	0.166667	0.166667	0	0	0.166667	0.166667	1_26_1_Ras	Ras GTPases and regulators	Signaling	Cytosol	['Class1', 'Class2', 'Class7', 'Class8', 'Class11', 'Class12']
RHO	7	0.142857	0.142857	0	0	0	0.142857	0.142857	0.142857	0	0	0.142857	0.142857	1_29_Phototransduction	Phototransduction & Retinoic cycle	Metabolism	Other	['Class1', 'Class2', 'Class6', 'Class7', 'Class8', 'Class11', 'Class12']
RHOA	9	0.111111	0.111111	0	0.111111	0	0.111111	0.111111	0.111111	0.111111	0.111111	0	0.111111	1_26_4_Rho	Rho GTPase and regulators	Signaling	Cytosol	['Class1', 'Class2', 'Class4', 'Class6', 'Class7', 'Class8', 'Class9', 'Class10', 'Class12']
RHOB	5	0.2	0	0	0	0	0.2	0.2	0.2	0	0	0	0.2	1_26_4_Rho	Rho GTPase and regulators	Signaling	Cytosol	['Class1', 'Class6', 'Class7', 'Class8', 'Class12']
RHOC	9	0.111111	0.111111	0	0	0	0.111111	0.111111	0.111111	0.111111	0.111111	0.111111	0.111111	1_26_4_Rho	Rho GTPase and regulators	Signaling	Cytosol	['Class1', 'Class2', 'Class6', 'Class7', 'Class8', 'Class9', 'Class10', 'Class11', 'Class12']
RHOD	6	0.166667	0.166667	0	0	0	0	0.166667	0.166667	0	0	0.166667	0.166667	1_26_4_Rho	Rho GTPase and regulators	Signaling	Vesicles	['Class1', 'Class2', 'Class7', 'Class8', 'Class11', 'Class12']
RHOQ	6	0.166667	0.166667	0	0	0	0	0.166667	0.166667	0	0	0.166667	0.166667	1_26_4_Rho	Rho GTPase and regulators	Signaling	Cytosol	['Class1', 'Class2', 'Class7', 'Class8', 'Class11', 'Class12']
RHOU	7	0.142857	0.142857	0	0	0	0.142857	0.142857	0.142857	0.142857	0	0	0.142857	1_26_4_Rho	Rho GTPase and regulators	Signaling	Cytosol	['Class1', 'Class2', 'Class6', 'Class7', 'Class8', 'Class9', 'Class12']
RIMS4	3	0.333333	0	0	0	0	0	0	0.333333	0	0	0	0.333333	3_3_Neuronal System_synapses_channels	Neuronal System_synapses_channels	Neuronal System_synapses_channels	Cell membrane	['Class1', 'Class8', 'Class12']
RIN1	7	0.142857	0.142857	0	0.142857	0	0	0.142857	0.142857	0	0	0.142857	0.142857	1_26_8_Rab_GEF	Rab GTPase and regulators	Signaling	Cytosol	['Class1', 'Class2', 'Class4', 'Class7', 'Class8', 'Class11', 'Class12']
RIPK1	9	0.111111	0.111111	0	0	0	0.111111	0.111111	0.111111	0.111111	0.111111	0.111111	0.111111	1_26_28_serine/threonine kinase	Protein kinases	Signaling	Cytosol	['Class1', 'Class2', 'Class6', 'Class7', 'Class8', 'Class9', 'Class10', 'Class11', 'Class12']
RIPK2	6	0.166667	0.166667	0	0	0	0	0.166667	0.166667	0	0	0.166667	0.166667	1_26_28_serine/threonine kinase	Protein kinases	Signaling	Cytosol	['Class1', 'Class2', 'Class7', 'Class8', 'Class11', 'Class12']
RIPK3	1	0	0	0	0	0	0	0	1	0	0	0	0	1_26_28_serine/threonine kinase	Protein kinases	Signaling	Cytosol	['Class8']
RIPK4	2	0.5	0	0	0	0	0	0	0	0	0	0	0.5	1_26_28_serine/threonine kinase	Protein kinases	Signaling	Cytosol	['Class1', 'Class12']
RNASEL	2	0.5	0	0	0	0	0	0	0	0	0	0	0.5	1_2_Metabolism of nucleotides	Metabolism of nucleotides & phosphates	Metabolism	Cytosol	['Class1', 'Class12']
RND1	5	0.2	0.2	0	0	0	0	0.2	0.2	0	0	0	0.2	1_26_4_Rho	Rho GTPase and regulators	Signaling	Cytosol	['Class1', 'Class2', 'Class7', 'Class8', 'Class12']
RNF111	5	0.2	0.2	0	0	0	0	0.2	0.2	0	0	0	0.2	1_8_6_Protein ubiquitination	Post-translational protein modification	Protein translation, folding, modification & degradation	Nucleus	['Class1', 'Class2', 'Class7', 'Class8', 'Class12']
ROCK1	8	0.125	0.125	0	0	0	0.125	0.125	0.125	0.125	0	0.125	0.125	1_15_1_Actin	Cytoskeleton	Cytoskeleton	Microfilaments (Actin)	['Class1', 'Class2', 'Class6', 'Class7', 'Class8', 'Class9', 'Class11', 'Class12']
ROCK2	4	0.25	0	0	0	0	0	0.25	0.25	0	0	0	0.25	1_15_1_Actin	Cytoskeleton	Cytoskeleton	Microfilaments (Actin)	['Class1', 'Class7', 'Class8', 'Class12']
ROR1	6	0.166667	0.166667	0	0	0	0	0.166667	0.166667	0	0	0.166667	0.166667	3_2_11_Signaling by Wnt	Signaling - Cell fates	Signaling	Cell membrane	['Class1', 'Class2', 'Class7', 'Class8', 'Class11', 'Class12']
ROR2	6	0.166667	0.166667	0	0	0	0	0.166667	0.166667	0	0	0.166667	0.166667	3_2_11_Signaling by Wnt	Signaling - Cell fates	Signaling	Cell membrane	['Class1', 'Class2', 'Class7', 'Class8', 'Class11', 'Class12']
ROS1	8	0.125	0.125	0	0.125	0	0.125	0.125	0.125	0	0	0.125	0.125	1_26_37_receptor tyrosine kinase	Protein kinases	Signaling	Cell membrane	['Class1', 'Class2', 'Class4', 'Class6', 'Class7', 'Class8', 'Class11', 'Class12']
RPL29	3	0.333333	0	0	0	0	0	0	0.333333	0	0	0	0.333333	1_8_1_Translation	Metabolism of mRNA & Translation	Protein translation, folding, modification & degradation	Ribosomes	['Class1', 'Class8', 'Class12']
RPL35A	1	0	0	0	0	0	1	0	0	0	0	0	0	1_8_1_Translation	Metabolism of mRNA & Translation	Protein translation, folding, modification & degradation	Ribosomes	['Class6']
RPS6	6	0.166667	0.166667	0	0	0	0	0.166667	0.166667	0	0	0.166667	0.166667	1_8_1_Translation	Metabolism of mRNA & Translation	Protein translation, folding, modification & degradation	Ribosomes	['Class1', 'Class2', 'Class7', 'Class8', 'Class11', 'Class12']
RPS6KA1	10	0.1	0.1	0	0.1	0	0.1	0.1	0.1	0.1	0.1	0.1	0.1	1_8_1_Translation	Metabolism of mRNA & Translation	Protein translation, folding, modification & degradation	Ribosomes	['Class1', 'Class2', 'Class4', 'Class6', 'Class7', 'Class8', 'Class9', 'Class10', 'Class11', 'Class12']
RPS6KA2	9	0.111111	0.111111	0	0	0	0.111111	0.111111	0.111111	0.111111	0.111111	0.111111	0.111111	1_8_1_Translation	Metabolism of mRNA & Translation	Protein translation, folding, modification & degradation	Ribosomes	['Class1', 'Class2', 'Class6', 'Class7', 'Class8', 'Class9', 'Class10', 'Class11', 'Class12']
RPS6KA3	7	0.142857	0.142857	0	0	0	0	0.142857	0.142857	0.142857	0	0.142857	0.142857	1_8_1_Translation	Metabolism of mRNA & Translation	Protein translation, folding, modification & degradation	Ribosomes	['Class1', 'Class2', 'Class7', 'Class8', 'Class9', 'Class11', 'Class12']
RPS6KA4	8	0.125	0.125	0	0	0	0	0.125	0.125	0.125	0.125	0.125	0.125	1_8_1_Translation	Metabolism of mRNA & Translation	Protein translation, folding, modification & degradation	Ribosomes	['Class1', 'Class2', 'Class7', 'Class8', 'Class9', 'Class10', 'Class11', 'Class12']
RPS6KA5	9	0.111111	0.111111	0	0	0	0.111111	0.111111	0.111111	0.111111	0.111111	0.111111	0.111111	1_8_1_Translation	Metabolism of mRNA & Translation	Protein translation, folding, modification & degradation	Ribosomes	['Class1', 'Class2', 'Class6', 'Class7', 'Class8', 'Class9', 'Class10', 'Class11', 'Class12']
RPS6KA6	5	0.2	0.2	0	0	0	0	0.2	0.2	0	0	0	0.2	1_8_1_Translation	Metabolism of mRNA & Translation	Protein translation, folding, modification & degradation	Ribosomes	['Class1', 'Class2', 'Class7', 'Class8', 'Class12']
RPS6KB1	9	0.111111	0.111111	0	0	0	0.111111	0.111111	0.111111	0.111111	0.111111	0.111111	0.111111	1_8_1_Translation	Metabolism of mRNA & Translation	Protein translation, folding, modification & degradation	Ribosomes	['Class1', 'Class2', 'Class6', 'Class7', 'Class8', 'Class9', 'Class10', 'Class11', 'Class12']
RPS6KB2	5	0.2	0.2	0	0	0	0	0.2	0.2	0	0	0	0.2	1_8_1_Translation	Metabolism of mRNA & Translation	Protein translation, folding, modification & degradation	Ribosomes	['Class1', 'Class2', 'Class7', 'Class8', 'Class12']
RPS6KC1	6	0.166667	0.166667	0	0	0	0	0.166667	0.166667	0	0	0.166667	0.166667	1_8_1_Translation	Metabolism of mRNA & Translation	Protein translation, folding, modification & degradation	Ribosomes	['Class1', 'Class2', 'Class7', 'Class8', 'Class11', 'Class12']
RPS6KL1	6	0.166667	0.166667	0	0	0	0	0.166667	0.166667	0	0	0.166667	0.166667	1_8_1_Translation	Metabolism of mRNA & Translation	Protein translation, folding, modification & degradation	Ribosomes	['Class1', 'Class2', 'Class7', 'Class8', 'Class11', 'Class12']
RPTOR	9	0.111111	0.111111	0	0	0	0.111111	0.111111	0.111111	0.111111	0.111111	0.111111	0.111111	3_2_23_Signaling by TOR	Signaling - Cell fates	Signaling	Cytosol	['Class1', 'Class2', 'Class6', 'Class7', 'Class8', 'Class9', 'Class10', 'Class11', 'Class12']
RRAD	7	0.142857	0.142857	0	0	0	0.142857	0.142857	0.142857	0	0	0.142857	0.142857	1_26_1_Ras	Ras GTPases and regulators	Signaling	Cell membrane	['Class1', 'Class2', 'Class6', 'Class7', 'Class8', 'Class11', 'Class12']
RRAS	10	0.1	0.1	0	0.1	0	0.1	0.1	0.1	0.1	0.1	0.1	0.1	1_26_1_Ras	Ras GTPases and regulators	Signaling	Cell membrane	['Class1', 'Class2', 'Class4', 'Class6', 'Class7', 'Class8', 'Class9', 'Class10', 'Class11', 'Class12']
RRAS2	10	0.1	0.1	0	0.1	0	0.1	0.1	0.1	0.1	0.1	0.1	0.1	1_26_1_Ras	Ras GTPases and regulators	Signaling	Cell membrane	['Class1', 'Class2', 'Class4', 'Class6', 'Class7', 'Class8', 'Class9', 'Class10', 'Class11', 'Class12']
RRP9	3	0.333333	0	0	0	0	0	0	0.333333	0	0	0	0.333333	1_6_2_Metabolism of rRNA	Metabolism of rRNA	Metabolism	Nucleus	['Class1', 'Class8', 'Class12']
RSKR	5	0.2	0.2	0	0	0	0	0.2	0.2	0	0	0	0.2	1_26_28_serine/threonine kinase	Protein kinases	Signaling	UNKNOWN	['Class1', 'Class2', 'Class7', 'Class8', 'Class12']
RSU1	6	0.166667	0.166667	0	0	0	0	0.166667	0.166667	0	0	0.166667	0.166667	3_4_Cell_cell_junctions_adhesion	Cell_cell_junctions_adhesion	Cell junction & adhesion	Cell-cell-junctions	['Class1', 'Class2', 'Class7', 'Class8', 'Class11', 'Class12']
RUNX2	3	0.333333	0	0	0	0	0	0	0.333333	0	0	0	0.333333	1_5_2_Transcription factors	Transcription & transcription factors	Transcription	Nucleus	['Class1', 'Class8', 'Class12']
RXRA	7	0.142857	0.142857	0	0	0	0	0.142857	0.142857	0	0.142857	0.142857	0.142857	3_2_8_Signaling by Retinoic Acid	Signaling - Cell fates	Signaling	Nucleus	['Class1', 'Class2', 'Class7', 'Class8', 'Class10', 'Class11', 'Class12']
RXRB	7	0.142857	0.142857	0	0	0	0	0.142857	0.142857	0	0.142857	0.142857	0.142857	3_2_8_Signaling by Retinoic Acid	Signaling - Cell fates	Signaling	Nucleus	['Class1', 'Class2', 'Class7', 'Class8', 'Class10', 'Class11', 'Class12']
RXRG	8	0.125	0.125	0	0	0	0.125	0.125	0.125	0.125	0.125	0	0.125	3_2_8_Signaling by Retinoic Acid	Signaling - Cell fates	Signaling	Nucleus	['Class1', 'Class2', 'Class6', 'Class7', 'Class8', 'Class9', 'Class10', 'Class12']
RYBP	10	0.1	0.1	0	0.1	0	0.1	0.1	0.1	0.1	0.1	0.1	0.1	1_3_Chromatin organization	Chromatin organization	Chromatin organization & DNA repair	Chromatin	['Class1', 'Class2', 'Class4', 'Class6', 'Class7', 'Class8', 'Class9', 'Class10', 'Class11', 'Class12']
RYK	9	0.111111	0.111111	0	0	0	0.111111	0.111111	0.111111	0.111111	0.111111	0.111111	0.111111	3_2_11_Signaling by Wnt	Signaling - Cell fates	Signaling	Cell membrane	['Class1', 'Class2', 'Class6', 'Class7', 'Class8', 'Class9', 'Class10', 'Class11', 'Class12']
S100A2	1	0	0	0	0	0	0	0	0	1	0	0	0	1_26_43_calcium binding protein	Signaling - Other	Signaling	Cytosol	['Class9']
S100Z	1	0	0	0	0	0	0	0	1	0	0	0	0	1_26_43_calcium binding protein	Signaling - Other	Signaling	Cytosol	['Class8']
S1PR1	7	0.142857	0.142857	0	0	0	0	0.142857	0.142857	0.142857	0	0.142857	0.142857	3_6_38_Lysophospholipid (LPA) receptors	Inflammation	Immune system & Inflammation	Cell membrane	['Class1', 'Class2', 'Class7', 'Class8', 'Class9', 'Class11', 'Class12']
SAG	6	0.166667	0.166667	0	0	0	0	0.166667	0.166667	0	0	0.166667	0.166667	1_29_Phototransduction	Phototransduction & Retinoic cycle	Metabolism	Other	['Class1', 'Class2', 'Class7', 'Class8', 'Class11', 'Class12']
SAMD10	3	0.333333	0	0	0	0	0	0	0.333333	0	0	0	0.333333	1_26_52_sterile alpha motif domain containing	Signaling - Other	Signaling	Nucleus	['Class1', 'Class8', 'Class12']
SAP18	5	0.2	0.2	0	0	0	0	0.2	0.2	0	0	0	0.2	1_5_1_Transcription	Transcription & transcription factors	Transcription	Nucleus	['Class1', 'Class2', 'Class7', 'Class8', 'Class12']
SAV1	6	0.166667	0.166667	0	0	0	0	0.166667	0.166667	0	0	0.166667	0.166667	4_7_Signaling by Hippo_proliferation and apoptosis	Cell death	Signaling	Cytosol	['Class1', 'Class2', 'Class7', 'Class8', 'Class11', 'Class12']
SBK1	6	0.166667	0.166667	0	0	0	0	0.166667	0.166667	0	0	0.166667	0.166667	1_26_28_serine/threonine kinase	Protein kinases	Signaling	Cytosol	['Class1', 'Class2', 'Class7', 'Class8', 'Class11', 'Class12']
SBK2	3	0.333333	0	0	0	0	0	0.333333	0	0	0	0	0.333333	1_26_28_serine/threonine kinase	Protein kinases	Signaling	Cytosol	['Class1', 'Class7', 'Class12']
SBK3	6	0.166667	0.166667	0	0	0	0	0.166667	0.166667	0	0	0.166667	0.166667	1_26_28_serine/threonine kinase	Protein kinases	Signaling	Cytosol	['Class1', 'Class2', 'Class7', 'Class8', 'Class11', 'Class12']
SCAP	6	0.166667	0.166667	0	0	0	0	0.166667	0.166667	0	0	0.166667	0.166667	1_1_8_Metabolism of steroids/cholesterol	Lipid & FA metabolism	Metabolism	Golgi apparatus	['Class1', 'Class2', 'Class7', 'Class8', 'Class11', 'Class12']
SCGB1D1	1	0	0	0	0	0	1	0	0	0	0	0	0	UNKNOWN_EXTRACELLULAR	Unknown	Unknown	EXTRACELLULAR	['Class6']
SCGB2A1	1	0	0	0	0	0	1	0	0	0	0	0	0	UNKNOWN_EXTRACELLULAR	Unknown	Unknown	EXTRACELLULAR	['Class6']
SCRIB	6	0.166667	0.166667	0	0	0	0	0.166667	0.166667	0	0	0.166667	0.166667	1_26_29_adaptors/scaffolds	Adapters/scaffolds	Signaling	Cell membrane	['Class1', 'Class2', 'Class7', 'Class8', 'Class11', 'Class12']
SCTR	6	0.166667	0.166667	0	0	0	0	0.166667	0.166667	0	0	0.166667	0.166667	3_6_30_Glucagon receptor family	GPCR signaling	Signaling	Cell membrane	['Class1', 'Class2', 'Class7', 'Class8', 'Class11', 'Class12']
SCYL1	2	0.5	0	0	0	0	0	0	0	0	0	0	0.5	1_30_Vesicle_transport	Vesicle transport	Other	Golgi apparatus	['Class1', 'Class12']
SCYL2	6	0.166667	0.166667	0	0	0	0	0.166667	0.166667	0	0	0.166667	0.166667	1_30_1_Endocytosis	Vesicle transport	Other	Vesicles	['Class1', 'Class2', 'Class7', 'Class8', 'Class11', 'Class12']
SCYL3	5	0.2	0.2	0	0	0	0	0.2	0.2	0	0	0	0.2	3_4_Cell_cell_junctions_adhesion	Cell_cell_junctions_adhesion	Cell junction & adhesion	Cell-cell-junctions	['Class1', 'Class2', 'Class7', 'Class8', 'Class12']
SDCBP	6	0.166667	0.166667	0	0	0	0	0	0.166667	0.166667	0.166667	0	0.166667	3_3_Neuronal System_synapses_channels	Neuronal System_synapses_channels	Neuronal System_synapses_channels	Cytosol	['Class1', 'Class2', 'Class8', 'Class9', 'Class10', 'Class12']
SDF2	3	0.333333	0	0	0	0	0	0	0.333333	0	0	0	0.333333	1_17_Metabolism of carbohydrates	Carbohydrate metabolism	Metabolism	EXTRACELLULAR	['Class1', 'Class8', 'Class12']
SDF4	1	0	0	0	0	0	0	0	0	0	1	0	0	4_12_Exocytosis	Vesicle transport	Other	Golgi apparatus	['Class10']
SEC13	2	0.5	0	0	0	0	0	0	0	0	0	0	0.5	1_13_Golgi Apparatus	Endoplasmic Reticulum & Golgi	Organelles	Golgi apparatus	['Class1', 'Class12']
SEC23A	1	0	1	0	0	0	0	0	0	0	0	0	0	1_13_Golgi Apparatus	Endoplasmic Reticulum & Golgi	Organelles	Golgi apparatus	['Class2']
SEC31A	4	0.25	0	0	0	0	0	0.25	0.25	0	0	0	0.25	1_13_Golgi Apparatus	Endoplasmic Reticulum & Golgi	Organelles	Golgi apparatus	['Class1', 'Class7', 'Class8', 'Class12']
SEC31B	6	0.166667	0.166667	0	0	0	0	0.166667	0.166667	0	0	0.166667	0.166667	1_13_Golgi Apparatus	Endoplasmic Reticulum & Golgi	Organelles	Golgi apparatus	['Class1', 'Class2', 'Class7', 'Class8', 'Class11', 'Class12']
SEH1L	5	0.2	0.2	0	0	0	0	0.2	0.2	0	0	0	0.2	1_28_Nucleus_nuclear_pore_complexes	Nucleus	Organelles	Nucleus	['Class1', 'Class2', 'Class7', 'Class8', 'Class12']
SENP3	1	0	0	0	0	0	0	0	0	0	1	0	0	1_8_4_SUMOylation	Post-translational protein modification	Protein translation, folding, modification & degradation	Nucleus	['Class10']
SERPINA1	1	0	0	0	0	0	1	0	0	0	0	0	0	2_1_10_Serpins	ECM organisation	ECM organisation	EXTRACELLULAR	['Class6']
SERPINA3	1	0	0	0	0	0	1	0	0	0	0	0	0	2_1_10_Serpins	ECM organisation	ECM organisation	EXTRACELLULAR	['Class6']
SERPINB2	1	0	0	0	0	0	0	0	0	1	0	0	0	2_1_10_Serpins	ECM organisation	ECM organisation	EXTRACELLULAR	['Class9']
SETD2	6	0.166667	0.166667	0	0	0	0	0.166667	0.166667	0	0	0.166667	0.166667	1_3_Chromatin organization	Chromatin organization	Chromatin organization & DNA repair	Chromatin	['Class1', 'Class2', 'Class7', 'Class8', 'Class11', 'Class12']
SEZ6L2	3	0.333333	0	0	0	0	0	0	0.333333	0	0	0	0.333333	3_3_Neuronal System_synapses_channels	Neuronal System_synapses_channels	Neuronal System_synapses_channels	Endoplasmic reticulum	['Class1', 'Class8', 'Class12']
SF3B3	1	0	0	0	0	0	0	1	0	0	0	0	0	1_6_3_Metabolism of mRNA	Metabolism of mRNA & Translation	Protein translation, folding, modification & degradation	Nucleus	['Class7']
SFN	9	0.111111	0.111111	0	0	0	0.111111	0.111111	0.111111	0.111111	0.111111	0.111111	0.111111	1_26_29_adaptors/scaffolds	Adapters/scaffolds	Signaling	Cytosol	['Class1', 'Class2', 'Class6', 'Class7', 'Class8', 'Class9', 'Class10', 'Class11', 'Class12']
SFRP1	3	0.333333	0.333333	0	0	0	0	0	0	0	0	0	0.333333	3_2_11_Signaling by Wnt	Signaling - Cell fates	Signaling	EXTRACELLULAR	['Class1', 'Class2', 'Class12']
SFRP2	2	0.5	0	0	0	0	0	0	0	0	0	0	0.5	3_2_11_Signaling by Wnt	Signaling - Cell fates	Signaling	EXTRACELLULAR	['Class1', 'Class12']
SGK1	8	0.125	0.125	0	0.125	0	0	0.125	0.125	0.125	0	0.125	0.125	1_26_28_serine/threonine kinase	Protein kinases	Signaling	Cytosol	['Class1', 'Class2', 'Class4', 'Class7', 'Class8', 'Class9', 'Class11', 'Class12']
SGK2	6	0.166667	0.166667	0	0	0	0	0.166667	0.166667	0	0	0.166667	0.166667	1_26_28_serine/threonine kinase	Protein kinases	Signaling	Cytosol	['Class1', 'Class2', 'Class7', 'Class8', 'Class11', 'Class12']
SGK3	6	0.166667	0.166667	0	0	0	0	0.166667	0.166667	0	0	0.166667	0.166667	1_26_28_serine/threonine kinase	Protein kinases	Signaling	Vesicles	['Class1', 'Class2', 'Class7', 'Class8', 'Class11', 'Class12']
SH2B1	5	0.2	0.2	0	0.2	0	0	0.2	0	0	0	0	0.2	1_26_29_adapters/scaffolds	Adapters/scaffolds	Signaling	Cytosol	['Class1', 'Class2', 'Class4', 'Class7', 'Class12']
SH2B2	8	0.125	0.125	0	0.125	0	0	0.125	0.125	0	0.125	0.125	0.125	1_26_29_adapters/scaffolds	Adapters/scaffolds	Signaling	Cytosol	['Class1', 'Class2', 'Class4', 'Class7', 'Class8', 'Class10', 'Class11', 'Class12']
SH2B3	9	0.111111	0.111111	0	0.111111	0	0.111111	0.111111	0.111111	0	0.111111	0.111111	0.111111	1_26_29_adapters/scaffolds	Adapters/scaffolds	Signaling	Cytosol	['Class1', 'Class2', 'Class4', 'Class6', 'Class7', 'Class8', 'Class10', 'Class11', 'Class12']
SH2D1A	3	0.333333	0	0	0	0	0	0	0.333333	0	0	0	0.333333	1_26_27_SH3 domain containing	Signaling - Other	Signaling	Cytosol	['Class1', 'Class8', 'Class12']
SH2D1B	4	0.25	0.25	0	0	0	0	0.25	0	0	0	0	0.25	1_26_27_SH3 domain containing	Signaling - Other	Signaling	Cytosol	['Class1', 'Class2', 'Class7', 'Class12']
SH2D2A	7	0.142857	0.142857	0	0	0	0	0.142857	0.142857	0	0.142857	0.142857	0.142857	1_26_27_SH3 domain containing	Signaling - Other	Signaling	Cytosol	['Class1', 'Class2', 'Class7', 'Class8', 'Class10', 'Class11', 'Class12']
SH2D3A	3	0.333333	0	0	0	0	0	0.333333	0	0	0	0	0.333333	1_26_27_SH3 domain containing	Signaling - Other	Signaling	Cytosol	['Class1', 'Class7', 'Class12']
SH2D3C	6	0.166667	0.166667	0	0	0	0	0.166667	0.166667	0	0	0.166667	0.166667	1_26_27_SH3 domain containing	Signaling - Other	Signaling	Cytosol	['Class1', 'Class2', 'Class7', 'Class8', 'Class11', 'Class12']
SH2D4A	5	0.2	0.2	0	0	0	0	0.2	0.2	0	0	0	0.2	1_26_27_SH3 domain containing	Signaling - Other	Signaling	Cytosol	['Class1', 'Class2', 'Class7', 'Class8', 'Class12']
SH2D4B	6	0.166667	0.166667	0	0	0	0	0.166667	0.166667	0	0	0.166667	0.166667	1_26_27_SH3 domain containing	Signaling - Other	Signaling	Cytosol	['Class1', 'Class2', 'Class7', 'Class8', 'Class11', 'Class12']
SH2D6	5	0.2	0.2	0	0	0	0	0.2	0.2	0	0	0	0.2	1_26_27_SH3 domain containing	Signaling - Other	Signaling	Cytosol	['Class1', 'Class2', 'Class7', 'Class8', 'Class12']
SH2D7	6	0.166667	0.166667	0	0	0	0	0.166667	0.166667	0	0	0.166667	0.166667	1_26_27_SH3 domain containing	Signaling - Other	Signaling	Cytosol	['Class1', 'Class2', 'Class7', 'Class8', 'Class11', 'Class12']
SH3BP2	9	0.111111	0.111111	0	0.111111	0	0.111111	0.111111	0.111111	0	0.111111	0.111111	0.111111	1_26_27_SH3 domain containing	Signaling - Other	Signaling	Cytosol	['Class1', 'Class2', 'Class4', 'Class6', 'Class7', 'Class8', 'Class10', 'Class11', 'Class12']
SH3BP5	7	0.142857	0.142857	0	0	0	0	0.142857	0.142857	0.142857	0	0.142857	0.142857	1_26_27_SH3 domain containing	Signaling - Other	Signaling	Cytosol	['Class1', 'Class2', 'Class7', 'Class8', 'Class9', 'Class11', 'Class12']
SH3GL2	8	0.125	0.125	0	0	0	0.125	0.125	0.125	0.125	0	0.125	0.125	1_26_27_SH3 domain containing	Signaling - Other	Signaling	Cytosol	['Class1', 'Class2', 'Class6', 'Class7', 'Class8', 'Class9', 'Class11', 'Class12']
SH3GLB1	7	0.142857	0.142857	0	0	0	0.142857	0.142857	0.142857	0.142857	0	0	0.142857	1_26_27_SH3 domain containing	Signaling - Other	Signaling	Cytosol	['Class1', 'Class2', 'Class6', 'Class7', 'Class8', 'Class9', 'Class12']
SH3KBP1	9	0.111111	0.111111	0	0	0	0.111111	0.111111	0.111111	0.111111	0.111111	0.111111	0.111111	1_26_27_SH3 domain containing	Signaling - Other	Signaling	Cytosol	['Class1', 'Class2', 'Class6', 'Class7', 'Class8', 'Class9', 'Class10', 'Class11', 'Class12']
SH3RF1	6	0.166667	0.166667	0	0	0	0	0.166667	0.166667	0	0	0.166667	0.166667	1_26_27_SH3 domain containing	Signaling - Other	Signaling	Cytosol	['Class1', 'Class2', 'Class7', 'Class8', 'Class11', 'Class12']
SHANK2	6	0.166667	0.166667	0	0	0	0	0.166667	0.166667	0	0	0.166667	0.166667	1_26_27_SH3 domain containing	Signaling - Other	Signaling	Cytosol	['Class1', 'Class2', 'Class7', 'Class8', 'Class11', 'Class12']
SHB	10	0.1	0.1	0	0.1	0	0.1	0.1	0.1	0.1	0.1	0.1	0.1	1_26_29_adapters/scaffolds	Adapters/scaffolds	Signaling	Cytosol	['Class1', 'Class2', 'Class4', 'Class6', 'Class7', 'Class8', 'Class9', 'Class10', 'Class11', 'Class12']
SHC1	10	0.1	0.1	0	0.1	0	0.1	0.1	0.1	0.1	0.1	0.1	0.1	1_26_29_adapters/scaffolds	Adapters/scaffolds	Signaling	Cytosol	['Class1', 'Class2', 'Class4', 'Class6', 'Class7', 'Class8', 'Class9', 'Class10', 'Class11', 'Class12']
SHC2	6	0.166667	0.166667	0	0	0	0	0.166667	0.166667	0	0	0.166667	0.166667	1_26_29_adapters/scaffolds	Adapters/scaffolds	Signaling	Cytosol	['Class1', 'Class2', 'Class7', 'Class8', 'Class11', 'Class12']
SHC3	7	0.142857	0.142857	0	0	0	0	0.142857	0.142857	0.142857	0	0.142857	0.142857	1_26_29_adapters/scaffolds	Adapters/scaffolds	Signaling	Cytosol	['Class1', 'Class2', 'Class7', 'Class8', 'Class9', 'Class11', 'Class12']
SHC4	5	0.2	0.2	0	0	0	0	0.2	0.2	0	0	0	0.2	1_26_29_adapters/scaffolds	Adapters/scaffolds	Signaling	Cytosol	['Class1', 'Class2', 'Class7', 'Class8', 'Class12']
SHD	3	0.333333	0	0	0	0	0	0	0.333333	0	0	0	0.333333	1_26_29_adapters/scaffolds	Adapters/scaffolds	Signaling	Cytosol	['Class1', 'Class8', 'Class12']
SHE	4	0.25	0.25	0	0	0	0	0	0.25	0	0	0	0.25	1_26_29_adapters/scaffolds	Adapters/scaffolds	Signaling	UNKNOWN	['Class1', 'Class2', 'Class8', 'Class12']
SHF	4	0.25	0.25	0	0	0	0	0	0.25	0	0	0	0.25	1_26_29_adapters/scaffolds	Adapters/scaffolds	Signaling	Cytosol	['Class1', 'Class2', 'Class8', 'Class12']
SHH	6	0.166667	0.166667	0	0	0	0	0.166667	0.166667	0	0	0.166667	0.166667	3_9_Development	Developmental	Developmental	Cell membrane	['Class1', 'Class2', 'Class7', 'Class8', 'Class11', 'Class12']
SHOC2	4	0.25	0.25	0	0	0	0	0.25	0	0	0	0	0.25	1_26_29_adapters/scaffolds	Adapters/scaffolds	Signaling	Cytosol	['Class1', 'Class2', 'Class7', 'Class12']
SIK1	6	0.166667	0.166667	0	0	0	0	0.166667	0.166667	0	0	0.166667	0.166667	1_26_28_serine/threonine kinase	Protein kinases	Signaling	Cytosol	['Class1', 'Class2', 'Class7', 'Class8', 'Class11', 'Class12']
SIK2	5	0.2	0.2	0	0	0	0	0.2	0.2	0	0	0	0.2	1_26_28_serine/threonine kinase	Protein kinases	Signaling	Cytosol	['Class1', 'Class2', 'Class7', 'Class8', 'Class12']
SIK3	6	0.166667	0.166667	0	0	0	0	0.166667	0.166667	0	0	0.166667	0.166667	1_26_28_serine/threonine kinase	Protein kinases	Signaling	Cytosol	['Class1', 'Class2', 'Class7', 'Class8', 'Class11', 'Class12']
SIRPA	10	0.1	0.1	0	0.1	0	0.1	0.1	0.1	0.1	0.1	0.1	0.1	3_4_Cell_cell_junctions_adhesion	Cell_cell_junctions_adhesion	Cell junction & adhesion	Cell-cell-junctions	['Class1', 'Class2', 'Class4', 'Class6', 'Class7', 'Class8', 'Class9', 'Class10', 'Class11', 'Class12']
SIRT1	9	0.111111	0.111111	0	0	0	0.111111	0.111111	0.111111	0.111111	0.111111	0.111111	0.111111	1_3_Chromatin organization	Chromatin organization	Chromatin organization & DNA repair	Chromatin	['Class1', 'Class2', 'Class6', 'Class7', 'Class8', 'Class9', 'Class10', 'Class11', 'Class12']
SIT1	5	0.2	0.2	0	0	0	0	0.2	0	0	0.2	0	0.2	1_26_29_adapters/scaffolds	Adapters/scaffolds	Signaling	Cell membrane	['Class1', 'Class2', 'Class7', 'Class10', 'Class12']
SIX1	3	0.333333	0	0	0	0	0	0	0.333333	0	0	0	0.333333	1_5_2_Transcription factors	Transcription & transcription factors	Transcription	Nucleus	['Class1', 'Class8', 'Class12']
SIX4	3	0.333333	0	0	0	0	0	0	0.333333	0	0	0	0.333333	1_5_2_Transcription factors	Transcription & transcription factors	Transcription	Nucleus	['Class1', 'Class8', 'Class12']
SKAP1	8	0.125	0.125	0	0.125	0	0	0.125	0.125	0	0.125	0.125	0.125	1_26_29_adapters/scaffolds	Adapters/scaffolds	Signaling	Cytosol	['Class1', 'Class2', 'Class4', 'Class7', 'Class8', 'Class10', 'Class11', 'Class12']
SKAP2	7	0.142857	0.142857	0	0	0	0	0.142857	0.142857	0	0.142857	0.142857	0.142857	1_26_29_adapters/scaffolds	Adapters/scaffolds	Signaling	Cytosol	['Class1', 'Class2', 'Class7', 'Class8', 'Class10', 'Class11', 'Class12']
SKI	9	0.111111	0.111111	0	0	0	0.111111	0.111111	0.111111	0.111111	0.111111	0.111111	0.111111	1_5_2_Transcription factors	Transcription & transcription factors	Transcription	Nucleus	['Class1', 'Class2', 'Class6', 'Class7', 'Class8', 'Class9', 'Class10', 'Class11', 'Class12']
SKIL	9	0.111111	0.111111	0	0.111111	0	0	0.111111	0.111111	0.111111	0.111111	0.111111	0.111111	1_5_2_Transcription factors	Transcription & transcription factors	Transcription	Nucleus	['Class1', 'Class2', 'Class4', 'Class7', 'Class8', 'Class9', 'Class10', 'Class11', 'Class12']
SLA	6	0.166667	0.166667	0	0	0	0	0.166667	0.166667	0	0	0.166667	0.166667	1_26_29_adapters/scaffolds	Adapters/scaffolds	Signaling	Vesicles	['Class1', 'Class2', 'Class7', 'Class8', 'Class11', 'Class12']
SLA2	6	0.166667	0.166667	0	0	0	0	0.166667	0.166667	0	0	0.166667	0.166667	1_26_29_adapters/scaffolds	Adapters/scaffolds	Signaling	Cytosol	['Class1', 'Class2', 'Class7', 'Class8', 'Class11', 'Class12']
SLC12A2	6	0.166667	0.166667	0	0	0	0	0.166667	0.166667	0	0	0.166667	0.166667	3_1_10_other transporters	Metabolism - Other	Metabolism	Cell membrane	['Class1', 'Class2', 'Class7', 'Class8', 'Class11', 'Class12']
SLC25A41	1	0	1	0	0	0	0	0	0	0	0	0	0	3_1_10_other transporters	Metabolism - Other	Metabolism	Cell membrane	['Class2']
SLC34A1	3	0.333333	0	0	0	0	0	0	0.333333	0	0	0	0.333333	3_1_10_other transporters	Metabolism - Other	Metabolism	Cell membrane	['Class1', 'Class8', 'Class12']
SLC9A1	7	0.142857	0.142857	0	0	0	0	0.142857	0.142857	0.142857	0	0.142857	0.142857	3_1_8_Sugar transporter	Carbohydrate metabolism	Metabolism	Cell membrane	['Class1', 'Class2', 'Class7', 'Class8', 'Class9', 'Class11', 'Class12']
SLC9A3R1	7	0.142857	0.142857	0	0	0	0.142857	0.142857	0.142857	0	0	0.142857	0.142857	3_1_10_other transporters	Metabolism - Other	Metabolism	Cell membrane	['Class1', 'Class2', 'Class6', 'Class7', 'Class8', 'Class11', 'Class12']
SLK	2	0.5	0	0	0	0	0	0	0	0	0	0	0.5	1_26_28_serine/threonine kinase	Protein kinases	Signaling	Cytosol	['Class1', 'Class12']
SMAD1	10	0.1	0.1	0	0.1	0	0.1	0.1	0.1	0.1	0.1	0.1	0.1	1_5_2_Transcription factors	Transcription & transcription factors	Transcription	Nucleus	['Class1', 'Class2', 'Class4', 'Class6', 'Class7', 'Class8', 'Class9', 'Class10', 'Class11', 'Class12']
SMAD2	10	0.1	0.1	0	0.1	0	0.1	0.1	0.1	0.1	0.1	0.1	0.1	1_5_2_Transcription factors	Transcription & transcription factors	Transcription	Nucleus	['Class1', 'Class2', 'Class4', 'Class6', 'Class7', 'Class8', 'Class9', 'Class10', 'Class11', 'Class12']
SMAD3	10	0.1	0.1	0	0.1	0	0.1	0.1	0.1	0.1	0.1	0.1	0.1	1_5_2_Transcription factors	Transcription & transcription factors	Transcription	Nucleus	['Class1', 'Class2', 'Class4', 'Class6', 'Class7', 'Class8', 'Class9', 'Class10', 'Class11', 'Class12']
SMAD4	9	0.111111	0.111111	0	0	0	0.111111	0.111111	0.111111	0.111111	0.111111	0.111111	0.111111	1_5_2_Transcription factors	Transcription & transcription factors	Transcription	Nucleus	['Class1', 'Class2', 'Class6', 'Class7', 'Class8', 'Class9', 'Class10', 'Class11', 'Class12']
SMAD5	6	0.166667	0.166667	0	0.166667	0	0	0.166667	0	0.166667	0	0	0.166667	1_5_2_Transcription factors	Transcription & transcription factors	Transcription	Nucleus	['Class1', 'Class2', 'Class4', 'Class7', 'Class9', 'Class12']
SMAD6	8	0.125	0.125	0	0.125	0	0	0.125	0.125	0.125	0	0.125	0.125	1_5_2_Transcription factors	Transcription & transcription factors	Transcription	Nucleus	['Class1', 'Class2', 'Class4', 'Class7', 'Class8', 'Class9', 'Class11', 'Class12']
SMAD7	9	0.111111	0.111111	0	0.111111	0	0.111111	0.111111	0.111111	0.111111	0	0.111111	0.111111	1_5_2_Transcription factors	Transcription & transcription factors	Transcription	Nucleus	['Class1', 'Class2', 'Class4', 'Class6', 'Class7', 'Class8', 'Class9', 'Class11', 'Class12']
SMC1A	7	0.142857	0.142857	0	0	0	0	0.142857	0.142857	0.142857	0.142857	0	0.142857	1_4_DNA Repair	DNA Repair	Chromatin organization & DNA repair	Nucleus	['Class1', 'Class2', 'Class7', 'Class8', 'Class9', 'Class10', 'Class12']
SMO	6	0.166667	0.166667	0	0	0	0	0.166667	0.166667	0.166667	0	0	0.166667	3_9_Development	Developmental	Developmental	Cell membrane	['Class1', 'Class2', 'Class7', 'Class8', 'Class9', 'Class12']
SMU1	3	0.333333	0.333333	0	0	0	0	0	0	0	0	0	0.333333	4_1_1_DNA Replication	DNA Replication	DNA Replication	Nucleus	['Class1', 'Class2', 'Class12']
SMUG1	1	0	1	0	0	0	0	0	0	0	0	0	0	1_4_DNA Repair	DNA Repair	Chromatin organization & DNA repair	Nucleus	['Class2']
SMURF1	10	0.1	0.1	0	0.1	0	0.1	0.1	0.1	0.1	0.1	0.1	0.1	1_8_6_Protein ubiquitination	Post-translational protein modification	Protein translation, folding, modification & degradation	Mitochondria	['Class1', 'Class2', 'Class4', 'Class6', 'Class7', 'Class8', 'Class9', 'Class10', 'Class11', 'Class12']
SMURF2	9	0.111111	0.111111	0	0.111111	0	0	0.111111	0.111111	0.111111	0.111111	0.111111	0.111111	1_8_6_Protein ubiquitination	Post-translational protein modification	Protein translation, folding, modification & degradation	Mitochondria	['Class1', 'Class2', 'Class4', 'Class7', 'Class8', 'Class9', 'Class10', 'Class11', 'Class12']
SNAP29	1	0	0	0	0	0	0	0	1	0	0	0	0	3_3_Neuronal System_synapses_channels	Neuronal System_synapses_channels	Neuronal System_synapses_channels	Cell membrane	['Class8']
SNAPC4	1	0	1	0	0	0	0	0	0	0	0	0	0	1_5_1_Transcription	Transcription & transcription factors	Transcription	Nucleus	['Class2']
SNCA	9	0.111111	0.111111	0	0	0	0.111111	0.111111	0.111111	0.111111	0.111111	0.111111	0.111111	1_8_19_Amyloid fiber formation	Amyloid fiber formation	Protein translation, folding, modification & degradation	Microtubules	['Class1', 'Class2', 'Class6', 'Class7', 'Class8', 'Class9', 'Class10', 'Class11', 'Class12']
SNIP1	8	0.125	0.125	0	0	0	0.125	0.125	0.125	0.125	0.125	0	0.125	1_6_3_Metabolism of mRNA	Metabolism of mRNA & Translation	Protein translation, folding, modification & degradation	Nucleus	['Class1', 'Class2', 'Class6', 'Class7', 'Class8', 'Class9', 'Class10', 'Class12']
SNRK	6	0.166667	0.166667	0	0	0	0	0.166667	0.166667	0	0	0.166667	0.166667	1_26_28_serine/threonine kinase	Protein kinases	Signaling	Nucleus	['Class1', 'Class2', 'Class7', 'Class8', 'Class11', 'Class12']
SNRNP40	2	0.5	0	0	0	0	0	0	0	0	0	0	0.5	1_6_3_Metabolism of mRNA	Metabolism of mRNA & Translation	Protein translation, folding, modification & degradation	Nucleus	['Class1', 'Class12']
SNW1	8	0.125	0.125	0	0	0	0	0.125	0.125	0.125	0.125	0.125	0.125	1_6_3_Metabolism of mRNA	Metabolism of mRNA & Translation	Protein translation, folding, modification & degradation	Nucleus	['Class1', 'Class2', 'Class7', 'Class8', 'Class9', 'Class10', 'Class11', 'Class12']
SNX17	3	0.333333	0.333333	0	0	0	0	0	0	0	0	0	0.333333	1_13_Golgi Apparatus	Endoplasmic Reticulum & Golgi	Organelles	Golgi apparatus	['Class1', 'Class2', 'Class12']
SNX21	3	0.333333	0	0	0	0	0	0	0.333333	0	0	0	0.333333	1_13_Golgi Apparatus	Endoplasmic Reticulum & Golgi	Organelles	Golgi apparatus	['Class1', 'Class8', 'Class12']
SNX6	9	0.111111	0.111111	0	0.111111	0	0	0.111111	0.111111	0.111111	0.111111	0.111111	0.111111	1_13_Golgi Apparatus	Endoplasmic Reticulum & Golgi	Organelles	Golgi apparatus	['Class1', 'Class2', 'Class4', 'Class7', 'Class8', 'Class9', 'Class10', 'Class11', 'Class12']
SNX9	8	0.125	0.125	0	0	0	0.125	0.125	0.125	0.125	0	0.125	0.125	1_13_Golgi Apparatus	Endoplasmic Reticulum & Golgi	Organelles	Golgi apparatus	['Class1', 'Class2', 'Class6', 'Class7', 'Class8', 'Class9', 'Class11', 'Class12']
SOCS1	10	0.1	0.1	0	0.1	0	0.1	0.1	0.1	0.1	0.1	0.1	0.1	3_5_3_Cytokine Signaling in Immune system	GPCR signaling	Signaling	Cytosol	['Class1', 'Class2', 'Class4', 'Class6', 'Class7', 'Class8', 'Class9', 'Class10', 'Class11', 'Class12']
SOCS2	8	0.125	0.125	0	0	0	0	0.125	0.125	0.125	0.125	0.125	0.125	3_5_3_Cytokine Signaling in Immune system	GPCR signaling	Signaling	Cytosol	['Class1', 'Class2', 'Class7', 'Class8', 'Class9', 'Class10', 'Class11', 'Class12']
SOCS3	8	0.125	0.125	0	0.125	0	0.125	0.125	0.125	0	0	0.125	0.125	3_5_3_Cytokine Signaling in Immune system	GPCR signaling	Signaling	Cytosol	['Class1', 'Class2', 'Class4', 'Class6', 'Class7', 'Class8', 'Class11', 'Class12']
SOCS4	4	0.25	0.25	0	0	0	0	0.25	0	0	0	0	0.25	3_5_3_Cytokine Signaling in Immune system	GPCR signaling	Signaling	Cytosol	['Class1', 'Class2', 'Class7', 'Class12']
SOCS5	6	0.166667	0.166667	0	0	0	0	0.166667	0.166667	0	0	0.166667	0.166667	3_5_3_Cytokine Signaling in Immune system	GPCR signaling	Signaling	Cytosol	['Class1', 'Class2', 'Class7', 'Class8', 'Class11', 'Class12']
SOCS6	9	0.111111	0.111111	0	0	0	0.111111	0.111111	0.111111	0.111111	0.111111	0.111111	0.111111	3_5_3_Cytokine Signaling in Immune system	GPCR signaling	Signaling	Cytosol	['Class1', 'Class2', 'Class6', 'Class7', 'Class8', 'Class9', 'Class10', 'Class11', 'Class12']
SOCS7	7	0.142857	0.142857	0	0	0	0.142857	0.142857	0.142857	0	0	0.142857	0.142857	3_5_3_Cytokine Signaling in Immune system	GPCR signaling	Signaling	Cytosol	['Class1', 'Class2', 'Class6', 'Class7', 'Class8', 'Class11', 'Class12']
SORBS1	10	0.1	0.1	0	0.1	0	0.1	0.1	0.1	0.1	0.1	0.1	0.1	3_4_Cell_cell_junctions_adhesion	Cell_cell_junctions_adhesion	Cell junction & adhesion	Cell-cell-junctions	['Class1', 'Class2', 'Class4', 'Class6', 'Class7', 'Class8', 'Class9', 'Class10', 'Class11', 'Class12']
SORBS2	9	0.111111	0.111111	0	0.111111	0	0.111111	0.111111	0.111111	0.111111	0	0.111111	0.111111	3_4_Cell_cell_junctions_adhesion	Cell_cell_junctions_adhesion	Cell junction & adhesion	Cell-cell-junctions	['Class1', 'Class2', 'Class4', 'Class6', 'Class7', 'Class8', 'Class9', 'Class11', 'Class12']
SORBS3	8	0.125	0.125	0	0	0	0.125	0.125	0.125	0.125	0	0.125	0.125	3_4_Cell_cell_junctions_adhesion	Cell_cell_junctions_adhesion	Cell junction & adhesion	Cell-cell-junctions	['Class1', 'Class2', 'Class6', 'Class7', 'Class8', 'Class9', 'Class11', 'Class12']
SOS1	10	0.1	0.1	0	0.1	0	0.1	0.1	0.1	0.1	0.1	0.1	0.1	1_26_2_Ras_GEF	Ras GTPases and regulators	Signaling	Cytosol	['Class1', 'Class2', 'Class4', 'Class6', 'Class7', 'Class8', 'Class9', 'Class10', 'Class11', 'Class12']
SOWAHB	1	0	0	0	0	0	0	0	0	1	0	0	0	1_26_39_ankyrin repeat containing	Signaling - Other	Signaling	Nucleus	['Class9']
SOX13	3	0.333333	0	0	0	0	0	0	0.333333	0	0	0	0.333333	1_5_2_Transcription factors	Transcription & transcription factors	Transcription	Nucleus	['Class1', 'Class8', 'Class12']
SPAG16	9	0.111111	0.111111	0	0	0	0.111111	0.111111	0.111111	0.111111	0.111111	0.111111	0.111111	3_10_Reproduction	Reproduction	Other	Cilia	['Class1', 'Class2', 'Class6', 'Class7', 'Class8', 'Class9', 'Class10', 'Class11', 'Class12']
SPAG6	5	0.2	0.2	0	0	0	0	0.2	0.2	0	0	0	0.2	3_10_Reproduction	Reproduction	Other	Microtubules	['Class1', 'Class2', 'Class7', 'Class8', 'Class12']
SPAG9	8	0.125	0.125	0	0	0	0	0.125	0.125	0.125	0.125	0.125	0.125	3_10_Reproduction	Reproduction	Other	Cytosol	['Class1', 'Class2', 'Class7', 'Class8', 'Class9', 'Class10', 'Class11', 'Class12']
SPANXN4	1	0	0	0	0	0	1	0	0	0	0	0	0	3_10_Reproduction	Reproduction	Other	Nucleus	['Class6']
SPARC	1	0	0	0	0	0	0	0	1	0	0	0	0	2_1_9_ECM proteoglycans	ECM organisation	ECM organisation	EXTRACELLULAR	['Class8']
SPATA25	3	0.333333	0	0	0	0	0	0	0.333333	0	0	0	0.333333	3_10_Reproduction	Reproduction	Other	EXTRACELLULAR	['Class1', 'Class8', 'Class12']
SPEG	6	0.166667	0.166667	0	0	0	0	0.166667	0.166667	0	0	0.166667	0.166667	1_26_28_serine/threonine kinase	Protein kinases	Signaling	Nucleus	['Class1', 'Class2', 'Class7', 'Class8', 'Class11', 'Class12']
SPHK1	4	0.25	0	0	0	0	0	0.25	0.25	0	0	0	0.25	1_1_7_Sphingolipid metabolism	Lipid & FA metabolism	Metabolism	Cytosol	['Class1', 'Class7', 'Class8', 'Class12']
SPOP	6	0.166667	0.166667	0	0	0	0	0.166667	0.166667	0	0	0.166667	0.166667	1_8_6_Protein ubiquitination	Post-translational protein modification	Protein translation, folding, modification & degradation	Nucleus	['Class1', 'Class2', 'Class7', 'Class8', 'Class11', 'Class12']
SPOPL	3	0.333333	0.333333	0	0	0	0	0	0	0	0	0	0.333333	1_8_6_Protein ubiquitination	Post-translational protein modification	Protein translation, folding, modification & degradation	Nucleus	['Class1', 'Class2', 'Class12']
SPRY2	9	0.111111	0.111111	0	0.111111	0	0.111111	0.111111	0.111111	0.111111	0	0.111111	0.111111	1_26_29_adaptors/scaffolds	Adapters/scaffolds	Signaling	Cytosol	['Class1', 'Class2', 'Class4', 'Class6', 'Class7', 'Class8', 'Class9', 'Class11', 'Class12']
SPRY4	8	0.125	0.125	0	0.125	0	0	0.125	0.125	0.125	0	0.125	0.125	1_26_29_adaptors/scaffolds	Adapters/scaffolds	Signaling	Cytosol	['Class1', 'Class2', 'Class4', 'Class7', 'Class8', 'Class9', 'Class11', 'Class12']
SPTBN1	6	0.166667	0.166667	0	0	0	0	0.166667	0.166667	0	0	0.166667	0.166667	1_15_1_Actin	Cytoskeleton	Cytoskeleton	Cell membrane	['Class1', 'Class2', 'Class7', 'Class8', 'Class11', 'Class12']
SQSTM1	6	0.166667	0.166667	0	0	0	0	0.166667	0.166667	0	0	0.166667	0.166667	4_4_Macroautophagy	Signaling - Cell fates	Signaling	Cytosol	['Class1', 'Class2', 'Class7', 'Class8', 'Class11', 'Class12']
SRC	10	0.1	0.1	0	0.1	0	0.1	0.1	0.1	0.1	0.1	0.1	0.1	1_26_30_non-receptor tyrosine kinase	Protein kinases	Signaling	Cytosol	['Class1', 'Class2', 'Class4', 'Class6', 'Class7', 'Class8', 'Class9', 'Class10', 'Class11', 'Class12']
SRPK1	6	0.166667	0.166667	0	0	0	0	0.166667	0.166667	0	0	0.166667	0.166667	1_26_28_serine/threonine kinase	Protein kinases	Signaling	Nucleus	['Class1', 'Class2', 'Class7', 'Class8', 'Class11', 'Class12']
SRPK2	6	0.166667	0.166667	0	0	0	0	0.166667	0.166667	0	0	0.166667	0.166667	1_26_28_serine/threonine kinase	Protein kinases	Signaling	Nucleus	['Class1', 'Class2', 'Class7', 'Class8', 'Class11', 'Class12']
SRPK3	2	0.5	0	0	0	0	0	0	0	0	0	0	0.5	1_26_28_serine/threonine kinase	Protein kinases	Signaling	Nucleus	['Class1', 'Class12']
SSTR2	9	0.111111	0.111111	0	0	0	0.111111	0.111111	0.111111	0.111111	0.111111	0.111111	0.111111	3_6_60_Somatostatin receptors	GPCR signaling	Signaling	Cell membrane	['Class1', 'Class2', 'Class6', 'Class7', 'Class8', 'Class9', 'Class10', 'Class11', 'Class12']
STAM	7	0.142857	0.142857	0	0	0	0.142857	0.142857	0.142857	0	0	0.142857	0.142857	1_26_29_adaptors/scaffolds	Adapters/scaffolds	Signaling	Cytosol	['Class1', 'Class2', 'Class6', 'Class7', 'Class8', 'Class11', 'Class12']
STAMBP	8	0.125	0.125	0	0.125	0	0	0.125	0.125	0.125	0	0.125	0.125	1_8_13_Deubiquitination	Post-translational protein modification	Protein translation, folding, modification & degradation	Nucleus	['Class1', 'Class2', 'Class4', 'Class7', 'Class8', 'Class9', 'Class11', 'Class12']
STAMBPL1	1	0	1	0	0	0	0	0	0	0	0	0	0	1_8_13_Deubiquitination	Post-translational protein modification	Protein translation, folding, modification & degradation	Cytosol	['Class2']
STAP1	6	0.166667	0.166667	0	0	0	0.166667	0.166667	0.166667	0	0	0	0.166667	1_26_29_adaptors/scaffolds	Adapters/scaffolds	Signaling	Cytosol	['Class1', 'Class2', 'Class6', 'Class7', 'Class8', 'Class12']
STAP2	7	0.142857	0.142857	0	0	0	0	0.142857	0.142857	0	0.142857	0.142857	0.142857	1_26_29_adaptors/scaffolds	Adapters/scaffolds	Signaling	Cytosol	['Class1', 'Class2', 'Class7', 'Class8', 'Class10', 'Class11', 'Class12']
STAT1	10	0.1	0.1	0	0.1	0	0.1	0.1	0.1	0.1	0.1	0.1	0.1	3_5_3_Cytokine Signaling in Immune system	GPCR signaling	Signaling	Cytosol	['Class1', 'Class2', 'Class4', 'Class6', 'Class7', 'Class8', 'Class9', 'Class10', 'Class11', 'Class12']
STAT2	5	0.2	0.2	0	0	0	0	0.2	0.2	0	0	0	0.2	3_5_3_Cytokine Signaling in Immune system	GPCR signaling	Signaling	Cytosol	['Class1', 'Class2', 'Class7', 'Class8', 'Class12']
STAT3	10	0.1	0.1	0	0.1	0	0.1	0.1	0.1	0.1	0.1	0.1	0.1	3_5_3_Cytokine Signaling in Immune system	GPCR signaling	Signaling	Cytosol	['Class1', 'Class2', 'Class4', 'Class6', 'Class7', 'Class8', 'Class9', 'Class10', 'Class11', 'Class12']
STAT4	9	0.111111	0.111111	0	0	0	0.111111	0.111111	0.111111	0.111111	0.111111	0.111111	0.111111	3_5_3_Cytokine Signaling in Immune system	GPCR signaling	Signaling	Cytosol	['Class1', 'Class2', 'Class6', 'Class7', 'Class8', 'Class9', 'Class10', 'Class11', 'Class12']
STAT5A	10	0.1	0.1	0	0.1	0	0.1	0.1	0.1	0.1	0.1	0.1	0.1	3_5_3_Cytokine Signaling in Immune system	GPCR signaling	Signaling	Cytosol	['Class1', 'Class2', 'Class4', 'Class6', 'Class7', 'Class8', 'Class9', 'Class10', 'Class11', 'Class12']
STAT5B	10	0.1	0.1	0	0.1	0	0.1	0.1	0.1	0.1	0.1	0.1	0.1	3_5_3_Cytokine Signaling in Immune system	GPCR signaling	Signaling	Cytosol	['Class1', 'Class2', 'Class4', 'Class6', 'Class7', 'Class8', 'Class9', 'Class10', 'Class11', 'Class12']
STAT6	9	0.111111	0.111111	0	0	0	0.111111	0.111111	0.111111	0.111111	0.111111	0.111111	0.111111	3_5_3_Cytokine Signaling in Immune system	GPCR signaling	Signaling	Cytosol	['Class1', 'Class2', 'Class6', 'Class7', 'Class8', 'Class9', 'Class10', 'Class11', 'Class12']
STK10	6	0.166667	0.166667	0	0	0	0	0.166667	0.166667	0	0	0.166667	0.166667	1_26_28_serine/threonine kinase	Protein kinases	Signaling	Cell membrane	['Class1', 'Class2', 'Class7', 'Class8', 'Class11', 'Class12']
STK11	7	0.142857	0.142857	0	0.142857	0	0	0.142857	0.142857	0	0	0.142857	0.142857	1_26_28_serine/threonine kinase	Protein kinases	Signaling	Mitochondria	['Class1', 'Class2', 'Class4', 'Class7', 'Class8', 'Class11', 'Class12']
STK16	6	0.166667	0.166667	0	0	0	0.166667	0.166667	0.166667	0	0	0	0.166667	1_26_28_serine/threonine kinase	Protein kinases	Signaling	Cytosol	['Class1', 'Class2', 'Class6', 'Class7', 'Class8', 'Class12']
STK17A	3	0.333333	0	0	0	0	0	0.333333	0	0	0	0	0.333333	1_26_28_serine/threonine kinase	Protein kinases	Signaling	Nucleus	['Class1', 'Class7', 'Class12']
STK17B	4	0.25	0.25	0	0	0	0	0.25	0	0	0	0	0.25	1_26_28_serine/threonine kinase	Protein kinases	Signaling	Nucleus	['Class1', 'Class2', 'Class7', 'Class12']
STK24	9	0.111111	0.111111	0	0	0	0.111111	0.111111	0.111111	0.111111	0.111111	0.111111	0.111111	1_26_28_serine/threonine kinase	Protein kinases	Signaling	Cytosol	['Class1', 'Class2', 'Class6', 'Class7', 'Class8', 'Class9', 'Class10', 'Class11', 'Class12']
STK25	6	0.166667	0.166667	0	0	0	0.166667	0.166667	0.166667	0	0	0	0.166667	1_26_28_serine/threonine kinase	Protein kinases	Signaling	Cytosol	['Class1', 'Class2', 'Class6', 'Class7', 'Class8', 'Class12']
STK26	3	0.333333	0.333333	0	0	0	0	0	0	0	0	0	0.333333	1_26_28_serine/threonine kinase	Protein kinases	Signaling	Cytosol	['Class1', 'Class2', 'Class12']
STK3	10	0.1	0.1	0	0.1	0	0.1	0.1	0.1	0.1	0.1	0.1	0.1	1_26_28_serine/threonine kinase	Protein kinases	Signaling	Cytosol	['Class1', 'Class2', 'Class4', 'Class6', 'Class7', 'Class8', 'Class9', 'Class10', 'Class11', 'Class12']
STK31	4	0.25	0	0	0	0	0.25	0.25	0	0	0	0	0.25	1_26_28_serine/threonine kinase	Protein kinases	Signaling	Nucleus	['Class1', 'Class6', 'Class7', 'Class12']
STK32A	4	0.25	0.25	0	0	0	0	0	0.25	0	0	0	0.25	1_26_28_serine/threonine kinase	Protein kinases	Signaling	Cytosol	['Class1', 'Class2', 'Class8', 'Class12']
STK32B	6	0.166667	0.166667	0	0	0	0	0.166667	0.166667	0	0	0.166667	0.166667	1_26_28_serine/threonine kinase	Protein kinases	Signaling	Cytosol	['Class1', 'Class2', 'Class7', 'Class8', 'Class11', 'Class12']
STK32C	6	0.166667	0.166667	0	0	0	0	0.166667	0.166667	0	0	0.166667	0.166667	1_26_28_serine/threonine kinase	Protein kinases	Signaling	Cytosol	['Class1', 'Class2', 'Class7', 'Class8', 'Class11', 'Class12']
STK33	3	0.333333	0.333333	0	0	0	0	0	0	0	0	0	0.333333	1_26_28_serine/threonine kinase	Protein kinases	Signaling	Cytosol	['Class1', 'Class2', 'Class12']
STK35	6	0.166667	0.166667	0	0	0	0	0.166667	0.166667	0	0	0.166667	0.166667	1_26_28_serine/threonine kinase	Protein kinases	Signaling	Nucleus	['Class1', 'Class2', 'Class7', 'Class8', 'Class11', 'Class12']
STK36	3	0.333333	0.333333	0	0	0	0	0	0	0	0	0	0.333333	1_26_28_serine/threonine kinase	Protein kinases	Signaling	Cytosol	['Class1', 'Class2', 'Class12']
STK38	5	0.2	0.2	0	0	0	0	0.2	0.2	0	0	0	0.2	1_26_28_serine/threonine kinase	Protein kinases	Signaling	Cytosol	['Class1', 'Class2', 'Class7', 'Class8', 'Class12']
STK38L	5	0.2	0.2	0	0	0	0	0.2	0.2	0	0	0	0.2	1_26_28_serine/threonine kinase	Protein kinases	Signaling	Cytosol	['Class1', 'Class2', 'Class7', 'Class8', 'Class12']
STK39	6	0.166667	0.166667	0	0	0	0	0.166667	0.166667	0	0	0.166667	0.166667	1_26_28_serine/threonine kinase	Protein kinases	Signaling	Cytosol	['Class1', 'Class2', 'Class7', 'Class8', 'Class11', 'Class12']
STK4	8	0.125	0.125	0	0.125	0	0	0.125	0.125	0.125	0	0.125	0.125	1_26_28_serine/threonine kinase	Protein kinases	Signaling	Cytosol	['Class1', 'Class2', 'Class4', 'Class7', 'Class8', 'Class9', 'Class11', 'Class12']
STK40	6	0.166667	0.166667	0	0	0	0	0.166667	0.166667	0	0	0.166667	0.166667	1_26_28_serine/threonine kinase	Protein kinases	Signaling	Cytosol	['Class1', 'Class2', 'Class7', 'Class8', 'Class11', 'Class12']
STKLD1	6	0.166667	0.166667	0	0	0	0	0.166667	0.166667	0	0	0.166667	0.166667	1_26_28_serine/threonine kinase	Protein kinases	Signaling	Nucleus	['Class1', 'Class2', 'Class7', 'Class8', 'Class11', 'Class12']
STMN1	6	0.166667	0.166667	0	0	0	0	0.166667	0.166667	0	0	0.166667	0.166667	1_15_4_Tubulin	Cytoskeleton	Cytoskeleton	Microtubules	['Class1', 'Class2', 'Class7', 'Class8', 'Class11', 'Class12']
STMN2	6	0.166667	0.166667	0	0	0	0	0.166667	0.166667	0	0	0.166667	0.166667	1_15_4_Tubulin	Cytoskeleton	Cytoskeleton	Microtubules	['Class1', 'Class2', 'Class7', 'Class8', 'Class11', 'Class12']
STON1	3	0.333333	0.333333	0	0	0	0	0	0	0	0	0	0.333333	1_30_1_Endocytosis	Vesicle transport	Other	Vesicles	['Class1', 'Class2', 'Class12']
STON2	6	0.166667	0.166667	0	0	0	0	0.166667	0.166667	0	0	0.166667	0.166667	3_3_Neuronal System_synapses_channels	Neuronal System_synapses_channels	Neuronal System_synapses_channels	Cytosol	['Class1', 'Class2', 'Class7', 'Class8', 'Class11', 'Class12']
STRADA	2	0.5	0	0	0	0	0	0	0	0	0	0	0.5	1_26_29_adaptors/scaffolds	Adapters/scaffolds	Signaling	Cytosol	['Class1', 'Class12']
STRADB	4	0.25	0.25	0	0	0	0	0.25	0	0	0	0	0.25	1_26_29_adaptors/scaffolds	Adapters/scaffolds	Signaling	Cytosol	['Class1', 'Class2', 'Class7', 'Class12']
STRAP	7	0.142857	0.142857	0	0	0	0	0.142857	0.142857	0.142857	0.142857	0	0.142857	1_6_3_Metabolism of mRNA	Metabolism of mRNA & Translation	Protein translation, folding, modification & degradation	Nucleus	['Class1', 'Class2', 'Class7', 'Class8', 'Class9', 'Class10', 'Class12']
STRN	7	0.142857	0.142857	0	0	0	0.142857	0.142857	0.142857	0	0	0.142857	0.142857	1_26_29_adaptors/scaffolds	Adapters/scaffolds	Signaling	Cell membrane	['Class1', 'Class2', 'Class6', 'Class7', 'Class8', 'Class11', 'Class12']
STRN3	5	0.2	0.2	0	0	0	0	0.2	0.2	0	0	0	0.2	1_26_29_adaptors/scaffolds	Adapters/scaffolds	Signaling	Golgi apparatus	['Class1', 'Class2', 'Class7', 'Class8', 'Class12']
STRN4	6	0.166667	0.166667	0	0	0	0	0.166667	0.166667	0	0	0.166667	0.166667	1_26_29_adaptors/scaffolds	Adapters/scaffolds	Signaling	Cytosol	['Class1', 'Class2', 'Class7', 'Class8', 'Class11', 'Class12']
STT3A	3	0.333333	0	0	0	0	0	0	0.333333	0	0	0	0.333333	1_8_10_O-linked glycosylation	Post-translational protein modification	Protein translation, folding, modification & degradation	Endoplasmic reticulum	['Class1', 'Class8', 'Class12']
STT3B	5	0.2	0.2	0	0	0	0	0.2	0.2	0	0	0	0.2	1_8_10_O-linked glycosylation	Post-translational protein modification	Protein translation, folding, modification & degradation	Endoplasmic reticulum	['Class1', 'Class2', 'Class7', 'Class8', 'Class12']
STUB1	10	0.1	0.1	0	0.1	0	0.1	0.1	0.1	0.1	0.1	0.1	0.1	1_8_6_Protein ubiquitination	Post-translational protein modification	Protein translation, folding, modification & degradation	Cytosol	['Class1', 'Class2', 'Class4', 'Class6', 'Class7', 'Class8', 'Class9', 'Class10', 'Class11', 'Class12']
STXBP4	5	0.2	0.2	0	0	0	0	0.2	0.2	0	0	0	0.2	1_30_Vesicle_transport	Vesicle transport	Other	Cytosol	['Class1', 'Class2', 'Class7', 'Class8', 'Class12']
STXBP5	6	0.166667	0.166667	0	0	0	0	0.166667	0.166667	0	0	0.166667	0.166667	4_12_Exocytosis	Vesicle transport	Other	Cytosol	['Class1', 'Class2', 'Class7', 'Class8', 'Class11', 'Class12']
STXBP5L	9	0.111111	0.111111	0	0	0	0.111111	0.111111	0.111111	0.111111	0.111111	0.111111	0.111111	4_12_Exocytosis	Vesicle transport	Other	Cytosol	['Class1', 'Class2', 'Class6', 'Class7', 'Class8', 'Class9', 'Class10', 'Class11', 'Class12']
SUFU	6	0.166667	0.166667	0	0.166667	0	0	0.166667	0.166667	0	0	0	0.166667	3_9_Development	Developmental	Developmental	Nucleus	['Class1', 'Class2', 'Class4', 'Class7', 'Class8', 'Class12']
SUMO1	9	0.111111	0.111111	0	0	0	0.111111	0.111111	0.111111	0.111111	0.111111	0.111111	0.111111	1_8_4_SUMOylation	Post-translational protein modification	Protein translation, folding, modification & degradation	Nucleus	['Class1', 'Class2', 'Class6', 'Class7', 'Class8', 'Class9', 'Class10', 'Class11', 'Class12']
SUPT6H	6	0.166667	0.166667	0	0	0	0	0.166667	0.166667	0	0	0.166667	0.166667	1_3_Chromatin organization	Chromatin organization	Chromatin organization & DNA repair	Chromatin	['Class1', 'Class2', 'Class7', 'Class8', 'Class11', 'Class12']
SYK	10	0.1	0.1	0	0.1	0	0.1	0.1	0.1	0.1	0.1	0.1	0.1	1_26_30_non-receptor tyrosine kinase	Protein kinases	Signaling	Cytosol	['Class1', 'Class2', 'Class4', 'Class6', 'Class7', 'Class8', 'Class9', 'Class10', 'Class11', 'Class12']
SYNJ1	6	0	0.166667	0	0.166667	0	0.166667	0.166667	0.166667	0	0	0	0.166667	1_1_5_Phospholipid metabolism	Lipid & FA metabolism	Metabolism	Cytosol	['Class2', 'Class4', 'Class6', 'Class7', 'Class8', 'Class12']
TAB1	8	0.125	0.125	0	0	0	0	0.125	0.125	0.125	0.125	0.125	0.125	1_26_29_adapters/scaffolds	Adapters/scaffolds	Signaling	Cytosol	['Class1', 'Class2', 'Class7', 'Class8', 'Class9', 'Class10', 'Class11', 'Class12']
TAB2	9	0.111111	0.111111	0	0	0	0.111111	0.111111	0.111111	0.111111	0.111111	0.111111	0.111111	1_26_29_adapters/scaffolds	Adapters/scaffolds	Signaling	Cytosol	['Class1', 'Class2', 'Class6', 'Class7', 'Class8', 'Class9', 'Class10', 'Class11', 'Class12']
TACR3	1	0	0	0	0	0	1	0	0	0	0	0	0	3_6_62_Tachykinin receptors	Neuronal System_synapses_channels	Neuronal System_synapses_channels	Cell membrane	['Class6']
TAF5	5	0.2	0.2	0	0	0	0	0.2	0.2	0	0	0	0.2	1_5_2_Transcription factors	Transcription & transcription factors	Transcription	Nucleus	['Class1', 'Class2', 'Class7', 'Class8', 'Class12']
TAF5L	6	0.166667	0.166667	0	0	0	0	0.166667	0.166667	0	0	0.166667	0.166667	1_5_2_Transcription factors	Transcription & transcription factors	Transcription	Nucleus	['Class1', 'Class2', 'Class7', 'Class8', 'Class11', 'Class12']
TAFA3	1	0	0	0	0	0	1	0	0	0	0	0	0	UNKNOWN_EXTRACELLULAR	Unknown	Unknown	EXTRACELLULAR	['Class6']
TAL1	5	0.2	0.2	0	0	0	0	0.2	0.2	0	0	0	0.2	1_5_2_Transcription factors	Transcription & transcription factors	Transcription	Nucleus	['Class1', 'Class2', 'Class7', 'Class8', 'Class12']
TANC2	1	0	0	0	0	0	1	0	0	0	0	0	0	3_9_Development	Developmental	Developmental	Cytosol	['Class6']
TANK	8	0.125	0.125	0	0	0	0	0.125	0.125	0.125	0.125	0.125	0.125	3_5_2_Innate Immune System	Innate Immune System	Immune system & Inflammation	Cytosol	['Class1', 'Class2', 'Class7', 'Class8', 'Class9', 'Class10', 'Class11', 'Class12']
TAOK1	5	0.2	0.2	0	0	0	0	0.2	0.2	0	0	0	0.2	1_26_28_serine/threonine kinase	Protein kinases	Signaling	Cytosol	['Class1', 'Class2', 'Class7', 'Class8', 'Class12']
TAOK2	6	0.166667	0.166667	0	0	0	0	0.166667	0.166667	0	0	0.166667	0.166667	1_26_28_serine/threonine kinase	Protein kinases	Signaling	Cytosol	['Class1', 'Class2', 'Class7', 'Class8', 'Class11', 'Class12']
TAOK3	6	0.166667	0.166667	0	0	0	0	0.166667	0.166667	0	0	0.166667	0.166667	1_26_28_serine/threonine kinase	Protein kinases	Signaling	Cytosol	['Class1', 'Class2', 'Class7', 'Class8', 'Class11', 'Class12']
TARS3	1	0	0	0	0	0	0	0	1	0	0	0	0	1_6_1_Metabolism of tRNA	Metabolism of tRNA	Metabolism	Nucleus	['Class8']
TBC1D31	5	0.2	0.2	0	0	0	0	0.2	0.2	0	0	0	0.2	1_26_9_Rab_GAP	Rab GTPase and regulators	Signaling	Microtubules	['Class1', 'Class2', 'Class7', 'Class8', 'Class12']
TBCK	6	0.166667	0.166667	0	0	0	0	0.166667	0.166667	0	0	0.166667	0.166667	1_26_9_Rab_GAP	Rab GTPase and regulators	Signaling	Microfilaments (Actin)	['Class1', 'Class2', 'Class7', 'Class8', 'Class11', 'Class12']
TBK1	8	0.125	0.125	0	0	0	0.125	0.125	0.125	0.125	0.125	0	0.125	1_26_28_serine/threonine kinase	Protein kinases	Signaling	Cytosol	['Class1', 'Class2', 'Class6', 'Class7', 'Class8', 'Class9', 'Class10', 'Class12']
TBL1X	6	0.166667	0.166667	0	0	0	0	0.166667	0.166667	0	0	0.166667	0.166667	1_5_1_Transcription	Transcription & transcription factors	Transcription	Nucleus	['Class1', 'Class2', 'Class7', 'Class8', 'Class11', 'Class12']
TBL1XR1	5	0.2	0.2	0	0	0	0	0.2	0.2	0	0	0	0.2	1_34_Nuclear receptors	Nuclear receptors	Other	Nucleus	['Class1', 'Class2', 'Class7', 'Class8', 'Class12']
TBL1Y	2	0.5	0	0	0	0	0	0	0	0	0	0	0.5	1_5_1_Transcription	Transcription & transcription factors	Transcription	Nucleus	['Class1', 'Class12']
TBL2	3	0.333333	0	0	0	0	0	0	0.333333	0	0	0	0.333333	UNKNOWN_Endoplasmic reticulum	Endoplasmic Reticulum & Golgi	Organelles	Endoplasmic reticulum	['Class1', 'Class8', 'Class12']
TBL3	2	0.5	0	0	0	0	0	0	0	0	0	0	0.5	1_6_2_Metabolism of rRNA	Metabolism of rRNA	Metabolism	Nucleus	['Class1', 'Class12']
TBX2	3	0.333333	0	0	0	0	0	0	0.333333	0	0	0	0.333333	1_5_2_Transcription factors	Transcription & transcription factors	Transcription	Nucleus	['Class1', 'Class8', 'Class12']
TBXA2R	8	0.125	0.125	0	0.125	0	0	0.125	0.125	0.125	0	0.125	0.125	3_11_Hemostasis	Hemostasis	Other	Cell membrane	['Class1', 'Class2', 'Class4', 'Class7', 'Class8', 'Class9', 'Class11', 'Class12']
TCERG1	5	0.2	0.2	0	0	0	0	0.2	0.2	0	0	0	0.2	1_5_1_Transcription	Transcription & transcription factors	Transcription	Nucleus	['Class1', 'Class2', 'Class7', 'Class8', 'Class12']
TCF20	1	0	0	0	0	0	0	0	1	0	0	0	0	1_5_2_Transcription factors	Transcription & transcription factors	Transcription	Nucleus	['Class8']
TCF3	9	0.111111	0.111111	0	0	0	0.111111	0.111111	0.111111	0.111111	0.111111	0.111111	0.111111	1_5_2_Transcription factors	Transcription & transcription factors	Transcription	Nucleus	['Class1', 'Class2', 'Class6', 'Class7', 'Class8', 'Class9', 'Class10', 'Class11', 'Class12']
TCF4	6	0.166667	0.166667	0	0	0	0	0.166667	0.166667	0	0	0.166667	0.166667	1_5_2_Transcription factors	Transcription & transcription factors	Transcription	Nucleus	['Class1', 'Class2', 'Class7', 'Class8', 'Class11', 'Class12']
TEC	10	0.1	0.1	0	0.1	0	0.1	0.1	0.1	0.1	0.1	0.1	0.1	1_26_30_non-receptor tyrosine kinase	Protein kinases	Signaling	Cytosol	['Class1', 'Class2', 'Class4', 'Class6', 'Class7', 'Class8', 'Class9', 'Class10', 'Class11', 'Class12']
TEK	10	0.1	0.1	0	0.1	0	0.1	0.1	0.1	0.1	0.1	0.1	0.1	3_2_25_Signaling by Tie	Signaling - Cell fates	Signaling	Cell membrane	['Class1', 'Class2', 'Class4', 'Class6', 'Class7', 'Class8', 'Class9', 'Class10', 'Class11', 'Class12']
TENM1	3	0.333333	0	0	0	0	0	0	0.333333	0	0	0	0.333333	3_4_Cell_cell_junctions_adhesion	Cell_cell_junctions_adhesion	Cell junction & adhesion	Cell-cell-junctions	['Class1', 'Class8', 'Class12']
TENT5D	1	0	0	0	0	0	0	0	1	0	0	0	0	1_2_Metabolism of nucleotides	Metabolism of nucleotides & phosphates	Metabolism	UNKNOWN	['Class8']
TEP1	5	0.2	0.2	0	0	0	0	0.2	0.2	0	0	0	0.2	4_1_1_DNA Replication	DNA Replication	DNA Replication	Nucleus	['Class1', 'Class2', 'Class7', 'Class8', 'Class12']
TESK1	6	0.166667	0.166667	0	0	0	0	0.166667	0.166667	0	0	0.166667	0.166667	3_10_Reproduction	Reproduction	Other	Cytosol	['Class1', 'Class2', 'Class7', 'Class8', 'Class11', 'Class12']
TF	1	0	0	0	0	0	1	0	0	0	0	0	0	3_11_Hemostasis	Hemostasis	Other	EXTRACELLULAR	['Class6']
TFG	4	0.25	0.25	0	0	0	0	0	0.25	0	0	0	0.25	1_12_Endoplasmic Reticulum	Endoplasmic Reticulum & Golgi	Organelles	Endoplasmic reticulum	['Class1', 'Class2', 'Class8', 'Class12']
TFPT	1	0	0	0	0	0	0	0	0	0	1	0	0	1_5_1_Transcription	Transcription & transcription factors	Transcription	Nucleus	['Class10']
TGFA	9	0.111111	0.111111	0	0	0	0.111111	0.111111	0.111111	0.111111	0.111111	0.111111	0.111111	3_2_22_ERBB family signaling	Signaling - Cell fates	Signaling	EXTRACELLULAR	['Class1', 'Class2', 'Class6', 'Class7', 'Class8', 'Class9', 'Class10', 'Class11', 'Class12']
TGFB1	7	0.142857	0.142857	0	0	0	0	0.142857	0.142857	0.142857	0	0.142857	0.142857	3_2_13_Signaling by TGF-beta Receptor Complex	Signaling - Cell fates	Signaling	EXTRACELLULAR	['Class1', 'Class2', 'Class7', 'Class8', 'Class9', 'Class11', 'Class12']
TGFB1I1	6	0.166667	0.166667	0	0	0	0.166667	0.166667	0.166667	0	0	0	0.166667	3_2_13_Signaling by TGF-beta Receptor Complex	Signaling - Cell fates	Signaling	Cytosol	['Class1', 'Class2', 'Class6', 'Class7', 'Class8', 'Class12']
TGFB2	7	0.142857	0.142857	0	0	0	0	0.142857	0.142857	0.142857	0	0.142857	0.142857	3_2_13_Signaling by TGF-beta Receptor Complex	Signaling - Cell fates	Signaling	EXTRACELLULAR	['Class1', 'Class2', 'Class7', 'Class8', 'Class9', 'Class11', 'Class12']
TGFB3	6	0.166667	0.166667	0	0	0	0	0.166667	0.166667	0	0	0.166667	0.166667	3_2_13_Signaling by TGF-beta Receptor Complex	Signaling - Cell fates	Signaling	EXTRACELLULAR	['Class1', 'Class2', 'Class7', 'Class8', 'Class11', 'Class12']
TGFBR1	10	0.1	0.1	0	0.1	0	0.1	0.1	0.1	0.1	0.1	0.1	0.1	3_2_13_Signaling by TGF-beta Receptor Complex	Signaling - Cell fates	Signaling	Cell membrane	['Class1', 'Class2', 'Class4', 'Class6', 'Class7', 'Class8', 'Class9', 'Class10', 'Class11', 'Class12']
TGFBR2	10	0.1	0.1	0	0.1	0	0.1	0.1	0.1	0.1	0.1	0.1	0.1	3_2_13_Signaling by TGF-beta Receptor Complex	Signaling - Cell fates	Signaling	Cell membrane	['Class1', 'Class2', 'Class4', 'Class6', 'Class7', 'Class8', 'Class9', 'Class10', 'Class11', 'Class12']
TGFBRAP1	5	0.2	0.2	0	0	0	0	0.2	0.2	0	0	0	0.2	3_2_13_Signaling by TGF-beta Receptor Complex	Signaling - Cell fates	Signaling	Vesicles	['Class1', 'Class2', 'Class7', 'Class8', 'Class12']
TGIF1	7	0.142857	0.142857	0	0	0	0	0.142857	0.142857	0.142857	0	0.142857	0.142857	1_5_2_Transcription factors	Transcription & transcription factors	Transcription	Nucleus	['Class1', 'Class2', 'Class7', 'Class8', 'Class9', 'Class11', 'Class12']
TGM1	1	0	0	0	0	0	1	0	0	0	0	0	0	1_8_24_Cross linking	Post-translational protein modification	Protein translation, folding, modification & degradation	Cytosol	['Class6']
TGM2	7	0.142857	0.142857	0	0	0	0	0.142857	0.142857	0.142857	0	0.142857	0.142857	1_8_24_Cross linking	Post-translational protein modification	Protein translation, folding, modification & degradation	Cytosol	['Class1', 'Class2', 'Class7', 'Class8', 'Class9', 'Class11', 'Class12']
THBS3	1	0	1	0	0	0	0	0	0	0	0	0	0	3_4_Cell_cell_junctions_adhesion	Cell_cell_junctions_adhesion	Cell junction & adhesion	Cell-cell-junctions	['Class2']
THNSL2	3	0.333333	0	0	0	0	0	0	0.333333	0	0	0	0.333333	1_7_Metabolism of amino acids and derivatives	Metabolism of amino acids and derivatives	Metabolism	EXTRACELLULAR	['Class1', 'Class8', 'Class12']
THOC3	6	0.166667	0.166667	0	0	0	0	0.166667	0.166667	0	0	0.166667	0.166667	1_6_3_Metabolism of mRNA	Metabolism of mRNA & Translation	Protein translation, folding, modification & degradation	Nucleus	['Class1', 'Class2', 'Class7', 'Class8', 'Class11', 'Class12']
THPO	5	0.2	0.2	0	0	0	0	0.2	0.2	0	0	0	0.2	3_12_Hormone activity	Hormones	Signaling	EXTRACELLULAR	['Class1', 'Class2', 'Class7', 'Class8', 'Class12']
THRA	9	0.111111	0.111111	0	0	0	0.111111	0.111111	0.111111	0.111111	0.111111	0.111111	0.111111	1_34_Nuclear receptors	Nuclear receptors	Other	Nucleus	['Class1', 'Class2', 'Class6', 'Class7', 'Class8', 'Class9', 'Class10', 'Class11', 'Class12']
THRAP3	6	0.166667	0.166667	0	0	0	0	0.166667	0.166667	0	0	0.166667	0.166667	1_6_3_Metabolism of mRNA	Metabolism of mRNA & Translation	Protein translation, folding, modification & degradation	Nucleus	['Class1', 'Class2', 'Class7', 'Class8', 'Class11', 'Class12']
THRB	9	0.111111	0.111111	0	0.111111	0	0	0.111111	0.111111	0.111111	0.111111	0.111111	0.111111	1_34_Nuclear receptors	Nuclear receptors	Other	Nucleus	['Class1', 'Class2', 'Class4', 'Class7', 'Class8', 'Class9', 'Class10', 'Class11', 'Class12']
TICAM1	7	0.142857	0.142857	0	0	0	0	0.142857	0.142857	0.142857	0.142857	0	0.142857	3_5_2_Innate Immune System	Innate Immune System	Immune system & Inflammation	Cytosol	['Class1', 'Class2', 'Class7', 'Class8', 'Class9', 'Class10', 'Class12']
TICAM2	5	0.2	0.2	0	0	0	0	0.2	0.2	0	0	0	0.2	3_5_2_Innate Immune System	Innate Immune System	Immune system & Inflammation	Endoplasmic reticulum	['Class1', 'Class2', 'Class7', 'Class8', 'Class12']
TIE1	9	0.111111	0.111111	0	0	0	0.111111	0.111111	0.111111	0.111111	0.111111	0.111111	0.111111	3_2_25_Signaling by Tie	Signaling - Cell fates	Signaling	Cell membrane	['Class1', 'Class2', 'Class6', 'Class7', 'Class8', 'Class9', 'Class10', 'Class11', 'Class12']
TIFA	6	0.166667	0.166667	0	0	0	0	0.166667	0.166667	0	0	0.166667	0.166667	3_5_2_Innate Immune System	Innate Immune System	Immune system & Inflammation	Nucleus	['Class1', 'Class2', 'Class7', 'Class8', 'Class11', 'Class12']
TIRAP	7	0.142857	0.142857	0	0.142857	0	0	0.142857	0.142857	0	0	0.142857	0.142857	3_5_2_Innate Immune System	Innate Immune System	Immune system & Inflammation	Cytosol	['Class1', 'Class2', 'Class4', 'Class7', 'Class8', 'Class11', 'Class12']
TLE1	6	0.166667	0.166667	0	0	0	0	0.166667	0.166667	0	0	0.166667	0.166667	1_5_1_Transcription	Transcription & transcription factors	Transcription	Nucleus	['Class1', 'Class2', 'Class7', 'Class8', 'Class11', 'Class12']
TLE2	6	0.166667	0.166667	0	0	0	0	0.166667	0.166667	0	0	0.166667	0.166667	1_5_1_Transcription	Transcription & transcription factors	Transcription	Nucleus	['Class1', 'Class2', 'Class7', 'Class8', 'Class11', 'Class12']
TLE3	9	0.111111	0.111111	0	0	0	0.111111	0.111111	0.111111	0.111111	0.111111	0.111111	0.111111	1_5_1_Transcription	Transcription & transcription factors	Transcription	Nucleus	['Class1', 'Class2', 'Class6', 'Class7', 'Class8', 'Class9', 'Class10', 'Class11', 'Class12']
[truncated: 280 more rows]

## Sheet: Sheet2
Class-specific (normalized) protein count by SysGO Process (3).
[truncated: 34 more rows]

## Sheet: Sheet3
Fisher's exact test pvalues (for alpha=0.05). Highlighted are the pvalues < alpha.
[truncated: 16 more rows]
