# Supplementary material for: Reconstruction and analysis of a large-scale binary Ras-effector signaling network
Source: Cell Commun Signal. 2022 Mar 4;20:24. doi: 10.1186/s12964-022-00823-5 (PMC8896392; doi:10.1186/s12964-022-00823-5)
Supplement: Supplementary file 8 — Additional file 7: Table S6. Pathway enrichment analysis using PANTHER. [file 12964_2022_823_MOESM8_ESM.xlsx]

## Sheet: Sheet1
Table S6. Pathway enrichment analysis using PANTHER.
Pathway enrichment analysis by effector class: fold enrichment with a significance at 0.05.
PANTHER Pathway	class1	class2	class3	class4	class5	class6	class7	class8	class9	class10	class11	class12
JAK/STAT signaling pathway (P00038)	10.15	11.62		37.51		25.99	12.11	11.42	25.03	27.09	14.77	10.23
Interferon-gamma signaling pathway (P00035)	10.15	11.62	>100	25.5		18.13	12.11	11.04	19.86	19.74	13.6	10.23
Insulin/IGF pathway-mitogen activated protein kinase kinase/MAP kinase cascade (P00032)	9.23	10.56		32.85		17.51	11.01	10.38	20.63	21.93	12.84	9.3
p53 pathway by glucose deprivation (P04397)	8.83	9.09		16.63		13.3	10.01	9.44	9.87	8.58	10.92	8.9
Hedgehog signaling pathway (P00025)	8.63	9.29		25.5		6.8	9.69	9.14	12.77		8.63	8.7
Interleukin signaling pathway (P00036)	8.5	9.59		20.02		13.44	9.86	9.16	14.84	14.54	10.22	8.57
p38 MAPK pathway (P05918)	8.42	9.63		12.44		13.26	10.05	9.47	20.76	22.47	12.25	8.48
Ras Pathway (P04393)	8.34	9.39	>100	27.08		15.83	9.96	9.39	19.82	20.73	11.83	8.41
Angiogenesis (P00005)	8.29	8.7	33.62	21.13	58.84	15.34	9.14	8.62	16.05	15.79	10.23	8.07
EGF receptor signaling pathway (P00018)	7.92	9.06	31.3	22.61	73.03	14.46	9.28	8.83	17.1	17.27	11.02	7.98
VEGF signaling pathway (P00056)	7.91	8.71		24.38	>100	14.99	9.26	8.4	16.69	18.38	10.39	7.67
Insulin/IGF pathway-protein kinase B signaling cascade (P00033)	7.81	8.64		27.79		16.56	9.01	8.49	16	16.03	11.27	7.87
Metabotropic glutamate receptor group I pathway (P00041)	7.71	7.43		12.75		5.44	7.75	7.31	7.94	9.21	7.53	7.78
FGF signaling pathway (P00021)	7.59	8.69	35.88	19.7	83.72	12.99	8.86	8.36	14.99	14.18	10.72	7.65
Angiotensin II-stimulated signaling through G proteins and beta-arrestin (P05911)	7.48	8.56		15.1		11.63	8.93	7.82	14.18	16.45	9.5	7.54
B cell activation (P00010)	7.25	8.46	63.05	25.5		15.05	8.83	8.49	17.83	17.86	10.99	7.31
PI3 kinase pathway (P00048)	7.12	8.15		16.78		11.33	8.08	7.41	13.94	12.7	10.19	7.18
Alzheimer disease-amyloid secretase pathway (P00003)	6.82	7.8	65.87	13.32	>100	8.62	7.59	6.99	11.43	11.29	8.43	6.87
p53 pathway feedback loops 2 (P04398)	6.57	7.29		20		13.99	7.6	7.39	16.13	15.48	9.85	6.62
TGF-beta signaling pathway (P00052)	6.57	6.83	43.27	20		9.66	6.89	6.72	14.18	11.29	7.23	6.62
Toll receptor signaling pathway (P00054)	6.48	7.21	76.09	13.19		11.13	7.52	7.09	13.69	14.18	8.66	6.53
T cell activation (P00053)	6.37	7.29	51.32	23.73		15.41	7.61	7.44	15.17	16.83	9.86	6.42
PDGF signaling pathway (P00047)	6.35	6.95	20.01	19.09		12.72	7.25	6.99	13.89	13.2	8.54	6.4
Oxidative stress response (P00046)	6.34	7.05	78.81	6.83		7.28	7.14	6.53	15.2	14.1	8.13	6.21
CCKR signaling map (P06959)	6.14	6.82	25.66	17.79	39.91	12.05	7.11	6.77	13.03	12.82	8.49	6.13
Gonadotropin-releasing hormone receptor pathway (P06664)	6.11	6.49		17.11	29.72	9.86	6.87	6.38	12.16	11.68	7.88	6.02
Enkephalin release (P05913)	5.8	6.31					6.23	4.9			6.73	5.85
P53 pathway feedback loops 1 (P04392)	5.8	6.64		27.33		14.57	6.92	6.53	12.16	14.1	8.97	5.85
Notch signaling pathway (P00045)	5.77	6.34				6.18	6.06	5.19	8.38	8.22	4.64	5.81
Histamine H2 receptor mediated signaling pathway (P04386)	5.68	6.04		7.65			6.3	4.57			5.65	5.73
Parkinson disease (P00049)	5.55	5.87	60.66	10.52		8.76	6.24	6.12	10.53	10.85	7.12	5.59
Histamine H1 receptor mediated signaling pathway (P04385)	5.54	6.34		11.59	>100	6.95	6.61	5.71	8.38	8.97	7.85	5.58
Endogenous cannabinoid signaling (P05730)	5.5	6.29					6.56	5.24	5.91	5.48	7.19	5.54
Hypoxia response via HIF activation (P00030)	5.41	6.2		14.88		14.73	6.46	6.09	13.24	14.26	8.37	5.46
FAS signaling pathway (P00020)	5.37	5.81	>100			9	6.06	6.05	10.85	13.55	7.39	5.42
Endothelin signaling pathway (P00019)	5.13	5.47		14.25	>100	7.6	5.42	5.11	9.34	9.68	6.65	5.06
Alzheimer disease-presenilin pathway (P00004)	5.12	5.03				4.01	4.67	4.41	4.91	4.14	4.82	5.08
Inflammation mediated by chemokine and cytokine signaling pathway (P00031)	5.1	5.6		9.5		7.6	5.8	5.24	8.12	7.87	6.53	5.06
Apoptosis signaling pathway (P00006)	5.08	5.61	37.4	10.27	87.27	9.5	5.85	5.61	11.06	11.15	7.05	5.12
Integrin signalling pathway (P00034)	4.84	5.36	22.87	11.89		7.75	5.71	5.33	9.41	8.86	6.26	4.93
Muscarinic acetylcholine receptor 1 and 3 signaling pathway (P00042)	4.83	5.14		10.45	>100	5.57	5.36	5.06	6.05	7.01	6.43	4.86
Metabotropic glutamate receptor group III pathway (P00039)	4.79	4.98		7.29			5.02	4.57	3.24	4.23	5.61	4.82
Ubiquitin proteasome pathway (P00060)	4.66	4.95		6.27			4.97	4.31	3.26		4.12	4.7
Cell cycle (P00013)	4.61	3.7					3.3	3.63	6.45	5.98	4.28	4.65
p53 pathway (P00059)	4.56	4.96		9.31		10.69	5.04	4.88	9.24	9.98	6.35	4.6
Alpha adrenergic receptor signaling pathway (P00002)	4.47	5.11			>100	8.16	6.3	5.94	7.94	9.21	6.91	4.5
Heterotrimeric G-protein signaling pathway-rod outer segment phototransduction (P00028)	4.42	5.06		6.54			4.97	3.81			4.83	4.46
Metabotropic glutamate receptor group II pathway (P00040)	4.35	4.74		5.21			4.7	3.96			4.48	4.38
Ionotropic glutamate receptor pathway (P00037)	4.26	4.41		5.1			4.6	4.8	3.97	5.26	5.65	4.3
Axon guidance mediated by netrin (P00009)	4.23	5.16		14.17		11.33	5.38	4.76	11.03	10.97	6.1	4.26
Cytoskeletal regulation by Rho GTPase (P00016)	4.08	4.25		3.89		5.39	4.88	4.32	4.15	4.41	4.59	4.12
Nicotine pharmacodynamics pathway (P06587)	4.06	4.31		9.11			4.5	4.57	4.86	5.64	5.38	4.09
Oxytocin receptor mediated signaling pathway (P04391)	4.06	4.65		8.5	>100	5.1	4.85	4.19	6.15	6.58	5.49	4.09
5HT1 type receptor mediated signaling pathway (P04373)	4.02	4.36		5.31			4.29	3.57			4.58	4.05
Heterotrimeric G-protein signaling pathway-Gq alpha and Go alpha mediated pathway (P00027)	4.01	4.4		4.63	83.04	4.11	4.69	4.15	4.8	5.31	5.06	4.04
Dopamine receptor mediated signaling pathway (P05912)	3.96	3.94		5.4			3.9	3.48	3.37	3.35	3.99	3.99
GABA-B receptor II signaling (P05731)	3.95	4.19					4.37	3.17			3.92	3.98
Opioid prodynorphin pathway (P05916)	3.95	4.52					4.37	3.81			5.23	3.98
Opioid proopiomelanocortin pathway (P05917)	3.84	4.4					4.26	3.7			5.09	3.87
5HT2 type receptor mediated signaling pathway (P04374)	3.82	4.38		8.32	>100	4.93	4.56	4.14	5.76	6.2	5.23	3.86
Thyrotropin-releasing hormone receptor signaling pathway (P04394)	3.77	4.31		8.23	>100	4.93	4.49	4.05	5.95	6.37	5.32	3.8
Axon guidance mediated by semaphorins (P00007)	3.69	4.75		14.49		7.72	4.41	3.63	7.74	8.97	3.57	3.72
Wnt signaling pathway (P00057)	3.65	3.74		4.43	32.48	4.5	3.82	3.68	4.92	4.77	4.21	3.65
Opioid proenkephalin pathway (P05915)	3.57	4.08					3.93	3.4			4.67	3.59
Huntington disease (P00029)	3.57	3.69		5.6		3.9	3.85	3.63	4.41	4.89	4.03	3.66
Heterotrimeric G-protein signaling pathway-Gi alpha and Gs alpha mediated pathway (P00026)	3.49	3.85		4.23		2.87	4.16	3.85	3.59	3.96	4.54	3.51
Muscarinic acetylcholine receptor 2 and 4 signaling pathway (P00043)	3.33	3.62					3.57	3			3.6	3.35
Axon guidance mediated by Slit/Robo (P00008)	3.25	3.72		10.2		8.16	4.36	3.66	6.81	6.58	4.4	3.27
Beta2 adrenergic receptor signaling pathway (P04378)	3.24	3.46		5.43			3.61	2.92			3.34	3.27
Beta1 adrenergic receptor signaling pathway (P04377)	3.24	3.46					3.61	2.92			3.34	3.27
Beta3 adrenergic receptor signaling pathway (P04379)	3.05	3.48					3.63	3.05			3.66	3.07
Cortocotropin releasing factor receptor signaling pathway (P04380)	2.99	3.42					3.56	3.02			3.69	3.01
Cadherin signaling pathway (P00012)	2.91	2.76		3.89		3.52	2.66	2.65	3.29	3.61	2.78	2.87
5HT4 type receptor mediated signaling pathway (P04376)	2.9	3.32					3.46	2.94			3.59	2.92
Unclassified (UNCLASSIFIED)	-0.67	-0.64	-0.49	-0.4		-0.51	-0.62	-0.65	-0.44	-0.48	-0.6	-0.67
Vitamin D metabolism and pathway (P04396)						7.28
Blood coagulation (P00011)						4.25
Toll pathway-drosophila (P06217)											15.7
