# Supplementary material for: Reconstruction and analysis of a large-scale binary Ras-effector signaling network
Source: Cell Commun Signal. 2022 Mar 4;20:24. doi: 10.1186/s12964-022-00823-5 (PMC8896392; doi:10.1186/s12964-022-00823-5)
Supplement: Supplementary file 9 — Additional file 8: Network S1. CellDesigner diagram as zip. [file 12964_2022_823_MOESM9_ESM.zip]

Archive with 2 entries (1 files):
- 12964_2022_823_MOESM9_ESM/
- 12964_2022_823_MOESM9_ESM/12964_2022_823_MOESM9_ESM.xml
