# Supplementary material for: Reconstruction and analysis of a large-scale binary Ras-effector signaling network
Source: Cell Commun Signal. 2022 Mar 4;20:24. doi: 10.1186/s12964-022-00823-5 (PMC8896392; doi:10.1186/s12964-022-00823-5)
Supplement: Supplementary file 9 — Additional file 8: Network S1. CellDesigner diagram as zip. [file 12964_2022_823_MOESM9_ESM.zip › 12964_2022_823_MOESM9_ESM/12964_2022_823_MOESM9_ESM.xml]

<sbml xmlns="http://www.sbml.org/sbml/level2/version4" xmlns:celldesigner="http://www.sbml.org/2001/ns/celldesigner" xmlns:html="http://www.w3.org/1999/xhtml" level="2" version="4">
<model id="Class_Spec_PPIs" metaid="Class_Spec_PPIs">
<annotation>
<celldesigner:extension>
<celldesigner:modelVersion>4.0</celldesigner:modelVersion>
<celldesigner:modelDisplay sizeX="4000" sizeY="3000" />
<celldesigner:listOfIncludedSpecies>
<celldesigner:species id="s116" name="NCAPH2">
<celldesigner:notes>
<html:html>
<html:head>
<html:title />
</html:head>
<html:body />
</html:html>
</celldesigner:notes>
<celldesigner:annotation>
<celldesigner:complexSpecies>s180</celldesigner:complexSpecies>
<celldesigner:speciesIdentity>
<celldesigner:class>PROTEIN</celldesigner:class>
<celldesigner:proteinReference>pr113</celldesigner:proteinReference>
</celldesigner:speciesIdentity>
</celldesigner:annotation>
</celldesigner:species>
<celldesigner:species id="s197" name="ZCCHC9">
<celldesigner:notes>
<html:html>
<html:head>
<html:title />
</html:head>
<html:body />
</html:html>
</celldesigner:notes>
<celldesigner:annotation>
<celldesigner:complexSpecies>s68</celldesigner:complexSpecies>
<celldesigner:speciesIdentity>
<celldesigner:class>PROTEIN</celldesigner:class>
<celldesigner:proteinReference>pr186</celldesigner:proteinReference>
</celldesigner:speciesIdentity>
</celldesigner:annotation>
</celldesigner:species>
<celldesigner:species id="s243" name="ZCCHC10">
<celldesigner:notes>
<html:html>
<html:head>
<html:title />
</html:head>
<html:body />
</html:html>
</celldesigner:notes>
<celldesigner:annotation>
<celldesigner:complexSpecies>s68</celldesigner:complexSpecies>
<celldesigner:speciesIdentity>
<celldesigner:class>PROTEIN</celldesigner:class>
<celldesigner:proteinReference>pr230</celldesigner:proteinReference>
</celldesigner:speciesIdentity>
</celldesigner:annotation>
</celldesigner:species>
<celldesigner:species id="s246" name="FAXC">
<celldesigner:notes>
<html:html>
<html:head>
<html:title />
</html:head>
<html:body />
</html:html>
</celldesigner:notes>
<celldesigner:annotation>
<celldesigner:complexSpecies>s68</celldesigner:complexSpecies>
<celldesigner:speciesIdentity>
<celldesigner:class>PROTEIN</celldesigner:class>
<celldesigner:proteinReference>pr233</celldesigner:proteinReference>
</celldesigner:speciesIdentity>
</celldesigner:annotation>
</celldesigner:species>
<celldesigner:species id="s253" name="RBM33">
<celldesigner:notes>
<html:html>
<html:head>
<html:title />
</html:head>
<html:body />
</html:html>
</celldesigner:notes>
<celldesigner:annotation>
<celldesigner:complexSpecies>s68</celldesigner:complexSpecies>
<celldesigner:speciesIdentity>
<celldesigner:class>PROTEIN</celldesigner:class>
<celldesigner:proteinReference>pr240</celldesigner:proteinReference>
</celldesigner:speciesIdentity>
</celldesigner:annotation>
</celldesigner:species>
<celldesigner:species id="s257" name="IFT43">
<celldesigner:notes>
<html:html>
<html:head>
<html:title />
</html:head>
<html:body />
</html:html>
</celldesigner:notes>
<celldesigner:annotation>
<celldesigner:complexSpecies>s67</celldesigner:complexSpecies>
<celldesigner:speciesIdentity>
<celldesigner:class>PROTEIN</celldesigner:class>
<celldesigner:proteinReference>pr244</celldesigner:proteinReference>
</celldesigner:speciesIdentity>
</celldesigner:annotation>
</celldesigner:species>
<celldesigner:species id="s265" name="TFPT">
<celldesigner:notes>
<html:html>
<html:head>
<html:title />
</html:head>
<html:body />
</html:html>
</celldesigner:notes>
<celldesigner:annotation>
<celldesigner:complexSpecies>s68</celldesigner:complexSpecies>
<celldesigner:speciesIdentity>
<celldesigner:class>PROTEIN</celldesigner:class>
<celldesigner:proteinReference>pr252</celldesigner:proteinReference>
</celldesigner:speciesIdentity>
</celldesigner:annotation>
</celldesigner:species>
<celldesigner:species id="s73" name="CEP72">
<celldesigner:notes>
<html:html>
<html:head>
<html:title />
</html:head>
<html:body />
</html:html>
</celldesigner:notes>
<celldesigner:annotation>
<celldesigner:complexSpecies>s68</celldesigner:complexSpecies>
<celldesigner:speciesIdentity>
<celldesigner:class>PROTEIN</celldesigner:class>
<celldesigner:proteinReference>pr71</celldesigner:proteinReference>
</celldesigner:speciesIdentity>
</celldesigner:annotation>
</celldesigner:species>
<celldesigner:species id="s75" name="PSMC3">
<celldesigner:notes>
<html:html>
<html:head>
<html:title />
</html:head>
<html:body />
</html:html>
</celldesigner:notes>
<celldesigner:annotation>
<celldesigner:complexSpecies>s74</celldesigner:complexSpecies>
<celldesigner:speciesIdentity>
<celldesigner:class>PROTEIN</celldesigner:class>
<celldesigner:proteinReference>pr72</celldesigner:proteinReference>
</celldesigner:speciesIdentity>
</celldesigner:annotation>
</celldesigner:species>
<celldesigner:species id="s77" name="PCM1">
<celldesigner:notes>
<html:html>
<html:head>
<html:title />
</html:head>
<html:body />
</html:html>
</celldesigner:notes>
<celldesigner:annotation>
<celldesigner:complexSpecies>s67</celldesigner:complexSpecies>
<celldesigner:speciesIdentity>
<celldesigner:class>PROTEIN</celldesigner:class>
<celldesigner:proteinReference>pr74</celldesigner:proteinReference>
</celldesigner:speciesIdentity>
</celldesigner:annotation>
</celldesigner:species>
<celldesigner:species id="s82" name="CENPH">
<celldesigner:notes>
<html:html>
<html:head>
<html:title />
</html:head>
<html:body />
</html:html>
</celldesigner:notes>
<celldesigner:annotation>
<celldesigner:complexSpecies>s68</celldesigner:complexSpecies>
<celldesigner:speciesIdentity>
<celldesigner:class>PROTEIN</celldesigner:class>
<celldesigner:proteinReference>pr79</celldesigner:proteinReference>
</celldesigner:speciesIdentity>
</celldesigner:annotation>
</celldesigner:species>
<celldesigner:species id="s84" name="CEP97">
<celldesigner:notes>
<html:html>
<html:head>
<html:title />
</html:head>
<html:body />
</html:html>
</celldesigner:notes>
<celldesigner:annotation>
<celldesigner:complexSpecies>s68</celldesigner:complexSpecies>
<celldesigner:speciesIdentity>
<celldesigner:class>PROTEIN</celldesigner:class>
<celldesigner:proteinReference>pr81</celldesigner:proteinReference>
</celldesigner:speciesIdentity>
</celldesigner:annotation>
</celldesigner:species>
<celldesigner:species id="s85" name="C9orf16">
<celldesigner:notes>
<html:html>
<html:head>
<html:title />
</html:head>
<html:body />
</html:html>
</celldesigner:notes>
<celldesigner:annotation>
<celldesigner:complexSpecies>s68</celldesigner:complexSpecies>
<celldesigner:speciesIdentity>
<celldesigner:class>PROTEIN</celldesigner:class>
<celldesigner:proteinReference>pr82</celldesigner:proteinReference>
</celldesigner:speciesIdentity>
</celldesigner:annotation>
</celldesigner:species>
<celldesigner:species id="s86" name="AGBL4">
<celldesigner:notes>
<html:html>
<html:head>
<html:title />
</html:head>
<html:body />
</html:html>
</celldesigner:notes>
<celldesigner:annotation>
<celldesigner:complexSpecies>s68</celldesigner:complexSpecies>
<celldesigner:speciesIdentity>
<celldesigner:class>PROTEIN</celldesigner:class>
<celldesigner:proteinReference>pr83</celldesigner:proteinReference>
</celldesigner:speciesIdentity>
</celldesigner:annotation>
</celldesigner:species>
<celldesigner:species id="s90" name="BBS7">
<celldesigner:notes>
<html:html>
<html:head>
<html:title />
</html:head>
<html:body />
</html:html>
</celldesigner:notes>
<celldesigner:annotation>
<celldesigner:complexSpecies>s67</celldesigner:complexSpecies>
<celldesigner:speciesIdentity>
<celldesigner:class>PROTEIN</celldesigner:class>
<celldesigner:proteinReference>pr87</celldesigner:proteinReference>
</celldesigner:speciesIdentity>
</celldesigner:annotation>
</celldesigner:species>
<celldesigner:species id="s94" name="CCDC96">
<celldesigner:notes>
<html:html>
<html:head>
<html:title />
</html:head>
<html:body />
</html:html>
</celldesigner:notes>
<celldesigner:annotation>
<celldesigner:complexSpecies>s68</celldesigner:complexSpecies>
<celldesigner:speciesIdentity>
<celldesigner:class>PROTEIN</celldesigner:class>
<celldesigner:proteinReference>pr91</celldesigner:proteinReference>
</celldesigner:speciesIdentity>
</celldesigner:annotation>
</celldesigner:species>
<celldesigner:species id="s100" name="CDC16">
<celldesigner:notes>
<html:html>
<html:head>
<html:title />
</html:head>
<html:body />
</html:html>
</celldesigner:notes>
<celldesigner:annotation>
<celldesigner:complexSpecies>s68</celldesigner:complexSpecies>
<celldesigner:speciesIdentity>
<celldesigner:class>PROTEIN</celldesigner:class>
<celldesigner:proteinReference>pr97</celldesigner:proteinReference>
</celldesigner:speciesIdentity>
</celldesigner:annotation>
</celldesigner:species>
<celldesigner:species id="s115" name="MAP7D2">
<celldesigner:notes>
<html:html>
<html:head>
<html:title />
</html:head>
<html:body />
</html:html>
</celldesigner:notes>
<celldesigner:annotation>
<celldesigner:complexSpecies>s68</celldesigner:complexSpecies>
<celldesigner:speciesIdentity>
<celldesigner:class>PROTEIN</celldesigner:class>
<celldesigner:proteinReference>pr112</celldesigner:proteinReference>
</celldesigner:speciesIdentity>
</celldesigner:annotation>
</celldesigner:species>
<celldesigner:species id="s130" name="THBS3">
<celldesigner:notes>
<html:html>
<html:head>
<html:title />
</html:head>
<html:body />
</html:html>
</celldesigner:notes>
<celldesigner:annotation>
<celldesigner:complexSpecies>s159</celldesigner:complexSpecies>
<celldesigner:speciesIdentity>
<celldesigner:class>PROTEIN</celldesigner:class>
<celldesigner:proteinReference>pr127</celldesigner:proteinReference>
</celldesigner:speciesIdentity>
</celldesigner:annotation>
</celldesigner:species>
<celldesigner:species id="s158" name="EMB">
<celldesigner:notes>
<html:html>
<html:head>
<html:title />
</html:head>
<html:body />
</html:html>
</celldesigner:notes>
<celldesigner:annotation>
<celldesigner:complexSpecies>s159</celldesigner:complexSpecies>
<celldesigner:speciesIdentity>
<celldesigner:class>PROTEIN</celldesigner:class>
<celldesigner:proteinReference>pr153</celldesigner:proteinReference>
</celldesigner:speciesIdentity>
</celldesigner:annotation>
</celldesigner:species>
<celldesigner:species id="s174" name="PARD6B">
<celldesigner:notes>
<html:html>
<html:head>
<html:title />
</html:head>
<html:body />
</html:html>
</celldesigner:notes>
<celldesigner:annotation>
<celldesigner:complexSpecies>s159</celldesigner:complexSpecies>
<celldesigner:speciesIdentity>
<celldesigner:class>PROTEIN</celldesigner:class>
<celldesigner:proteinReference>pr165</celldesigner:proteinReference>
</celldesigner:speciesIdentity>
</celldesigner:annotation>
</celldesigner:species>
<celldesigner:species id="s177" name="VAPB">
<celldesigner:notes>
<html:html>
<html:head>
<html:title />
</html:head>
<html:body />
</html:html>
</celldesigner:notes>
<celldesigner:annotation>
<celldesigner:complexSpecies>s68</celldesigner:complexSpecies>
<celldesigner:speciesIdentity>
<celldesigner:class>PROTEIN</celldesigner:class>
<celldesigner:proteinReference>pr168</celldesigner:proteinReference>
</celldesigner:speciesIdentity>
</celldesigner:annotation>
</celldesigner:species>
<celldesigner:species id="s179" name="IFT20">
<celldesigner:notes>
<html:html>
<html:head>
<html:title />
</html:head>
<html:body />
</html:html>
</celldesigner:notes>
<celldesigner:annotation>
<celldesigner:complexSpecies>s67</celldesigner:complexSpecies>
<celldesigner:speciesIdentity>
<celldesigner:class>PROTEIN</celldesigner:class>
<celldesigner:proteinReference>pr170</celldesigner:proteinReference>
</celldesigner:speciesIdentity>
</celldesigner:annotation>
</celldesigner:species>
<celldesigner:species id="s181" name="KDM1A">
<celldesigner:notes>
<html:html>
<html:head>
<html:title />
</html:head>
<html:body />
</html:html>
</celldesigner:notes>
<celldesigner:annotation>
<celldesigner:complexSpecies>s180</celldesigner:complexSpecies>
<celldesigner:speciesIdentity>
<celldesigner:class>PROTEIN</celldesigner:class>
<celldesigner:proteinReference>pr162</celldesigner:proteinReference>
</celldesigner:speciesIdentity>
</celldesigner:annotation>
</celldesigner:species>
<celldesigner:species id="s184" name="KDM3A">
<celldesigner:notes>
<html:html>
<html:head>
<html:title />
</html:head>
<html:body />
</html:html>
</celldesigner:notes>
<celldesigner:annotation>
<celldesigner:complexSpecies>s180</celldesigner:complexSpecies>
<celldesigner:speciesIdentity>
<celldesigner:class>PROTEIN</celldesigner:class>
<celldesigner:proteinReference>pr173</celldesigner:proteinReference>
</celldesigner:speciesIdentity>
</celldesigner:annotation>
</celldesigner:species>
<celldesigner:species id="s193" name="MPDZ">
<celldesigner:notes>
<html:html>
<html:head>
<html:title />
</html:head>
<html:body />
</html:html>
</celldesigner:notes>
<celldesigner:annotation>
<celldesigner:complexSpecies>s159</celldesigner:complexSpecies>
<celldesigner:speciesIdentity>
<celldesigner:class>PROTEIN</celldesigner:class>
<celldesigner:proteinReference>pr182</celldesigner:proteinReference>
</celldesigner:speciesIdentity>
</celldesigner:annotation>
</celldesigner:species>
<celldesigner:species id="s199" name="ARID1B">
<celldesigner:notes>
<html:html>
<html:head>
<html:title />
</html:head>
<html:body />
</html:html>
</celldesigner:notes>
<celldesigner:annotation>
<celldesigner:complexSpecies>s180</celldesigner:complexSpecies>
<celldesigner:speciesIdentity>
<celldesigner:class>PROTEIN</celldesigner:class>
<celldesigner:proteinReference>pr188</celldesigner:proteinReference>
</celldesigner:speciesIdentity>
</celldesigner:annotation>
</celldesigner:species>
<celldesigner:species id="s215" name="RADX">
<celldesigner:notes>
<html:html>
<html:head>
<html:title />
</html:head>
<html:body />
</html:html>
</celldesigner:notes>
<celldesigner:annotation>
<celldesigner:complexSpecies>s214</celldesigner:complexSpecies>
<celldesigner:speciesIdentity>
<celldesigner:class>PROTEIN</celldesigner:class>
<celldesigner:proteinReference>pr203</celldesigner:proteinReference>
</celldesigner:speciesIdentity>
</celldesigner:annotation>
</celldesigner:species>
<celldesigner:species id="s230" name="PLEKHH1">
<celldesigner:notes>
<html:html>
<html:head>
<html:title />
</html:head>
<html:body />
</html:html>
</celldesigner:notes>
<celldesigner:annotation>
<celldesigner:complexSpecies>s68</celldesigner:complexSpecies>
<celldesigner:speciesIdentity>
<celldesigner:class>PROTEIN</celldesigner:class>
<celldesigner:proteinReference>pr217</celldesigner:proteinReference>
</celldesigner:speciesIdentity>
</celldesigner:annotation>
</celldesigner:species>
<celldesigner:species id="s232" name="RAPH1">
<celldesigner:notes>
<html:html>
<html:head>
<html:title />
</html:head>
<html:body />
</html:html>
</celldesigner:notes>
<celldesigner:annotation>
<celldesigner:complexSpecies>s159</celldesigner:complexSpecies>
<celldesigner:speciesIdentity>
<celldesigner:class>PROTEIN</celldesigner:class>
<celldesigner:proteinReference>pr219</celldesigner:proteinReference>
</celldesigner:speciesIdentity>
</celldesigner:annotation>
</celldesigner:species>
<celldesigner:species id="s234" name="DNM3">
<celldesigner:notes>
<html:html>
<html:head>
<html:title />
</html:head>
<html:body />
</html:html>
</celldesigner:notes>
<celldesigner:annotation>
<celldesigner:complexSpecies>s68</celldesigner:complexSpecies>
<celldesigner:speciesIdentity>
<celldesigner:class>PROTEIN</celldesigner:class>
<celldesigner:proteinReference>pr221</celldesigner:proteinReference>
</celldesigner:speciesIdentity>
</celldesigner:annotation>
</celldesigner:species>
<celldesigner:species id="s235" name="MYO9B">
<celldesigner:notes>
<html:html>
<html:head>
<html:title />
</html:head>
<html:body />
</html:html>
</celldesigner:notes>
<celldesigner:annotation>
<celldesigner:complexSpecies>s140</celldesigner:complexSpecies>
<celldesigner:speciesIdentity>
<celldesigner:class>PROTEIN</celldesigner:class>
<celldesigner:proteinReference>pr222</celldesigner:proteinReference>
</celldesigner:speciesIdentity>
</celldesigner:annotation>
</celldesigner:species>
<celldesigner:species id="s147" name="CAPZB">
<celldesigner:notes>
<html:html>
<html:head>
<html:title />
</html:head>
<html:body />
</html:html>
</celldesigner:notes>
<celldesigner:annotation>
<celldesigner:complexSpecies>s140</celldesigner:complexSpecies>
<celldesigner:speciesIdentity>
<celldesigner:class>PROTEIN</celldesigner:class>
<celldesigner:proteinReference>pr142</celldesigner:proteinReference>
</celldesigner:speciesIdentity>
</celldesigner:annotation>
</celldesigner:species>
<celldesigner:species id="s146" name="CAPZA2">
<celldesigner:notes>
<html:html>
<html:head>
<html:title />
</html:head>
<html:body />
</html:html>
</celldesigner:notes>
<celldesigner:annotation>
<celldesigner:complexSpecies>s140</celldesigner:complexSpecies>
<celldesigner:speciesIdentity>
<celldesigner:class>PROTEIN</celldesigner:class>
<celldesigner:proteinReference>pr141</celldesigner:proteinReference>
</celldesigner:speciesIdentity>
</celldesigner:annotation>
</celldesigner:species>
<celldesigner:species id="s141" name="ARC">
<celldesigner:notes>
<html:html>
<html:head>
<html:title />
</html:head>
<html:body />
</html:html>
</celldesigner:notes>
<celldesigner:annotation>
<celldesigner:complexSpecies>s140</celldesigner:complexSpecies>
<celldesigner:speciesIdentity>
<celldesigner:class>PROTEIN</celldesigner:class>
<celldesigner:proteinReference>pr136</celldesigner:proteinReference>
</celldesigner:speciesIdentity>
</celldesigner:annotation>
</celldesigner:species>
<celldesigner:species id="s252" name="HAX1">
<celldesigner:notes>
<html:html>
<html:head>
<html:title />
</html:head>
<html:body />
</html:html>
</celldesigner:notes>
<celldesigner:annotation>
<celldesigner:complexSpecies>s140</celldesigner:complexSpecies>
<celldesigner:speciesIdentity>
<celldesigner:class>PROTEIN</celldesigner:class>
<celldesigner:proteinReference>pr239</celldesigner:proteinReference>
</celldesigner:speciesIdentity>
</celldesigner:annotation>
</celldesigner:species>
<celldesigner:species id="s256" name="TTYH1">
<celldesigner:notes>
<html:html>
<html:head>
<html:title />
</html:head>
<html:body />
</html:html>
</celldesigner:notes>
<celldesigner:annotation>
<celldesigner:complexSpecies>s159</celldesigner:complexSpecies>
<celldesigner:speciesIdentity>
<celldesigner:class>PROTEIN</celldesigner:class>
<celldesigner:proteinReference>pr243</celldesigner:proteinReference>
</celldesigner:speciesIdentity>
</celldesigner:annotation>
</celldesigner:species>
<celldesigner:species id="s258" name="CDH5">
<celldesigner:notes>
<html:html>
<html:head>
<html:title />
</html:head>
<html:body />
</html:html>
</celldesigner:notes>
<celldesigner:annotation>
<celldesigner:complexSpecies>s159</celldesigner:complexSpecies>
<celldesigner:speciesIdentity>
<celldesigner:class>PROTEIN</celldesigner:class>
<celldesigner:proteinReference>pr245</celldesigner:proteinReference>
</celldesigner:speciesIdentity>
</celldesigner:annotation>
</celldesigner:species>
<celldesigner:species id="s259" name="EID1">
<celldesigner:notes>
<html:html>
<html:head>
<html:title />
</html:head>
<html:body />
</html:html>
</celldesigner:notes>
<celldesigner:annotation>
<celldesigner:complexSpecies>s180</celldesigner:complexSpecies>
<celldesigner:speciesIdentity>
<celldesigner:class>PROTEIN</celldesigner:class>
<celldesigner:proteinReference>pr246</celldesigner:proteinReference>
</celldesigner:speciesIdentity>
</celldesigner:annotation>
</celldesigner:species>
<celldesigner:species id="s262" name="TUBB">
<celldesigner:notes>
<html:html>
<html:head>
<html:title />
</html:head>
<html:body />
</html:html>
</celldesigner:notes>
<celldesigner:annotation>
<celldesigner:complexSpecies>s68</celldesigner:complexSpecies>
<celldesigner:speciesIdentity>
<celldesigner:class>PROTEIN</celldesigner:class>
<celldesigner:proteinReference>pr249</celldesigner:proteinReference>
</celldesigner:speciesIdentity>
</celldesigner:annotation>
</celldesigner:species>
<celldesigner:species id="s264" name="TUBB6">
<celldesigner:notes>
<html:html>
<html:head>
<html:title />
</html:head>
<html:body />
</html:html>
</celldesigner:notes>
<celldesigner:annotation>
<celldesigner:complexSpecies>s68</celldesigner:complexSpecies>
<celldesigner:speciesIdentity>
<celldesigner:class>PROTEIN</celldesigner:class>
<celldesigner:proteinReference>pr251</celldesigner:proteinReference>
</celldesigner:speciesIdentity>
</celldesigner:annotation>
</celldesigner:species>
<celldesigner:species id="s267" name="TMOD4">
<celldesigner:notes>
<html:html>
<html:head>
<html:title />
</html:head>
<html:body />
</html:html>
</celldesigner:notes>
<celldesigner:annotation>
<celldesigner:complexSpecies>s140</celldesigner:complexSpecies>
<celldesigner:speciesIdentity>
<celldesigner:class>PROTEIN</celldesigner:class>
<celldesigner:proteinReference>pr254</celldesigner:proteinReference>
</celldesigner:speciesIdentity>
</celldesigner:annotation>
</celldesigner:species>
<celldesigner:species id="s268" name="ISLR">
<celldesigner:notes>
<html:html>
<html:head>
<html:title />
</html:head>
<html:body />
</html:html>
</celldesigner:notes>
<celldesigner:annotation>
<celldesigner:complexSpecies>s159</celldesigner:complexSpecies>
<celldesigner:speciesIdentity>
<celldesigner:class>PROTEIN</celldesigner:class>
<celldesigner:proteinReference>pr255</celldesigner:proteinReference>
</celldesigner:speciesIdentity>
</celldesigner:annotation>
</celldesigner:species>
<celldesigner:species id="s273" name="EHMT1">
<celldesigner:notes>
<html:html>
<html:head>
<html:title />
</html:head>
<html:body />
</html:html>
</celldesigner:notes>
<celldesigner:annotation>
<celldesigner:complexSpecies>s180</celldesigner:complexSpecies>
<celldesigner:speciesIdentity>
<celldesigner:class>PROTEIN</celldesigner:class>
<celldesigner:proteinReference>pr260</celldesigner:proteinReference>
</celldesigner:speciesIdentity>
</celldesigner:annotation>
</celldesigner:species>
<celldesigner:species id="s274" name="EHMT2">
<celldesigner:notes>
<html:html>
<html:head>
<html:title />
</html:head>
<html:body />
</html:html>
</celldesigner:notes>
<celldesigner:annotation>
<celldesigner:complexSpecies>s180</celldesigner:complexSpecies>
<celldesigner:speciesIdentity>
<celldesigner:class>PROTEIN</celldesigner:class>
<celldesigner:proteinReference>pr261</celldesigner:proteinReference>
</celldesigner:speciesIdentity>
</celldesigner:annotation>
</celldesigner:species>
<celldesigner:species id="s281" name="KRTAP10-8">
<celldesigner:notes>
<html:html>
<html:head>
<html:title />
</html:head>
<html:body />
</html:html>
</celldesigner:notes>
<celldesigner:annotation>
<celldesigner:complexSpecies>s214</celldesigner:complexSpecies>
<celldesigner:speciesIdentity>
<celldesigner:class>PROTEIN</celldesigner:class>
<celldesigner:proteinReference>pr268</celldesigner:proteinReference>
</celldesigner:speciesIdentity>
</celldesigner:annotation>
</celldesigner:species>
<celldesigner:species id="s301" name="PARD6A">
<celldesigner:notes>
<html:html>
<html:head>
<html:title />
</html:head>
<html:body />
</html:html>
</celldesigner:notes>
<celldesigner:annotation>
<celldesigner:complexSpecies>s159</celldesigner:complexSpecies>
<celldesigner:speciesIdentity>
<celldesigner:class>PROTEIN</celldesigner:class>
<celldesigner:proteinReference>pr288</celldesigner:proteinReference>
</celldesigner:speciesIdentity>
</celldesigner:annotation>
</celldesigner:species>
<celldesigner:species id="s306" name="NEK3">
<celldesigner:notes>
<html:html>
<html:head>
<html:title />
</html:head>
<html:body />
</html:html>
</celldesigner:notes>
<celldesigner:annotation>
<celldesigner:complexSpecies>s68</celldesigner:complexSpecies>
<celldesigner:speciesIdentity>
<celldesigner:class>PROTEIN</celldesigner:class>
<celldesigner:proteinReference>pr293</celldesigner:proteinReference>
</celldesigner:speciesIdentity>
</celldesigner:annotation>
</celldesigner:species>
<celldesigner:species id="s308" name="AURKA">
<celldesigner:notes>
<html:html>
<html:head>
<html:title />
</html:head>
<html:body />
</html:html>
</celldesigner:notes>
<celldesigner:annotation>
<celldesigner:complexSpecies>s68</celldesigner:complexSpecies>
<celldesigner:speciesIdentity>
<celldesigner:class>PROTEIN</celldesigner:class>
<celldesigner:proteinReference>pr295</celldesigner:proteinReference>
</celldesigner:speciesIdentity>
</celldesigner:annotation>
</celldesigner:species>
<celldesigner:species id="s312" name="IFT122">
<celldesigner:notes>
<html:html>
<html:head>
<html:title />
</html:head>
<html:body />
</html:html>
</celldesigner:notes>
<celldesigner:annotation>
<celldesigner:complexSpecies>s67</celldesigner:complexSpecies>
<celldesigner:speciesIdentity>
<celldesigner:class>PROTEIN</celldesigner:class>
<celldesigner:proteinReference>pr299</celldesigner:proteinReference>
</celldesigner:speciesIdentity>
</celldesigner:annotation>
</celldesigner:species>
<celldesigner:species id="s313" name="APC2">
<celldesigner:notes>
<html:html>
<html:head>
<html:title />
</html:head>
<html:body />
</html:html>
</celldesigner:notes>
<celldesigner:annotation>
<celldesigner:complexSpecies>s68</celldesigner:complexSpecies>
<celldesigner:speciesIdentity>
<celldesigner:class>PROTEIN</celldesigner:class>
<celldesigner:proteinReference>pr300</celldesigner:proteinReference>
</celldesigner:speciesIdentity>
</celldesigner:annotation>
</celldesigner:species>
<celldesigner:species id="s317" name="NEK6">
<celldesigner:notes>
<html:html>
<html:head>
<html:title />
</html:head>
<html:body />
</html:html>
</celldesigner:notes>
<celldesigner:annotation>
<celldesigner:complexSpecies>s68</celldesigner:complexSpecies>
<celldesigner:speciesIdentity>
<celldesigner:class>PROTEIN</celldesigner:class>
<celldesigner:proteinReference>pr304</celldesigner:proteinReference>
</celldesigner:speciesIdentity>
</celldesigner:annotation>
</celldesigner:species>
<celldesigner:species id="s318" name="POC1A">
<celldesigner:notes>
<html:html>
<html:head>
<html:title />
</html:head>
<html:body />
</html:html>
</celldesigner:notes>
<celldesigner:annotation>
<celldesigner:complexSpecies>s67</celldesigner:complexSpecies>
<celldesigner:speciesIdentity>
<celldesigner:class>PROTEIN</celldesigner:class>
<celldesigner:proteinReference>pr305</celldesigner:proteinReference>
</celldesigner:speciesIdentity>
</celldesigner:annotation>
</celldesigner:species>
<celldesigner:species id="s321" name="CDC42BPA">
<celldesigner:notes>
<html:html>
<html:head>
<html:title />
</html:head>
<html:body />
</html:html>
</celldesigner:notes>
<celldesigner:annotation>
<celldesigner:complexSpecies>s140</celldesigner:complexSpecies>
<celldesigner:speciesIdentity>
<celldesigner:class>PROTEIN</celldesigner:class>
<celldesigner:proteinReference>pr308</celldesigner:proteinReference>
</celldesigner:speciesIdentity>
</celldesigner:annotation>
</celldesigner:species>
<celldesigner:species id="s341" name="EFNB3">
<celldesigner:notes>
<html:html>
<html:head>
<html:title />
</html:head>
<html:body />
</html:html>
</celldesigner:notes>
<celldesigner:annotation>
<celldesigner:complexSpecies>s159</celldesigner:complexSpecies>
<celldesigner:speciesIdentity>
<celldesigner:class>PROTEIN</celldesigner:class>
<celldesigner:proteinReference>pr327</celldesigner:proteinReference>
</celldesigner:speciesIdentity>
</celldesigner:annotation>
</celldesigner:species>
<celldesigner:species id="s349" name="EP300">
<celldesigner:notes>
<html:html>
<html:head>
<html:title />
</html:head>
<html:body />
</html:html>
</celldesigner:notes>
<celldesigner:annotation>
<celldesigner:complexSpecies>s180</celldesigner:complexSpecies>
<celldesigner:speciesIdentity>
<celldesigner:class>PROTEIN</celldesigner:class>
<celldesigner:proteinReference>pr335</celldesigner:proteinReference>
</celldesigner:speciesIdentity>
</celldesigner:annotation>
</celldesigner:species>
</celldesigner:listOfIncludedSpecies>
<celldesigner:listOfCompartmentAliases>
<celldesigner:compartmentAlias compartment="c2" id="ca2">
<celldesigner:class>OVAL</celldesigner:class>
<celldesigner:bounds h="1014.0" w="1338.0" x="1002.0" y="770.0" />
<celldesigner:namePoint x="1750.4867960665133" y="1737.2810937332847" />
<celldesigner:doubleLine innerWidth="1.0" outerWidth="2.0" thickness="12.0" />
<celldesigner:paint color="ffcccc00" scheme="Color" />
<celldesigner:info angle="-1.5707963267948966" state="empty" />
</celldesigner:compartmentAlias>
<celldesigner:compartmentAlias compartment="c3" id="ca3">
<celldesigner:class>SQUARE</celldesigner:class>
<celldesigner:bounds h="2637.0" w="3005.0" x="601.0" y="157.0" />
<celldesigner:namePoint x="3419.5" y="2747.5" />
<celldesigner:doubleLine innerWidth="1.0" outerWidth="2.0" thickness="12.0" />
<celldesigner:paint color="ffcccc00" scheme="Color" />
<celldesigner:info angle="-1.5707963267948966" state="empty" />
</celldesigner:compartmentAlias>
<celldesigner:compartmentAlias compartment="c4" id="ca4">
<celldesigner:class>SQUARE</celldesigner:class>
<celldesigner:bounds h="180.0" w="340.0" x="2748.0" y="326.0" />
<celldesigner:namePoint x="2981.5" y="464.5" />
<celldesigner:doubleLine innerWidth="1.0" outerWidth="2.0" thickness="12.0" />
<celldesigner:paint color="ffcccc00" scheme="Color" />
<celldesigner:info angle="-1.5707963267948966" state="empty" />
</celldesigner:compartmentAlias>
<celldesigner:compartmentAlias compartment="c5" id="ca5">
<celldesigner:class>SQUARE</celldesigner:class>
<celldesigner:bounds h="214.0" w="348.0" x="2749.0" y="797.0" />
<celldesigner:namePoint x="2999.0" y="970.5" />
<celldesigner:doubleLine innerWidth="1.0" outerWidth="2.0" thickness="12.0" />
<celldesigner:paint color="ffcccc00" scheme="Color" />
<celldesigner:info angle="-1.5707963267948966" state="empty" />
</celldesigner:compartmentAlias>
<celldesigner:compartmentAlias compartment="c6" id="ca6">
<celldesigner:class>SQUARE</celldesigner:class>
<celldesigner:bounds h="294.0" w="548.0" x="831.0" y="182.0" />
<celldesigner:namePoint x="1296.0" y="439.5" />
<celldesigner:doubleLine innerWidth="1.0" outerWidth="2.0" thickness="12.0" />
<celldesigner:paint color="ffcccc00" scheme="Color" />
<celldesigner:info angle="-1.5707963267948966" state="empty" />
</celldesigner:compartmentAlias>
<celldesigner:compartmentAlias compartment="c7" id="ca7">
<celldesigner:class>SQUARE</celldesigner:class>
<celldesigner:bounds h="204.0" w="271.0" x="3057.0" y="1978.0" />
<celldesigner:namePoint x="3159.0" y="2145.5" />
<celldesigner:doubleLine innerWidth="1.0" outerWidth="2.0" thickness="12.0" />
<celldesigner:paint color="ffcccc00" scheme="Color" />
<celldesigner:info angle="-1.5707963267948966" state="empty" />
</celldesigner:compartmentAlias>
<celldesigner:compartmentAlias compartment="c8" id="ca8">
<celldesigner:class>SQUARE</celldesigner:class>
<celldesigner:bounds h="191.0" w="343.0" x="2750.0" y="535.0" />
<celldesigner:namePoint x="2947.5" y="689.5" />
<celldesigner:doubleLine innerWidth="1.0" outerWidth="2.0" thickness="12.0" />
<celldesigner:paint color="ffcccc00" scheme="Color" />
<celldesigner:info angle="-1.5707963267948966" state="empty" />
</celldesigner:compartmentAlias>
<celldesigner:compartmentAlias compartment="c12" id="ca12">
<celldesigner:class>SQUARE_CLOSEUP_SOUTHWEST</celldesigner:class>
<celldesigner:point x="3653.0" y="1882.0" />
<celldesigner:namePoint x="3665.5" y="0.0" />
<celldesigner:doubleLine innerWidth="1.0" outerWidth="2.0" thickness="12.0" />
<celldesigner:paint color="ffcccc00" scheme="Color" />
<celldesigner:info angle="-1.5707963267948966" state="empty" />
</celldesigner:compartmentAlias>
</celldesigner:listOfCompartmentAliases>
<celldesigner:listOfComplexSpeciesAliases>
<celldesigner:complexSpeciesAlias compartmentAlias="ca3" id="csa9" species="s214">
<celldesigner:activity>inactive</celldesigner:activity>
<celldesigner:bounds h="125.0" w="214.0" x="734.0" y="700.0" />
<celldesigner:font size="12" />
<celldesigner:view state="usual" />
<celldesigner:backupSize h="0.0" w="0.0" />
<celldesigner:backupView state="none" />
<celldesigner:usualView>
<celldesigner:innerPosition x="133.0" y="543.0" />
<celldesigner:boxSize height="125.0" width="214.0" />
<celldesigner:singleLine width="2.0" />
<celldesigner:paint color="fff7f7f7" scheme="Color" />
</celldesigner:usualView>
<celldesigner:briefView>
<celldesigner:innerPosition x="0.0" y="0.0" />
<celldesigner:boxSize height="60.0" width="80.0" />
<celldesigner:singleLine width="2.0" />
<celldesigner:paint color="fff7f7f7" scheme="Color" />
</celldesigner:briefView>
<celldesigner:info angle="-1.5707963267948966" state="empty" />
</celldesigner:complexSpeciesAlias>
<celldesigner:complexSpeciesAlias compartmentAlias="ca3" id="csa2" species="s68">
<celldesigner:activity>inactive</celldesigner:activity>
<celldesigner:bounds h="353.0" w="362.0" x="1942.0" y="391.0" />
<celldesigner:font size="12" />
<celldesigner:view state="usual" />
<celldesigner:backupSize h="0.0" w="0.0" />
<celldesigner:backupView state="none" />
<celldesigner:usualView>
<celldesigner:innerPosition x="1341.0" y="234.0" />
<celldesigner:boxSize height="353.0" width="362.0" />
<celldesigner:singleLine width="2.0" />
<celldesigner:paint color="fff7f7f7" scheme="Color" />
</celldesigner:usualView>
<celldesigner:briefView>
<celldesigner:innerPosition x="0.0" y="0.0" />
<celldesigner:boxSize height="60.0" width="80.0" />
<celldesigner:singleLine width="2.0" />
<celldesigner:paint color="fff7f7f7" scheme="Color" />
</celldesigner:briefView>
<celldesigner:info angle="-1.5707963267948966" state="empty" />
</celldesigner:complexSpeciesAlias>
<celldesigner:complexSpeciesAlias compartmentAlias="ca3" id="csa5" species="s140">
<celldesigner:activity>inactive</celldesigner:activity>
<celldesigner:bounds h="217.0" w="360.0" x="2752.0" y="1340.0" />
<celldesigner:font size="12" />
<celldesigner:view state="usual" />
<celldesigner:backupSize h="0.0" w="0.0" />
<celldesigner:backupView state="none" />
<celldesigner:usualView>
<celldesigner:innerPosition x="2151.0" y="1183.0" />
<celldesigner:boxSize height="217.0" width="360.0" />
<celldesigner:singleLine width="2.0" />
<celldesigner:paint color="fff7f7f7" scheme="Color" />
</celldesigner:usualView>
<celldesigner:briefView>
<celldesigner:innerPosition x="0.0" y="0.0" />
<celldesigner:boxSize height="60.0" width="80.0" />
<celldesigner:singleLine width="2.0" />
<celldesigner:paint color="fff7f7f7" scheme="Color" />
</celldesigner:briefView>
<celldesigner:info angle="-1.5707963267948966" state="empty" />
</celldesigner:complexSpeciesAlias>
<celldesigner:complexSpeciesAlias compartmentAlias="ca12" id="csa6" species="s159">
<celldesigner:activity>inactive</celldesigner:activity>
<celldesigner:bounds h="220.0" w="248.0" x="3506.0" y="975.0" />
<celldesigner:font size="12" />
<celldesigner:view state="usual" />
<celldesigner:backupSize h="0.0" w="0.0" />
<celldesigner:backupView state="none" />
<celldesigner:usualView>
<celldesigner:innerPosition x="-147.0" y="-907.0" />
<celldesigner:boxSize height="220.0" width="248.0" />
<celldesigner:singleLine width="2.0" />
<celldesigner:paint color="fff7f7f7" scheme="Color" />
</celldesigner:usualView>
<celldesigner:briefView>
<celldesigner:innerPosition x="0.0" y="0.0" />
<celldesigner:boxSize height="60.0" width="80.0" />
<celldesigner:singleLine width="2.0" />
<celldesigner:paint color="fff7f7f7" scheme="Color" />
</celldesigner:briefView>
<celldesigner:info angle="-1.5707963267948966" state="empty" />
</celldesigner:complexSpeciesAlias>
<celldesigner:complexSpeciesAlias compartmentAlias="ca2" id="csa8" species="s180">
<celldesigner:activity>inactive</celldesigner:activity>
<celldesigner:bounds h="187.0" w="257.0" x="1947.0" y="1406.0" />
<celldesigner:font size="12" />
<celldesigner:view state="usual" />
<celldesigner:backupSize h="0.0" w="0.0" />
<celldesigner:backupView state="none" />
<celldesigner:usualView>
<celldesigner:innerPosition x="945.0" y="636.0" />
<celldesigner:boxSize height="187.0" width="257.0" />
<celldesigner:singleLine width="2.0" />
<celldesigner:paint color="fff7f7f7" scheme="Color" />
</celldesigner:usualView>
<celldesigner:briefView>
<celldesigner:innerPosition x="0.0" y="0.0" />
<celldesigner:boxSize height="60.0" width="80.0" />
<celldesigner:singleLine width="2.0" />
<celldesigner:paint color="fff7f7f7" scheme="Color" />
</celldesigner:briefView>
<celldesigner:info angle="-1.5707963267948966" state="empty" />
</celldesigner:complexSpeciesAlias>
<celldesigner:complexSpeciesAlias compartmentAlias="ca3" id="csa1" species="s67">
<celldesigner:activity>inactive</celldesigner:activity>
<celldesigner:bounds h="160.0" w="194.0" x="1052.0" y="2681.0" />
<celldesigner:font size="12" />
<celldesigner:view state="usual" />
<celldesigner:backupSize h="0.0" w="0.0" />
<celldesigner:backupView state="none" />
<celldesigner:usualView>
<celldesigner:innerPosition x="451.0" y="2524.0" />
<celldesigner:boxSize height="160.0" width="194.0" />
<celldesigner:singleLine width="2.0" />
<celldesigner:paint color="fff7f7f7" scheme="Color" />
</celldesigner:usualView>
<celldesigner:briefView>
<celldesigner:innerPosition x="0.0" y="0.0" />
<celldesigner:boxSize height="60.0" width="80.0" />
<celldesigner:singleLine width="2.0" />
<celldesigner:paint color="fff7f7f7" scheme="Color" />
</celldesigner:briefView>
<celldesigner:info angle="-1.5707963267948966" state="empty" />
</celldesigner:complexSpeciesAlias>
<celldesigner:complexSpeciesAlias compartmentAlias="ca3" id="csa3" species="s74">
<celldesigner:activity>inactive</celldesigner:activity>
<celldesigner:bounds h="69.0" w="109.0" x="1213.0" y="488.0" />
<celldesigner:font size="12" />
<celldesigner:view state="usual" />
<celldesigner:backupSize h="0.0" w="0.0" />
<celldesigner:backupView state="none" />
<celldesigner:usualView>
<celldesigner:innerPosition x="612.0" y="331.0" />
<celldesigner:boxSize height="69.0" width="109.0" />
<celldesigner:singleLine width="2.0" />
<celldesigner:paint color="fff7f7f7" scheme="Color" />
</celldesigner:usualView>
<celldesigner:briefView>
<celldesigner:innerPosition x="0.0" y="0.0" />
<celldesigner:boxSize height="60.0" width="80.0" />
<celldesigner:singleLine width="2.0" />
<celldesigner:paint color="fff7f7f7" scheme="Color" />
</celldesigner:briefView>
<celldesigner:info angle="-1.5707963267948966" state="empty" />
</celldesigner:complexSpeciesAlias>
</celldesigner:listOfComplexSpeciesAliases>
<celldesigner:listOfSpeciesAliases>
<celldesigner:speciesAlias compartmentAlias="ca6" id="sa1" species="s1">
<celldesigner:activity>inactive</celldesigner:activity>
<celldesigner:bounds h="30.0" w="50.0" x="1073.0" y="296.0" />
<celldesigner:font size="12" />
<celldesigner:view state="usual" />
<celldesigner:usualView>
<celldesigner:innerPosition x="242.0" y="114.0" />
<celldesigner:boxSize height="30.0" width="50.0" />
<celldesigner:singleLine width="1.0" />
<celldesigner:paint color="ffffffff" scheme="Color" />
</celldesigner:usualView>
<celldesigner:briefView>
<celldesigner:innerPosition x="0.0" y="0.0" />
<celldesigner:boxSize height="60.0" width="80.0" />
<celldesigner:singleLine width="1.0" />
<celldesigner:paint color="3fff0000" scheme="Color" />
</celldesigner:briefView>
<celldesigner:info angle="-1.5707963267948966" state="empty" />
</celldesigner:speciesAlias>
<celldesigner:speciesAlias id="sa2" species="s2">
<celldesigner:activity>inactive</celldesigner:activity>
<celldesigner:bounds h="25.0" w="60.0" x="9.0" y="297.0" />
<celldesigner:font size="12" />
<celldesigner:view state="usual" />
<celldesigner:usualView>
<celldesigner:innerPosition x="0.0" y="0.0" />
<celldesigner:boxSize height="25.0" width="60.0" />
<celldesigner:singleLine width="1.0" />
<celldesigner:paint color="ffc5b0d5" scheme="Color" />
</celldesigner:usualView>
<celldesigner:briefView>
<celldesigner:innerPosition x="0.0" y="0.0" />
<celldesigner:boxSize height="60.0" width="80.0" />
<celldesigner:singleLine width="1.0" />
<celldesigner:paint color="3fff0000" scheme="Color" />
</celldesigner:briefView>
<celldesigner:info angle="-1.5707963267948966" state="empty" />
</celldesigner:speciesAlias>
<celldesigner:speciesAlias id="sa3" species="s3">
<celldesigner:activity>inactive</celldesigner:activity>
<celldesigner:bounds h="28.0" w="70.0" x="4.0" y="363.0" />
<celldesigner:font size="12" />
<celldesigner:view state="usual" />
<celldesigner:usualView>
<celldesigner:innerPosition x="0.0" y="0.0" />
<celldesigner:boxSize height="28.0" width="70.0" />
<celldesigner:singleLine width="1.0" />
<celldesigner:paint color="ffc5b0d5" scheme="Color" />
</celldesigner:usualView>
<celldesigner:briefView>
<celldesigner:innerPosition x="0.0" y="0.0" />
<celldesigner:boxSize height="60.0" width="80.0" />
<celldesigner:singleLine width="1.0" />
<celldesigner:paint color="3fff0000" scheme="Color" />
</celldesigner:briefView>
<celldesigner:info angle="-1.5707963267948966" state="empty" />
</celldesigner:speciesAlias>
<celldesigner:speciesAlias id="sa4" species="s4">
<celldesigner:activity>inactive</celldesigner:activity>
<celldesigner:bounds h="20.0" w="47.0" x="7.0" y="254.0" />
<celldesigner:font size="12" />
<celldesigner:view state="usual" />
<celldesigner:usualView>
<celldesigner:innerPosition x="0.0" y="0.0" />
<celldesigner:boxSize height="20.0" width="47.0" />
<celldesigner:singleLine width="1.0" />
<celldesigner:paint color="ffc5b0d5" scheme="Color" />
</celldesigner:usualView>
<celldesigner:briefView>
<celldesigner:innerPosition x="0.0" y="0.0" />
<celldesigner:boxSize height="60.0" width="80.0" />
<celldesigner:singleLine width="1.0" />
<celldesigner:paint color="3fff0000" scheme="Color" />
</celldesigner:briefView>
<celldesigner:info angle="-1.5707963267948966" state="empty" />
</celldesigner:speciesAlias>
<celldesigner:speciesAlias id="sa6" species="s6">
<celldesigner:activity>inactive</celldesigner:activity>
<celldesigner:bounds h="20.0" w="53.0" x="5.0" y="201.0" />
<celldesigner:font size="12" />
<celldesigner:view state="usual" />
<celldesigner:usualView>
<celldesigner:innerPosition x="0.0" y="0.0" />
<celldesigner:boxSize height="20.0" width="53.0" />
<celldesigner:singleLine width="1.0" />
<celldesigner:paint color="ffc5b0d5" scheme="Color" />
</celldesigner:usualView>
<celldesigner:briefView>
<celldesigner:innerPosition x="0.0" y="0.0" />
<celldesigner:boxSize height="60.0" width="80.0" />
<celldesigner:singleLine width="1.0" />
<celldesigner:paint color="3fff0000" scheme="Color" />
</celldesigner:briefView>
<celldesigner:info angle="-1.5707963267948966" state="empty" />
</celldesigner:speciesAlias>
<celldesigner:speciesAlias id="sa7" species="s7">
<celldesigner:activity>inactive</celldesigner:activity>
<celldesigner:bounds h="24.0" w="52.0" x="4.0" y="152.0" />
<celldesigner:font size="12" />
<celldesigner:view state="usual" />
<celldesigner:usualView>
<celldesigner:innerPosition x="0.0" y="0.0" />
<celldesigner:boxSize height="24.0" width="52.0" />
<celldesigner:singleLine width="1.0" />
<celldesigner:paint color="ffc5b0d5" scheme="Color" />
</celldesigner:usualView>
<celldesigner:briefView>
<celldesigner:innerPosition x="0.0" y="0.0" />
<celldesigner:boxSize height="60.0" width="80.0" />
<celldesigner:singleLine width="1.0" />
<celldesigner:paint color="3fff0000" scheme="Color" />
</celldesigner:briefView>
<celldesigner:info angle="-1.5707963267948966" state="empty" />
</celldesigner:speciesAlias>
<celldesigner:speciesAlias id="sa8" species="s8">
<celldesigner:activity>inactive</celldesigner:activity>
<celldesigner:bounds h="25.0" w="73.0" x="6.0" y="414.0" />
<celldesigner:font size="12" />
<celldesigner:view state="usual" />
<celldesigner:usualView>
<celldesigner:innerPosition x="0.0" y="0.0" />
<celldesigner:boxSize height="25.0" width="73.0" />
<celldesigner:singleLine width="1.0" />
<celldesigner:paint color="ffc5b0d5" scheme="Color" />
</celldesigner:usualView>
<celldesigner:briefView>
<celldesigner:innerPosition x="0.0" y="0.0" />
<celldesigner:boxSize height="60.0" width="80.0" />
<celldesigner:singleLine width="1.0" />
<celldesigner:paint color="3fff0000" scheme="Color" />
</celldesigner:briefView>
<celldesigner:info angle="-1.5707963267948966" state="empty" />
</celldesigner:speciesAlias>
<celldesigner:speciesAlias id="sa9" species="s9">
<celldesigner:activity>inactive</celldesigner:activity>
<celldesigner:bounds h="23.0" w="55.0" x="1850.0" y="2.0" />
<celldesigner:font size="12" />
<celldesigner:view state="usual" />
<celldesigner:usualView>
<celldesigner:innerPosition x="0.0" y="0.0" />
<celldesigner:boxSize height="23.0" width="55.0" />
<celldesigner:singleLine width="1.0" />
<celldesigner:paint color="ffc5b0d5" scheme="Color" />
</celldesigner:usualView>
<celldesigner:briefView>
<celldesigner:innerPosition x="0.0" y="0.0" />
<celldesigner:boxSize height="60.0" width="80.0" />
<celldesigner:singleLine width="1.0" />
<celldesigner:paint color="3fff0000" scheme="Color" />
</celldesigner:briefView>
<celldesigner:info angle="-1.5707963267948966" state="empty" />
</celldesigner:speciesAlias>
<celldesigner:speciesAlias id="sa10" species="s10">
<celldesigner:activity>inactive</celldesigner:activity>
<celldesigner:bounds h="26.0" w="62.0" x="4.0" y="118.0" />
<celldesigner:font size="12" />
<celldesigner:view state="usual" />
<celldesigner:usualView>
<celldesigner:innerPosition x="0.0" y="0.0" />
<celldesigner:boxSize height="26.0" width="62.0" />
<celldesigner:singleLine width="1.0" />
<celldesigner:paint color="ffc5b0d5" scheme="Color" />
</celldesigner:usualView>
<celldesigner:briefView>
<celldesigner:innerPosition x="0.0" y="0.0" />
<celldesigner:boxSize height="60.0" width="80.0" />
<celldesigner:singleLine width="1.0" />
<celldesigner:paint color="3fff0000" scheme="Color" />
</celldesigner:briefView>
<celldesigner:info angle="-1.5707963267948966" state="empty" />
</celldesigner:speciesAlias>
<celldesigner:speciesAlias compartmentAlias="ca3" id="sa11" species="s11">
<celldesigner:activity>inactive</celldesigner:activity>
<celldesigner:bounds h="20.0" w="51.0" x="1535.0" y="235.0" />
<celldesigner:font size="12" />
<celldesigner:view state="usual" />
<celldesigner:usualView>
<celldesigner:innerPosition x="934.0" y="78.0" />
<celldesigner:boxSize height="20.0" width="51.0" />
<celldesigner:singleLine width="1.0" />
<celldesigner:paint color="ffc5b0d5" scheme="Color" />
</celldesigner:usualView>
<celldesigner:briefView>
<celldesigner:innerPosition x="0.0" y="0.0" />
<celldesigner:boxSize height="60.0" width="80.0" />
<celldesigner:singleLine width="1.0" />
<celldesigner:paint color="3fff0000" scheme="Color" />
</celldesigner:briefView>
<celldesigner:info angle="-1.5707963267948966" state="empty" />
</celldesigner:speciesAlias>
<celldesigner:speciesAlias id="sa12" species="s12">
<celldesigner:activity>inactive</celldesigner:activity>
<celldesigner:bounds h="21.0" w="56.0" x="1719.0" y="6.0" />
<celldesigner:font size="12" />
<celldesigner:view state="usual" />
<celldesigner:usualView>
<celldesigner:innerPosition x="0.0" y="0.0" />
<celldesigner:boxSize height="21.0" width="56.0" />
<celldesigner:singleLine width="1.0" />
<celldesigner:paint color="ffc5b0d5" scheme="Color" />
</celldesigner:usualView>
<celldesigner:briefView>
<celldesigner:innerPosition x="0.0" y="0.0" />
<celldesigner:boxSize height="60.0" width="80.0" />
<celldesigner:singleLine width="1.0" />
<celldesigner:paint color="3fff0000" scheme="Color" />
</celldesigner:briefView>
<celldesigner:info angle="-1.5707963267948966" state="empty" />
</celldesigner:speciesAlias>
<celldesigner:speciesAlias id="sa13" species="s13">
<celldesigner:activity>inactive</celldesigner:activity>
<celldesigner:bounds h="22.0" w="59.0" x="1647.0" y="4.0" />
<celldesigner:font size="12" />
<celldesigner:view state="usual" />
<celldesigner:usualView>
<celldesigner:innerPosition x="0.0" y="0.0" />
<celldesigner:boxSize height="22.0" width="59.0" />
<celldesigner:singleLine width="1.0" />
<celldesigner:paint color="ffc5b0d5" scheme="Color" />
</celldesigner:usualView>
<celldesigner:briefView>
<celldesigner:innerPosition x="0.0" y="0.0" />
<celldesigner:boxSize height="60.0" width="80.0" />
<celldesigner:singleLine width="1.0" />
<celldesigner:paint color="3fff0000" scheme="Color" />
</celldesigner:briefView>
<celldesigner:info angle="-1.5707963267948966" state="empty" />
</celldesigner:speciesAlias>
<celldesigner:speciesAlias id="sa14" species="s14">
<celldesigner:activity>inactive</celldesigner:activity>
<celldesigner:bounds h="24.0" w="58.0" x="1.0" y="4.0" />
<celldesigner:font size="12" />
<celldesigner:view state="usual" />
<celldesigner:usualView>
<celldesigner:innerPosition x="0.0" y="0.0" />
<celldesigner:boxSize height="24.0" width="58.0" />
<celldesigner:singleLine width="1.0" />
<celldesigner:paint color="ffc5b0d5" scheme="Color" />
</celldesigner:usualView>
<celldesigner:briefView>
<celldesigner:innerPosition x="0.0" y="0.0" />
<celldesigner:boxSize height="60.0" width="80.0" />
<celldesigner:singleLine width="1.0" />
<celldesigner:paint color="3fff0000" scheme="Color" />
</celldesigner:briefView>
<celldesigner:info angle="-1.5707963267948966" state="empty" />
</celldesigner:speciesAlias>
<celldesigner:speciesAlias id="sa15" species="s15">
<celldesigner:activity>inactive</celldesigner:activity>
<celldesigner:bounds h="22.0" w="46.0" x="102.0" y="2.0" />
<celldesigner:font size="12" />
<celldesigner:view state="usual" />
<celldesigner:usualView>
<celldesigner:innerPosition x="0.0" y="0.0" />
<celldesigner:boxSize height="22.0" width="46.0" />
<celldesigner:singleLine width="1.0" />
<celldesigner:paint color="ffc5b0d5" scheme="Color" />
</celldesigner:usualView>
<celldesigner:briefView>
<celldesigner:innerPosition x="0.0" y="0.0" />
<celldesigner:boxSize height="60.0" width="80.0" />
<celldesigner:singleLine width="1.0" />
<celldesigner:paint color="3fff0000" scheme="Color" />
</celldesigner:briefView>
<celldesigner:info angle="-1.5707963267948966" state="empty" />
</celldesigner:speciesAlias>
<celldesigner:speciesAlias compartmentAlias="ca4" id="sa16" species="s16">
<celldesigner:activity>inactive</celldesigner:activity>
<celldesigner:bounds h="30.0" w="51.0" x="2778.0" y="407.0" />
<celldesigner:font size="12" />
<celldesigner:view state="usual" />
<celldesigner:usualView>
<celldesigner:innerPosition x="30.0" y="81.0" />
<celldesigner:boxSize height="30.0" width="51.0" />
<celldesigner:singleLine width="1.0" />
<celldesigner:paint color="ffc5b0d5" scheme="Color" />
</celldesigner:usualView>
<celldesigner:briefView>
<celldesigner:innerPosition x="0.0" y="0.0" />
<celldesigner:boxSize height="60.0" width="80.0" />
<celldesigner:singleLine width="1.0" />
<celldesigner:paint color="3fff0000" scheme="Color" />
</celldesigner:briefView>
<celldesigner:info angle="-1.5707963267948966" state="empty" />
</celldesigner:speciesAlias>
<celldesigner:speciesAlias id="sa17" species="s17">
<celldesigner:activity>inactive</celldesigner:activity>
<celldesigner:bounds h="24.0" w="53.0" x="182.0" y="2.0" />
<celldesigner:font size="12" />
<celldesigner:view state="usual" />
<celldesigner:usualView>
<celldesigner:innerPosition x="0.0" y="0.0" />
<celldesigner:boxSize height="24.0" width="53.0" />
<celldesigner:singleLine width="1.0" />
<celldesigner:paint color="ffc5b0d5" scheme="Color" />
</celldesigner:usualView>
<celldesigner:briefView>
<celldesigner:innerPosition x="0.0" y="0.0" />
<celldesigner:boxSize height="60.0" width="80.0" />
<celldesigner:singleLine width="1.0" />
<celldesigner:paint color="3fff0000" scheme="Color" />
</celldesigner:briefView>
<celldesigner:info angle="-1.5707963267948966" state="empty" />
</celldesigner:speciesAlias>
<celldesigner:speciesAlias compartmentAlias="ca3" id="sa18" species="s18">
<celldesigner:activity>inactive</celldesigner:activity>
<celldesigner:bounds h="31.0" w="48.0" x="1479.0" y="320.0" />
<celldesigner:font size="12" />
<celldesigner:view state="usual" />
<celldesigner:usualView>
<celldesigner:innerPosition x="878.0" y="163.0" />
<celldesigner:boxSize height="31.0" width="48.0" />
<celldesigner:singleLine width="1.0" />
<celldesigner:paint color="ffc5b0d5" scheme="Color" />
</celldesigner:usualView>
<celldesigner:briefView>
<celldesigner:innerPosition x="0.0" y="0.0" />
<celldesigner:boxSize height="60.0" width="80.0" />
<celldesigner:singleLine width="1.0" />
<celldesigner:paint color="3fff0000" scheme="Color" />
</celldesigner:briefView>
<celldesigner:info angle="-1.5707963267948966" state="empty" />
</celldesigner:speciesAlias>
<celldesigner:speciesAlias id="sa19" species="s19">
<celldesigner:activity>inactive</celldesigner:activity>
<celldesigner:bounds h="19.0" w="49.0" x="244.0" y="2.0" />
<celldesigner:font size="12" />
<celldesigner:view state="usual" />
<celldesigner:usualView>
<celldesigner:innerPosition x="0.0" y="0.0" />
<celldesigner:boxSize height="19.0" width="49.0" />
<celldesigner:singleLine width="1.0" />
<celldesigner:paint color="ffc5b0d5" scheme="Color" />
</celldesigner:usualView>
<celldesigner:briefView>
<celldesigner:innerPosition x="0.0" y="0.0" />
<celldesigner:boxSize height="60.0" width="80.0" />
<celldesigner:singleLine width="1.0" />
<celldesigner:paint color="3fff0000" scheme="Color" />
</celldesigner:briefView>
<celldesigner:info angle="-1.5707963267948966" state="empty" />
</celldesigner:speciesAlias>
<celldesigner:speciesAlias id="sa20" species="s20">
<celldesigner:activity>inactive</celldesigner:activity>
<celldesigner:bounds h="20.0" w="48.0" x="306.0" y="2.0" />
<celldesigner:font size="12" />
<celldesigner:view state="usual" />
<celldesigner:usualView>
<celldesigner:innerPosition x="0.0" y="0.0" />
<celldesigner:boxSize height="20.0" width="48.0" />
<celldesigner:singleLine width="1.0" />
<celldesigner:paint color="ffc5b0d5" scheme="Color" />
</celldesigner:usualView>
<celldesigner:briefView>
<celldesigner:innerPosition x="0.0" y="0.0" />
<celldesigner:boxSize height="60.0" width="80.0" />
<celldesigner:singleLine width="1.0" />
<celldesigner:paint color="3fff0000" scheme="Color" />
</celldesigner:briefView>
<celldesigner:info angle="-1.5707963267948966" state="empty" />
</celldesigner:speciesAlias>
<celldesigner:speciesAlias compartmentAlias="ca7" id="sa21" species="s21">
<celldesigner:activity>inactive</celldesigner:activity>
<celldesigner:bounds h="29.0" w="70.0" x="3084.0" y="2062.0" />
<celldesigner:font size="12" />
<celldesigner:view state="usual" />
<celldesigner:usualView>
<celldesigner:innerPosition x="27.0" y="84.0" />
<celldesigner:boxSize height="29.0" width="70.0" />
<celldesigner:singleLine width="1.0" />
<celldesigner:paint color="ffc5b0d5" scheme="Color" />
</celldesigner:usualView>
<celldesigner:briefView>
<celldesigner:innerPosition x="0.0" y="0.0" />
<celldesigner:boxSize height="60.0" width="80.0" />
<celldesigner:singleLine width="1.0" />
<celldesigner:paint color="3fff0000" scheme="Color" />
</celldesigner:briefView>
<celldesigner:info angle="-1.5707963267948966" state="empty" />
</celldesigner:speciesAlias>
<celldesigner:speciesAlias compartmentAlias="ca3" id="sa22" species="s22">
<celldesigner:activity>inactive</celldesigner:activity>
<celldesigner:bounds h="35.0" w="59.0" x="684.0" y="589.0" />
<celldesigner:font size="12" />
<celldesigner:view state="usual" />
<celldesigner:usualView>
<celldesigner:innerPosition x="83.0" y="432.0" />
<celldesigner:boxSize height="35.0" width="59.0" />
<celldesigner:singleLine width="1.0" />
<celldesigner:paint color="ffc5b0d5" scheme="Color" />
</celldesigner:usualView>
<celldesigner:briefView>
<celldesigner:innerPosition x="0.0" y="0.0" />
<celldesigner:boxSize height="60.0" width="80.0" />
<celldesigner:singleLine width="1.0" />
<celldesigner:paint color="3fff0000" scheme="Color" />
</celldesigner:briefView>
<celldesigner:info angle="-1.5707963267948966" state="empty" />
</celldesigner:speciesAlias>
<celldesigner:speciesAlias compartmentAlias="ca2" id="sa23" species="s23">
<celldesigner:activity>inactive</celldesigner:activity>
<celldesigner:bounds h="30.0" w="58.0" x="1347.0" y="858.0" />
<celldesigner:font size="12" />
<celldesigner:view state="usual" />
<celldesigner:usualView>
<celldesigner:innerPosition x="345.0" y="88.0" />
<celldesigner:boxSize height="30.0" width="58.0" />
<celldesigner:singleLine width="1.0" />
<celldesigner:paint color="ffc5b0d5" scheme="Color" />
</celldesigner:usualView>
<celldesigner:briefView>
<celldesigner:innerPosition x="0.0" y="0.0" />
<celldesigner:boxSize height="60.0" width="80.0" />
<celldesigner:singleLine width="1.0" />
<celldesigner:paint color="3fff0000" scheme="Color" />
</celldesigner:briefView>
<celldesigner:info angle="-1.5707963267948966" state="empty" />
</celldesigner:speciesAlias>
<celldesigner:speciesAlias id="sa24" species="s24">
<celldesigner:activity>inactive</celldesigner:activity>
<celldesigner:bounds h="21.0" w="36.0" x="373.0" y="3.0" />
<celldesigner:font size="12" />
<celldesigner:view state="usual" />
<celldesigner:usualView>
<celldesigner:innerPosition x="0.0" y="0.0" />
<celldesigner:boxSize height="21.0" width="36.0" />
<celldesigner:singleLine width="1.0" />
<celldesigner:paint color="ffc5b0d5" scheme="Color" />
</celldesigner:usualView>
<celldesigner:briefView>
<celldesigner:innerPosition x="0.0" y="0.0" />
<celldesigner:boxSize height="60.0" width="80.0" />
<celldesigner:singleLine width="1.0" />
<celldesigner:paint color="3fff0000" scheme="Color" />
</celldesigner:briefView>
<celldesigner:info angle="-1.5707963267948966" state="empty" />
</celldesigner:speciesAlias>
<celldesigner:speciesAlias id="sa25" species="s25">
<celldesigner:activity>inactive</celldesigner:activity>
<celldesigner:bounds h="22.0" w="40.0" x="419.0" y="0.0" />
<celldesigner:font size="12" />
<celldesigner:view state="usual" />
<celldesigner:usualView>
<celldesigner:innerPosition x="0.0" y="0.0" />
<celldesigner:boxSize height="22.0" width="40.0" />
<celldesigner:singleLine width="1.0" />
<celldesigner:paint color="ffc5b0d5" scheme="Color" />
</celldesigner:usualView>
<celldesigner:briefView>
<celldesigner:innerPosition x="0.0" y="0.0" />
<celldesigner:boxSize height="60.0" width="80.0" />
<celldesigner:singleLine width="1.0" />
<celldesigner:paint color="3fff0000" scheme="Color" />
</celldesigner:briefView>
<celldesigner:info angle="-1.5707963267948966" state="empty" />
</celldesigner:speciesAlias>
<celldesigner:speciesAlias id="sa26" species="s26">
<celldesigner:activity>inactive</celldesigner:activity>
<celldesigner:bounds h="20.0" w="54.0" x="478.0" y="4.0" />
<celldesigner:font size="12" />
<celldesigner:view state="usual" />
<celldesigner:usualView>
<celldesigner:innerPosition x="0.0" y="0.0" />
<celldesigner:boxSize height="20.0" width="54.0" />
<celldesigner:singleLine width="1.0" />
<celldesigner:paint color="ffc5b0d5" scheme="Color" />
</celldesigner:usualView>
<celldesigner:briefView>
<celldesigner:innerPosition x="0.0" y="0.0" />
<celldesigner:boxSize height="60.0" width="80.0" />
<celldesigner:singleLine width="1.0" />
<celldesigner:paint color="3fff0000" scheme="Color" />
</celldesigner:briefView>
<celldesigner:info angle="-1.5707963267948966" state="empty" />
</celldesigner:speciesAlias>
<celldesigner:speciesAlias id="sa27" species="s27">
<celldesigner:activity>inactive</celldesigner:activity>
<celldesigner:bounds h="24.0" w="54.0" x="554.0" y="2.0" />
<celldesigner:font size="12" />
<celldesigner:view state="usual" />
<celldesigner:usualView>
<celldesigner:innerPosition x="0.0" y="0.0" />
<celldesigner:boxSize height="24.0" width="54.0" />
<celldesigner:singleLine width="1.0" />
<celldesigner:paint color="ffc5b0d5" scheme="Color" />
</celldesigner:usualView>
<celldesigner:briefView>
<celldesigner:innerPosition x="0.0" y="0.0" />
<celldesigner:boxSize height="60.0" width="80.0" />
<celldesigner:singleLine width="1.0" />
<celldesigner:paint color="3fff0000" scheme="Color" />
</celldesigner:briefView>
<celldesigner:info angle="-1.5707963267948966" state="empty" />
</celldesigner:speciesAlias>
<celldesigner:speciesAlias compartmentAlias="ca3" id="sa28" species="s28">
<celldesigner:activity>inactive</celldesigner:activity>
<celldesigner:bounds h="31.0" w="70.0" x="562.0" y="624.0" />
<celldesigner:font size="12" />
<celldesigner:view state="usual" />
<celldesigner:usualView>
<celldesigner:innerPosition x="-39.0" y="467.0" />
<celldesigner:boxSize height="31.0" width="70.0" />
<celldesigner:singleLine width="1.0" />
<celldesigner:paint color="ffc5b0d5" scheme="Color" />
</celldesigner:usualView>
<celldesigner:briefView>
<celldesigner:innerPosition x="0.0" y="0.0" />
<celldesigner:boxSize height="60.0" width="80.0" />
<celldesigner:singleLine width="1.0" />
<celldesigner:paint color="3fff0000" scheme="Color" />
</celldesigner:briefView>
<celldesigner:info angle="-1.5707963267948966" state="empty" />
</celldesigner:speciesAlias>
<celldesigner:speciesAlias id="sa29" species="s29">
<celldesigner:activity>inactive</celldesigner:activity>
<celldesigner:bounds h="26.0" w="57.0" x="1573.0" y="2.0" />
<celldesigner:font size="12" />
<celldesigner:view state="usual" />
<celldesigner:usualView>
<celldesigner:innerPosition x="0.0" y="0.0" />
<celldesigner:boxSize height="26.0" width="57.0" />
<celldesigner:singleLine width="1.0" />
<celldesigner:paint color="ffc5b0d5" scheme="Color" />
</celldesigner:usualView>
<celldesigner:briefView>
<celldesigner:innerPosition x="0.0" y="0.0" />
<celldesigner:boxSize height="60.0" width="80.0" />
<celldesigner:singleLine width="1.0" />
<celldesigner:paint color="3fff0000" scheme="Color" />
</celldesigner:briefView>
<celldesigner:info angle="-1.5707963267948966" state="empty" />
</celldesigner:speciesAlias>
<celldesigner:speciesAlias id="sa30" species="s30">
<celldesigner:activity>inactive</celldesigner:activity>
<celldesigner:bounds h="21.0" w="47.0" x="1497.0" y="6.0" />
<celldesigner:font size="12" />
<celldesigner:view state="usual" />
<celldesigner:usualView>
<celldesigner:innerPosition x="0.0" y="0.0" />
<celldesigner:boxSize height="21.0" width="47.0" />
<celldesigner:singleLine width="1.0" />
<celldesigner:paint color="ffc5b0d5" scheme="Color" />
</celldesigner:usualView>
<celldesigner:briefView>
<celldesigner:innerPosition x="0.0" y="0.0" />
<celldesigner:boxSize height="60.0" width="80.0" />
<celldesigner:singleLine width="1.0" />
<celldesigner:paint color="3fff0000" scheme="Color" />
</celldesigner:briefView>
<celldesigner:info angle="-1.5707963267948966" state="empty" />
</celldesigner:speciesAlias>
<celldesigner:speciesAlias id="sa31" species="s31">
<celldesigner:activity>inactive</celldesigner:activity>
<celldesigner:bounds h="21.0" w="49.0" x="1421.0" y="0.0" />
<celldesigner:font size="12" />
<celldesigner:view state="usual" />
<celldesigner:usualView>
<celldesigner:innerPosition x="0.0" y="0.0" />
<celldesigner:boxSize height="21.0" width="49.0" />
<celldesigner:singleLine width="1.0" />
<celldesigner:paint color="ffc5b0d5" scheme="Color" />
</celldesigner:usualView>
<celldesigner:briefView>
<celldesigner:innerPosition x="0.0" y="0.0" />
<celldesigner:boxSize height="60.0" width="80.0" />
<celldesigner:singleLine width="1.0" />
<celldesigner:paint color="3fff0000" scheme="Color" />
</celldesigner:briefView>
<celldesigner:info angle="-1.5707963267948966" state="empty" />
</celldesigner:speciesAlias>
<celldesigner:speciesAlias id="sa32" species="s32">
<celldesigner:activity>inactive</celldesigner:activity>
<celldesigner:bounds h="23.0" w="59.0" x="1329.0" y="5.0" />
<celldesigner:font size="12" />
<celldesigner:view state="usual" />
<celldesigner:usualView>
<celldesigner:innerPosition x="0.0" y="0.0" />
<celldesigner:boxSize height="23.0" width="59.0" />
<celldesigner:singleLine width="1.0" />
<celldesigner:paint color="ffc5b0d5" scheme="Color" />
</celldesigner:usualView>
<celldesigner:briefView>
<celldesigner:innerPosition x="0.0" y="0.0" />
<celldesigner:boxSize height="60.0" width="80.0" />
<celldesigner:singleLine width="1.0" />
<celldesigner:paint color="3fff0000" scheme="Color" />
</celldesigner:briefView>
<celldesigner:info angle="-1.5707963267948966" state="empty" />
</celldesigner:speciesAlias>
<celldesigner:speciesAlias compartmentAlias="ca3" id="sa33" species="s33">
<celldesigner:activity>inactive</celldesigner:activity>
<celldesigner:bounds h="33.0" w="69.0" x="567.0" y="665.0" />
<celldesigner:font size="12" />
<celldesigner:view state="usual" />
<celldesigner:usualView>
<celldesigner:innerPosition x="-34.0" y="508.0" />
<celldesigner:boxSize height="33.0" width="69.0" />
<celldesigner:singleLine width="1.0" />
<celldesigner:paint color="ffc5b0d5" scheme="Color" />
</celldesigner:usualView>
<celldesigner:briefView>
<celldesigner:innerPosition x="0.0" y="0.0" />
<celldesigner:boxSize height="60.0" width="80.0" />
<celldesigner:singleLine width="1.0" />
<celldesigner:paint color="3fff0000" scheme="Color" />
</celldesigner:briefView>
<celldesigner:info angle="-1.5707963267948966" state="empty" />
</celldesigner:speciesAlias>
<celldesigner:speciesAlias id="sa34" species="s34">
<celldesigner:activity>inactive</celldesigner:activity>
<celldesigner:bounds h="24.0" w="49.0" x="1270.0" y="4.0" />
<celldesigner:font size="12" />
<celldesigner:view state="usual" />
<celldesigner:usualView>
<celldesigner:innerPosition x="0.0" y="0.0" />
<celldesigner:boxSize height="24.0" width="49.0" />
<celldesigner:singleLine width="1.0" />
<celldesigner:paint color="ffc5b0d5" scheme="Color" />
</celldesigner:usualView>
<celldesigner:briefView>
<celldesigner:innerPosition x="0.0" y="0.0" />
<celldesigner:boxSize height="60.0" width="80.0" />
<celldesigner:singleLine width="1.0" />
<celldesigner:paint color="3fff0000" scheme="Color" />
</celldesigner:briefView>
<celldesigner:info angle="-1.5707963267948966" state="empty" />
</celldesigner:speciesAlias>
<celldesigner:speciesAlias id="sa35" species="s35">
<celldesigner:activity>inactive</celldesigner:activity>
<celldesigner:bounds h="23.0" w="54.0" x="1132.0" y="2.0" />
<celldesigner:font size="12" />
<celldesigner:view state="usual" />
<celldesigner:usualView>
<celldesigner:innerPosition x="0.0" y="0.0" />
<celldesigner:boxSize height="23.0" width="54.0" />
<celldesigner:singleLine width="1.0" />
<celldesigner:paint color="ffc5b0d5" scheme="Color" />
</celldesigner:usualView>
<celldesigner:briefView>
<celldesigner:innerPosition x="0.0" y="0.0" />
<celldesigner:boxSize height="60.0" width="80.0" />
<celldesigner:singleLine width="1.0" />
<celldesigner:paint color="3fff0000" scheme="Color" />
</celldesigner:briefView>
<celldesigner:info angle="-1.5707963267948966" state="empty" />
</celldesigner:speciesAlias>
<celldesigner:speciesAlias id="sa36" species="s36">
<celldesigner:activity>inactive</celldesigner:activity>
<celldesigner:bounds h="22.0" w="52.0" x="626.0" y="0.0" />
<celldesigner:font size="12" />
<celldesigner:view state="usual" />
<celldesigner:usualView>
<celldesigner:innerPosition x="0.0" y="0.0" />
<celldesigner:boxSize height="22.0" width="52.0" />
<celldesigner:singleLine width="1.0" />
<celldesigner:paint color="ffc5b0d5" scheme="Color" />
</celldesigner:usualView>
<celldesigner:briefView>
<celldesigner:innerPosition x="0.0" y="0.0" />
<celldesigner:boxSize height="60.0" width="80.0" />
<celldesigner:singleLine width="1.0" />
<celldesigner:paint color="3fff0000" scheme="Color" />
</celldesigner:briefView>
<celldesigner:info angle="-1.5707963267948966" state="empty" />
</celldesigner:speciesAlias>
<celldesigner:speciesAlias id="sa37" species="s37">
<celldesigner:activity>inactive</celldesigner:activity>
<celldesigner:bounds h="22.0" w="56.0" x="692.0" y="2.0" />
<celldesigner:font size="12" />
<celldesigner:view state="usual" />
<celldesigner:usualView>
<celldesigner:innerPosition x="0.0" y="0.0" />
<celldesigner:boxSize height="22.0" width="56.0" />
<celldesigner:singleLine width="1.0" />
<celldesigner:paint color="ffc5b0d5" scheme="Color" />
</celldesigner:usualView>
<celldesigner:briefView>
<celldesigner:innerPosition x="0.0" y="0.0" />
<celldesigner:boxSize height="60.0" width="80.0" />
<celldesigner:singleLine width="1.0" />
<celldesigner:paint color="3fff0000" scheme="Color" />
</celldesigner:briefView>
<celldesigner:info angle="-1.5707963267948966" state="empty" />
</celldesigner:speciesAlias>
<celldesigner:speciesAlias compartmentAlias="ca2" id="sa38" species="s38">
<celldesigner:activity>inactive</celldesigner:activity>
<celldesigner:bounds h="23.0" w="63.0" x="1223.0" y="941.0" />
<celldesigner:font size="12" />
<celldesigner:view state="usual" />
<celldesigner:usualView>
<celldesigner:innerPosition x="221.0" y="171.0" />
<celldesigner:boxSize height="23.0" width="63.0" />
<celldesigner:singleLine width="1.0" />
<celldesigner:paint color="ffc5b0d5" scheme="Color" />
</celldesigner:usualView>
<celldesigner:briefView>
<celldesigner:innerPosition x="0.0" y="0.0" />
<celldesigner:boxSize height="60.0" width="80.0" />
<celldesigner:singleLine width="1.0" />
<celldesigner:paint color="3fff0000" scheme="Color" />
</celldesigner:briefView>
<celldesigner:info angle="-1.5707963267948966" state="empty" />
</celldesigner:speciesAlias>
<celldesigner:speciesAlias id="sa39" species="s39">
<celldesigner:activity>inactive</celldesigner:activity>
<celldesigner:bounds h="24.0" w="43.0" x="1074.0" y="1.0" />
<celldesigner:font size="12" />
<celldesigner:view state="usual" />
<celldesigner:usualView>
<celldesigner:innerPosition x="0.0" y="0.0" />
<celldesigner:boxSize height="24.0" width="43.0" />
<celldesigner:singleLine width="1.0" />
<celldesigner:paint color="ffc5b0d5" scheme="Color" />
</celldesigner:usualView>
<celldesigner:briefView>
<celldesigner:innerPosition x="0.0" y="0.0" />
<celldesigner:boxSize height="60.0" width="80.0" />
<celldesigner:singleLine width="1.0" />
<celldesigner:paint color="3fff0000" scheme="Color" />
</celldesigner:briefView>
<celldesigner:info angle="-1.5707963267948966" state="empty" />
</celldesigner:speciesAlias>
<celldesigner:speciesAlias id="sa40" species="s40">
<celldesigner:activity>inactive</celldesigner:activity>
<celldesigner:bounds h="21.0" w="45.0" x="1005.0" y="3.0" />
<celldesigner:font size="12" />
<celldesigner:view state="usual" />
<celldesigner:usualView>
<celldesigner:innerPosition x="0.0" y="0.0" />
<celldesigner:boxSize height="21.0" width="45.0" />
<celldesigner:singleLine width="1.0" />
<celldesigner:paint color="ffc5b0d5" scheme="Color" />
</celldesigner:usualView>
<celldesigner:briefView>
<celldesigner:innerPosition x="0.0" y="0.0" />
<celldesigner:boxSize height="60.0" width="80.0" />
<celldesigner:singleLine width="1.0" />
<celldesigner:paint color="3fff0000" scheme="Color" />
</celldesigner:briefView>
<celldesigner:info angle="-1.5707963267948966" state="empty" />
</celldesigner:speciesAlias>
<celldesigner:speciesAlias compartmentAlias="ca5" id="sa41" species="s41">
<celldesigner:activity>inactive</celldesigner:activity>
<celldesigner:bounds h="25.0" w="69.0" x="2897.0" y="850.0" />
<celldesigner:font size="12" />
<celldesigner:view state="usual" />
<celldesigner:usualView>
<celldesigner:innerPosition x="148.0" y="53.0" />
<celldesigner:boxSize height="25.0" width="69.0" />
<celldesigner:singleLine width="1.0" />
<celldesigner:paint color="ffc5b0d5" scheme="Color" />
</celldesigner:usualView>
<celldesigner:briefView>
<celldesigner:innerPosition x="0.0" y="0.0" />
<celldesigner:boxSize height="60.0" width="80.0" />
<celldesigner:singleLine width="1.0" />
<celldesigner:paint color="3fff0000" scheme="Color" />
</celldesigner:briefView>
<celldesigner:info angle="-1.5707963267948966" state="empty" />
</celldesigner:speciesAlias>
<celldesigner:speciesAlias compartmentAlias="ca8" id="sa42" species="s42">
<celldesigner:activity>inactive</celldesigner:activity>
<celldesigner:bounds h="26.0" w="57.0" x="2773.0" y="555.0" />
<celldesigner:font size="12" />
<celldesigner:view state="usual" />
<celldesigner:usualView>
<celldesigner:innerPosition x="23.0" y="20.0" />
<celldesigner:boxSize height="26.0" width="57.0" />
<celldesigner:singleLine width="1.0" />
<celldesigner:paint color="ffc5b0d5" scheme="Color" />
</celldesigner:usualView>
<celldesigner:briefView>
<celldesigner:innerPosition x="0.0" y="0.0" />
<celldesigner:boxSize height="60.0" width="80.0" />
<celldesigner:singleLine width="1.0" />
<celldesigner:paint color="3fff0000" scheme="Color" />
</celldesigner:briefView>
<celldesigner:info angle="-1.5707963267948966" state="empty" />
</celldesigner:speciesAlias>
<celldesigner:speciesAlias compartmentAlias="ca2" id="sa43" species="s43">
<celldesigner:activity>inactive</celldesigner:activity>
<celldesigner:bounds h="40.0" w="72.0" x="1487.0" y="1007.0" />
<celldesigner:font size="12" />
<celldesigner:view state="usual" />
<celldesigner:usualView>
<celldesigner:innerPosition x="485.0" y="237.0" />
<celldesigner:boxSize height="40.0" width="72.0" />
<celldesigner:singleLine width="1.0" />
<celldesigner:paint color="ffc5b0d5" scheme="Color" />
</celldesigner:usualView>
<celldesigner:briefView>
<celldesigner:innerPosition x="0.0" y="0.0" />
<celldesigner:boxSize height="60.0" width="80.0" />
<celldesigner:singleLine width="1.0" />
<celldesigner:paint color="3fff0000" scheme="Color" />
</celldesigner:briefView>
<celldesigner:info angle="-1.5707963267948966" state="empty" />
</celldesigner:speciesAlias>
<celldesigner:speciesAlias id="sa44" species="s44">
<celldesigner:activity>inactive</celldesigner:activity>
<celldesigner:bounds h="25.0" w="37.0" x="927.0" y="0.0" />
<celldesigner:font size="12" />
<celldesigner:view state="usual" />
<celldesigner:usualView>
<celldesigner:innerPosition x="0.0" y="0.0" />
<celldesigner:boxSize height="25.0" width="37.0" />
<celldesigner:singleLine width="1.0" />
<celldesigner:paint color="ffc5b0d5" scheme="Color" />
</celldesigner:usualView>
<celldesigner:briefView>
<celldesigner:innerPosition x="0.0" y="0.0" />
<celldesigner:boxSize height="60.0" width="80.0" />
<celldesigner:singleLine width="1.0" />
<celldesigner:paint color="3fff0000" scheme="Color" />
</celldesigner:briefView>
<celldesigner:info angle="-1.5707963267948966" state="empty" />
</celldesigner:speciesAlias>
<celldesigner:speciesAlias compartmentAlias="ca8" id="sa45" species="s45">
<celldesigner:activity>inactive</celldesigner:activity>
<celldesigner:bounds h="28.0" w="58.0" x="2774.0" y="591.0" />
<celldesigner:font size="12" />
<celldesigner:view state="usual" />
<celldesigner:usualView>
<celldesigner:innerPosition x="24.0" y="56.0" />
<celldesigner:boxSize height="28.0" width="58.0" />
<celldesigner:singleLine width="1.0" />
<celldesigner:paint color="ffc5b0d5" scheme="Color" />
</celldesigner:usualView>
<celldesigner:briefView>
<celldesigner:innerPosition x="0.0" y="0.0" />
<celldesigner:boxSize height="60.0" width="80.0" />
<celldesigner:singleLine width="1.0" />
<celldesigner:paint color="3fff0000" scheme="Color" />
</celldesigner:briefView>
<celldesigner:info angle="-1.5707963267948966" state="empty" />
</celldesigner:speciesAlias>
<celldesigner:speciesAlias compartmentAlias="ca3" id="sa46" species="s46">
<celldesigner:activity>inactive</celldesigner:activity>
<celldesigner:bounds h="38.0" w="71.0" x="568.0" y="579.0" />
<celldesigner:font size="12" />
<celldesigner:view state="usual" />
<celldesigner:usualView>
<celldesigner:innerPosition x="-33.0" y="422.0" />
<celldesigner:boxSize height="38.0" width="71.0" />
<celldesigner:singleLine width="1.0" />
<celldesigner:paint color="ffc5b0d5" scheme="Color" />
</celldesigner:usualView>
<celldesigner:briefView>
<celldesigner:innerPosition x="0.0" y="0.0" />
<celldesigner:boxSize height="60.0" width="80.0" />
<celldesigner:singleLine width="1.0" />
<celldesigner:paint color="3fff0000" scheme="Color" />
</celldesigner:briefView>
<celldesigner:info angle="-1.5707963267948966" state="empty" />
</celldesigner:speciesAlias>
<celldesigner:speciesAlias compartmentAlias="ca2" id="sa47" species="s47">
<celldesigner:activity>inactive</celldesigner:activity>
<celldesigner:bounds h="67.0" w="111.0" x="1305.0" y="1207.0" />
<celldesigner:font size="12" />
<celldesigner:view state="usual" />
<celldesigner:usualView>
<celldesigner:innerPosition x="303.0" y="437.0" />
<celldesigner:boxSize height="67.0" width="111.0" />
<celldesigner:singleLine width="1.0" />
<celldesigner:paint color="ffc5b0d5" scheme="Color" />
</celldesigner:usualView>
<celldesigner:briefView>
<celldesigner:innerPosition x="0.0" y="0.0" />
<celldesigner:boxSize height="60.0" width="80.0" />
<celldesigner:singleLine width="1.0" />
<celldesigner:paint color="3fff0000" scheme="Color" />
</celldesigner:briefView>
<celldesigner:info angle="-1.5707963267948966" state="empty" />
</celldesigner:speciesAlias>
<celldesigner:speciesAlias compartmentAlias="ca3" id="sa48" species="s48">
<celldesigner:activity>inactive</celldesigner:activity>
<celldesigner:bounds h="44.0" w="79.0" x="563.0" y="525.0" />
<celldesigner:font size="12" />
<celldesigner:view state="usual" />
<celldesigner:usualView>
<celldesigner:innerPosition x="-38.0" y="368.0" />
<celldesigner:boxSize height="44.0" width="79.0" />
<celldesigner:singleLine width="1.0" />
<celldesigner:paint color="ffc5b0d5" scheme="Color" />
</celldesigner:usualView>
<celldesigner:briefView>
<celldesigner:innerPosition x="0.0" y="0.0" />
<celldesigner:boxSize height="60.0" width="80.0" />
<celldesigner:singleLine width="1.0" />
<celldesigner:paint color="3fff0000" scheme="Color" />
</celldesigner:briefView>
<celldesigner:info angle="-1.5707963267948966" state="empty" />
</celldesigner:speciesAlias>
<celldesigner:speciesAlias id="sa49" species="s49">
<celldesigner:activity>inactive</celldesigner:activity>
<celldesigner:bounds h="22.0" w="52.0" x="764.0" y="3.0" />
<celldesigner:font size="12" />
<celldesigner:view state="usual" />
<celldesigner:usualView>
<celldesigner:innerPosition x="0.0" y="0.0" />
<celldesigner:boxSize height="22.0" width="52.0" />
<celldesigner:singleLine width="1.0" />
<celldesigner:paint color="ffc5b0d5" scheme="Color" />
</celldesigner:usualView>
<celldesigner:briefView>
<celldesigner:innerPosition x="0.0" y="0.0" />
<celldesigner:boxSize height="60.0" width="80.0" />
<celldesigner:singleLine width="1.0" />
<celldesigner:paint color="3fff0000" scheme="Color" />
</celldesigner:briefView>
<celldesigner:info angle="-1.5707963267948966" state="empty" />
</celldesigner:speciesAlias>
<celldesigner:speciesAlias compartmentAlias="ca7" id="sa50" species="s50">
<celldesigner:activity>inactive</celldesigner:activity>
<celldesigner:bounds h="25.0" w="71.0" x="3149.0" y="2019.0" />
<celldesigner:font size="12" />
<celldesigner:view state="usual" />
<celldesigner:usualView>
<celldesigner:innerPosition x="92.0" y="41.0" />
<celldesigner:boxSize height="25.0" width="71.0" />
<celldesigner:singleLine width="1.0" />
<celldesigner:paint color="ffc5b0d5" scheme="Color" />
</celldesigner:usualView>
<celldesigner:briefView>
<celldesigner:innerPosition x="0.0" y="0.0" />
<celldesigner:boxSize height="60.0" width="80.0" />
<celldesigner:singleLine width="1.0" />
<celldesigner:paint color="3fff0000" scheme="Color" />
</celldesigner:briefView>
<celldesigner:info angle="-1.5707963267948966" state="empty" />
</celldesigner:speciesAlias>
<celldesigner:speciesAlias id="sa51" species="s51">
<celldesigner:activity>inactive</celldesigner:activity>
<celldesigner:bounds h="24.0" w="58.0" x="839.0" y="3.0" />
<celldesigner:font size="12" />
<celldesigner:view state="usual" />
<celldesigner:usualView>
<celldesigner:innerPosition x="0.0" y="0.0" />
<celldesigner:boxSize height="24.0" width="58.0" />
<celldesigner:singleLine width="1.0" />
<celldesigner:paint color="ffc5b0d5" scheme="Color" />
</celldesigner:usualView>
<celldesigner:briefView>
<celldesigner:innerPosition x="0.0" y="0.0" />
<celldesigner:boxSize height="60.0" width="80.0" />
<celldesigner:singleLine width="1.0" />
<celldesigner:paint color="3fff0000" scheme="Color" />
</celldesigner:briefView>
<celldesigner:info angle="-1.5707963267948966" state="empty" />
</celldesigner:speciesAlias>
<celldesigner:speciesAlias id="sa52" species="s52">
<celldesigner:activity>inactive</celldesigner:activity>
<celldesigner:bounds h="26.0" w="58.0" x="3.0" y="67.0" />
<celldesigner:font size="12" />
<celldesigner:view state="usual" />
<celldesigner:usualView>
<celldesigner:innerPosition x="0.0" y="0.0" />
<celldesigner:boxSize height="26.0" width="58.0" />
<celldesigner:singleLine width="1.0" />
<celldesigner:paint color="ffc5b0d5" scheme="Color" />
</celldesigner:usualView>
<celldesigner:briefView>
<celldesigner:innerPosition x="0.0" y="0.0" />
<celldesigner:boxSize height="60.0" width="80.0" />
<celldesigner:singleLine width="1.0" />
<celldesigner:paint color="3fff0000" scheme="Color" />
</celldesigner:briefView>
<celldesigner:info angle="-1.5707963267948966" state="empty" />
</celldesigner:speciesAlias>
<celldesigner:speciesAlias id="sa53" species="s53">
<celldesigner:activity>inactive</celldesigner:activity>
<celldesigner:bounds h="27.0" w="58.0" x="1204.0" y="2.0" />
<celldesigner:font size="12" />
<celldesigner:view state="usual" />
<celldesigner:usualView>
<celldesigner:innerPosition x="0.0" y="0.0" />
<celldesigner:boxSize height="27.0" width="58.0" />
<celldesigner:singleLine width="1.0" />
<celldesigner:paint color="ffc5b0d5" scheme="Color" />
</celldesigner:usualView>
<celldesigner:briefView>
<celldesigner:innerPosition x="0.0" y="0.0" />
<celldesigner:boxSize height="60.0" width="80.0" />
<celldesigner:singleLine width="1.0" />
<celldesigner:paint color="3fff0000" scheme="Color" />
</celldesigner:briefView>
<celldesigner:info angle="-1.5707963267948966" state="empty" />
</celldesigner:speciesAlias>
<celldesigner:speciesAlias id="sa54" species="s54">
<celldesigner:activity>inactive</celldesigner:activity>
<celldesigner:bounds h="27.0" w="74.0" x="7.0" y="459.0" />
<celldesigner:font size="12" />
<celldesigner:view state="usual" />
<celldesigner:usualView>
<celldesigner:innerPosition x="0.0" y="0.0" />
<celldesigner:boxSize height="27.0" width="74.0" />
<celldesigner:singleLine width="1.0" />
<celldesigner:paint color="ffc5b0d5" scheme="Color" />
</celldesigner:usualView>
<celldesigner:briefView>
<celldesigner:innerPosition x="0.0" y="0.0" />
<celldesigner:boxSize height="60.0" width="80.0" />
<celldesigner:singleLine width="1.0" />
<celldesigner:paint color="3fff0000" scheme="Color" />
</celldesigner:briefView>
<celldesigner:info angle="-1.5707963267948966" state="empty" />
</celldesigner:speciesAlias>
<celldesigner:speciesAlias id="sa55" species="s55">
<celldesigner:activity>inactive</celldesigner:activity>
<celldesigner:bounds h="27.0" w="76.0" x="6.0" y="522.0" />
<celldesigner:font size="12" />
<celldesigner:view state="usual" />
<celldesigner:usualView>
<celldesigner:innerPosition x="0.0" y="0.0" />
<celldesigner:boxSize height="27.0" width="76.0" />
<celldesigner:singleLine width="1.0" />
<celldesigner:paint color="ffc5b0d5" scheme="Color" />
</celldesigner:usualView>
<celldesigner:briefView>
<celldesigner:innerPosition x="0.0" y="0.0" />
<celldesigner:boxSize height="60.0" width="80.0" />
<celldesigner:singleLine width="1.0" />
<celldesigner:paint color="3fff0000" scheme="Color" />
</celldesigner:briefView>
<celldesigner:info angle="-1.5707963267948966" state="empty" />
</celldesigner:speciesAlias>
<celldesigner:speciesAlias compartmentAlias="ca2" id="sa56" species="s56">
<celldesigner:activity>inactive</celldesigner:activity>
<celldesigner:bounds h="39.0" w="80.0" x="1093.0" y="1111.0" />
<celldesigner:font size="12" />
<celldesigner:view state="usual" />
<celldesigner:usualView>
<celldesigner:innerPosition x="91.0" y="341.0" />
<celldesigner:boxSize height="39.0" width="80.0" />
<celldesigner:singleLine width="1.0" />
<celldesigner:paint color="ffc5b0d5" scheme="Color" />
</celldesigner:usualView>
<celldesigner:briefView>
<celldesigner:innerPosition x="0.0" y="0.0" />
<celldesigner:boxSize height="60.0" width="80.0" />
<celldesigner:singleLine width="1.0" />
<celldesigner:paint color="3fff0000" scheme="Color" />
</celldesigner:briefView>
<celldesigner:info angle="-1.5707963267948966" state="empty" />
</celldesigner:speciesAlias>
<celldesigner:speciesAlias compartmentAlias="ca3" id="sa57" species="s57">
<celldesigner:activity>inactive</celldesigner:activity>
<celldesigner:bounds h="31.0" w="69.0" x="552.0" y="743.0" />
<celldesigner:font size="12" />
<celldesigner:view state="usual" />
<celldesigner:usualView>
<celldesigner:innerPosition x="-49.0" y="586.0" />
<celldesigner:boxSize height="31.0" width="69.0" />
<celldesigner:singleLine width="1.0" />
<celldesigner:paint color="ffc5b0d5" scheme="Color" />
</celldesigner:usualView>
<celldesigner:briefView>
<celldesigner:innerPosition x="0.0" y="0.0" />
<celldesigner:boxSize height="60.0" width="80.0" />
<celldesigner:singleLine width="1.0" />
<celldesigner:paint color="3fff0000" scheme="Color" />
</celldesigner:briefView>
<celldesigner:info angle="-1.5707963267948966" state="empty" />
</celldesigner:speciesAlias>
<celldesigner:speciesAlias id="sa58" species="s58">
<celldesigner:activity>inactive</celldesigner:activity>
<celldesigner:bounds h="22.0" w="72.0" x="9.0" y="561.0" />
<celldesigner:font size="12" />
<celldesigner:view state="usual" />
<celldesigner:usualView>
<celldesigner:innerPosition x="0.0" y="0.0" />
<celldesigner:boxSize height="22.0" width="72.0" />
<celldesigner:singleLine width="1.0" />
<celldesigner:paint color="ffc5b0d5" scheme="Color" />
</celldesigner:usualView>
<celldesigner:briefView>
<celldesigner:innerPosition x="0.0" y="0.0" />
<celldesigner:boxSize height="60.0" width="80.0" />
<celldesigner:singleLine width="1.0" />
<celldesigner:paint color="3fff0000" scheme="Color" />
</celldesigner:briefView>
<celldesigner:info angle="-1.5707963267948966" state="empty" />
</celldesigner:speciesAlias>
<celldesigner:speciesAlias compartmentAlias="ca3" id="sa59" species="s59">
<celldesigner:activity>inactive</celldesigner:activity>
<celldesigner:bounds h="24.0" w="68.0" x="1531.0" y="349.0" />
<celldesigner:font size="12" />
<celldesigner:view state="usual" />
<celldesigner:usualView>
<celldesigner:innerPosition x="930.0" y="192.0" />
<celldesigner:boxSize height="24.0" width="68.0" />
<celldesigner:singleLine width="1.0" />
<celldesigner:paint color="ffc5b0d5" scheme="Color" />
</celldesigner:usualView>
<celldesigner:briefView>
<celldesigner:innerPosition x="0.0" y="0.0" />
<celldesigner:boxSize height="60.0" width="80.0" />
<celldesigner:singleLine width="1.0" />
<celldesigner:paint color="3fff0000" scheme="Color" />
</celldesigner:briefView>
<celldesigner:info angle="-1.5707963267948966" state="empty" />
</celldesigner:speciesAlias>
<celldesigner:speciesAlias id="sa60" species="s60">
<celldesigner:activity>inactive</celldesigner:activity>
<celldesigner:bounds h="23.0" w="76.0" x="3.0" y="615.0" />
<celldesigner:font size="12" />
<celldesigner:view state="usual" />
<celldesigner:usualView>
<celldesigner:innerPosition x="0.0" y="0.0" />
<celldesigner:boxSize height="23.0" width="76.0" />
<celldesigner:singleLine width="1.0" />
<celldesigner:paint color="ffc5b0d5" scheme="Color" />
</celldesigner:usualView>
<celldesigner:briefView>
<celldesigner:innerPosition x="0.0" y="0.0" />
<celldesigner:boxSize height="60.0" width="80.0" />
<celldesigner:singleLine width="1.0" />
<celldesigner:paint color="3fff0000" scheme="Color" />
</celldesigner:briefView>
<celldesigner:info angle="-1.5707963267948966" state="empty" />
</celldesigner:speciesAlias>
<celldesigner:speciesAlias compartmentAlias="ca3" id="sa61" species="s61">
<celldesigner:activity>inactive</celldesigner:activity>
<celldesigner:bounds h="31.0" w="61.0" x="892.0" y="630.0" />
<celldesigner:font size="12" />
<celldesigner:view state="usual" />
<celldesigner:usualView>
<celldesigner:innerPosition x="291.0" y="473.0" />
<celldesigner:boxSize height="31.0" width="61.0" />
<celldesigner:singleLine width="1.0" />
<celldesigner:paint color="ffc5b0d5" scheme="Color" />
</celldesigner:usualView>
<celldesigner:briefView>
<celldesigner:innerPosition x="0.0" y="0.0" />
<celldesigner:boxSize height="60.0" width="80.0" />
<celldesigner:singleLine width="1.0" />
<celldesigner:paint color="3fff0000" scheme="Color" />
</celldesigner:briefView>
<celldesigner:info angle="-1.5707963267948966" state="empty" />
</celldesigner:speciesAlias>
<celldesigner:speciesAlias id="sa62" species="s62">
<celldesigner:activity>inactive</celldesigner:activity>
<celldesigner:bounds h="24.0" w="77.0" x="0.0" y="651.0" />
<celldesigner:font size="12" />
<celldesigner:view state="usual" />
<celldesigner:usualView>
<celldesigner:innerPosition x="0.0" y="0.0" />
<celldesigner:boxSize height="24.0" width="77.0" />
<celldesigner:singleLine width="1.0" />
<celldesigner:paint color="ffc5b0d5" scheme="Color" />
</celldesigner:usualView>
<celldesigner:briefView>
<celldesigner:innerPosition x="0.0" y="0.0" />
<celldesigner:boxSize height="60.0" width="80.0" />
<celldesigner:singleLine width="1.0" />
<celldesigner:paint color="3fff0000" scheme="Color" />
</celldesigner:briefView>
<celldesigner:info angle="-1.5707963267948966" state="empty" />
</celldesigner:speciesAlias>
<celldesigner:speciesAlias compartmentAlias="ca5" id="sa63" species="s63">
<celldesigner:activity>inactive</celldesigner:activity>
<celldesigner:bounds h="29.0" w="55.0" x="2777.0" y="877.0" />
<celldesigner:font size="12" />
<celldesigner:view state="usual" />
<celldesigner:usualView>
<celldesigner:innerPosition x="28.0" y="80.0" />
<celldesigner:boxSize height="29.0" width="55.0" />
<celldesigner:singleLine width="1.0" />
<celldesigner:paint color="ffc5b0d5" scheme="Color" />
</celldesigner:usualView>
<celldesigner:briefView>
<celldesigner:innerPosition x="0.0" y="0.0" />
<celldesigner:boxSize height="60.0" width="80.0" />
<celldesigner:singleLine width="1.0" />
<celldesigner:paint color="3fff0000" scheme="Color" />
</celldesigner:briefView>
<celldesigner:info angle="-1.5707963267948966" state="empty" />
</celldesigner:speciesAlias>
<celldesigner:speciesAlias compartmentAlias="ca2" id="sa64" species="s64">
<celldesigner:activity>inactive</celldesigner:activity>
<celldesigner:bounds h="31.0" w="71.0" x="1197.0" y="1082.0" />
<celldesigner:font size="12" />
<celldesigner:view state="usual" />
<celldesigner:usualView>
<celldesigner:innerPosition x="195.0" y="312.0" />
<celldesigner:boxSize height="31.0" width="71.0" />
<celldesigner:singleLine width="1.0" />
<celldesigner:paint color="ffc5b0d5" scheme="Color" />
</celldesigner:usualView>
<celldesigner:briefView>
<celldesigner:innerPosition x="0.0" y="0.0" />
<celldesigner:boxSize height="60.0" width="80.0" />
<celldesigner:singleLine width="1.0" />
<celldesigner:paint color="3fff0000" scheme="Color" />
</celldesigner:briefView>
<celldesigner:info angle="-1.5707963267948966" state="empty" />
</celldesigner:speciesAlias>
<celldesigner:speciesAlias compartmentAlias="ca2" id="sa65" species="s65">
<celldesigner:activity>inactive</celldesigner:activity>
<celldesigner:bounds h="35.0" w="84.0" x="1108.0" y="1017.0" />
<celldesigner:font size="12" />
<celldesigner:view state="usual" />
<celldesigner:usualView>
<celldesigner:innerPosition x="106.0" y="247.0" />
<celldesigner:boxSize height="35.0" width="84.0" />
<celldesigner:singleLine width="1.0" />
<celldesigner:paint color="ffc5b0d5" scheme="Color" />
</celldesigner:usualView>
<celldesigner:briefView>
<celldesigner:innerPosition x="0.0" y="0.0" />
<celldesigner:boxSize height="60.0" width="80.0" />
<celldesigner:singleLine width="1.0" />
<celldesigner:paint color="3fff0000" scheme="Color" />
</celldesigner:briefView>
<celldesigner:info angle="-1.5707963267948966" state="empty" />
</celldesigner:speciesAlias>
<celldesigner:speciesAlias compartmentAlias="ca3" id="sa66" species="s66">
<celldesigner:activity>inactive</celldesigner:activity>
<celldesigner:bounds h="44.0" w="86.0" x="1200.0" y="641.0" />
<celldesigner:font size="12" />
<celldesigner:view state="usual" />
<celldesigner:usualView>
<celldesigner:innerPosition x="599.0" y="484.0" />
<celldesigner:boxSize height="44.0" width="86.0" />
<celldesigner:singleLine width="1.0" />
<celldesigner:paint color="ffffffff" scheme="Color" />
</celldesigner:usualView>
<celldesigner:briefView>
<celldesigner:innerPosition x="0.0" y="0.0" />
<celldesigner:boxSize height="60.0" width="80.0" />
<celldesigner:singleLine width="1.0" />
<celldesigner:paint color="3fff0000" scheme="Color" />
</celldesigner:briefView>
<celldesigner:info angle="-1.5707963267948966" state="empty" />
</celldesigner:speciesAlias>
<celldesigner:speciesAlias compartmentAlias="ca4" id="sa67" species="s69">
<celldesigner:activity>inactive</celldesigner:activity>
<celldesigner:bounds h="31.0" w="55.0" x="2844.0" y="361.0" />
<celldesigner:font size="12" />
<celldesigner:view state="usual" />
<celldesigner:usualView>
<celldesigner:innerPosition x="96.0" y="35.0" />
<celldesigner:boxSize height="31.0" width="55.0" />
<celldesigner:singleLine width="1.0" />
<celldesigner:paint color="ffe377c2" scheme="Color" />
</celldesigner:usualView>
<celldesigner:briefView>
<celldesigner:innerPosition x="0.0" y="0.0" />
<celldesigner:boxSize height="60.0" width="80.0" />
<celldesigner:singleLine width="1.0" />
<celldesigner:paint color="3fff0000" scheme="Color" />
</celldesigner:briefView>
<celldesigner:info angle="-1.5707963267948966" state="empty" />
</celldesigner:speciesAlias>
<celldesigner:speciesAlias compartmentAlias="ca3" id="sa68" species="s70">
<celldesigner:activity>inactive</celldesigner:activity>
<celldesigner:bounds h="32.0" w="64.0" x="2144.0" y="337.0" />
<celldesigner:font size="12" />
<celldesigner:view state="usual" />
<celldesigner:usualView>
<celldesigner:innerPosition x="1543.0" y="180.0" />
<celldesigner:boxSize height="32.0" width="64.0" />
<celldesigner:singleLine width="1.0" />
<celldesigner:paint color="ffe377c2" scheme="Color" />
</celldesigner:usualView>
<celldesigner:briefView>
<celldesigner:innerPosition x="0.0" y="0.0" />
<celldesigner:boxSize height="60.0" width="80.0" />
<celldesigner:singleLine width="1.0" />
<celldesigner:paint color="3fff0000" scheme="Color" />
</celldesigner:briefView>
<celldesigner:info angle="-1.5707963267948966" state="empty" />
</celldesigner:speciesAlias>
<celldesigner:speciesAlias compartmentAlias="ca2" id="sa69" species="s71">
<celldesigner:activity>inactive</celldesigner:activity>
<celldesigner:bounds h="27.0" w="67.0" x="1570.0" y="848.0" />
<celldesigner:font size="12" />
<celldesigner:view state="usual" />
<celldesigner:usualView>
<celldesigner:innerPosition x="568.0" y="78.0" />
<celldesigner:boxSize height="27.0" width="67.0" />
<celldesigner:singleLine width="1.0" />
<celldesigner:paint color="ffe377c2" scheme="Color" />
</celldesigner:usualView>
<celldesigner:briefView>
<celldesigner:innerPosition x="0.0" y="0.0" />
<celldesigner:boxSize height="60.0" width="80.0" />
<celldesigner:singleLine width="1.0" />
<celldesigner:paint color="3fff0000" scheme="Color" />
</celldesigner:briefView>
<celldesigner:info angle="-1.5707963267948966" state="empty" />
</celldesigner:speciesAlias>
<celldesigner:speciesAlias compartmentAlias="ca2" id="sa70" species="s72">
<celldesigner:activity>inactive</celldesigner:activity>
<celldesigner:bounds h="25.0" w="69.0" x="1421.0" y="958.0" />
<celldesigner:font size="12" />
<celldesigner:view state="usual" />
<celldesigner:usualView>
<celldesigner:innerPosition x="419.0" y="188.0" />
<celldesigner:boxSize height="25.0" width="69.0" />
<celldesigner:singleLine width="1.0" />
<celldesigner:paint color="ffe377c2" scheme="Color" />
</celldesigner:usualView>
<celldesigner:briefView>
<celldesigner:innerPosition x="0.0" y="0.0" />
<celldesigner:boxSize height="60.0" width="80.0" />
<celldesigner:singleLine width="1.0" />
<celldesigner:paint color="3fff0000" scheme="Color" />
</celldesigner:briefView>
<celldesigner:info angle="-1.5707963267948966" state="empty" />
</celldesigner:speciesAlias>
<celldesigner:speciesAlias complexSpeciesAlias="csa2" id="sa71" species="s73">
<celldesigner:activity>inactive</celldesigner:activity>
<celldesigner:bounds h="38.0" w="41.0" x="1977.0" y="406.0" />
<celldesigner:font size="12" />
<celldesigner:view state="usual" />
<celldesigner:usualView>
<celldesigner:innerPosition x="35.0" y="15.0" />
<celldesigner:boxSize height="38.0" width="41.0" />
<celldesigner:singleLine width="1.0" />
<celldesigner:paint color="ffe377c2" scheme="Color" />
</celldesigner:usualView>
<celldesigner:briefView>
<celldesigner:innerPosition x="0.0" y="0.0" />
<celldesigner:boxSize height="60.0" width="80.0" />
<celldesigner:singleLine width="1.0" />
<celldesigner:paint color="3fff0000" scheme="Color" />
</celldesigner:briefView>
<celldesigner:info angle="-1.5707963267948966" state="empty" />
</celldesigner:speciesAlias>
<celldesigner:speciesAlias complexSpeciesAlias="csa3" id="sa72" species="s75">
<celldesigner:activity>inactive</celldesigner:activity>
<celldesigner:bounds h="26.0" w="54.0" x="1258.0" y="508.0" />
<celldesigner:font size="12" />
<celldesigner:view state="usual" />
<celldesigner:usualView>
<celldesigner:innerPosition x="45.0" y="20.0" />
<celldesigner:boxSize height="26.0" width="54.0" />
<celldesigner:singleLine width="1.0" />
<celldesigner:paint color="ffe377c2" scheme="Color" />
</celldesigner:usualView>
<celldesigner:briefView>
<celldesigner:innerPosition x="0.0" y="0.0" />
<celldesigner:boxSize height="60.0" width="80.0" />
<celldesigner:singleLine width="1.0" />
<celldesigner:paint color="3fff0000" scheme="Color" />
</celldesigner:briefView>
<celldesigner:info angle="-1.5707963267948966" state="empty" />
</celldesigner:speciesAlias>
<celldesigner:speciesAlias compartmentAlias="ca2" id="sa73" species="s76">
<celldesigner:activity>inactive</celldesigner:activity>
<celldesigner:bounds h="27.0" w="60.0" x="1503.0" y="943.0" />
<celldesigner:font size="12" />
<celldesigner:view state="usual" />
<celldesigner:usualView>
<celldesigner:innerPosition x="501.0" y="173.0" />
<celldesigner:boxSize height="27.0" width="60.0" />
<celldesigner:singleLine width="1.0" />
<celldesigner:paint color="ffe377c2" scheme="Color" />
</celldesigner:usualView>
<celldesigner:briefView>
<celldesigner:innerPosition x="0.0" y="0.0" />
<celldesigner:boxSize height="60.0" width="80.0" />
<celldesigner:singleLine width="1.0" />
<celldesigner:paint color="3fff0000" scheme="Color" />
</celldesigner:briefView>
<celldesigner:info angle="-1.5707963267948966" state="empty" />
</celldesigner:speciesAlias>
<celldesigner:speciesAlias complexSpeciesAlias="csa1" id="sa74" species="s77">
<celldesigner:activity>inactive</celldesigner:activity>
<celldesigner:bounds h="28.0" w="55.0" x="1057.0" y="2687.0" />
<celldesigner:font size="12" />
<celldesigner:view state="usual" />
<celldesigner:usualView>
<celldesigner:innerPosition x="5.0" y="6.0" />
<celldesigner:boxSize height="28.0" width="55.0" />
<celldesigner:singleLine width="1.0" />
<celldesigner:paint color="ffe377c2" scheme="Color" />
</celldesigner:usualView>
<celldesigner:briefView>
<celldesigner:innerPosition x="0.0" y="0.0" />
<celldesigner:boxSize height="60.0" width="80.0" />
<celldesigner:singleLine width="1.0" />
<celldesigner:paint color="3fff0000" scheme="Color" />
</celldesigner:briefView>
<celldesigner:info angle="-1.5707963267948966" state="empty" />
</celldesigner:speciesAlias>
<celldesigner:speciesAlias compartmentAlias="ca2" id="sa75" species="s78">
<celldesigner:activity>inactive</celldesigner:activity>
<celldesigner:bounds h="30.0" w="57.0" x="1503.0" y="847.0" />
<celldesigner:font size="12" />
<celldesigner:view state="usual" />
<celldesigner:usualView>
<celldesigner:innerPosition x="501.0" y="77.0" />
<celldesigner:boxSize height="30.0" width="57.0" />
<celldesigner:singleLine width="1.0" />
<celldesigner:paint color="ffe377c2" scheme="Color" />
</celldesigner:usualView>
<celldesigner:briefView>
<celldesigner:innerPosition x="0.0" y="0.0" />
<celldesigner:boxSize height="60.0" width="80.0" />
<celldesigner:singleLine width="1.0" />
<celldesigner:paint color="3fff0000" scheme="Color" />
</celldesigner:briefView>
<celldesigner:info angle="-1.5707963267948966" state="empty" />
</celldesigner:speciesAlias>
<celldesigner:speciesAlias compartmentAlias="ca3" id="sa76" species="s79">
<celldesigner:activity>inactive</celldesigner:activity>
<celldesigner:bounds h="30.0" w="70.0" x="570.0" y="788.0" />
<celldesigner:font size="12" />
<celldesigner:view state="usual" />
<celldesigner:usualView>
<celldesigner:innerPosition x="-31.0" y="631.0" />
<celldesigner:boxSize height="30.0" width="70.0" />
<celldesigner:singleLine width="1.0" />
<celldesigner:paint color="ffe377c2" scheme="Color" />
</celldesigner:usualView>
<celldesigner:briefView>
<celldesigner:innerPosition x="0.0" y="0.0" />
<celldesigner:boxSize height="60.0" width="80.0" />
<celldesigner:singleLine width="1.0" />
<celldesigner:paint color="3fff0000" scheme="Color" />
</celldesigner:briefView>
<celldesigner:info angle="-1.5707963267948966" state="empty" />
</celldesigner:speciesAlias>
<celldesigner:speciesAlias id="sa77" species="s80">
<celldesigner:activity>inactive</celldesigner:activity>
<celldesigner:bounds h="33.0" w="75.0" x="2004.0" y="70.0" />
<celldesigner:font size="12" />
<celldesigner:view state="usual" />
<celldesigner:usualView>
<celldesigner:innerPosition x="0.0" y="0.0" />
<celldesigner:boxSize height="33.0" width="75.0" />
<celldesigner:singleLine width="1.0" />
<celldesigner:paint color="ffe377c2" scheme="Color" />
</celldesigner:usualView>
<celldesigner:briefView>
<celldesigner:innerPosition x="0.0" y="0.0" />
<celldesigner:boxSize height="60.0" width="80.0" />
<celldesigner:singleLine width="1.0" />
<celldesigner:paint color="3fff0000" scheme="Color" />
</celldesigner:briefView>
<celldesigner:info angle="-1.5707963267948966" state="empty" />
</celldesigner:speciesAlias>
<celldesigner:speciesAlias compartmentAlias="ca6" id="sa78" species="s81">
<celldesigner:activity>inactive</celldesigner:activity>
<celldesigner:bounds h="40.0" w="76.0" x="1174.0" y="417.0" />
<celldesigner:font size="12" />
<celldesigner:view state="usual" />
<celldesigner:usualView>
<celldesigner:innerPosition x="343.0" y="235.0" />
<celldesigner:boxSize height="40.0" width="76.0" />
<celldesigner:singleLine width="1.0" />
<celldesigner:paint color="ffe377c2" scheme="Color" />
</celldesigner:usualView>
<celldesigner:briefView>
<celldesigner:innerPosition x="0.0" y="0.0" />
<celldesigner:boxSize height="60.0" width="80.0" />
<celldesigner:singleLine width="1.0" />
<celldesigner:paint color="3fff0000" scheme="Color" />
</celldesigner:briefView>
<celldesigner:info angle="-1.5707963267948966" state="empty" />
</celldesigner:speciesAlias>
<celldesigner:speciesAlias complexSpeciesAlias="csa2" id="sa79" species="s82">
<celldesigner:activity>inactive</celldesigner:activity>
<celldesigner:bounds h="37.0" w="49.0" x="1983.0" y="467.0" />
<celldesigner:font size="12" />
<celldesigner:view state="usual" />
<celldesigner:usualView>
<celldesigner:innerPosition x="41.0" y="76.0" />
<celldesigner:boxSize height="37.0" width="49.0" />
<celldesigner:singleLine width="1.0" />
<celldesigner:paint color="ffe377c2" scheme="Color" />
</celldesigner:usualView>
<celldesigner:briefView>
<celldesigner:innerPosition x="0.0" y="0.0" />
<celldesigner:boxSize height="60.0" width="80.0" />
<celldesigner:singleLine width="1.0" />
<celldesigner:paint color="3fff0000" scheme="Color" />
</celldesigner:briefView>
<celldesigner:info angle="-1.5707963267948966" state="empty" />
</celldesigner:speciesAlias>
<celldesigner:speciesAlias compartmentAlias="ca2" id="sa80" species="s83">
<celldesigner:activity>inactive</celldesigner:activity>
<celldesigner:bounds h="30.0" w="62.0" x="1603.0" y="803.0" />
<celldesigner:font size="12" />
<celldesigner:view state="usual" />
<celldesigner:usualView>
<celldesigner:innerPosition x="601.0" y="33.0" />
<celldesigner:boxSize height="30.0" width="62.0" />
<celldesigner:singleLine width="1.0" />
<celldesigner:paint color="ffe377c2" scheme="Color" />
</celldesigner:usualView>
<celldesigner:briefView>
<celldesigner:innerPosition x="0.0" y="0.0" />
<celldesigner:boxSize height="60.0" width="80.0" />
<celldesigner:singleLine width="1.0" />
<celldesigner:paint color="3fff0000" scheme="Color" />
</celldesigner:briefView>
<celldesigner:info angle="-1.5707963267948966" state="empty" />
</celldesigner:speciesAlias>
<celldesigner:speciesAlias complexSpeciesAlias="csa2" id="sa81" species="s84">
<celldesigner:activity>inactive</celldesigner:activity>
<celldesigner:bounds h="38.0" w="49.0" x="1980.0" y="547.0" />
<celldesigner:font size="12" />
<celldesigner:view state="usual" />
<celldesigner:usualView>
<celldesigner:innerPosition x="38.0" y="156.0" />
<celldesigner:boxSize height="38.0" width="49.0" />
<celldesigner:singleLine width="1.0" />
<celldesigner:paint color="ffe377c2" scheme="Color" />
</celldesigner:usualView>
<celldesigner:briefView>
<celldesigner:innerPosition x="0.0" y="0.0" />
<celldesigner:boxSize height="60.0" width="80.0" />
<celldesigner:singleLine width="1.0" />
<celldesigner:paint color="3fff0000" scheme="Color" />
</celldesigner:briefView>
<celldesigner:info angle="-1.5707963267948966" state="empty" />
</celldesigner:speciesAlias>
<celldesigner:speciesAlias complexSpeciesAlias="csa2" id="sa82" species="s85">
<celldesigner:activity>inactive</celldesigner:activity>
<celldesigner:bounds h="31.0" w="56.0" x="2083.0" y="415.0" />
<celldesigner:font size="12" />
<celldesigner:view state="usual" />
<celldesigner:usualView>
<celldesigner:innerPosition x="141.0" y="24.0" />
<celldesigner:boxSize height="31.0" width="56.0" />
<celldesigner:singleLine width="1.0" />
<celldesigner:paint color="ffe377c2" scheme="Color" />
</celldesigner:usualView>
<celldesigner:briefView>
<celldesigner:innerPosition x="0.0" y="0.0" />
<celldesigner:boxSize height="60.0" width="80.0" />
<celldesigner:singleLine width="1.0" />
<celldesigner:paint color="3fff0000" scheme="Color" />
</celldesigner:briefView>
<celldesigner:info angle="-1.5707963267948966" state="empty" />
</celldesigner:speciesAlias>
<celldesigner:speciesAlias complexSpeciesAlias="csa2" id="sa83" species="s86">
<celldesigner:activity>inactive</celldesigner:activity>
<celldesigner:bounds h="40.0" w="78.0" x="1959.0" y="697.0" />
<celldesigner:font size="12" />
<celldesigner:view state="usual" />
<celldesigner:usualView>
<celldesigner:innerPosition x="17.0" y="306.0" />
<celldesigner:boxSize height="40.0" width="78.0" />
<celldesigner:singleLine width="1.0" />
<celldesigner:paint color="ffaec7e8" scheme="Color" />
</celldesigner:usualView>
<celldesigner:briefView>
<celldesigner:innerPosition x="0.0" y="0.0" />
<celldesigner:boxSize height="60.0" width="80.0" />
<celldesigner:singleLine width="1.0" />
<celldesigner:paint color="3fff0000" scheme="Color" />
</celldesigner:briefView>
<celldesigner:info angle="-1.5707963267948966" state="empty" />
</celldesigner:speciesAlias>
<celldesigner:speciesAlias compartmentAlias="ca3" id="sa84" species="s87">
<celldesigner:activity>inactive</celldesigner:activity>
<celldesigner:bounds h="27.0" w="65.0" x="925.0" y="1418.0" />
<celldesigner:font size="12" />
<celldesigner:view state="usual" />
<celldesigner:usualView>
<celldesigner:innerPosition x="324.0" y="1261.0" />
<celldesigner:boxSize height="27.0" width="65.0" />
<celldesigner:singleLine width="1.0" />
<celldesigner:paint color="ffaec7e8" scheme="Color" />
</celldesigner:usualView>
<celldesigner:briefView>
<celldesigner:innerPosition x="0.0" y="0.0" />
<celldesigner:boxSize height="60.0" width="80.0" />
<celldesigner:singleLine width="1.0" />
<celldesigner:paint color="3fff0000" scheme="Color" />
</celldesigner:briefView>
<celldesigner:info angle="-1.5707963267948966" state="empty" />
</celldesigner:speciesAlias>
<celldesigner:speciesAlias compartmentAlias="ca3" id="sa86" species="s89">
<celldesigner:activity>inactive</celldesigner:activity>
<celldesigner:bounds h="31.0" w="69.0" x="560.0" y="1882.0" />
<celldesigner:font size="12" />
<celldesigner:view state="usual" />
<celldesigner:usualView>
<celldesigner:innerPosition x="-41.0" y="1725.0" />
<celldesigner:boxSize height="31.0" width="69.0" />
<celldesigner:singleLine width="1.0" />
<celldesigner:paint color="ffaec7e8" scheme="Color" />
</celldesigner:usualView>
<celldesigner:briefView>
<celldesigner:innerPosition x="0.0" y="0.0" />
<celldesigner:boxSize height="60.0" width="80.0" />
<celldesigner:singleLine width="1.0" />
<celldesigner:paint color="3fff0000" scheme="Color" />
</celldesigner:briefView>
<celldesigner:info angle="-1.5707963267948966" state="empty" />
</celldesigner:speciesAlias>
<celldesigner:speciesAlias complexSpeciesAlias="csa1" id="sa87" species="s90">
<celldesigner:activity>inactive</celldesigner:activity>
<celldesigner:bounds h="29.0" w="56.0" x="1120.0" y="2689.0" />
<celldesigner:font size="12" />
<celldesigner:view state="usual" />
<celldesigner:usualView>
<celldesigner:innerPosition x="68.0" y="8.0" />
<celldesigner:boxSize height="29.0" width="56.0" />
<celldesigner:singleLine width="1.0" />
<celldesigner:paint color="ffaec7e8" scheme="Color" />
</celldesigner:usualView>
<celldesigner:briefView>
<celldesigner:innerPosition x="0.0" y="0.0" />
<celldesigner:boxSize height="60.0" width="80.0" />
<celldesigner:singleLine width="1.0" />
<celldesigner:paint color="3fff0000" scheme="Color" />
</celldesigner:briefView>
<celldesigner:info angle="-1.5707963267948966" state="empty" />
</celldesigner:speciesAlias>
<celldesigner:speciesAlias compartmentAlias="ca2" id="sa89" species="s92">
<celldesigner:activity>inactive</celldesigner:activity>
<celldesigner:bounds h="24.0" w="64.0" x="1818.0" y="1315.0" />
<celldesigner:font size="12" />
<celldesigner:view state="usual" />
<celldesigner:usualView>
<celldesigner:innerPosition x="816.0" y="545.0" />
<celldesigner:boxSize height="24.0" width="64.0" />
<celldesigner:singleLine width="1.0" />
<celldesigner:paint color="ffaec7e8" scheme="Color" />
</celldesigner:usualView>
<celldesigner:briefView>
<celldesigner:innerPosition x="0.0" y="0.0" />
<celldesigner:boxSize height="60.0" width="80.0" />
<celldesigner:singleLine width="1.0" />
<celldesigner:paint color="3fff0000" scheme="Color" />
</celldesigner:briefView>
<celldesigner:info angle="-1.5707963267948966" state="empty" />
</celldesigner:speciesAlias>
<celldesigner:speciesAlias complexSpeciesAlias="csa2" id="sa91" species="s94">
<celldesigner:activity>inactive</celldesigner:activity>
<celldesigner:bounds h="31.0" w="56.0" x="1949.0" y="658.0" />
<celldesigner:font size="12" />
<celldesigner:view state="usual" />
<celldesigner:usualView>
<celldesigner:innerPosition x="7.0" y="267.0" />
<celldesigner:boxSize height="31.0" width="56.0" />
<celldesigner:singleLine width="1.0" />
<celldesigner:paint color="ffaec7e8" scheme="Color" />
</celldesigner:usualView>
<celldesigner:briefView>
<celldesigner:innerPosition x="0.0" y="0.0" />
<celldesigner:boxSize height="60.0" width="80.0" />
<celldesigner:singleLine width="1.0" />
<celldesigner:paint color="3fff0000" scheme="Color" />
</celldesigner:briefView>
<celldesigner:info angle="-1.5707963267948966" state="empty" />
</celldesigner:speciesAlias>
<celldesigner:speciesAlias compartmentAlias="ca2" id="sa92" species="s95">
<celldesigner:activity>inactive</celldesigner:activity>
<celldesigner:bounds h="39.0" w="86.0" x="1548.0" y="1389.0" />
<celldesigner:font size="12" />
<celldesigner:view state="usual" />
<celldesigner:usualView>
<celldesigner:innerPosition x="546.0" y="619.0" />
<celldesigner:boxSize height="39.0" width="86.0" />
<celldesigner:singleLine width="1.0" />
<celldesigner:paint color="ffffffff" scheme="Color" />
</celldesigner:usualView>
<celldesigner:briefView>
<celldesigner:innerPosition x="0.0" y="0.0" />
<celldesigner:boxSize height="60.0" width="80.0" />
<celldesigner:singleLine width="1.0" />
<celldesigner:paint color="3fff0000" scheme="Color" />
</celldesigner:briefView>
<celldesigner:info angle="-1.5707963267948966" state="empty" />
</celldesigner:speciesAlias>
<celldesigner:speciesAlias compartmentAlias="ca3" id="sa93" species="s96">
<celldesigner:activity>inactive</celldesigner:activity>
<celldesigner:bounds h="38.0" w="56.0" x="1986.0" y="285.0" />
<celldesigner:font size="12" />
<celldesigner:view state="usual" />
<celldesigner:usualView>
<celldesigner:innerPosition x="1385.0" y="128.0" />
<celldesigner:boxSize height="38.0" width="56.0" />
<celldesigner:singleLine width="1.0" />
<celldesigner:paint color="ffffffff" scheme="Color" />
</celldesigner:usualView>
<celldesigner:briefView>
<celldesigner:innerPosition x="0.0" y="0.0" />
<celldesigner:boxSize height="60.0" width="80.0" />
<celldesigner:singleLine width="1.0" />
<celldesigner:paint color="3fff0000" scheme="Color" />
</celldesigner:briefView>
<celldesigner:info angle="-1.5707963267948966" state="empty" />
</celldesigner:speciesAlias>
<celldesigner:speciesAlias compartmentAlias="ca3" id="sa94" species="s97">
<celldesigner:activity>inactive</celldesigner:activity>
<celldesigner:bounds h="46.0" w="63.0" x="677.0" y="2023.0" />
<celldesigner:font size="12" />
<celldesigner:view state="usual" />
<celldesigner:usualView>
<celldesigner:innerPosition x="76.0" y="1866.0" />
<celldesigner:boxSize height="46.0" width="63.0" />
<celldesigner:singleLine width="1.0" />
<celldesigner:paint color="ffaec7e8" scheme="Color" />
</celldesigner:usualView>
<celldesigner:briefView>
<celldesigner:innerPosition x="0.0" y="0.0" />
<celldesigner:boxSize height="60.0" width="80.0" />
<celldesigner:singleLine width="1.0" />
<celldesigner:paint color="3fff0000" scheme="Color" />
</celldesigner:briefView>
<celldesigner:info angle="-1.5707963267948966" state="empty" />
</celldesigner:speciesAlias>
<celldesigner:speciesAlias id="sa95" species="s98">
<celldesigner:activity>inactive</celldesigner:activity>
<celldesigner:bounds h="37.0" w="86.0" x="253.0" y="886.0" />
<celldesigner:font size="12" />
<celldesigner:view state="usual" />
<celldesigner:usualView>
<celldesigner:innerPosition x="0.0" y="0.0" />
<celldesigner:boxSize height="37.0" width="86.0" />
<celldesigner:singleLine width="1.0" />
<celldesigner:paint color="ffaec7e8" scheme="Color" />
</celldesigner:usualView>
<celldesigner:briefView>
<celldesigner:innerPosition x="0.0" y="0.0" />
<celldesigner:boxSize height="60.0" width="80.0" />
<celldesigner:singleLine width="1.0" />
<celldesigner:paint color="3fff0000" scheme="Color" />
</celldesigner:briefView>
<celldesigner:info angle="-1.5707963267948966" state="empty" />
</celldesigner:speciesAlias>
<celldesigner:speciesAlias compartmentAlias="ca3" id="sa96" species="s99">
<celldesigner:activity>inactive</celldesigner:activity>
<celldesigner:bounds h="36.0" w="72.0" x="1172.0" y="1824.0" />
<celldesigner:font size="12" />
<celldesigner:view state="usual" />
<celldesigner:usualView>
<celldesigner:innerPosition x="571.0" y="1667.0" />
<celldesigner:boxSize height="36.0" width="72.0" />
<celldesigner:singleLine width="1.0" />
<celldesigner:paint color="ffaec7e8" scheme="Color" />
</celldesigner:usualView>
<celldesigner:briefView>
<celldesigner:innerPosition x="0.0" y="0.0" />
<celldesigner:boxSize height="60.0" width="80.0" />
<celldesigner:singleLine width="1.0" />
<celldesigner:paint color="3fff0000" scheme="Color" />
</celldesigner:briefView>
<celldesigner:info angle="-1.5707963267948966" state="empty" />
</celldesigner:speciesAlias>
<celldesigner:speciesAlias complexSpeciesAlias="csa2" id="sa97" species="s100">
<celldesigner:activity>inactive</celldesigner:activity>
<celldesigner:bounds h="34.0" w="46.0" x="2014.0" y="637.0" />
<celldesigner:font size="12" />
<celldesigner:view state="usual" />
<celldesigner:usualView>
<celldesigner:innerPosition x="72.0" y="246.0" />
<celldesigner:boxSize height="34.0" width="46.0" />
<celldesigner:singleLine width="1.0" />
<celldesigner:paint color="ffaec7e8" scheme="Color" />
</celldesigner:usualView>
<celldesigner:briefView>
<celldesigner:innerPosition x="0.0" y="0.0" />
<celldesigner:boxSize height="60.0" width="80.0" />
<celldesigner:singleLine width="1.0" />
<celldesigner:paint color="3fff0000" scheme="Color" />
</celldesigner:briefView>
<celldesigner:info angle="-1.5707963267948966" state="empty" />
</celldesigner:speciesAlias>
<celldesigner:speciesAlias compartmentAlias="ca6" id="sa98" species="s101">
<celldesigner:activity>inactive</celldesigner:activity>
<celldesigner:bounds h="39.0" w="77.0" x="1001.0" y="373.0" />
<celldesigner:font size="12" />
<celldesigner:view state="usual" />
<celldesigner:usualView>
<celldesigner:innerPosition x="170.0" y="191.0" />
<celldesigner:boxSize height="39.0" width="77.0" />
<celldesigner:singleLine width="1.0" />
<celldesigner:paint color="ffaec7e8" scheme="Color" />
</celldesigner:usualView>
<celldesigner:briefView>
<celldesigner:innerPosition x="0.0" y="0.0" />
<celldesigner:boxSize height="60.0" width="80.0" />
<celldesigner:singleLine width="1.0" />
<celldesigner:paint color="3fff0000" scheme="Color" />
</celldesigner:briefView>
<celldesigner:info angle="-1.5707963267948966" state="empty" />
</celldesigner:speciesAlias>
<celldesigner:speciesAlias compartmentAlias="ca3" id="sa99" species="s102">
<celldesigner:activity>inactive</celldesigner:activity>
<celldesigner:bounds h="32.0" w="62.0" x="928.0" y="1360.0" />
<celldesigner:font size="12" />
<celldesigner:view state="usual" />
<celldesigner:usualView>
<celldesigner:innerPosition x="327.0" y="1203.0" />
<celldesigner:boxSize height="32.0" width="62.0" />
<celldesigner:singleLine width="1.0" />
<celldesigner:paint color="ffaec7e8" scheme="Color" />
</celldesigner:usualView>
<celldesigner:briefView>
<celldesigner:innerPosition x="0.0" y="0.0" />
<celldesigner:boxSize height="60.0" width="80.0" />
<celldesigner:singleLine width="1.0" />
<celldesigner:paint color="3fff0000" scheme="Color" />
</celldesigner:briefView>
<celldesigner:info angle="-1.5707963267948966" state="empty" />
</celldesigner:speciesAlias>
<celldesigner:speciesAlias id="sa100" species="s103">
<celldesigner:activity>inactive</celldesigner:activity>
<celldesigner:bounds h="31.0" w="82.0" x="252.0" y="844.0" />
<celldesigner:font size="12" />
<celldesigner:view state="usual" />
<celldesigner:usualView>
<celldesigner:innerPosition x="0.0" y="0.0" />
<celldesigner:boxSize height="31.0" width="82.0" />
<celldesigner:singleLine width="1.0" />
<celldesigner:paint color="ffaec7e8" scheme="Color" />
</celldesigner:usualView>
<celldesigner:briefView>
<celldesigner:innerPosition x="0.0" y="0.0" />
<celldesigner:boxSize height="60.0" width="80.0" />
<celldesigner:singleLine width="1.0" />
<celldesigner:paint color="3fff0000" scheme="Color" />
</celldesigner:briefView>
<celldesigner:info angle="-1.5707963267948966" state="empty" />
</celldesigner:speciesAlias>
<celldesigner:speciesAlias compartmentAlias="ca3" id="sa101" species="s104">
<celldesigner:activity>inactive</celldesigner:activity>
<celldesigner:bounds h="32.0" w="64.0" x="909.0" y="1539.0" />
<celldesigner:font size="12" />
<celldesigner:view state="usual" />
<celldesigner:usualView>
<celldesigner:innerPosition x="308.0" y="1382.0" />
<celldesigner:boxSize height="32.0" width="64.0" />
<celldesigner:singleLine width="1.0" />
<celldesigner:paint color="ffaec7e8" scheme="Color" />
</celldesigner:usualView>
<celldesigner:briefView>
<celldesigner:innerPosition x="0.0" y="0.0" />
<celldesigner:boxSize height="60.0" width="80.0" />
<celldesigner:singleLine width="1.0" />
<celldesigner:paint color="3fff0000" scheme="Color" />
</celldesigner:briefView>
<celldesigner:info angle="-1.5707963267948966" state="empty" />
</celldesigner:speciesAlias>
<celldesigner:speciesAlias compartmentAlias="ca2" id="sa102" species="s105">
<celldesigner:activity>inactive</celldesigner:activity>
<celldesigner:bounds h="32.0" w="60.0" x="1424.0" y="1283.0" />
<celldesigner:font size="12" />
<celldesigner:view state="usual" />
<celldesigner:usualView>
<celldesigner:innerPosition x="422.0" y="513.0" />
<celldesigner:boxSize height="32.0" width="60.0" />
<celldesigner:singleLine width="1.0" />
<celldesigner:paint color="ffaec7e8" scheme="Color" />
</celldesigner:usualView>
<celldesigner:briefView>
<celldesigner:innerPosition x="0.0" y="0.0" />
<celldesigner:boxSize height="60.0" width="80.0" />
<celldesigner:singleLine width="1.0" />
<celldesigner:paint color="3fff0000" scheme="Color" />
</celldesigner:briefView>
<celldesigner:info angle="-1.5707963267948966" state="empty" />
</celldesigner:speciesAlias>
<celldesigner:speciesAlias compartmentAlias="ca3" id="sa103" species="s106">
<celldesigner:activity>inactive</celldesigner:activity>
<celldesigner:bounds h="35.0" w="79.0" x="1024.0" y="2184.0" />
<celldesigner:font size="12" />
<celldesigner:view state="usual" />
<celldesigner:usualView>
<celldesigner:innerPosition x="423.0" y="2027.0" />
<celldesigner:boxSize height="35.0" width="79.0" />
<celldesigner:singleLine width="1.0" />
<celldesigner:paint color="ffaec7e8" scheme="Color" />
</celldesigner:usualView>
<celldesigner:briefView>
<celldesigner:innerPosition x="0.0" y="0.0" />
<celldesigner:boxSize height="60.0" width="80.0" />
<celldesigner:singleLine width="1.0" />
<celldesigner:paint color="3fff0000" scheme="Color" />
</celldesigner:briefView>
<celldesigner:info angle="-1.5707963267948966" state="empty" />
</celldesigner:speciesAlias>
<celldesigner:speciesAlias compartmentAlias="ca7" id="sa104" species="s107">
<celldesigner:activity>inactive</celldesigner:activity>
<celldesigner:bounds h="30.0" w="70.0" x="3089.0" y="2110.0" />
<celldesigner:font size="12" />
<celldesigner:view state="usual" />
<celldesigner:usualView>
<celldesigner:innerPosition x="32.0" y="132.0" />
<celldesigner:boxSize height="30.0" width="70.0" />
<celldesigner:singleLine width="1.0" />
<celldesigner:paint color="ffaec7e8" scheme="Color" />
</celldesigner:usualView>
<celldesigner:briefView>
<celldesigner:innerPosition x="0.0" y="0.0" />
<celldesigner:boxSize height="60.0" width="80.0" />
<celldesigner:singleLine width="1.0" />
<celldesigner:paint color="3fff0000" scheme="Color" />
</celldesigner:briefView>
<celldesigner:info angle="-1.5707963267948966" state="empty" />
</celldesigner:speciesAlias>
<celldesigner:speciesAlias compartmentAlias="ca8" id="sa105" species="s108">
<celldesigner:activity>inactive</celldesigner:activity>
<celldesigner:bounds h="28.0" w="62.0" x="2773.0" y="629.0" />
<celldesigner:font size="12" />
<celldesigner:view state="usual" />
<celldesigner:usualView>
<celldesigner:innerPosition x="23.0" y="94.0" />
<celldesigner:boxSize height="28.0" width="62.0" />
<celldesigner:singleLine width="1.0" />
<celldesigner:paint color="ffaec7e8" scheme="Color" />
</celldesigner:usualView>
<celldesigner:briefView>
<celldesigner:innerPosition x="0.0" y="0.0" />
<celldesigner:boxSize height="60.0" width="80.0" />
<celldesigner:singleLine width="1.0" />
<celldesigner:paint color="3fff0000" scheme="Color" />
</celldesigner:briefView>
<celldesigner:info angle="-1.5707963267948966" state="empty" />
</celldesigner:speciesAlias>
<celldesigner:speciesAlias compartmentAlias="ca2" id="sa106" species="s109">
<celldesigner:activity>inactive</celldesigner:activity>
<celldesigner:bounds h="31.0" w="65.0" x="1578.0" y="1144.0" />
<celldesigner:font size="12" />
<celldesigner:view state="usual" />
<celldesigner:usualView>
<celldesigner:innerPosition x="576.0" y="374.0" />
<celldesigner:boxSize height="31.0" width="65.0" />
<celldesigner:singleLine width="1.0" />
<celldesigner:paint color="ffaec7e8" scheme="Color" />
</celldesigner:usualView>
<celldesigner:briefView>
<celldesigner:innerPosition x="0.0" y="0.0" />
<celldesigner:boxSize height="60.0" width="80.0" />
<celldesigner:singleLine width="1.0" />
<celldesigner:paint color="3fff0000" scheme="Color" />
</celldesigner:briefView>
<celldesigner:info angle="-1.5707963267948966" state="empty" />
</celldesigner:speciesAlias>
<celldesigner:speciesAlias compartmentAlias="ca2" id="sa107" species="s110">
<celldesigner:activity>inactive</celldesigner:activity>
<celldesigner:bounds h="24.0" w="60.0" x="1727.0" y="1260.0" />
<celldesigner:font size="12" />
<celldesigner:view state="usual" />
<celldesigner:usualView>
<celldesigner:innerPosition x="725.0" y="490.0" />
<celldesigner:boxSize height="24.0" width="60.0" />
<celldesigner:singleLine width="1.0" />
<celldesigner:paint color="ffaec7e8" scheme="Color" />
</celldesigner:usualView>
<celldesigner:briefView>
<celldesigner:innerPosition x="0.0" y="0.0" />
<celldesigner:boxSize height="60.0" width="80.0" />
<celldesigner:singleLine width="1.0" />
<celldesigner:paint color="3fff0000" scheme="Color" />
</celldesigner:briefView>
<celldesigner:info angle="-1.5707963267948966" state="empty" />
</celldesigner:speciesAlias>
<celldesigner:speciesAlias compartmentAlias="ca2" id="sa108" species="s111">
<celldesigner:activity>inactive</celldesigner:activity>
<celldesigner:bounds h="26.0" w="62.0" x="1623.0" y="1230.0" />
<celldesigner:font size="12" />
<celldesigner:view state="usual" />
<celldesigner:usualView>
<celldesigner:innerPosition x="621.0" y="460.0" />
<celldesigner:boxSize height="26.0" width="62.0" />
<celldesigner:singleLine width="1.0" />
<celldesigner:paint color="ffaec7e8" scheme="Color" />
</celldesigner:usualView>
<celldesigner:briefView>
<celldesigner:innerPosition x="0.0" y="0.0" />
<celldesigner:boxSize height="60.0" width="80.0" />
<celldesigner:singleLine width="1.0" />
<celldesigner:paint color="3fff0000" scheme="Color" />
</celldesigner:briefView>
<celldesigner:info angle="-1.5707963267948966" state="empty" />
</celldesigner:speciesAlias>
<celldesigner:speciesAlias id="sa109" species="s112">
<celldesigner:activity>inactive</celldesigner:activity>
<celldesigner:bounds h="40.0" w="80.0" x="254.0" y="794.0" />
<celldesigner:font size="12" />
<celldesigner:view state="usual" />
<celldesigner:usualView>
<celldesigner:innerPosition x="0.0" y="0.0" />
<celldesigner:boxSize height="40.0" width="80.0" />
<celldesigner:singleLine width="1.0" />
<celldesigner:paint color="ffaec7e8" scheme="Color" />
</celldesigner:usualView>
<celldesigner:briefView>
<celldesigner:innerPosition x="0.0" y="0.0" />
<celldesigner:boxSize height="60.0" width="80.0" />
<celldesigner:singleLine width="1.0" />
<celldesigner:paint color="3fff0000" scheme="Color" />
</celldesigner:briefView>
<celldesigner:info angle="-1.5707963267948966" state="empty" />
</celldesigner:speciesAlias>
<celldesigner:speciesAlias compartmentAlias="ca3" id="sa110" species="s113">
<celldesigner:activity>inactive</celldesigner:activity>
<celldesigner:bounds h="34.0" w="64.0" x="759.0" y="2465.0" />
<celldesigner:font size="12" />
<celldesigner:view state="usual" />
<celldesigner:usualView>
<celldesigner:innerPosition x="158.0" y="2308.0" />
<celldesigner:boxSize height="34.0" width="64.0" />
<celldesigner:singleLine width="1.0" />
<celldesigner:paint color="ffaec7e8" scheme="Color" />
</celldesigner:usualView>
<celldesigner:briefView>
<celldesigner:innerPosition x="0.0" y="0.0" />
<celldesigner:boxSize height="60.0" width="80.0" />
<celldesigner:singleLine width="1.0" />
<celldesigner:paint color="3fff0000" scheme="Color" />
</celldesigner:briefView>
<celldesigner:info angle="-1.5707963267948966" state="empty" />
</celldesigner:speciesAlias>
<celldesigner:speciesAlias compartmentAlias="ca3" id="sa111" species="s114">
<celldesigner:activity>inactive</celldesigner:activity>
<celldesigner:bounds h="39.0" w="82.0" x="556.0" y="1822.0" />
<celldesigner:font size="12" />
<celldesigner:view state="usual" />
<celldesigner:usualView>
<celldesigner:innerPosition x="-45.0" y="1665.0" />
<celldesigner:boxSize height="39.0" width="82.0" />
<celldesigner:singleLine width="1.0" />
<celldesigner:paint color="ffaec7e8" scheme="Color" />
</celldesigner:usualView>
<celldesigner:briefView>
<celldesigner:innerPosition x="0.0" y="0.0" />
<celldesigner:boxSize height="60.0" width="80.0" />
<celldesigner:singleLine width="1.0" />
<celldesigner:paint color="3fff0000" scheme="Color" />
</celldesigner:briefView>
<celldesigner:info angle="-1.5707963267948966" state="empty" />
</celldesigner:speciesAlias>
<celldesigner:speciesAlias complexSpeciesAlias="csa2" id="sa112" species="s115">
<celldesigner:activity>inactive</celldesigner:activity>
<celldesigner:bounds h="32.0" w="54.0" x="1962.0" y="505.0" />
<celldesigner:font size="12" />
<celldesigner:view state="usual" />
<celldesigner:usualView>
<celldesigner:innerPosition x="20.0" y="114.0" />
<celldesigner:boxSize height="32.0" width="54.0" />
<celldesigner:singleLine width="1.0" />
<celldesigner:paint color="ffaec7e8" scheme="Color" />
</celldesigner:usualView>
<celldesigner:briefView>
<celldesigner:innerPosition x="0.0" y="0.0" />
<celldesigner:boxSize height="60.0" width="80.0" />
<celldesigner:singleLine width="1.0" />
<celldesigner:paint color="3fff0000" scheme="Color" />
</celldesigner:briefView>
<celldesigner:info angle="-1.5707963267948966" state="empty" />
</celldesigner:speciesAlias>
<celldesigner:speciesAlias complexSpeciesAlias="csa8" id="sa113" species="s116">
<celldesigner:activity>inactive</celldesigner:activity>
<celldesigner:bounds h="32.0" w="66.0" x="1959.0" y="1444.0" />
<celldesigner:font size="12" />
<celldesigner:view state="usual" />
<celldesigner:usualView>
<celldesigner:innerPosition x="12.0" y="38.0" />
<celldesigner:boxSize height="32.0" width="66.0" />
<celldesigner:singleLine width="1.0" />
<celldesigner:paint color="ffaec7e8" scheme="Color" />
</celldesigner:usualView>
<celldesigner:briefView>
<celldesigner:innerPosition x="0.0" y="0.0" />
<celldesigner:boxSize height="60.0" width="80.0" />
<celldesigner:singleLine width="1.0" />
<celldesigner:paint color="3fff0000" scheme="Color" />
</celldesigner:briefView>
<celldesigner:info angle="-1.5707963267948966" state="empty" />
</celldesigner:speciesAlias>
<celldesigner:speciesAlias compartmentAlias="ca3" id="sa114" species="s117">
<celldesigner:activity>inactive</celldesigner:activity>
<celldesigner:bounds h="32.0" w="64.0" x="977.0" y="1937.0" />
<celldesigner:font size="12" />
<celldesigner:view state="usual" />
<celldesigner:usualView>
<celldesigner:innerPosition x="376.0" y="1780.0" />
<celldesigner:boxSize height="32.0" width="64.0" />
<celldesigner:singleLine width="1.0" />
<celldesigner:paint color="ffaec7e8" scheme="Color" />
</celldesigner:usualView>
<celldesigner:briefView>
<celldesigner:innerPosition x="0.0" y="0.0" />
<celldesigner:boxSize height="60.0" width="80.0" />
<celldesigner:singleLine width="1.0" />
<celldesigner:paint color="3fff0000" scheme="Color" />
</celldesigner:briefView>
<celldesigner:info angle="-1.5707963267948966" state="empty" />
</celldesigner:speciesAlias>
<celldesigner:speciesAlias id="sa115" species="s118">
<celldesigner:activity>inactive</celldesigner:activity>
<celldesigner:bounds h="39.0" w="81.0" x="249.0" y="929.0" />
<celldesigner:font size="12" />
<celldesigner:view state="usual" />
<celldesigner:usualView>
<celldesigner:innerPosition x="0.0" y="0.0" />
<celldesigner:boxSize height="39.0" width="81.0" />
<celldesigner:singleLine width="1.0" />
<celldesigner:paint color="ffaec7e8" scheme="Color" />
</celldesigner:usualView>
<celldesigner:briefView>
<celldesigner:innerPosition x="0.0" y="0.0" />
<celldesigner:boxSize height="60.0" width="80.0" />
<celldesigner:singleLine width="1.0" />
<celldesigner:paint color="3fff0000" scheme="Color" />
</celldesigner:briefView>
<celldesigner:info angle="-1.5707963267948966" state="empty" />
</celldesigner:speciesAlias>
<celldesigner:speciesAlias compartmentAlias="ca6" id="sa116" species="s119">
<celldesigner:activity>inactive</celldesigner:activity>
<celldesigner:bounds h="36.0" w="68.0" x="1035.0" y="410.0" />
<celldesigner:font size="12" />
<celldesigner:view state="usual" />
<celldesigner:usualView>
<celldesigner:innerPosition x="204.0" y="228.0" />
<celldesigner:boxSize height="36.0" width="68.0" />
<celldesigner:singleLine width="1.0" />
<celldesigner:paint color="ffaec7e8" scheme="Color" />
</celldesigner:usualView>
<celldesigner:briefView>
<celldesigner:innerPosition x="0.0" y="0.0" />
<celldesigner:boxSize height="60.0" width="80.0" />
<celldesigner:singleLine width="1.0" />
<celldesigner:paint color="3fff0000" scheme="Color" />
</celldesigner:briefView>
<celldesigner:info angle="-1.5707963267948966" state="empty" />
</celldesigner:speciesAlias>
<celldesigner:speciesAlias compartmentAlias="ca3" id="sa117" species="s120">
<celldesigner:activity>inactive</celldesigner:activity>
<celldesigner:bounds h="32.0" w="66.0" x="553.0" y="1950.0" />
<celldesigner:font size="12" />
<celldesigner:view state="usual" />
<celldesigner:usualView>
<celldesigner:innerPosition x="-48.0" y="1793.0" />
<celldesigner:boxSize height="32.0" width="66.0" />
<celldesigner:singleLine width="1.0" />
<celldesigner:paint color="ffaec7e8" scheme="Color" />
</celldesigner:usualView>
<celldesigner:briefView>
<celldesigner:innerPosition x="0.0" y="0.0" />
<celldesigner:boxSize height="60.0" width="80.0" />
<celldesigner:singleLine width="1.0" />
<celldesigner:paint color="3fff0000" scheme="Color" />
</celldesigner:briefView>
<celldesigner:info angle="-1.5707963267948966" state="empty" />
</celldesigner:speciesAlias>
<celldesigner:speciesAlias compartmentAlias="ca2" id="sa118" species="s121">
<celldesigner:activity>inactive</celldesigner:activity>
<celldesigner:bounds h="30.0" w="56.0" x="1698.0" y="1545.0" />
<celldesigner:font size="12" />
<celldesigner:view state="usual" />
<celldesigner:usualView>
<celldesigner:innerPosition x="696.0" y="775.0" />
<celldesigner:boxSize height="30.0" width="56.0" />
<celldesigner:singleLine width="1.0" />
<celldesigner:paint color="ffaec7e8" scheme="Color" />
</celldesigner:usualView>
<celldesigner:briefView>
<celldesigner:innerPosition x="0.0" y="0.0" />
<celldesigner:boxSize height="60.0" width="80.0" />
<celldesigner:singleLine width="1.0" />
<celldesigner:paint color="3fff0000" scheme="Color" />
</celldesigner:briefView>
<celldesigner:info angle="-1.5707963267948966" state="empty" />
</celldesigner:speciesAlias>
<celldesigner:speciesAlias compartmentAlias="ca3" id="sa119" species="s122">
<celldesigner:activity>inactive</celldesigner:activity>
<celldesigner:bounds h="32.0" w="66.0" x="925.0" y="1479.0" />
<celldesigner:font size="12" />
<celldesigner:view state="usual" />
<celldesigner:usualView>
<celldesigner:innerPosition x="324.0" y="1322.0" />
<celldesigner:boxSize height="32.0" width="66.0" />
<celldesigner:singleLine width="1.0" />
<celldesigner:paint color="ffaec7e8" scheme="Color" />
</celldesigner:usualView>
<celldesigner:briefView>
<celldesigner:innerPosition x="0.0" y="0.0" />
<celldesigner:boxSize height="60.0" width="80.0" />
<celldesigner:singleLine width="1.0" />
<celldesigner:paint color="3fff0000" scheme="Color" />
</celldesigner:briefView>
<celldesigner:info angle="-1.5707963267948966" state="empty" />
</celldesigner:speciesAlias>
<celldesigner:speciesAlias compartmentAlias="ca3" id="sa120" species="s123">
<celldesigner:activity>inactive</celldesigner:activity>
<celldesigner:bounds h="37.0" w="71.0" x="852.0" y="1929.0" />
<celldesigner:font size="12" />
<celldesigner:view state="usual" />
<celldesigner:usualView>
<celldesigner:innerPosition x="251.0" y="1772.0" />
<celldesigner:boxSize height="37.0" width="71.0" />
<celldesigner:singleLine width="1.0" />
<celldesigner:paint color="ffaec7e8" scheme="Color" />
</celldesigner:usualView>
<celldesigner:briefView>
<celldesigner:innerPosition x="0.0" y="0.0" />
<celldesigner:boxSize height="60.0" width="80.0" />
<celldesigner:singleLine width="1.0" />
<celldesigner:paint color="3fff0000" scheme="Color" />
</celldesigner:briefView>
<celldesigner:info angle="-1.5707963267948966" state="empty" />
</celldesigner:speciesAlias>
<celldesigner:speciesAlias compartmentAlias="ca2" id="sa121" species="s124">
<celldesigner:activity>inactive</celldesigner:activity>
<celldesigner:bounds h="40.0" w="56.0" x="1354.0" y="1117.0" />
<celldesigner:font size="12" />
<celldesigner:view state="usual" />
<celldesigner:usualView>
<celldesigner:innerPosition x="352.0" y="347.0" />
<celldesigner:boxSize height="40.0" width="56.0" />
<celldesigner:singleLine width="1.0" />
<celldesigner:paint color="ffaec7e8" scheme="Color" />
</celldesigner:usualView>
<celldesigner:briefView>
<celldesigner:innerPosition x="0.0" y="0.0" />
<celldesigner:boxSize height="60.0" width="80.0" />
<celldesigner:singleLine width="1.0" />
<celldesigner:paint color="3fff0000" scheme="Color" />
</celldesigner:briefView>
<celldesigner:info angle="-1.5707963267948966" state="empty" />
</celldesigner:speciesAlias>
<celldesigner:speciesAlias compartmentAlias="ca6" id="sa122" species="s125">
<celldesigner:activity>inactive</celldesigner:activity>
<celldesigner:bounds h="32.0" w="58.0" x="966.0" y="426.0" />
<celldesigner:font size="12" />
<celldesigner:view state="usual" />
<celldesigner:usualView>
<celldesigner:innerPosition x="135.0" y="244.0" />
<celldesigner:boxSize height="32.0" width="58.0" />
<celldesigner:singleLine width="1.0" />
<celldesigner:paint color="ffaec7e8" scheme="Color" />
</celldesigner:usualView>
<celldesigner:briefView>
<celldesigner:innerPosition x="0.0" y="0.0" />
<celldesigner:boxSize height="60.0" width="80.0" />
<celldesigner:singleLine width="1.0" />
<celldesigner:paint color="3fff0000" scheme="Color" />
</celldesigner:briefView>
<celldesigner:info angle="-1.5707963267948966" state="empty" />
</celldesigner:speciesAlias>
<celldesigner:speciesAlias compartmentAlias="ca3" id="sa123" species="s126">
<celldesigner:activity>inactive</celldesigner:activity>
<celldesigner:bounds h="34.0" w="68.0" x="557.0" y="2012.0" />
<celldesigner:font size="12" />
<celldesigner:view state="usual" />
<celldesigner:usualView>
<celldesigner:innerPosition x="-44.0" y="1855.0" />
<celldesigner:boxSize height="34.0" width="68.0" />
<celldesigner:singleLine width="1.0" />
<celldesigner:paint color="ffaec7e8" scheme="Color" />
</celldesigner:usualView>
<celldesigner:briefView>
<celldesigner:innerPosition x="0.0" y="0.0" />
<celldesigner:boxSize height="60.0" width="80.0" />
<celldesigner:singleLine width="1.0" />
<celldesigner:paint color="3fff0000" scheme="Color" />
</celldesigner:briefView>
<celldesigner:info angle="-1.5707963267948966" state="empty" />
</celldesigner:speciesAlias>
<celldesigner:speciesAlias compartmentAlias="ca2" id="sa124" species="s127">
<celldesigner:activity>inactive</celldesigner:activity>
<celldesigner:bounds h="34.0" w="62.0" x="1183.0" y="1511.0" />
<celldesigner:font size="12" />
<celldesigner:view state="usual" />
<celldesigner:usualView>
<celldesigner:innerPosition x="181.0" y="741.0" />
<celldesigner:boxSize height="34.0" width="62.0" />
<celldesigner:singleLine width="1.0" />
<celldesigner:paint color="ffaec7e8" scheme="Color" />
</celldesigner:usualView>
<celldesigner:briefView>
<celldesigner:innerPosition x="0.0" y="0.0" />
<celldesigner:boxSize height="60.0" width="80.0" />
<celldesigner:singleLine width="1.0" />
<celldesigner:paint color="3fff0000" scheme="Color" />
</celldesigner:briefView>
<celldesigner:info angle="-1.5707963267948966" state="empty" />
</celldesigner:speciesAlias>
<celldesigner:speciesAlias compartmentAlias="ca2" id="sa125" species="s128">
<celldesigner:activity>inactive</celldesigner:activity>
<celldesigner:bounds h="36.0" w="64.0" x="1586.0" y="1528.0" />
<celldesigner:font size="12" />
<celldesigner:view state="usual" />
<celldesigner:usualView>
<celldesigner:innerPosition x="584.0" y="758.0" />
<celldesigner:boxSize height="36.0" width="64.0" />
<celldesigner:singleLine width="1.0" />
<celldesigner:paint color="ffaec7e8" scheme="Color" />
</celldesigner:usualView>
<celldesigner:briefView>
<celldesigner:innerPosition x="0.0" y="0.0" />
<celldesigner:boxSize height="60.0" width="80.0" />
<celldesigner:singleLine width="1.0" />
<celldesigner:paint color="3fff0000" scheme="Color" />
</celldesigner:briefView>
<celldesigner:info angle="-1.5707963267948966" state="empty" />
</celldesigner:speciesAlias>
<celldesigner:speciesAlias compartmentAlias="ca3" id="sa126" species="s129">
<celldesigner:activity>inactive</celldesigner:activity>
<celldesigner:bounds h="35.0" w="78.0" x="1396.0" y="2209.0" />
<celldesigner:font size="12" />
<celldesigner:view state="usual" />
<celldesigner:usualView>
<celldesigner:innerPosition x="795.0" y="2052.0" />
<celldesigner:boxSize height="35.0" width="78.0" />
<celldesigner:singleLine width="1.0" />
<celldesigner:paint color="ffaec7e8" scheme="Color" />
</celldesigner:usualView>
<celldesigner:briefView>
<celldesigner:innerPosition x="0.0" y="0.0" />
<celldesigner:boxSize height="60.0" width="80.0" />
<celldesigner:singleLine width="1.0" />
<celldesigner:paint color="3fff0000" scheme="Color" />
</celldesigner:briefView>
<celldesigner:info angle="-1.5707963267948966" state="empty" />
</celldesigner:speciesAlias>
<celldesigner:speciesAlias complexSpeciesAlias="csa6" id="sa127" species="s130">
<celldesigner:activity>inactive</celldesigner:activity>
<celldesigner:bounds h="20.0" w="65.0" x="3595.0" y="1050.0" />
<celldesigner:font size="12" />
<celldesigner:view state="usual" />
<celldesigner:usualView>
<celldesigner:innerPosition x="89.0" y="75.0" />
<celldesigner:boxSize height="20.0" width="65.0" />
<celldesigner:singleLine width="1.0" />
<celldesigner:paint color="ffaec7e8" scheme="Color" />
</celldesigner:usualView>
<celldesigner:briefView>
<celldesigner:innerPosition x="0.0" y="0.0" />
<celldesigner:boxSize height="60.0" width="80.0" />
<celldesigner:singleLine width="1.0" />
<celldesigner:paint color="3fff0000" scheme="Color" />
</celldesigner:briefView>
<celldesigner:info angle="-1.5707963267948966" state="empty" />
</celldesigner:speciesAlias>
<celldesigner:speciesAlias compartmentAlias="ca6" id="sa128" species="s131">
<celldesigner:activity>inactive</celldesigner:activity>
<celldesigner:bounds h="46.0" w="60.0" x="876.0" y="299.0" />
<celldesigner:font size="12" />
<celldesigner:view state="usual" />
<celldesigner:usualView>
<celldesigner:innerPosition x="45.0" y="117.0" />
<celldesigner:boxSize height="46.0" width="60.0" />
<celldesigner:singleLine width="1.0" />
<celldesigner:paint color="ffffffff" scheme="Color" />
</celldesigner:usualView>
<celldesigner:briefView>
<celldesigner:innerPosition x="0.0" y="0.0" />
<celldesigner:boxSize height="60.0" width="80.0" />
<celldesigner:singleLine width="1.0" />
<celldesigner:paint color="3fff0000" scheme="Color" />
</celldesigner:briefView>
<celldesigner:info angle="-1.5707963267948966" state="empty" />
</celldesigner:speciesAlias>
<celldesigner:speciesAlias compartmentAlias="ca2" id="sa129" species="s132">
<celldesigner:activity>inactive</celldesigner:activity>
<celldesigner:bounds h="30.0" w="72.0" x="1210.0" y="977.0" />
<celldesigner:font size="12" />
<celldesigner:view state="usual" />
<celldesigner:usualView>
<celldesigner:innerPosition x="208.0" y="207.0" />
<celldesigner:boxSize height="30.0" width="72.0" />
<celldesigner:singleLine width="1.0" />
<celldesigner:paint color="ffff9896" scheme="Color" />
</celldesigner:usualView>
<celldesigner:briefView>
<celldesigner:innerPosition x="0.0" y="0.0" />
<celldesigner:boxSize height="60.0" width="80.0" />
<celldesigner:singleLine width="1.0" />
<celldesigner:paint color="3fff0000" scheme="Color" />
</celldesigner:briefView>
<celldesigner:info angle="-1.5707963267948966" state="empty" />
</celldesigner:speciesAlias>
<celldesigner:speciesAlias compartmentAlias="ca3" id="sa130" species="s133">
<celldesigner:activity>inactive</celldesigner:activity>
<celldesigner:bounds h="32.0" w="70.0" x="664.0" y="461.0" />
<celldesigner:font size="12" />
<celldesigner:view state="usual" />
<celldesigner:usualView>
<celldesigner:innerPosition x="63.0" y="304.0" />
<celldesigner:boxSize height="32.0" width="70.0" />
<celldesigner:singleLine width="1.0" />
<celldesigner:paint color="ffff9896" scheme="Color" />
</celldesigner:usualView>
<celldesigner:briefView>
<celldesigner:innerPosition x="0.0" y="0.0" />
<celldesigner:boxSize height="60.0" width="80.0" />
<celldesigner:singleLine width="1.0" />
<celldesigner:paint color="3fff0000" scheme="Color" />
</celldesigner:briefView>
<celldesigner:info angle="-1.5707963267948966" state="empty" />
</celldesigner:speciesAlias>
<celldesigner:speciesAlias compartmentAlias="ca3" id="sa131" species="s134">
<celldesigner:activity>inactive</celldesigner:activity>
<celldesigner:bounds h="35.0" w="68.0" x="2587.0" y="248.0" />
<celldesigner:font size="12" />
<celldesigner:view state="usual" />
<celldesigner:usualView>
<celldesigner:innerPosition x="1986.0" y="91.0" />
<celldesigner:boxSize height="35.0" width="68.0" />
<celldesigner:singleLine width="1.0" />
<celldesigner:paint color="ffffffff" scheme="Color" />
</celldesigner:usualView>
<celldesigner:briefView>
<celldesigner:innerPosition x="0.0" y="0.0" />
<celldesigner:boxSize height="60.0" width="80.0" />
<celldesigner:singleLine width="1.0" />
<celldesigner:paint color="3fff0000" scheme="Color" />
</celldesigner:briefView>
<celldesigner:info angle="-1.5707963267948966" state="empty" />
</celldesigner:speciesAlias>
<celldesigner:speciesAlias compartmentAlias="ca3" id="sa132" species="s135">
<celldesigner:activity>inactive</celldesigner:activity>
<celldesigner:bounds h="32.0" w="60.0" x="2472.0" y="454.0" />
<celldesigner:font size="12" />
<celldesigner:view state="usual" />
<celldesigner:usualView>
<celldesigner:innerPosition x="1871.0" y="297.0" />
<celldesigner:boxSize height="32.0" width="60.0" />
<celldesigner:singleLine width="1.0" />
<celldesigner:paint color="ffc5b0d5" scheme="Color" />
</celldesigner:usualView>
<celldesigner:briefView>
<celldesigner:innerPosition x="0.0" y="0.0" />
<celldesigner:boxSize height="60.0" width="80.0" />
<celldesigner:singleLine width="1.0" />
<celldesigner:paint color="3fff0000" scheme="Color" />
</celldesigner:briefView>
<celldesigner:info angle="-1.5707963267948966" state="empty" />
</celldesigner:speciesAlias>
<celldesigner:speciesAlias compartmentAlias="ca6" id="sa133" species="s136">
<celldesigner:activity>inactive</celldesigner:activity>
<celldesigner:bounds h="34.0" w="68.0" x="1273.0" y="250.0" />
<celldesigner:font size="12" />
<celldesigner:view state="usual" />
<celldesigner:usualView>
<celldesigner:innerPosition x="442.0" y="68.0" />
<celldesigner:boxSize height="34.0" width="68.0" />
<celldesigner:singleLine width="1.0" />
<celldesigner:paint color="ffc5b0d5" scheme="Color" />
</celldesigner:usualView>
<celldesigner:briefView>
<celldesigner:innerPosition x="0.0" y="0.0" />
<celldesigner:boxSize height="60.0" width="80.0" />
<celldesigner:singleLine width="1.0" />
<celldesigner:paint color="3fff0000" scheme="Color" />
</celldesigner:briefView>
<celldesigner:info angle="-1.5707963267948966" state="empty" />
</celldesigner:speciesAlias>
<celldesigner:speciesAlias compartmentAlias="ca3" id="sa134" species="s137">
<celldesigner:activity>inactive</celldesigner:activity>
<celldesigner:bounds h="49.0" w="83.0" x="2802.0" y="138.0" />
<celldesigner:font size="12" />
<celldesigner:view state="usual" />
<celldesigner:usualView>
<celldesigner:innerPosition x="2201.0" y="-19.0" />
<celldesigner:boxSize height="49.0" width="83.0" />
<celldesigner:singleLine width="1.0" />
<celldesigner:paint color="ffc5b0d5" scheme="Color" />
</celldesigner:usualView>
<celldesigner:briefView>
<celldesigner:innerPosition x="0.0" y="0.0" />
<celldesigner:boxSize height="60.0" width="80.0" />
<celldesigner:singleLine width="1.0" />
<celldesigner:paint color="3fff0000" scheme="Color" />
</celldesigner:briefView>
<celldesigner:info angle="-1.5707963267948966" state="empty" />
</celldesigner:speciesAlias>
<celldesigner:speciesAlias compartmentAlias="ca3" id="sa135" species="s138">
<celldesigner:activity>inactive</celldesigner:activity>
<celldesigner:bounds h="30.0" w="65.0" x="2342.0" y="198.0" />
<celldesigner:font size="12" />
<celldesigner:view state="usual" />
<celldesigner:usualView>
<celldesigner:innerPosition x="1741.0" y="41.0" />
<celldesigner:boxSize height="30.0" width="65.0" />
<celldesigner:singleLine width="1.0" />
<celldesigner:paint color="ffc5b0d5" scheme="Color" />
</celldesigner:usualView>
<celldesigner:briefView>
<celldesigner:innerPosition x="0.0" y="0.0" />
<celldesigner:boxSize height="60.0" width="80.0" />
<celldesigner:singleLine width="1.0" />
<celldesigner:paint color="3fff0000" scheme="Color" />
</celldesigner:briefView>
<celldesigner:info angle="-1.5707963267948966" state="empty" />
</celldesigner:speciesAlias>
<celldesigner:speciesAlias compartmentAlias="ca3" id="sa137" species="s142">
<celldesigner:activity>inactive</celldesigner:activity>
<celldesigner:bounds h="40.0" w="67.0" x="2176.0" y="189.0" />
<celldesigner:font size="12" />
<celldesigner:view state="usual" />
<celldesigner:usualView>
<celldesigner:innerPosition x="1575.0" y="32.0" />
<celldesigner:boxSize height="40.0" width="67.0" />
<celldesigner:singleLine width="1.0" />
<celldesigner:paint color="ffffffff" scheme="Color" />
</celldesigner:usualView>
<celldesigner:briefView>
<celldesigner:innerPosition x="0.0" y="0.0" />
<celldesigner:boxSize height="60.0" width="80.0" />
<celldesigner:singleLine width="1.0" />
<celldesigner:paint color="3fff0000" scheme="Color" />
</celldesigner:briefView>
<celldesigner:info angle="-1.5707963267948966" state="empty" />
</celldesigner:speciesAlias>
<celldesigner:speciesAlias compartmentAlias="ca3" id="sa138" species="s143">
<celldesigner:activity>inactive</celldesigner:activity>
<celldesigner:bounds h="35.0" w="70.0" x="1951.0" y="191.0" />
<celldesigner:font size="12" />
<celldesigner:view state="usual" />
<celldesigner:usualView>
<celldesigner:innerPosition x="1350.0" y="34.0" />
<celldesigner:boxSize height="35.0" width="70.0" />
<celldesigner:singleLine width="1.0" />
<celldesigner:paint color="ff8c564b" scheme="Color" />
</celldesigner:usualView>
<celldesigner:briefView>
<celldesigner:innerPosition x="0.0" y="0.0" />
<celldesigner:boxSize height="60.0" width="80.0" />
<celldesigner:singleLine width="1.0" />
<celldesigner:paint color="3fff0000" scheme="Color" />
</celldesigner:briefView>
<celldesigner:info angle="-1.5707963267948966" state="empty" />
</celldesigner:speciesAlias>
<celldesigner:speciesAlias id="sa139" species="s144">
<celldesigner:activity>inactive</celldesigner:activity>
<celldesigner:bounds h="40.0" w="80.0" x="2172.0" y="33.0" />
<celldesigner:font size="12" />
<celldesigner:view state="usual" />
<celldesigner:usualView>
<celldesigner:innerPosition x="0.0" y="0.0" />
<celldesigner:boxSize height="40.0" width="80.0" />
<celldesigner:singleLine width="1.0" />
<celldesigner:paint color="ff8c564b" scheme="Color" />
</celldesigner:usualView>
<celldesigner:briefView>
<celldesigner:innerPosition x="0.0" y="0.0" />
<celldesigner:boxSize height="60.0" width="80.0" />
<celldesigner:singleLine width="1.0" />
<celldesigner:paint color="3fff0000" scheme="Color" />
</celldesigner:briefView>
<celldesigner:info angle="-1.5707963267948966" state="empty" />
</celldesigner:speciesAlias>
<celldesigner:speciesAlias compartmentAlias="ca3" id="sa140" species="s145">
<celldesigner:activity>inactive</celldesigner:activity>
<celldesigner:bounds h="37.0" w="75.0" x="1505.0" y="2761.0" />
<celldesigner:font size="12" />
<celldesigner:view state="usual" />
<celldesigner:usualView>
<celldesigner:innerPosition x="904.0" y="2604.0" />
<celldesigner:boxSize height="37.0" width="75.0" />
<celldesigner:singleLine width="1.0" />
<celldesigner:paint color="ffffffff" scheme="Color" />
</celldesigner:usualView>
<celldesigner:briefView>
<celldesigner:innerPosition x="0.0" y="0.0" />
<celldesigner:boxSize height="60.0" width="80.0" />
<celldesigner:singleLine width="1.0" />
<celldesigner:paint color="3fff0000" scheme="Color" />
</celldesigner:briefView>
<celldesigner:info angle="-1.5707963267948966" state="empty" />
</celldesigner:speciesAlias>
<celldesigner:speciesAlias compartmentAlias="ca3" id="sa143" species="s148">
<celldesigner:activity>inactive</celldesigner:activity>
<celldesigner:bounds h="40.0" w="80.0" x="1651.0" y="2761.0" />
<celldesigner:font size="12" />
<celldesigner:view state="usual" />
<celldesigner:usualView>
<celldesigner:innerPosition x="1050.0" y="2604.0" />
<celldesigner:boxSize height="40.0" width="80.0" />
<celldesigner:singleLine width="1.0" />
<celldesigner:paint color="ff8c564b" scheme="Color" />
</celldesigner:usualView>
<celldesigner:briefView>
<celldesigner:innerPosition x="0.0" y="0.0" />
<celldesigner:boxSize height="60.0" width="80.0" />
<celldesigner:singleLine width="1.0" />
<celldesigner:paint color="3fff0000" scheme="Color" />
</celldesigner:briefView>
<celldesigner:info angle="-1.5707963267948966" state="empty" />
</celldesigner:speciesAlias>
<celldesigner:speciesAlias compartmentAlias="ca3" id="sa144" species="s149">
<celldesigner:activity>inactive</celldesigner:activity>
<celldesigner:bounds h="45.0" w="69.0" x="2518.0" y="691.0" />
<celldesigner:font size="12" />
<celldesigner:view state="usual" />
<celldesigner:usualView>
<celldesigner:innerPosition x="1917.0" y="534.0" />
<celldesigner:boxSize height="45.0" width="69.0" />
<celldesigner:singleLine width="1.0" />
<celldesigner:paint color="ffffffff" scheme="Color" />
</celldesigner:usualView>
<celldesigner:briefView>
<celldesigner:innerPosition x="0.0" y="0.0" />
<celldesigner:boxSize height="60.0" width="80.0" />
<celldesigner:singleLine width="1.0" />
<celldesigner:paint color="3fff0000" scheme="Color" />
</celldesigner:briefView>
<celldesigner:info angle="-1.5707963267948966" state="empty" />
</celldesigner:speciesAlias>
<celldesigner:speciesAlias compartmentAlias="ca5" id="sa145" species="s150">
<celldesigner:activity>inactive</celldesigner:activity>
<celldesigner:bounds h="32.0" w="70.0" x="2916.0" y="813.0" />
<celldesigner:font size="12" />
<celldesigner:view state="usual" />
<celldesigner:usualView>
<celldesigner:innerPosition x="167.0" y="16.0" />
<celldesigner:boxSize height="32.0" width="70.0" />
<celldesigner:singleLine width="1.0" />
<celldesigner:paint color="ff8c564b" scheme="Color" />
</celldesigner:usualView>
<celldesigner:briefView>
<celldesigner:innerPosition x="0.0" y="0.0" />
<celldesigner:boxSize height="60.0" width="80.0" />
<celldesigner:singleLine width="1.0" />
<celldesigner:paint color="3fff0000" scheme="Color" />
</celldesigner:briefView>
<celldesigner:info angle="-1.5707963267948966" state="empty" />
</celldesigner:speciesAlias>
<celldesigner:speciesAlias compartmentAlias="ca5" id="sa146" species="s151">
<celldesigner:activity>inactive</celldesigner:activity>
<celldesigner:bounds h="28.0" w="68.0" x="2766.0" y="826.0" />
<celldesigner:font size="12" />
<celldesigner:view state="usual" />
<celldesigner:usualView>
<celldesigner:innerPosition x="17.0" y="29.0" />
<celldesigner:boxSize height="28.0" width="68.0" />
<celldesigner:singleLine width="1.0" />
<celldesigner:paint color="ff8c564b" scheme="Color" />
</celldesigner:usualView>
<celldesigner:briefView>
<celldesigner:innerPosition x="0.0" y="0.0" />
<celldesigner:boxSize height="60.0" width="80.0" />
<celldesigner:singleLine width="1.0" />
<celldesigner:paint color="3fff0000" scheme="Color" />
</celldesigner:briefView>
<celldesigner:info angle="-1.5707963267948966" state="empty" />
</celldesigner:speciesAlias>
<celldesigner:speciesAlias compartmentAlias="ca3" id="sa147" species="s152">
<celldesigner:activity>inactive</celldesigner:activity>
<celldesigner:bounds h="40.0" w="62.0" x="2598.0" y="875.0" />
<celldesigner:font size="12" />
<celldesigner:view state="usual" />
<celldesigner:usualView>
<celldesigner:innerPosition x="1997.0" y="718.0" />
<celldesigner:boxSize height="40.0" width="62.0" />
<celldesigner:singleLine width="1.0" />
<celldesigner:paint color="ff8c564b" scheme="Color" />
</celldesigner:usualView>
<celldesigner:briefView>
<celldesigner:innerPosition x="0.0" y="0.0" />
<celldesigner:boxSize height="60.0" width="80.0" />
<celldesigner:singleLine width="1.0" />
<celldesigner:paint color="3fff0000" scheme="Color" />
</celldesigner:briefView>
<celldesigner:info angle="-1.5707963267948966" state="empty" />
</celldesigner:speciesAlias>
<celldesigner:speciesAlias compartmentAlias="ca5" id="sa148" species="s153">
<celldesigner:activity>inactive</celldesigner:activity>
<celldesigner:bounds h="30.0" w="70.0" x="2797.0" y="914.0" />
<celldesigner:font size="12" />
<celldesigner:view state="usual" />
<celldesigner:usualView>
<celldesigner:innerPosition x="48.0" y="117.0" />
<celldesigner:boxSize height="30.0" width="70.0" />
<celldesigner:singleLine width="1.0" />
<celldesigner:paint color="ff8c564b" scheme="Color" />
</celldesigner:usualView>
<celldesigner:briefView>
<celldesigner:innerPosition x="0.0" y="0.0" />
<celldesigner:boxSize height="60.0" width="80.0" />
<celldesigner:singleLine width="1.0" />
<celldesigner:paint color="3fff0000" scheme="Color" />
</celldesigner:briefView>
<celldesigner:info angle="-1.5707963267948966" state="empty" />
</celldesigner:speciesAlias>
<celldesigner:speciesAlias compartmentAlias="ca3" id="sa149" species="s154">
<celldesigner:activity>inactive</celldesigner:activity>
<celldesigner:bounds h="40.0" w="80.0" x="3540.0" y="754.0" />
<celldesigner:font size="12" />
<celldesigner:view state="usual" />
<celldesigner:usualView>
<celldesigner:innerPosition x="2939.0" y="597.0" />
<celldesigner:boxSize height="40.0" width="80.0" />
<celldesigner:singleLine width="1.0" />
<celldesigner:paint color="ff8c564b" scheme="Color" />
</celldesigner:usualView>
<celldesigner:briefView>
<celldesigner:innerPosition x="0.0" y="0.0" />
<celldesigner:boxSize height="60.0" width="80.0" />
<celldesigner:singleLine width="1.0" />
<celldesigner:paint color="3fff0000" scheme="Color" />
</celldesigner:briefView>
<celldesigner:info angle="-1.5707963267948966" state="empty" />
</celldesigner:speciesAlias>
<celldesigner:speciesAlias compartmentAlias="ca2" id="sa150" species="s155">
<celldesigner:activity>inactive</celldesigner:activity>
<celldesigner:bounds h="35.0" w="60.0" x="2091.0" y="931.0" />
<celldesigner:font size="12" />
<celldesigner:view state="usual" />
<celldesigner:usualView>
<celldesigner:innerPosition x="1089.0" y="161.0" />
<celldesigner:boxSize height="35.0" width="60.0" />
<celldesigner:singleLine width="1.0" />
<celldesigner:paint color="ff8c564b" scheme="Color" />
</celldesigner:usualView>
<celldesigner:briefView>
<celldesigner:innerPosition x="0.0" y="0.0" />
<celldesigner:boxSize height="60.0" width="80.0" />
<celldesigner:singleLine width="1.0" />
<celldesigner:paint color="3fff0000" scheme="Color" />
</celldesigner:briefView>
<celldesigner:info angle="-1.5707963267948966" state="empty" />
</celldesigner:speciesAlias>
<celldesigner:speciesAlias compartmentAlias="ca3" id="sa151" species="s156">
<celldesigner:activity>inactive</celldesigner:activity>
<celldesigner:bounds h="40.0" w="80.0" x="2630.0" y="1148.0" />
<celldesigner:font size="12" />
<celldesigner:view state="usual" />
<celldesigner:usualView>
<celldesigner:innerPosition x="2029.0" y="991.0" />
<celldesigner:boxSize height="40.0" width="80.0" />
<celldesigner:singleLine width="1.0" />
<celldesigner:paint color="ffffffff" scheme="Color" />
</celldesigner:usualView>
<celldesigner:briefView>
<celldesigner:innerPosition x="0.0" y="0.0" />
<celldesigner:boxSize height="60.0" width="80.0" />
<celldesigner:singleLine width="1.0" />
<celldesigner:paint color="3fff0000" scheme="Color" />
</celldesigner:briefView>
<celldesigner:info angle="-1.5707963267948966" state="empty" />
</celldesigner:speciesAlias>
<celldesigner:speciesAlias compartmentAlias="ca3" id="sa152" species="s157">
<celldesigner:activity>inactive</celldesigner:activity>
<celldesigner:bounds h="37.0" w="78.0" x="2725.0" y="1058.0" />
<celldesigner:font size="12" />
<celldesigner:view state="usual" />
<celldesigner:usualView>
<celldesigner:innerPosition x="2124.0" y="901.0" />
<celldesigner:boxSize height="37.0" width="78.0" />
<celldesigner:singleLine width="1.0" />
<celldesigner:paint color="ffe377c2" scheme="Color" />
</celldesigner:usualView>
<celldesigner:briefView>
<celldesigner:innerPosition x="0.0" y="0.0" />
<celldesigner:boxSize height="60.0" width="80.0" />
<celldesigner:singleLine width="1.0" />
<celldesigner:paint color="3fff0000" scheme="Color" />
</celldesigner:briefView>
<celldesigner:info angle="-1.5707963267948966" state="empty" />
</celldesigner:speciesAlias>
<celldesigner:speciesAlias complexSpeciesAlias="csa6" id="sa153" species="s158">
<celldesigner:activity>inactive</celldesigner:activity>
<celldesigner:bounds h="22.0" w="69.0" x="3511.0" y="1025.0" />
<celldesigner:font size="12" />
<celldesigner:view state="usual" />
<celldesigner:usualView>
<celldesigner:innerPosition x="5.0" y="50.0" />
<celldesigner:boxSize height="22.0" width="69.0" />
<celldesigner:singleLine width="1.0" />
<celldesigner:paint color="ffe377c2" scheme="Color" />
</celldesigner:usualView>
<celldesigner:briefView>
<celldesigner:innerPosition x="0.0" y="0.0" />
<celldesigner:boxSize height="60.0" width="80.0" />
<celldesigner:singleLine width="1.0" />
<celldesigner:paint color="3fff0000" scheme="Color" />
</celldesigner:briefView>
<celldesigner:info angle="-1.5707963267948966" state="empty" />
</celldesigner:speciesAlias>
<celldesigner:speciesAlias compartmentAlias="ca3" id="sa154" species="s160">
<celldesigner:activity>inactive</celldesigner:activity>
<celldesigner:bounds h="32.0" w="68.0" x="2090.0" y="2764.0" />
<celldesigner:font size="12" />
<celldesigner:view state="usual" />
<celldesigner:usualView>
<celldesigner:innerPosition x="1489.0" y="2607.0" />
<celldesigner:boxSize height="32.0" width="68.0" />
<celldesigner:singleLine width="1.0" />
<celldesigner:paint color="ffe377c2" scheme="Color" />
</celldesigner:usualView>
<celldesigner:briefView>
<celldesigner:innerPosition x="0.0" y="0.0" />
<celldesigner:boxSize height="60.0" width="80.0" />
<celldesigner:singleLine width="1.0" />
<celldesigner:paint color="3fff0000" scheme="Color" />
</celldesigner:briefView>
<celldesigner:info angle="-1.5707963267948966" state="empty" />
</celldesigner:speciesAlias>
<celldesigner:speciesAlias compartmentAlias="ca3" id="sa155" species="s161">
<celldesigner:activity>inactive</celldesigner:activity>
<celldesigner:bounds h="34.0" w="72.0" x="2184.0" y="2769.0" />
<celldesigner:font size="12" />
<celldesigner:view state="usual" />
<celldesigner:usualView>
<celldesigner:innerPosition x="1583.0" y="2612.0" />
<celldesigner:boxSize height="34.0" width="72.0" />
<celldesigner:singleLine width="1.0" />
<celldesigner:paint color="ffe377c2" scheme="Color" />
</celldesigner:usualView>
<celldesigner:briefView>
<celldesigner:innerPosition x="0.0" y="0.0" />
<celldesigner:boxSize height="60.0" width="80.0" />
<celldesigner:singleLine width="1.0" />
<celldesigner:paint color="3fff0000" scheme="Color" />
</celldesigner:briefView>
<celldesigner:info angle="-1.5707963267948966" state="empty" />
</celldesigner:speciesAlias>
<celldesigner:speciesAlias compartmentAlias="ca2" id="sa156" species="s162">
<celldesigner:activity>inactive</celldesigner:activity>
<celldesigner:bounds h="33.0" w="65.0" x="2160.0" y="1057.0" />
<celldesigner:font size="12" />
<celldesigner:view state="usual" />
<celldesigner:usualView>
<celldesigner:innerPosition x="1158.0" y="287.0" />
<celldesigner:boxSize height="33.0" width="65.0" />
<celldesigner:singleLine width="1.0" />
<celldesigner:paint color="ffe377c2" scheme="Color" />
</celldesigner:usualView>
<celldesigner:briefView>
<celldesigner:innerPosition x="0.0" y="0.0" />
<celldesigner:boxSize height="60.0" width="80.0" />
<celldesigner:singleLine width="1.0" />
<celldesigner:paint color="3fff0000" scheme="Color" />
</celldesigner:briefView>
<celldesigner:info angle="-1.5707963267948966" state="empty" />
</celldesigner:speciesAlias>
<celldesigner:speciesAlias compartmentAlias="ca8" id="sa157" species="s163">
<celldesigner:activity>inactive</celldesigner:activity>
<celldesigner:bounds h="37.0" w="70.0" x="2771.0" y="670.0" />
<celldesigner:font size="12" />
<celldesigner:view state="usual" />
<celldesigner:usualView>
<celldesigner:innerPosition x="21.0" y="135.0" />
<celldesigner:boxSize height="37.0" width="70.0" />
<celldesigner:singleLine width="1.0" />
<celldesigner:paint color="ffffffff" scheme="Color" />
</celldesigner:usualView>
<celldesigner:briefView>
<celldesigner:innerPosition x="0.0" y="0.0" />
<celldesigner:boxSize height="60.0" width="80.0" />
<celldesigner:singleLine width="1.0" />
<celldesigner:paint color="3fff0000" scheme="Color" />
</celldesigner:briefView>
<celldesigner:info angle="-1.5707963267948966" state="empty" />
</celldesigner:speciesAlias>
<celldesigner:speciesAlias compartmentAlias="ca3" id="sa158" species="s164">
<celldesigner:activity>inactive</celldesigner:activity>
<celldesigner:bounds h="40.0" w="80.0" x="2453.0" y="1468.0" />
<celldesigner:font size="12" />
<celldesigner:view state="usual" />
<celldesigner:usualView>
<celldesigner:innerPosition x="1852.0" y="1311.0" />
<celldesigner:boxSize height="40.0" width="80.0" />
<celldesigner:singleLine width="1.0" />
<celldesigner:paint color="ffffffff" scheme="Color" />
</celldesigner:usualView>
<celldesigner:briefView>
<celldesigner:innerPosition x="0.0" y="0.0" />
<celldesigner:boxSize height="60.0" width="80.0" />
<celldesigner:singleLine width="1.0" />
<celldesigner:paint color="3fff0000" scheme="Color" />
</celldesigner:briefView>
<celldesigner:info angle="-1.5707963267948966" state="empty" />
</celldesigner:speciesAlias>
<celldesigner:speciesAlias compartmentAlias="ca8" id="sa165" species="s171">
<celldesigner:activity>inactive</celldesigner:activity>
<celldesigner:bounds h="29.0" w="69.0" x="2848.0" y="575.0" />
<celldesigner:font size="12" />
<celldesigner:view state="usual" />
<celldesigner:usualView>
<celldesigner:innerPosition x="98.0" y="40.0" />
<celldesigner:boxSize height="29.0" width="69.0" />
<celldesigner:singleLine width="1.0" />
<celldesigner:paint color="ffffffff" scheme="Color" />
</celldesigner:usualView>
<celldesigner:briefView>
<celldesigner:innerPosition x="0.0" y="0.0" />
<celldesigner:boxSize height="60.0" width="80.0" />
<celldesigner:singleLine width="1.0" />
<celldesigner:paint color="3fff0000" scheme="Color" />
</celldesigner:briefView>
<celldesigner:info angle="-1.5707963267948966" state="empty" />
</celldesigner:speciesAlias>
<celldesigner:speciesAlias compartmentAlias="ca3" id="sa166" species="s172">
<celldesigner:activity>inactive</celldesigner:activity>
<celldesigner:bounds h="40.0" w="80.0" x="2634.0" y="1470.0" />
<celldesigner:font size="12" />
<celldesigner:view state="usual" />
<celldesigner:usualView>
<celldesigner:innerPosition x="2033.0" y="1313.0" />
<celldesigner:boxSize height="40.0" width="80.0" />
<celldesigner:singleLine width="1.0" />
<celldesigner:paint color="ffe377c2" scheme="Color" />
</celldesigner:usualView>
<celldesigner:briefView>
<celldesigner:innerPosition x="0.0" y="0.0" />
<celldesigner:boxSize height="60.0" width="80.0" />
<celldesigner:singleLine width="1.0" />
<celldesigner:paint color="3fff0000" scheme="Color" />
</celldesigner:briefView>
<celldesigner:info angle="-1.5707963267948966" state="empty" />
</celldesigner:speciesAlias>
<celldesigner:speciesAlias compartmentAlias="ca2" id="sa167" species="s173">
<celldesigner:activity>inactive</celldesigner:activity>
<celldesigner:bounds h="32.0" w="70.0" x="1910.0" y="1361.0" />
<celldesigner:font size="12" />
<celldesigner:view state="usual" />
<celldesigner:usualView>
<celldesigner:innerPosition x="908.0" y="591.0" />
<celldesigner:boxSize height="32.0" width="70.0" />
<celldesigner:singleLine width="1.0" />
<celldesigner:paint color="ffe377c2" scheme="Color" />
</celldesigner:usualView>
<celldesigner:briefView>
<celldesigner:innerPosition x="0.0" y="0.0" />
<celldesigner:boxSize height="60.0" width="80.0" />
<celldesigner:singleLine width="1.0" />
<celldesigner:paint color="3fff0000" scheme="Color" />
</celldesigner:briefView>
<celldesigner:info angle="-1.5707963267948966" state="empty" />
</celldesigner:speciesAlias>
<celldesigner:speciesAlias complexSpeciesAlias="csa6" id="sa168" species="s174">
<celldesigner:activity>inactive</celldesigner:activity>
<celldesigner:bounds h="31.0" w="71.0" x="3511.0" y="1103.0" />
<celldesigner:font size="12" />
<celldesigner:view state="usual" />
<celldesigner:usualView>
<celldesigner:innerPosition x="5.0" y="128.0" />
<celldesigner:boxSize height="31.0" width="71.0" />
<celldesigner:singleLine width="1.0" />
<celldesigner:paint color="ffe377c2" scheme="Color" />
</celldesigner:usualView>
<celldesigner:briefView>
<celldesigner:innerPosition x="0.0" y="0.0" />
<celldesigner:boxSize height="60.0" width="80.0" />
<celldesigner:singleLine width="1.0" />
<celldesigner:paint color="3fff0000" scheme="Color" />
</celldesigner:briefView>
<celldesigner:info angle="-1.5707963267948966" state="empty" />
</celldesigner:speciesAlias>
<celldesigner:speciesAlias compartmentAlias="ca3" id="sa169" species="s175">
<celldesigner:activity>inactive</celldesigner:activity>
<celldesigner:bounds h="40.0" w="80.0" x="2727.0" y="1736.0" />
<celldesigner:font size="12" />
<celldesigner:view state="usual" />
<celldesigner:usualView>
<celldesigner:innerPosition x="2126.0" y="1579.0" />
<celldesigner:boxSize height="40.0" width="80.0" />
<celldesigner:singleLine width="1.0" />
<celldesigner:paint color="ffe377c2" scheme="Color" />
</celldesigner:usualView>
<celldesigner:briefView>
<celldesigner:innerPosition x="0.0" y="0.0" />
<celldesigner:boxSize height="60.0" width="80.0" />
<celldesigner:singleLine width="1.0" />
<celldesigner:paint color="3fff0000" scheme="Color" />
</celldesigner:briefView>
<celldesigner:info angle="-1.5707963267948966" state="empty" />
</celldesigner:speciesAlias>
<celldesigner:speciesAlias compartmentAlias="ca5" id="sa170" species="s176">
<celldesigner:activity>inactive</celldesigner:activity>
<celldesigner:bounds h="25.0" w="60.0" x="2895.0" y="918.0" />
<celldesigner:font size="12" />
<celldesigner:view state="usual" />
<celldesigner:usualView>
<celldesigner:innerPosition x="146.0" y="121.0" />
<celldesigner:boxSize height="25.0" width="60.0" />
<celldesigner:singleLine width="1.0" />
<celldesigner:paint color="ffe377c2" scheme="Color" />
</celldesigner:usualView>
<celldesigner:briefView>
<celldesigner:innerPosition x="0.0" y="0.0" />
<celldesigner:boxSize height="60.0" width="80.0" />
<celldesigner:singleLine width="1.0" />
<celldesigner:paint color="3fff0000" scheme="Color" />
</celldesigner:briefView>
<celldesigner:info angle="-1.5707963267948966" state="empty" />
</celldesigner:speciesAlias>
<celldesigner:speciesAlias complexSpeciesAlias="csa2" id="sa171" species="s177">
<celldesigner:activity>inactive</celldesigner:activity>
<celldesigner:bounds h="29.0" w="55.0" x="2222.0" y="521.0" />
<celldesigner:font size="12" />
<celldesigner:view state="usual" />
<celldesigner:usualView>
<celldesigner:innerPosition x="280.0" y="130.0" />
<celldesigner:boxSize height="29.0" width="55.0" />
<celldesigner:singleLine width="1.0" />
<celldesigner:paint color="ffe377c2" scheme="Color" />
</celldesigner:usualView>
<celldesigner:briefView>
<celldesigner:innerPosition x="0.0" y="0.0" />
<celldesigner:boxSize height="60.0" width="80.0" />
<celldesigner:singleLine width="1.0" />
<celldesigner:paint color="3fff0000" scheme="Color" />
</celldesigner:briefView>
<celldesigner:info angle="-1.5707963267948966" state="empty" />
</celldesigner:speciesAlias>
<celldesigner:speciesAlias compartmentAlias="ca3" id="sa172" species="s178">
<celldesigner:activity>inactive</celldesigner:activity>
<celldesigner:bounds h="33.0" w="76.0" x="2564.0" y="2459.0" />
<celldesigner:font size="12" />
<celldesigner:view state="usual" />
<celldesigner:usualView>
<celldesigner:innerPosition x="1963.0" y="2302.0" />
<celldesigner:boxSize height="33.0" width="76.0" />
<celldesigner:singleLine width="1.0" />
<celldesigner:paint color="ffffffff" scheme="Color" />
</celldesigner:usualView>
<celldesigner:briefView>
<celldesigner:innerPosition x="0.0" y="0.0" />
<celldesigner:boxSize height="60.0" width="80.0" />
<celldesigner:singleLine width="1.0" />
<celldesigner:paint color="3fff0000" scheme="Color" />
</celldesigner:briefView>
<celldesigner:info angle="-1.5707963267948966" state="empty" />
</celldesigner:speciesAlias>
<celldesigner:speciesAlias complexSpeciesAlias="csa1" id="sa173" species="s179">
<celldesigner:activity>inactive</celldesigner:activity>
<celldesigner:bounds h="31.0" w="58.0" x="1180.0" y="2688.0" />
<celldesigner:font size="12" />
<celldesigner:view state="usual" />
<celldesigner:usualView>
<celldesigner:innerPosition x="128.0" y="7.0" />
<celldesigner:boxSize height="31.0" width="58.0" />
<celldesigner:singleLine width="1.0" />
<celldesigner:paint color="ffe377c2" scheme="Color" />
</celldesigner:usualView>
<celldesigner:briefView>
<celldesigner:innerPosition x="0.0" y="0.0" />
<celldesigner:boxSize height="60.0" width="80.0" />
<celldesigner:singleLine width="1.0" />
<celldesigner:paint color="3fff0000" scheme="Color" />
</celldesigner:briefView>
<celldesigner:info angle="-1.5707963267948966" state="empty" />
</celldesigner:speciesAlias>
<celldesigner:speciesAlias complexSpeciesAlias="csa8" id="sa174" species="s181">
<celldesigner:activity>inactive</celldesigner:activity>
<celldesigner:bounds h="28.0" w="68.0" x="2115.0" y="1447.0" />
<celldesigner:font size="12" />
<celldesigner:view state="usual" />
<celldesigner:usualView>
<celldesigner:innerPosition x="168.0" y="41.0" />
<celldesigner:boxSize height="28.0" width="68.0" />
<celldesigner:singleLine width="1.0" />
<celldesigner:paint color="ffe377c2" scheme="Color" />
</celldesigner:usualView>
<celldesigner:briefView>
<celldesigner:innerPosition x="0.0" y="0.0" />
<celldesigner:boxSize height="60.0" width="80.0" />
<celldesigner:singleLine width="1.0" />
<celldesigner:paint color="3fff0000" scheme="Color" />
</celldesigner:briefView>
<celldesigner:info angle="-1.5707963267948966" state="empty" />
</celldesigner:speciesAlias>
<celldesigner:speciesAlias complexSpeciesAlias="csa2" id="sa175" species="s82">
<celldesigner:activity>inactive</celldesigner:activity>
<celldesigner:bounds h="26.0" w="48.0" x="2168.0" y="711.0" />
<celldesigner:font size="12" />
<celldesigner:view state="usual" />
<celldesigner:usualView>
<celldesigner:innerPosition x="226.0" y="320.0" />
<celldesigner:boxSize height="26.0" width="48.0" />
<celldesigner:singleLine width="1.0" />
<celldesigner:paint color="ffe377c2" scheme="Color" />
</celldesigner:usualView>
<celldesigner:briefView>
<celldesigner:innerPosition x="0.0" y="0.0" />
<celldesigner:boxSize height="60.0" width="80.0" />
<celldesigner:singleLine width="1.0" />
<celldesigner:paint color="3fff0000" scheme="Color" />
</celldesigner:briefView>
<celldesigner:info angle="-1.5707963267948966" state="empty" />
</celldesigner:speciesAlias>
<celldesigner:speciesAlias compartmentAlias="ca3" id="sa176" species="s182">
<celldesigner:activity>inactive</celldesigner:activity>
<celldesigner:bounds h="28.0" w="70.0" x="2689.0" y="2570.0" />
<celldesigner:font size="12" />
<celldesigner:view state="usual" />
<celldesigner:usualView>
<celldesigner:innerPosition x="2088.0" y="2413.0" />
<celldesigner:boxSize height="28.0" width="70.0" />
<celldesigner:singleLine width="1.0" />
<celldesigner:paint color="ffe377c2" scheme="Color" />
</celldesigner:usualView>
<celldesigner:briefView>
<celldesigner:innerPosition x="0.0" y="0.0" />
<celldesigner:boxSize height="60.0" width="80.0" />
<celldesigner:singleLine width="1.0" />
<celldesigner:paint color="3fff0000" scheme="Color" />
</celldesigner:briefView>
<celldesigner:info angle="-1.5707963267948966" state="empty" />
</celldesigner:speciesAlias>
<celldesigner:speciesAlias compartmentAlias="ca3" id="sa177" species="s183">
<celldesigner:activity>inactive</celldesigner:activity>
<celldesigner:bounds h="26.0" w="64.0" x="2525.0" y="1207.0" />
<celldesigner:font size="12" />
<celldesigner:view state="usual" />
<celldesigner:usualView>
<celldesigner:innerPosition x="1924.0" y="1050.0" />
<celldesigner:boxSize height="26.0" width="64.0" />
<celldesigner:singleLine width="1.0" />
<celldesigner:paint color="ffffffff" scheme="Color" />
</celldesigner:usualView>
<celldesigner:briefView>
<celldesigner:innerPosition x="0.0" y="0.0" />
<celldesigner:boxSize height="60.0" width="80.0" />
<celldesigner:singleLine width="1.0" />
<celldesigner:paint color="3fff0000" scheme="Color" />
</celldesigner:briefView>
<celldesigner:info angle="-1.5707963267948966" state="empty" />
</celldesigner:speciesAlias>
<celldesigner:speciesAlias complexSpeciesAlias="csa8" id="sa178" species="s184">
<celldesigner:activity>inactive</celldesigner:activity>
<celldesigner:bounds h="36.0" w="56.0" x="2072.0" y="1409.0" />
<celldesigner:font size="12" />
<celldesigner:view state="usual" />
<celldesigner:usualView>
<celldesigner:innerPosition x="125.0" y="3.0" />
<celldesigner:boxSize height="36.0" width="56.0" />
<celldesigner:singleLine width="1.0" />
<celldesigner:paint color="ffe377c2" scheme="Color" />
</celldesigner:usualView>
<celldesigner:briefView>
<celldesigner:innerPosition x="0.0" y="0.0" />
<celldesigner:boxSize height="60.0" width="80.0" />
<celldesigner:singleLine width="1.0" />
<celldesigner:paint color="3fff0000" scheme="Color" />
</celldesigner:briefView>
<celldesigner:info angle="-1.5707963267948966" state="empty" />
</celldesigner:speciesAlias>
<celldesigner:speciesAlias compartmentAlias="ca3" id="sa179" species="s185">
<celldesigner:activity>inactive</celldesigner:activity>
<celldesigner:bounds h="26.0" w="62.0" x="2854.0" y="1192.0" />
<celldesigner:font size="12" />
<celldesigner:view state="usual" />
<celldesigner:usualView>
<celldesigner:innerPosition x="2253.0" y="1035.0" />
<celldesigner:boxSize height="26.0" width="62.0" />
<celldesigner:singleLine width="1.0" />
<celldesigner:paint color="ffe377c2" scheme="Color" />
</celldesigner:usualView>
<celldesigner:briefView>
<celldesigner:innerPosition x="0.0" y="0.0" />
<celldesigner:boxSize height="60.0" width="80.0" />
<celldesigner:singleLine width="1.0" />
<celldesigner:paint color="3fff0000" scheme="Color" />
</celldesigner:briefView>
<celldesigner:info angle="-1.5707963267948966" state="empty" />
</celldesigner:speciesAlias>
<celldesigner:speciesAlias compartmentAlias="ca3" id="sa180" species="s186">
<celldesigner:activity>inactive</celldesigner:activity>
<celldesigner:bounds h="26.0" w="60.0" x="2206.0" y="914.0" />
<celldesigner:font size="12" />
<celldesigner:view state="usual" />
<celldesigner:usualView>
<celldesigner:innerPosition x="1605.0" y="757.0" />
<celldesigner:boxSize height="26.0" width="60.0" />
<celldesigner:singleLine width="1.0" />
<celldesigner:paint color="ffe377c2" scheme="Color" />
</celldesigner:usualView>
<celldesigner:briefView>
<celldesigner:innerPosition x="0.0" y="0.0" />
<celldesigner:boxSize height="60.0" width="80.0" />
<celldesigner:singleLine width="1.0" />
<celldesigner:paint color="3fff0000" scheme="Color" />
</celldesigner:briefView>
<celldesigner:info angle="-1.5707963267948966" state="empty" />
</celldesigner:speciesAlias>
<celldesigner:speciesAlias compartmentAlias="ca3" id="sa181" species="s187">
<celldesigner:activity>inactive</celldesigner:activity>
<celldesigner:bounds h="28.0" w="64.0" x="2780.0" y="2115.0" />
<celldesigner:font size="12" />
<celldesigner:view state="usual" />
<celldesigner:usualView>
<celldesigner:innerPosition x="2179.0" y="1958.0" />
<celldesigner:boxSize height="28.0" width="64.0" />
<celldesigner:singleLine width="1.0" />
<celldesigner:paint color="ffffffff" scheme="Color" />
</celldesigner:usualView>
<celldesigner:briefView>
<celldesigner:innerPosition x="0.0" y="0.0" />
<celldesigner:boxSize height="60.0" width="80.0" />
<celldesigner:singleLine width="1.0" />
<celldesigner:paint color="3fff0000" scheme="Color" />
</celldesigner:briefView>
<celldesigner:info angle="-1.5707963267948966" state="empty" />
</celldesigner:speciesAlias>
<celldesigner:speciesAlias compartmentAlias="ca3" id="sa182" species="s188">
<celldesigner:activity>inactive</celldesigner:activity>
<celldesigner:bounds h="24.0" w="74.0" x="2840.0" y="2223.0" />
<celldesigner:font size="12" />
<celldesigner:view state="usual" />
<celldesigner:usualView>
<celldesigner:innerPosition x="2239.0" y="2066.0" />
<celldesigner:boxSize height="24.0" width="74.0" />
<celldesigner:singleLine width="1.0" />
<celldesigner:paint color="ffe377c2" scheme="Color" />
</celldesigner:usualView>
<celldesigner:briefView>
<celldesigner:innerPosition x="0.0" y="0.0" />
<celldesigner:boxSize height="60.0" width="80.0" />
<celldesigner:singleLine width="1.0" />
<celldesigner:paint color="3fff0000" scheme="Color" />
</celldesigner:briefView>
<celldesigner:info angle="-1.5707963267948966" state="empty" />
</celldesigner:speciesAlias>
<celldesigner:speciesAlias compartmentAlias="ca2" id="sa183" species="s71">
<celldesigner:activity>inactive</celldesigner:activity>
<celldesigner:bounds h="28.0" w="67.0" x="1809.0" y="1564.0" />
<celldesigner:font size="12" />
<celldesigner:view state="usual" />
<celldesigner:usualView>
<celldesigner:innerPosition x="807.0" y="794.0" />
<celldesigner:boxSize height="28.0" width="67.0" />
<celldesigner:singleLine width="1.0" />
<celldesigner:paint color="ffe377c2" scheme="Color" />
</celldesigner:usualView>
<celldesigner:briefView>
<celldesigner:innerPosition x="0.0" y="0.0" />
<celldesigner:boxSize height="60.0" width="80.0" />
<celldesigner:singleLine width="1.0" />
<celldesigner:paint color="3fff0000" scheme="Color" />
</celldesigner:briefView>
<celldesigner:info angle="-1.5707963267948966" state="empty" />
</celldesigner:speciesAlias>
<celldesigner:speciesAlias compartmentAlias="ca2" id="sa184" species="s189">
<celldesigner:activity>inactive</celldesigner:activity>
<celldesigner:bounds h="32.0" w="68.0" x="1734.0" y="1585.0" />
<celldesigner:font size="12" />
<celldesigner:view state="usual" />
<celldesigner:usualView>
<celldesigner:innerPosition x="732.0" y="815.0" />
<celldesigner:boxSize height="32.0" width="68.0" />
<celldesigner:singleLine width="1.0" />
<celldesigner:paint color="ffe377c2" scheme="Color" />
</celldesigner:usualView>
<celldesigner:briefView>
<celldesigner:innerPosition x="0.0" y="0.0" />
<celldesigner:boxSize height="60.0" width="80.0" />
<celldesigner:singleLine width="1.0" />
<celldesigner:paint color="3fff0000" scheme="Color" />
</celldesigner:briefView>
<celldesigner:info angle="-1.5707963267948966" state="empty" />
</celldesigner:speciesAlias>
<celldesigner:speciesAlias compartmentAlias="ca2" id="sa185" species="s72">
<celldesigner:activity>inactive</celldesigner:activity>
<celldesigner:bounds h="30.0" w="58.0" x="1580.0" y="1593.0" />
<celldesigner:font size="12" />
<celldesigner:view state="usual" />
<celldesigner:usualView>
<celldesigner:innerPosition x="578.0" y="823.0" />
<celldesigner:boxSize height="30.0" width="58.0" />
<celldesigner:singleLine width="1.0" />
<celldesigner:paint color="ffe377c2" scheme="Color" />
</celldesigner:usualView>
<celldesigner:briefView>
<celldesigner:innerPosition x="0.0" y="0.0" />
<celldesigner:boxSize height="60.0" width="80.0" />
<celldesigner:singleLine width="1.0" />
<celldesigner:paint color="3fff0000" scheme="Color" />
</celldesigner:briefView>
<celldesigner:info angle="-1.5707963267948966" state="empty" />
</celldesigner:speciesAlias>
<celldesigner:speciesAlias compartmentAlias="ca2" id="sa186" species="s190">
<celldesigner:activity>inactive</celldesigner:activity>
<celldesigner:bounds h="26.0" w="62.0" x="1714.0" y="1477.0" />
<celldesigner:font size="12" />
<celldesigner:view state="usual" />
<celldesigner:usualView>
<celldesigner:innerPosition x="712.0" y="707.0" />
<celldesigner:boxSize height="26.0" width="62.0" />
<celldesigner:singleLine width="1.0" />
<celldesigner:paint color="ffe377c2" scheme="Color" />
</celldesigner:usualView>
<celldesigner:briefView>
<celldesigner:innerPosition x="0.0" y="0.0" />
<celldesigner:boxSize height="60.0" width="80.0" />
<celldesigner:singleLine width="1.0" />
<celldesigner:paint color="3fff0000" scheme="Color" />
</celldesigner:briefView>
<celldesigner:info angle="-1.5707963267948966" state="empty" />
</celldesigner:speciesAlias>
<celldesigner:speciesAlias compartmentAlias="ca2" id="sa187" species="s191">
<celldesigner:activity>inactive</celldesigner:activity>
<celldesigner:bounds h="32.0" w="56.0" x="1707.0" y="1696.0" />
<celldesigner:font size="12" />
<celldesigner:view state="usual" />
<celldesigner:usualView>
<celldesigner:innerPosition x="705.0" y="926.0" />
<celldesigner:boxSize height="32.0" width="56.0" />
<celldesigner:singleLine width="1.0" />
<celldesigner:paint color="ffe377c2" scheme="Color" />
</celldesigner:usualView>
<celldesigner:briefView>
<celldesigner:innerPosition x="0.0" y="0.0" />
<celldesigner:boxSize height="60.0" width="80.0" />
<celldesigner:singleLine width="1.0" />
<celldesigner:paint color="3fff0000" scheme="Color" />
</celldesigner:briefView>
<celldesigner:info angle="-1.5707963267948966" state="empty" />
</celldesigner:speciesAlias>
<celldesigner:speciesAlias compartmentAlias="ca3" id="sa188" species="s192">
<celldesigner:activity>inactive</celldesigner:activity>
<celldesigner:bounds h="40.0" w="80.0" x="1398.0" y="2765.0" />
<celldesigner:font size="12" />
<celldesigner:view state="usual" />
<celldesigner:usualView>
<celldesigner:innerPosition x="797.0" y="2608.0" />
<celldesigner:boxSize height="40.0" width="80.0" />
<celldesigner:singleLine width="1.0" />
<celldesigner:paint color="ffe377c2" scheme="Color" />
</celldesigner:usualView>
<celldesigner:briefView>
<celldesigner:innerPosition x="0.0" y="0.0" />
<celldesigner:boxSize height="60.0" width="80.0" />
<celldesigner:singleLine width="1.0" />
<celldesigner:paint color="3fff0000" scheme="Color" />
</celldesigner:briefView>
<celldesigner:info angle="-1.5707963267948966" state="empty" />
</celldesigner:speciesAlias>
<celldesigner:speciesAlias complexSpeciesAlias="csa6" id="sa189" species="s193">
<celldesigner:activity>inactive</celldesigner:activity>
<celldesigner:bounds h="30.0" w="62.0" x="3519.0" y="1133.0" />
<celldesigner:font size="12" />
<celldesigner:view state="usual" />
<celldesigner:usualView>
<celldesigner:innerPosition x="13.0" y="158.0" />
<celldesigner:boxSize height="30.0" width="62.0" />
<celldesigner:singleLine width="1.0" />
<celldesigner:paint color="ffe377c2" scheme="Color" />
</celldesigner:usualView>
<celldesigner:briefView>
<celldesigner:innerPosition x="0.0" y="0.0" />
<celldesigner:boxSize height="60.0" width="80.0" />
<celldesigner:singleLine width="1.0" />
<celldesigner:paint color="3fff0000" scheme="Color" />
</celldesigner:briefView>
<celldesigner:info angle="-1.5707963267948966" state="empty" />
</celldesigner:speciesAlias>
<celldesigner:speciesAlias complexSpeciesAlias="csa1" id="sa190" species="s77">
<celldesigner:activity>inactive</celldesigner:activity>
<celldesigner:bounds h="28.0" w="54.0" x="1177.0" y="2785.0" />
<celldesigner:font size="12" />
<celldesigner:view state="usual" />
<celldesigner:usualView>
<celldesigner:innerPosition x="125.0" y="104.0" />
<celldesigner:boxSize height="28.0" width="54.0" />
<celldesigner:singleLine width="1.0" />
<celldesigner:paint color="ffe377c2" scheme="Color" />
</celldesigner:usualView>
<celldesigner:briefView>
<celldesigner:innerPosition x="0.0" y="0.0" />
<celldesigner:boxSize height="60.0" width="80.0" />
<celldesigner:singleLine width="1.0" />
<celldesigner:paint color="3fff0000" scheme="Color" />
</celldesigner:briefView>
<celldesigner:info angle="-1.5707963267948966" state="empty" />
</celldesigner:speciesAlias>
<celldesigner:speciesAlias compartmentAlias="ca6" id="sa191" species="s194">
<celldesigner:activity>inactive</celldesigner:activity>
<celldesigner:bounds h="39.0" w="71.0" x="1257.0" y="403.0" />
<celldesigner:font size="12" />
<celldesigner:view state="usual" />
<celldesigner:usualView>
<celldesigner:innerPosition x="426.0" y="221.0" />
<celldesigner:boxSize height="39.0" width="71.0" />
<celldesigner:singleLine width="1.0" />
<celldesigner:paint color="ffe377c2" scheme="Color" />
</celldesigner:usualView>
<celldesigner:briefView>
<celldesigner:innerPosition x="0.0" y="0.0" />
<celldesigner:boxSize height="60.0" width="80.0" />
<celldesigner:singleLine width="1.0" />
<celldesigner:paint color="3fff0000" scheme="Color" />
</celldesigner:briefView>
<celldesigner:info angle="-1.5707963267948966" state="empty" />
</celldesigner:speciesAlias>
<celldesigner:speciesAlias id="sa192" species="s195">
<celldesigner:activity>inactive</celldesigner:activity>
<celldesigner:bounds h="40.0" w="80.0" x="3018.0" y="2910.0" />
<celldesigner:font size="12" />
<celldesigner:view state="usual" />
<celldesigner:usualView>
<celldesigner:innerPosition x="0.0" y="0.0" />
<celldesigner:boxSize height="40.0" width="80.0" />
<celldesigner:singleLine width="1.0" />
<celldesigner:paint color="ffe377c2" scheme="Color" />
</celldesigner:usualView>
<celldesigner:briefView>
<celldesigner:innerPosition x="0.0" y="0.0" />
<celldesigner:boxSize height="60.0" width="80.0" />
<celldesigner:singleLine width="1.0" />
<celldesigner:paint color="3fff0000" scheme="Color" />
</celldesigner:briefView>
<celldesigner:info angle="-1.5707963267948966" state="empty" />
</celldesigner:speciesAlias>
<celldesigner:speciesAlias compartmentAlias="ca6" id="sa193" species="s196">
<celldesigner:activity>inactive</celldesigner:activity>
<celldesigner:bounds h="43.0" w="70.0" x="921.0" y="338.0" />
<celldesigner:font size="12" />
<celldesigner:view state="usual" />
<celldesigner:usualView>
<celldesigner:innerPosition x="90.0" y="156.0" />
<celldesigner:boxSize height="43.0" width="70.0" />
<celldesigner:singleLine width="1.0" />
<celldesigner:paint color="ffe377c2" scheme="Color" />
</celldesigner:usualView>
<celldesigner:briefView>
<celldesigner:innerPosition x="0.0" y="0.0" />
<celldesigner:boxSize height="60.0" width="80.0" />
<celldesigner:singleLine width="1.0" />
<celldesigner:paint color="3fff0000" scheme="Color" />
</celldesigner:briefView>
<celldesigner:info angle="-1.5707963267948966" state="empty" />
</celldesigner:speciesAlias>
<celldesigner:speciesAlias complexSpeciesAlias="csa2" id="sa194" species="s197">
<celldesigner:activity>inactive</celldesigner:activity>
<celldesigner:bounds h="30.0" w="66.0" x="2157.0" y="601.0" />
<celldesigner:font size="12" />
<celldesigner:view state="usual" />
<celldesigner:usualView>
<celldesigner:innerPosition x="215.0" y="210.0" />
<celldesigner:boxSize height="30.0" width="66.0" />
<celldesigner:singleLine width="1.0" />
<celldesigner:paint color="ffe377c2" scheme="Color" />
</celldesigner:usualView>
<celldesigner:briefView>
<celldesigner:innerPosition x="0.0" y="0.0" />
<celldesigner:boxSize height="60.0" width="80.0" />
<celldesigner:singleLine width="1.0" />
<celldesigner:paint color="3fff0000" scheme="Color" />
</celldesigner:briefView>
<celldesigner:info angle="-1.5707963267948966" state="empty" />
</celldesigner:speciesAlias>
<celldesigner:speciesAlias compartmentAlias="ca5" id="sa195" species="s198">
<celldesigner:activity>inactive</celldesigner:activity>
<celldesigner:bounds h="26.0" w="64.0" x="2815.0" y="950.0" />
<celldesigner:font size="12" />
<celldesigner:view state="usual" />
<celldesigner:usualView>
<celldesigner:innerPosition x="66.0" y="153.0" />
<celldesigner:boxSize height="26.0" width="64.0" />
<celldesigner:singleLine width="1.0" />
<celldesigner:paint color="ffe377c2" scheme="Color" />
</celldesigner:usualView>
<celldesigner:briefView>
<celldesigner:innerPosition x="0.0" y="0.0" />
<celldesigner:boxSize height="60.0" width="80.0" />
<celldesigner:singleLine width="1.0" />
<celldesigner:paint color="3fff0000" scheme="Color" />
</celldesigner:briefView>
<celldesigner:info angle="-1.5707963267948966" state="empty" />
</celldesigner:speciesAlias>
<celldesigner:speciesAlias complexSpeciesAlias="csa8" id="sa196" species="s199">
<celldesigner:activity>inactive</celldesigner:activity>
<celldesigner:bounds h="32.0" w="48.0" x="2065.0" y="1530.0" />
<celldesigner:font size="12" />
<celldesigner:view state="usual" />
<celldesigner:usualView>
<celldesigner:innerPosition x="118.0" y="124.0" />
<celldesigner:boxSize height="32.0" width="48.0" />
<celldesigner:singleLine width="1.0" />
<celldesigner:paint color="ffe377c2" scheme="Color" />
</celldesigner:usualView>
<celldesigner:briefView>
<celldesigner:innerPosition x="0.0" y="0.0" />
<celldesigner:boxSize height="60.0" width="80.0" />
<celldesigner:singleLine width="1.0" />
<celldesigner:paint color="3fff0000" scheme="Color" />
</celldesigner:briefView>
<celldesigner:info angle="-1.5707963267948966" state="empty" />
</celldesigner:speciesAlias>
<celldesigner:speciesAlias compartmentAlias="ca2" id="sa197" species="s200">
<celldesigner:activity>inactive</celldesigner:activity>
<celldesigner:bounds h="24.0" w="62.0" x="1963.0" y="1607.0" />
<celldesigner:font size="12" />
<celldesigner:view state="usual" />
<celldesigner:usualView>
<celldesigner:innerPosition x="961.0" y="837.0" />
<celldesigner:boxSize height="24.0" width="62.0" />
<celldesigner:singleLine width="1.0" />
<celldesigner:paint color="ffe377c2" scheme="Color" />
</celldesigner:usualView>
<celldesigner:briefView>
<celldesigner:innerPosition x="0.0" y="0.0" />
<celldesigner:boxSize height="60.0" width="80.0" />
<celldesigner:singleLine width="1.0" />
<celldesigner:paint color="3fff0000" scheme="Color" />
</celldesigner:briefView>
<celldesigner:info angle="-1.5707963267948966" state="empty" />
</celldesigner:speciesAlias>
<celldesigner:speciesAlias compartmentAlias="ca2" id="sa198" species="s201">
<celldesigner:activity>inactive</celldesigner:activity>
<celldesigner:bounds h="28.0" w="60.0" x="1659.0" y="1601.0" />
<celldesigner:font size="12" />
<celldesigner:view state="usual" />
<celldesigner:usualView>
<celldesigner:innerPosition x="657.0" y="831.0" />
<celldesigner:boxSize height="28.0" width="60.0" />
<celldesigner:singleLine width="1.0" />
<celldesigner:paint color="ffe377c2" scheme="Color" />
</celldesigner:usualView>
<celldesigner:briefView>
<celldesigner:innerPosition x="0.0" y="0.0" />
<celldesigner:boxSize height="60.0" width="80.0" />
<celldesigner:singleLine width="1.0" />
<celldesigner:paint color="3fff0000" scheme="Color" />
</celldesigner:briefView>
<celldesigner:info angle="-1.5707963267948966" state="empty" />
</celldesigner:speciesAlias>
<celldesigner:speciesAlias compartmentAlias="ca2" id="sa199" species="s202">
<celldesigner:activity>inactive</celldesigner:activity>
<celldesigner:bounds h="26.0" w="64.0" x="1773.0" y="1635.0" />
<celldesigner:font size="12" />
<celldesigner:view state="usual" />
<celldesigner:usualView>
<celldesigner:innerPosition x="771.0" y="865.0" />
<celldesigner:boxSize height="26.0" width="64.0" />
<celldesigner:singleLine width="1.0" />
<celldesigner:paint color="ffe377c2" scheme="Color" />
</celldesigner:usualView>
<celldesigner:briefView>
<celldesigner:innerPosition x="0.0" y="0.0" />
<celldesigner:boxSize height="60.0" width="80.0" />
<celldesigner:singleLine width="1.0" />
<celldesigner:paint color="3fff0000" scheme="Color" />
</celldesigner:briefView>
<celldesigner:info angle="-1.5707963267948966" state="empty" />
</celldesigner:speciesAlias>
<celldesigner:speciesAlias compartmentAlias="ca2" id="sa200" species="s203">
<celldesigner:activity>inactive</celldesigner:activity>
<celldesigner:bounds h="24.0" w="56.0" x="1867.0" y="1632.0" />
<celldesigner:font size="12" />
<celldesigner:view state="usual" />
<celldesigner:usualView>
<celldesigner:innerPosition x="865.0" y="862.0" />
<celldesigner:boxSize height="24.0" width="56.0" />
<celldesigner:singleLine width="1.0" />
<celldesigner:paint color="ffe377c2" scheme="Color" />
</celldesigner:usualView>
<celldesigner:briefView>
<celldesigner:innerPosition x="0.0" y="0.0" />
<celldesigner:boxSize height="60.0" width="80.0" />
<celldesigner:singleLine width="1.0" />
<celldesigner:paint color="3fff0000" scheme="Color" />
</celldesigner:briefView>
<celldesigner:info angle="-1.5707963267948966" state="empty" />
</celldesigner:speciesAlias>
<celldesigner:speciesAlias id="sa202" species="s205">
<celldesigner:activity>inactive</celldesigner:activity>
<celldesigner:bounds h="24.0" w="60.0" x="3483.0" y="2906.0" />
<celldesigner:font size="12" />
<celldesigner:view state="usual" />
<celldesigner:usualView>
<celldesigner:innerPosition x="0.0" y="0.0" />
<celldesigner:boxSize height="24.0" width="60.0" />
<celldesigner:singleLine width="1.0" />
<celldesigner:paint color="ff7f7f7f" scheme="Color" />
</celldesigner:usualView>
<celldesigner:briefView>
<celldesigner:innerPosition x="0.0" y="0.0" />
<celldesigner:boxSize height="60.0" width="80.0" />
<celldesigner:singleLine width="1.0" />
<celldesigner:paint color="3fff0000" scheme="Color" />
</celldesigner:briefView>
<celldesigner:info angle="-1.5707963267948966" state="empty" />
</celldesigner:speciesAlias>
<celldesigner:speciesAlias compartmentAlias="ca3" id="sa203" species="s206">
<celldesigner:activity>inactive</celldesigner:activity>
<celldesigner:bounds h="30.0" w="62.0" x="3481.0" y="2619.0" />
<celldesigner:font size="12" />
<celldesigner:view state="usual" />
<celldesigner:usualView>
<celldesigner:innerPosition x="2880.0" y="2462.0" />
<celldesigner:boxSize height="30.0" width="62.0" />
<celldesigner:singleLine width="1.0" />
<celldesigner:paint color="ffffffff" scheme="Color" />
</celldesigner:usualView>
<celldesigner:briefView>
<celldesigner:innerPosition x="0.0" y="0.0" />
<celldesigner:boxSize height="60.0" width="80.0" />
<celldesigner:singleLine width="1.0" />
<celldesigner:paint color="3fff0000" scheme="Color" />
</celldesigner:briefView>
<celldesigner:info angle="-1.5707963267948966" state="empty" />
</celldesigner:speciesAlias>
<celldesigner:speciesAlias compartmentAlias="ca3" id="sa204" species="s207">
<celldesigner:activity>inactive</celldesigner:activity>
<celldesigner:bounds h="30.0" w="72.0" x="650.0" y="2310.0" />
<celldesigner:font size="12" />
<celldesigner:view state="usual" />
<celldesigner:usualView>
<celldesigner:innerPosition x="49.0" y="2153.0" />
<celldesigner:boxSize height="30.0" width="72.0" />
<celldesigner:singleLine width="1.0" />
<celldesigner:paint color="ffffffff" scheme="Color" />
</celldesigner:usualView>
<celldesigner:briefView>
<celldesigner:innerPosition x="0.0" y="0.0" />
<celldesigner:boxSize height="60.0" width="80.0" />
<celldesigner:singleLine width="1.0" />
<celldesigner:paint color="3fff0000" scheme="Color" />
</celldesigner:briefView>
<celldesigner:info angle="-1.5707963267948966" state="empty" />
</celldesigner:speciesAlias>
<celldesigner:speciesAlias compartmentAlias="ca3" id="sa205" species="s208">
<celldesigner:activity>inactive</celldesigner:activity>
<celldesigner:bounds h="28.0" w="58.0" x="808.0" y="2320.0" />
<celldesigner:font size="12" />
<celldesigner:view state="usual" />
<celldesigner:usualView>
<celldesigner:innerPosition x="207.0" y="2163.0" />
<celldesigner:boxSize height="28.0" width="58.0" />
<celldesigner:singleLine width="1.0" />
<celldesigner:paint color="ff7f7f7f" scheme="Color" />
</celldesigner:usualView>
<celldesigner:briefView>
<celldesigner:innerPosition x="0.0" y="0.0" />
<celldesigner:boxSize height="60.0" width="80.0" />
<celldesigner:singleLine width="1.0" />
<celldesigner:paint color="3fff0000" scheme="Color" />
</celldesigner:briefView>
<celldesigner:info angle="-1.5707963267948966" state="empty" />
</celldesigner:speciesAlias>
<celldesigner:speciesAlias compartmentAlias="ca6" id="sa206" species="s209">
<celldesigner:activity>inactive</celldesigner:activity>
<celldesigner:bounds h="38.0" w="70.0" x="1129.0" y="372.0" />
<celldesigner:font size="12" />
<celldesigner:view state="usual" />
<celldesigner:usualView>
<celldesigner:innerPosition x="298.0" y="190.0" />
<celldesigner:boxSize height="38.0" width="70.0" />
<celldesigner:singleLine width="1.0" />
<celldesigner:paint color="ff7f7f7f" scheme="Color" />
</celldesigner:usualView>
<celldesigner:briefView>
<celldesigner:innerPosition x="0.0" y="0.0" />
<celldesigner:boxSize height="60.0" width="80.0" />
<celldesigner:singleLine width="1.0" />
<celldesigner:paint color="3fff0000" scheme="Color" />
</celldesigner:briefView>
<celldesigner:info angle="-1.5707963267948966" state="empty" />
</celldesigner:speciesAlias>
<celldesigner:speciesAlias compartmentAlias="ca2" id="sa207" species="s210">
<celldesigner:activity>inactive</celldesigner:activity>
<celldesigner:bounds h="40.0" w="59.0" x="1333.0" y="1599.0" />
<celldesigner:font size="12" />
<celldesigner:view state="usual" />
<celldesigner:usualView>
<celldesigner:innerPosition x="331.0" y="829.0" />
<celldesigner:boxSize height="40.0" width="59.0" />
<celldesigner:singleLine width="1.0" />
<celldesigner:paint color="ff7f7f7f" scheme="Color" />
</celldesigner:usualView>
<celldesigner:briefView>
<celldesigner:innerPosition x="0.0" y="0.0" />
<celldesigner:boxSize height="60.0" width="80.0" />
<celldesigner:singleLine width="1.0" />
<celldesigner:paint color="3fff0000" scheme="Color" />
</celldesigner:briefView>
<celldesigner:info angle="-1.5707963267948966" state="empty" />
</celldesigner:speciesAlias>
<celldesigner:speciesAlias compartmentAlias="ca3" id="sa208" species="s211">
<celldesigner:activity>inactive</celldesigner:activity>
<celldesigner:bounds h="28.0" w="60.0" x="637.0" y="2203.0" />
<celldesigner:font size="12" />
<celldesigner:view state="usual" />
<celldesigner:usualView>
<celldesigner:innerPosition x="36.0" y="2046.0" />
<celldesigner:boxSize height="28.0" width="60.0" />
<celldesigner:singleLine width="1.0" />
<celldesigner:paint color="ff7f7f7f" scheme="Color" />
</celldesigner:usualView>
<celldesigner:briefView>
<celldesigner:innerPosition x="0.0" y="0.0" />
<celldesigner:boxSize height="60.0" width="80.0" />
<celldesigner:singleLine width="1.0" />
<celldesigner:paint color="3fff0000" scheme="Color" />
</celldesigner:briefView>
<celldesigner:info angle="-1.5707963267948966" state="empty" />
</celldesigner:speciesAlias>
<celldesigner:speciesAlias compartmentAlias="ca2" id="sa209" species="s212">
<celldesigner:activity>inactive</celldesigner:activity>
<celldesigner:bounds h="32.0" w="64.0" x="1410.0" y="1702.0" />
<celldesigner:font size="12" />
<celldesigner:view state="usual" />
<celldesigner:usualView>
<celldesigner:innerPosition x="408.0" y="932.0" />
<celldesigner:boxSize height="32.0" width="64.0" />
<celldesigner:singleLine width="1.0" />
<celldesigner:paint color="ff7f7f7f" scheme="Color" />
</celldesigner:usualView>
<celldesigner:briefView>
<celldesigner:innerPosition x="0.0" y="0.0" />
<celldesigner:boxSize height="60.0" width="80.0" />
<celldesigner:singleLine width="1.0" />
<celldesigner:paint color="3fff0000" scheme="Color" />
</celldesigner:briefView>
<celldesigner:info angle="-1.5707963267948966" state="empty" />
</celldesigner:speciesAlias>
<celldesigner:speciesAlias compartmentAlias="ca3" id="sa210" species="s213">
<celldesigner:activity>inactive</celldesigner:activity>
<celldesigner:bounds h="38.0" w="68.0" x="821.0" y="568.0" />
<celldesigner:font size="12" />
<celldesigner:view state="usual" />
<celldesigner:usualView>
<celldesigner:innerPosition x="220.0" y="411.0" />
<celldesigner:boxSize height="38.0" width="68.0" />
<celldesigner:singleLine width="1.0" />
<celldesigner:paint color="ffffffff" scheme="Color" />
</celldesigner:usualView>
<celldesigner:briefView>
<celldesigner:innerPosition x="0.0" y="0.0" />
<celldesigner:boxSize height="60.0" width="80.0" />
<celldesigner:singleLine width="1.0" />
<celldesigner:paint color="3fff0000" scheme="Color" />
</celldesigner:briefView>
<celldesigner:info angle="-1.5707963267948966" state="empty" />
</celldesigner:speciesAlias>
<celldesigner:speciesAlias complexSpeciesAlias="csa9" id="sa211" species="s215">
<celldesigner:activity>inactive</celldesigner:activity>
<celldesigner:bounds h="32.0" w="60.0" x="740.0" y="709.0" />
<celldesigner:font size="12" />
<celldesigner:view state="usual" />
<celldesigner:usualView>
<celldesigner:innerPosition x="6.0" y="9.0" />
<celldesigner:boxSize height="32.0" width="60.0" />
<celldesigner:singleLine width="1.0" />
<celldesigner:paint color="ff7f7f7f" scheme="Color" />
</celldesigner:usualView>
<celldesigner:briefView>
<celldesigner:innerPosition x="0.0" y="0.0" />
<celldesigner:boxSize height="60.0" width="80.0" />
<celldesigner:singleLine width="1.0" />
<celldesigner:paint color="3fff0000" scheme="Color" />
</celldesigner:briefView>
<celldesigner:info angle="-1.5707963267948966" state="empty" />
</celldesigner:speciesAlias>
<celldesigner:speciesAlias compartmentAlias="ca3" id="sa212" species="s216">
<celldesigner:activity>inactive</celldesigner:activity>
<celldesigner:bounds h="44.0" w="75.0" x="3361.0" y="573.0" />
<celldesigner:font size="12" />
<celldesigner:view state="usual" />
<celldesigner:usualView>
<celldesigner:innerPosition x="2760.0" y="416.0" />
<celldesigner:boxSize height="44.0" width="75.0" />
<celldesigner:singleLine width="1.0" />
<celldesigner:paint color="ffffffff" scheme="Color" />
</celldesigner:usualView>
<celldesigner:briefView>
<celldesigner:innerPosition x="0.0" y="0.0" />
<celldesigner:boxSize height="60.0" width="80.0" />
<celldesigner:singleLine width="1.0" />
<celldesigner:paint color="3fff0000" scheme="Color" />
</celldesigner:briefView>
<celldesigner:info angle="-1.5707963267948966" state="empty" />
</celldesigner:speciesAlias>
<celldesigner:speciesAlias compartmentAlias="ca5" id="sa213" species="s217">
<celldesigner:activity>inactive</celldesigner:activity>
<celldesigner:bounds h="30.0" w="72.0" x="2999.0" y="815.0" />
<celldesigner:font size="12" />
<celldesigner:view state="usual" />
<celldesigner:usualView>
<celldesigner:innerPosition x="250.0" y="18.0" />
<celldesigner:boxSize height="30.0" width="72.0" />
<celldesigner:singleLine width="1.0" />
<celldesigner:paint color="ff7f7f7f" scheme="Color" />
</celldesigner:usualView>
<celldesigner:briefView>
<celldesigner:innerPosition x="0.0" y="0.0" />
<celldesigner:boxSize height="60.0" width="80.0" />
<celldesigner:singleLine width="1.0" />
<celldesigner:paint color="3fff0000" scheme="Color" />
</celldesigner:briefView>
<celldesigner:info angle="-1.5707963267948966" state="empty" />
</celldesigner:speciesAlias>
<celldesigner:speciesAlias compartmentAlias="ca3" id="sa214" species="s218">
<celldesigner:activity>inactive</celldesigner:activity>
<celldesigner:bounds h="34.0" w="56.0" x="3172.0" y="492.0" />
<celldesigner:font size="12" />
<celldesigner:view state="usual" />
<celldesigner:usualView>
<celldesigner:innerPosition x="2571.0" y="335.0" />
<celldesigner:boxSize height="34.0" width="56.0" />
<celldesigner:singleLine width="1.0" />
<celldesigner:paint color="ff7f7f7f" scheme="Color" />
</celldesigner:usualView>
<celldesigner:briefView>
<celldesigner:innerPosition x="0.0" y="0.0" />
<celldesigner:boxSize height="60.0" width="80.0" />
<celldesigner:singleLine width="1.0" />
<celldesigner:paint color="3fff0000" scheme="Color" />
</celldesigner:briefView>
<celldesigner:info angle="-1.5707963267948966" state="empty" />
</celldesigner:speciesAlias>
<celldesigner:speciesAlias id="sa215" species="s219">
<celldesigner:activity>inactive</celldesigner:activity>
<celldesigner:bounds h="36.0" w="64.0" x="3115.0" y="63.0" />
<celldesigner:font size="12" />
<celldesigner:view state="usual" />
<celldesigner:usualView>
<celldesigner:innerPosition x="0.0" y="0.0" />
<celldesigner:boxSize height="36.0" width="64.0" />
<celldesigner:singleLine width="1.0" />
<celldesigner:paint color="ff7f7f7f" scheme="Color" />
</celldesigner:usualView>
<celldesigner:briefView>
<celldesigner:innerPosition x="0.0" y="0.0" />
<celldesigner:boxSize height="60.0" width="80.0" />
<celldesigner:singleLine width="1.0" />
<celldesigner:paint color="3fff0000" scheme="Color" />
</celldesigner:briefView>
<celldesigner:info angle="-1.5707963267948966" state="empty" />
</celldesigner:speciesAlias>
<celldesigner:speciesAlias compartmentAlias="ca3" id="sa216" species="s220">
<celldesigner:activity>inactive</celldesigner:activity>
<celldesigner:bounds h="33.0" w="77.0" x="3078.0" y="254.0" />
<celldesigner:font size="12" />
<celldesigner:view state="usual" />
<celldesigner:usualView>
<celldesigner:innerPosition x="2477.0" y="97.0" />
<celldesigner:boxSize height="33.0" width="77.0" />
<celldesigner:singleLine width="1.0" />
<celldesigner:paint color="ff7f7f7f" scheme="Color" />
</celldesigner:usualView>
<celldesigner:briefView>
<celldesigner:innerPosition x="0.0" y="0.0" />
<celldesigner:boxSize height="60.0" width="80.0" />
<celldesigner:singleLine width="1.0" />
<celldesigner:paint color="3fff0000" scheme="Color" />
</celldesigner:briefView>
<celldesigner:info angle="-1.5707963267948966" state="empty" />
</celldesigner:speciesAlias>
<celldesigner:speciesAlias compartmentAlias="ca3" id="sa217" species="s222">
<celldesigner:activity>inactive</celldesigner:activity>
<celldesigner:bounds h="36.0" w="65.0" x="3239.0" y="721.0" />
<celldesigner:font size="12" />
<celldesigner:view state="usual" />
<celldesigner:usualView>
<celldesigner:innerPosition x="2638.0" y="564.0" />
<celldesigner:boxSize height="36.0" width="65.0" />
<celldesigner:singleLine width="1.0" />
<celldesigner:paint color="ff7f7f7f" scheme="Color" />
</celldesigner:usualView>
<celldesigner:briefView>
<celldesigner:innerPosition x="0.0" y="0.0" />
<celldesigner:boxSize height="60.0" width="80.0" />
<celldesigner:singleLine width="1.0" />
<celldesigner:paint color="3fff0000" scheme="Color" />
</celldesigner:briefView>
<celldesigner:info angle="-1.5707963267948966" state="empty" />
</celldesigner:speciesAlias>
<celldesigner:speciesAlias id="sa218" species="s223">
<celldesigner:activity>inactive</celldesigner:activity>
<celldesigner:bounds h="47.0" w="72.0" x="3243.0" y="52.0" />
<celldesigner:font size="12" />
<celldesigner:view state="usual" />
<celldesigner:usualView>
<celldesigner:innerPosition x="0.0" y="0.0" />
<celldesigner:boxSize height="47.0" width="72.0" />
<celldesigner:singleLine width="1.0" />
<celldesigner:paint color="ff7f7f7f" scheme="Color" />
</celldesigner:usualView>
<celldesigner:briefView>
<celldesigner:innerPosition x="0.0" y="0.0" />
<celldesigner:boxSize height="60.0" width="80.0" />
<celldesigner:singleLine width="1.0" />
<celldesigner:paint color="3fff0000" scheme="Color" />
</celldesigner:briefView>
<celldesigner:info angle="-1.5707963267948966" state="empty" />
</celldesigner:speciesAlias>
<celldesigner:speciesAlias compartmentAlias="ca3" id="sa219" species="s224">
<celldesigner:activity>inactive</celldesigner:activity>
<celldesigner:bounds h="38.0" w="66.0" x="3386.0" y="717.0" />
<celldesigner:font size="12" />
<celldesigner:view state="usual" />
<celldesigner:usualView>
<celldesigner:innerPosition x="2785.0" y="560.0" />
<celldesigner:boxSize height="38.0" width="66.0" />
<celldesigner:singleLine width="1.0" />
<celldesigner:paint color="ff7f7f7f" scheme="Color" />
</celldesigner:usualView>
<celldesigner:briefView>
<celldesigner:innerPosition x="0.0" y="0.0" />
<celldesigner:boxSize height="60.0" width="80.0" />
<celldesigner:singleLine width="1.0" />
<celldesigner:paint color="3fff0000" scheme="Color" />
</celldesigner:briefView>
<celldesigner:info angle="-1.5707963267948966" state="empty" />
</celldesigner:speciesAlias>
<celldesigner:speciesAlias id="sa220" species="s225">
<celldesigner:activity>inactive</celldesigner:activity>
<celldesigner:bounds h="34.0" w="68.0" x="3495.0" y="64.0" />
<celldesigner:font size="12" />
<celldesigner:view state="usual" />
<celldesigner:usualView>
<celldesigner:innerPosition x="0.0" y="0.0" />
<celldesigner:boxSize height="34.0" width="68.0" />
<celldesigner:singleLine width="1.0" />
<celldesigner:paint color="ff7f7f7f" scheme="Color" />
</celldesigner:usualView>
<celldesigner:briefView>
<celldesigner:innerPosition x="0.0" y="0.0" />
<celldesigner:boxSize height="60.0" width="80.0" />
<celldesigner:singleLine width="1.0" />
<celldesigner:paint color="3fff0000" scheme="Color" />
</celldesigner:briefView>
<celldesigner:info angle="-1.5707963267948966" state="empty" />
</celldesigner:speciesAlias>
<celldesigner:speciesAlias compartmentAlias="ca2" id="sa221" species="s226">
<celldesigner:activity>inactive</celldesigner:activity>
<celldesigner:bounds h="28.0" w="62.0" x="2176.0" y="1109.0" />
<celldesigner:font size="12" />
<celldesigner:view state="usual" />
<celldesigner:usualView>
<celldesigner:innerPosition x="1174.0" y="339.0" />
<celldesigner:boxSize height="28.0" width="62.0" />
<celldesigner:singleLine width="1.0" />
<celldesigner:paint color="ff7f7f7f" scheme="Color" />
</celldesigner:usualView>
<celldesigner:briefView>
<celldesigner:innerPosition x="0.0" y="0.0" />
<celldesigner:boxSize height="60.0" width="80.0" />
<celldesigner:singleLine width="1.0" />
<celldesigner:paint color="3fff0000" scheme="Color" />
</celldesigner:briefView>
<celldesigner:info angle="-1.5707963267948966" state="empty" />
</celldesigner:speciesAlias>
<celldesigner:speciesAlias compartmentAlias="ca3" id="sa222" species="s227">
<celldesigner:activity>inactive</celldesigner:activity>
<celldesigner:bounds h="32.0" w="78.0" x="1531.0" y="481.0" />
<celldesigner:font size="12" />
<celldesigner:view state="usual" />
<celldesigner:usualView>
<celldesigner:innerPosition x="930.0" y="324.0" />
<celldesigner:boxSize height="32.0" width="78.0" />
<celldesigner:singleLine width="1.0" />
<celldesigner:paint color="ffffffff" scheme="Color" />
</celldesigner:usualView>
<celldesigner:briefView>
<celldesigner:innerPosition x="0.0" y="0.0" />
<celldesigner:boxSize height="60.0" width="80.0" />
<celldesigner:singleLine width="1.0" />
<celldesigner:paint color="3fff0000" scheme="Color" />
</celldesigner:briefView>
<celldesigner:info angle="-1.5707963267948966" state="empty" />
</celldesigner:speciesAlias>
<celldesigner:speciesAlias compartmentAlias="ca3" id="sa223" species="s228">
<celldesigner:activity>inactive</celldesigner:activity>
<celldesigner:bounds h="34.0" w="76.0" x="1598.0" y="145.0" />
<celldesigner:font size="12" />
<celldesigner:view state="usual" />
<celldesigner:usualView>
<celldesigner:innerPosition x="997.0" y="-12.0" />
<celldesigner:boxSize height="34.0" width="76.0" />
<celldesigner:singleLine width="1.0" />
<celldesigner:paint color="ff7f7f7f" scheme="Color" />
</celldesigner:usualView>
<celldesigner:briefView>
<celldesigner:innerPosition x="0.0" y="0.0" />
<celldesigner:boxSize height="60.0" width="80.0" />
<celldesigner:singleLine width="1.0" />
<celldesigner:paint color="3fff0000" scheme="Color" />
</celldesigner:briefView>
<celldesigner:info angle="-1.5707963267948966" state="empty" />
</celldesigner:speciesAlias>
<celldesigner:speciesAlias compartmentAlias="ca3" id="sa224" species="s229">
<celldesigner:activity>inactive</celldesigner:activity>
<celldesigner:bounds h="36.0" w="52.0" x="1723.0" y="442.0" />
<celldesigner:font size="12" />
<celldesigner:view state="usual" />
<celldesigner:usualView>
<celldesigner:innerPosition x="1122.0" y="285.0" />
<celldesigner:boxSize height="36.0" width="52.0" />
<celldesigner:singleLine width="1.0" />
<celldesigner:paint color="ff7f7f7f" scheme="Color" />
</celldesigner:usualView>
<celldesigner:briefView>
<celldesigner:innerPosition x="0.0" y="0.0" />
<celldesigner:boxSize height="60.0" width="80.0" />
<celldesigner:singleLine width="1.0" />
<celldesigner:paint color="3fff0000" scheme="Color" />
</celldesigner:briefView>
<celldesigner:info angle="-1.5707963267948966" state="empty" />
</celldesigner:speciesAlias>
<celldesigner:speciesAlias complexSpeciesAlias="csa2" id="sa225" species="s230">
<celldesigner:activity>inactive</celldesigner:activity>
<celldesigner:bounds h="34.0" w="62.0" x="1949.0" y="617.0" />
<celldesigner:font size="12" />
<celldesigner:view state="usual" />
<celldesigner:usualView>
<celldesigner:innerPosition x="7.0" y="226.0" />
<celldesigner:boxSize height="34.0" width="62.0" />
<celldesigner:singleLine width="1.0" />
<celldesigner:paint color="ff7f7f7f" scheme="Color" />
</celldesigner:usualView>
<celldesigner:briefView>
<celldesigner:innerPosition x="0.0" y="0.0" />
<celldesigner:boxSize height="60.0" width="80.0" />
<celldesigner:singleLine width="1.0" />
<celldesigner:paint color="3fff0000" scheme="Color" />
</celldesigner:briefView>
<celldesigner:info angle="-1.5707963267948966" state="empty" />
</celldesigner:speciesAlias>
<celldesigner:speciesAlias compartmentAlias="ca2" id="sa226" species="s231">
<celldesigner:activity>inactive</celldesigner:activity>
<celldesigner:bounds h="32.0" w="60.0" x="1775.0" y="813.0" />
<celldesigner:font size="12" />
<celldesigner:view state="usual" />
<celldesigner:usualView>
<celldesigner:innerPosition x="773.0" y="43.0" />
<celldesigner:boxSize height="32.0" width="60.0" />
<celldesigner:singleLine width="1.0" />
<celldesigner:paint color="ff7f7f7f" scheme="Color" />
</celldesigner:usualView>
<celldesigner:briefView>
<celldesigner:innerPosition x="0.0" y="0.0" />
<celldesigner:boxSize height="60.0" width="80.0" />
<celldesigner:singleLine width="1.0" />
<celldesigner:paint color="3fff0000" scheme="Color" />
</celldesigner:briefView>
<celldesigner:info angle="-1.5707963267948966" state="empty" />
</celldesigner:speciesAlias>
<celldesigner:speciesAlias complexSpeciesAlias="csa6" id="sa227" species="s232">
<celldesigner:activity>inactive</celldesigner:activity>
<celldesigner:bounds h="40.0" w="62.0" x="3596.0" y="1085.0" />
<celldesigner:font size="12" />
<celldesigner:view state="usual" />
<celldesigner:usualView>
<celldesigner:innerPosition x="90.0" y="110.0" />
<celldesigner:boxSize height="40.0" width="62.0" />
<celldesigner:singleLine width="1.0" />
<celldesigner:paint color="ffffffff" scheme="Color" />
</celldesigner:usualView>
<celldesigner:briefView>
<celldesigner:innerPosition x="0.0" y="0.0" />
<celldesigner:boxSize height="60.0" width="80.0" />
<celldesigner:singleLine width="1.0" />
<celldesigner:paint color="3fff0000" scheme="Color" />
</celldesigner:briefView>
<celldesigner:info angle="-1.5707963267948966" state="empty" />
</celldesigner:speciesAlias>
<celldesigner:speciesAlias compartmentAlias="ca3" id="sa228" species="s233">
<celldesigner:activity>inactive</celldesigner:activity>
<celldesigner:bounds h="30.0" w="66.0" x="3425.0" y="1369.0" />
<celldesigner:font size="12" />
<celldesigner:view state="usual" />
<celldesigner:usualView>
<celldesigner:innerPosition x="2824.0" y="1212.0" />
<celldesigner:boxSize height="30.0" width="66.0" />
<celldesigner:singleLine width="1.0" />
<celldesigner:paint color="ff7f7f7f" scheme="Color" />
</celldesigner:usualView>
<celldesigner:briefView>
<celldesigner:innerPosition x="0.0" y="0.0" />
<celldesigner:boxSize height="60.0" width="80.0" />
<celldesigner:singleLine width="1.0" />
<celldesigner:paint color="3fff0000" scheme="Color" />
</celldesigner:briefView>
<celldesigner:info angle="-1.5707963267948966" state="empty" />
</celldesigner:speciesAlias>
<celldesigner:speciesAlias complexSpeciesAlias="csa2" id="sa229" species="s234">
<celldesigner:activity>inactive</celldesigner:activity>
<celldesigner:bounds h="32.0" w="56.0" x="2166.0" y="662.0" />
<celldesigner:font size="12" />
<celldesigner:view state="usual" />
<celldesigner:usualView>
<celldesigner:innerPosition x="224.0" y="271.0" />
<celldesigner:boxSize height="32.0" width="56.0" />
<celldesigner:singleLine width="1.0" />
<celldesigner:paint color="ff7f7f7f" scheme="Color" />
</celldesigner:usualView>
<celldesigner:briefView>
<celldesigner:innerPosition x="0.0" y="0.0" />
<celldesigner:boxSize height="60.0" width="80.0" />
<celldesigner:singleLine width="1.0" />
<celldesigner:paint color="3fff0000" scheme="Color" />
</celldesigner:briefView>
<celldesigner:info angle="-1.5707963267948966" state="empty" />
</celldesigner:speciesAlias>
<celldesigner:speciesAlias compartmentAlias="ca6" id="sa231" species="s236">
<celldesigner:activity>inactive</celldesigner:activity>
<celldesigner:bounds h="33.0" w="72.0" x="1178.0" y="345.0" />
<celldesigner:font size="12" />
<celldesigner:view state="usual" />
<celldesigner:usualView>
<celldesigner:innerPosition x="347.0" y="163.0" />
<celldesigner:boxSize height="33.0" width="72.0" />
<celldesigner:singleLine width="1.0" />
<celldesigner:paint color="ffbcbd22" scheme="Color" />
</celldesigner:usualView>
<celldesigner:briefView>
<celldesigner:innerPosition x="0.0" y="0.0" />
<celldesigner:boxSize height="60.0" width="80.0" />
<celldesigner:singleLine width="1.0" />
<celldesigner:paint color="3fff0000" scheme="Color" />
</celldesigner:briefView>
<celldesigner:info angle="-1.5707963267948966" state="empty" />
</celldesigner:speciesAlias>
<celldesigner:speciesAlias compartmentAlias="ca3" id="sa232" species="s237">
<celldesigner:activity>inactive</celldesigner:activity>
<celldesigner:bounds h="40.0" w="80.0" x="2994.0" y="1192.0" />
<celldesigner:font size="12" />
<celldesigner:view state="usual" />
<celldesigner:usualView>
<celldesigner:innerPosition x="2393.0" y="1035.0" />
<celldesigner:boxSize height="40.0" width="80.0" />
<celldesigner:singleLine width="1.0" />
<celldesigner:paint color="ffbcbd22" scheme="Color" />
</celldesigner:usualView>
<celldesigner:briefView>
<celldesigner:innerPosition x="0.0" y="0.0" />
<celldesigner:boxSize height="60.0" width="80.0" />
<celldesigner:singleLine width="1.0" />
<celldesigner:paint color="3fff0000" scheme="Color" />
</celldesigner:briefView>
<celldesigner:info angle="-1.5707963267948966" state="empty" />
</celldesigner:speciesAlias>
<celldesigner:speciesAlias compartmentAlias="ca2" id="sa233" species="s238">
<celldesigner:activity>inactive</celldesigner:activity>
<celldesigner:bounds h="30.0" w="76.0" x="2215.0" y="1408.0" />
<celldesigner:font size="12" />
<celldesigner:view state="usual" />
<celldesigner:usualView>
<celldesigner:innerPosition x="1213.0" y="638.0" />
<celldesigner:boxSize height="30.0" width="76.0" />
<celldesigner:singleLine width="1.0" />
<celldesigner:paint color="ffbcbd22" scheme="Color" />
</celldesigner:usualView>
<celldesigner:briefView>
<celldesigner:innerPosition x="0.0" y="0.0" />
<celldesigner:boxSize height="60.0" width="80.0" />
<celldesigner:singleLine width="1.0" />
<celldesigner:paint color="3fff0000" scheme="Color" />
</celldesigner:briefView>
<celldesigner:info angle="-1.5707963267948966" state="empty" />
</celldesigner:speciesAlias>
<celldesigner:speciesAlias complexSpeciesAlias="csa5" id="sa230" species="s235">
<celldesigner:activity>inactive</celldesigner:activity>
<celldesigner:bounds h="36.0" w="60.0" x="2904.0" y="1361.0" />
<celldesigner:font size="12" />
<celldesigner:view state="usual" />
<celldesigner:usualView>
<celldesigner:innerPosition x="152.0" y="21.0" />
<celldesigner:boxSize height="36.0" width="60.0" />
<celldesigner:singleLine width="1.0" />
<celldesigner:paint color="ffffffff" scheme="Color" />
</celldesigner:usualView>
<celldesigner:briefView>
<celldesigner:innerPosition x="0.0" y="0.0" />
<celldesigner:boxSize height="60.0" width="80.0" />
<celldesigner:singleLine width="1.0" />
<celldesigner:paint color="3fff0000" scheme="Color" />
</celldesigner:briefView>
<celldesigner:info angle="-1.5707963267948966" state="empty" />
</celldesigner:speciesAlias>
<celldesigner:speciesAlias complexSpeciesAlias="csa5" id="sa142" species="s147">
<celldesigner:activity>inactive</celldesigner:activity>
<celldesigner:bounds h="40.0" w="80.0" x="2755.0" y="1431.0" />
<celldesigner:font size="12" />
<celldesigner:view state="usual" />
<celldesigner:usualView>
<celldesigner:innerPosition x="3.0" y="91.0" />
<celldesigner:boxSize height="40.0" width="80.0" />
<celldesigner:singleLine width="1.0" />
<celldesigner:paint color="ff8c564b" scheme="Color" />
</celldesigner:usualView>
<celldesigner:briefView>
<celldesigner:innerPosition x="0.0" y="0.0" />
<celldesigner:boxSize height="60.0" width="80.0" />
<celldesigner:singleLine width="1.0" />
<celldesigner:paint color="3fff0000" scheme="Color" />
</celldesigner:briefView>
<celldesigner:info angle="-1.5707963267948966" state="empty" />
</celldesigner:speciesAlias>
<celldesigner:speciesAlias complexSpeciesAlias="csa5" id="sa141" species="s146">
<celldesigner:activity>inactive</celldesigner:activity>
<celldesigner:bounds h="40.0" w="80.0" x="2755.0" y="1388.0" />
<celldesigner:font size="12" />
<celldesigner:view state="usual" />
<celldesigner:usualView>
<celldesigner:innerPosition x="3.0" y="48.0" />
<celldesigner:boxSize height="40.0" width="80.0" />
<celldesigner:singleLine width="1.0" />
<celldesigner:paint color="ff8c564b" scheme="Color" />
</celldesigner:usualView>
<celldesigner:briefView>
<celldesigner:innerPosition x="0.0" y="0.0" />
<celldesigner:boxSize height="60.0" width="80.0" />
<celldesigner:singleLine width="1.0" />
<celldesigner:paint color="3fff0000" scheme="Color" />
</celldesigner:briefView>
<celldesigner:info angle="-1.5707963267948966" state="empty" />
</celldesigner:speciesAlias>
<celldesigner:speciesAlias complexSpeciesAlias="csa5" id="sa136" species="s141">
<celldesigner:activity>inactive</celldesigner:activity>
<celldesigner:bounds h="40.0" w="80.0" x="3013.0" y="1368.0" />
<celldesigner:font size="12" />
<celldesigner:view state="usual" />
<celldesigner:usualView>
<celldesigner:innerPosition x="261.0" y="28.0" />
<celldesigner:boxSize height="40.0" width="80.0" />
<celldesigner:singleLine width="1.0" />
<celldesigner:paint color="ffc5b0d5" scheme="Color" />
</celldesigner:usualView>
<celldesigner:briefView>
<celldesigner:innerPosition x="0.0" y="0.0" />
<celldesigner:boxSize height="60.0" width="80.0" />
<celldesigner:singleLine width="1.0" />
<celldesigner:paint color="3fff0000" scheme="Color" />
</celldesigner:briefView>
<celldesigner:info angle="-1.5707963267948966" state="empty" />
</celldesigner:speciesAlias>
<celldesigner:speciesAlias compartmentAlias="ca2" id="sa235" species="s240">
<celldesigner:activity>inactive</celldesigner:activity>
<celldesigner:bounds h="30.0" w="68.0" x="2196.0" y="1250.0" />
<celldesigner:font size="12" />
<celldesigner:view state="usual" />
<celldesigner:usualView>
<celldesigner:innerPosition x="1194.0" y="480.0" />
<celldesigner:boxSize height="30.0" width="68.0" />
<celldesigner:singleLine width="1.0" />
<celldesigner:paint color="ffbcbd22" scheme="Color" />
</celldesigner:usualView>
<celldesigner:briefView>
<celldesigner:innerPosition x="0.0" y="0.0" />
<celldesigner:boxSize height="60.0" width="80.0" />
<celldesigner:singleLine width="1.0" />
<celldesigner:paint color="3fff0000" scheme="Color" />
</celldesigner:briefView>
<celldesigner:info angle="-1.5707963267948966" state="empty" />
</celldesigner:speciesAlias>
<celldesigner:speciesAlias compartmentAlias="ca2" id="sa236" species="s241">
<celldesigner:activity>inactive</celldesigner:activity>
<celldesigner:bounds h="32.0" w="60.0" x="2188.0" y="1151.0" />
<celldesigner:font size="12" />
<celldesigner:view state="usual" />
<celldesigner:usualView>
<celldesigner:innerPosition x="1186.0" y="381.0" />
<celldesigner:boxSize height="32.0" width="60.0" />
<celldesigner:singleLine width="1.0" />
<celldesigner:paint color="ffbcbd22" scheme="Color" />
</celldesigner:usualView>
<celldesigner:briefView>
<celldesigner:innerPosition x="0.0" y="0.0" />
<celldesigner:boxSize height="60.0" width="80.0" />
<celldesigner:singleLine width="1.0" />
<celldesigner:paint color="3fff0000" scheme="Color" />
</celldesigner:briefView>
<celldesigner:info angle="-1.5707963267948966" state="empty" />
</celldesigner:speciesAlias>
<celldesigner:speciesAlias compartmentAlias="ca2" id="sa237" species="s242">
<celldesigner:activity>inactive</celldesigner:activity>
<celldesigner:bounds h="34.0" w="56.0" x="2208.0" y="1194.0" />
<celldesigner:font size="12" />
<celldesigner:view state="usual" />
<celldesigner:usualView>
<celldesigner:innerPosition x="1206.0" y="424.0" />
<celldesigner:boxSize height="34.0" width="56.0" />
<celldesigner:singleLine width="1.0" />
<celldesigner:paint color="ffbcbd22" scheme="Color" />
</celldesigner:usualView>
<celldesigner:briefView>
<celldesigner:innerPosition x="0.0" y="0.0" />
<celldesigner:boxSize height="60.0" width="80.0" />
<celldesigner:singleLine width="1.0" />
<celldesigner:paint color="3fff0000" scheme="Color" />
</celldesigner:briefView>
<celldesigner:info angle="-1.5707963267948966" state="empty" />
</celldesigner:speciesAlias>
<celldesigner:speciesAlias complexSpeciesAlias="csa2" id="sa238" species="s243">
<celldesigner:activity>inactive</celldesigner:activity>
<celldesigner:bounds h="32.0" w="64.0" x="2229.0" y="614.0" />
<celldesigner:font size="12" />
<celldesigner:view state="usual" />
<celldesigner:usualView>
<celldesigner:innerPosition x="287.0" y="223.0" />
<celldesigner:boxSize height="32.0" width="64.0" />
<celldesigner:singleLine width="1.0" />
<celldesigner:paint color="ffbcbd22" scheme="Color" />
</celldesigner:usualView>
<celldesigner:briefView>
<celldesigner:innerPosition x="0.0" y="0.0" />
<celldesigner:boxSize height="60.0" width="80.0" />
<celldesigner:singleLine width="1.0" />
<celldesigner:paint color="3fff0000" scheme="Color" />
</celldesigner:briefView>
<celldesigner:info angle="-1.5707963267948966" state="empty" />
</celldesigner:speciesAlias>
<celldesigner:speciesAlias compartmentAlias="ca2" id="sa239" species="s244">
<celldesigner:activity>inactive</celldesigner:activity>
<celldesigner:bounds h="37.0" w="66.0" x="2220.0" y="1285.0" />
<celldesigner:font size="12" />
<celldesigner:view state="usual" />
<celldesigner:usualView>
<celldesigner:innerPosition x="1218.0" y="515.0" />
<celldesigner:boxSize height="37.0" width="66.0" />
<celldesigner:singleLine width="1.0" />
<celldesigner:paint color="ffbcbd22" scheme="Color" />
</celldesigner:usualView>
<celldesigner:briefView>
<celldesigner:innerPosition x="0.0" y="0.0" />
<celldesigner:boxSize height="60.0" width="80.0" />
<celldesigner:singleLine width="1.0" />
<celldesigner:paint color="3fff0000" scheme="Color" />
</celldesigner:briefView>
<celldesigner:info angle="-1.5707963267948966" state="empty" />
</celldesigner:speciesAlias>
<celldesigner:speciesAlias compartmentAlias="ca3" id="sa240" species="s245">
<celldesigner:activity>inactive</celldesigner:activity>
<celldesigner:bounds h="40.0" w="80.0" x="2905.0" y="1660.0" />
<celldesigner:font size="12" />
<celldesigner:view state="usual" />
<celldesigner:usualView>
<celldesigner:innerPosition x="2304.0" y="1503.0" />
<celldesigner:boxSize height="40.0" width="80.0" />
<celldesigner:singleLine width="1.0" />
<celldesigner:paint color="ffbcbd22" scheme="Color" />
</celldesigner:usualView>
<celldesigner:briefView>
<celldesigner:innerPosition x="0.0" y="0.0" />
<celldesigner:boxSize height="60.0" width="80.0" />
<celldesigner:singleLine width="1.0" />
<celldesigner:paint color="3fff0000" scheme="Color" />
</celldesigner:briefView>
<celldesigner:info angle="-1.5707963267948966" state="empty" />
</celldesigner:speciesAlias>
<celldesigner:speciesAlias complexSpeciesAlias="csa2" id="sa241" species="s246">
<celldesigner:activity>inactive</celldesigner:activity>
<celldesigner:bounds h="32.0" w="75.0" x="2223.0" y="706.0" />
<celldesigner:font size="12" />
<celldesigner:view state="usual" />
<celldesigner:usualView>
<celldesigner:innerPosition x="281.0" y="315.0" />
<celldesigner:boxSize height="32.0" width="75.0" />
<celldesigner:singleLine width="1.0" />
<celldesigner:paint color="ffbcbd22" scheme="Color" />
</celldesigner:usualView>
<celldesigner:briefView>
<celldesigner:innerPosition x="0.0" y="0.0" />
<celldesigner:boxSize height="60.0" width="80.0" />
<celldesigner:singleLine width="1.0" />
<celldesigner:paint color="3fff0000" scheme="Color" />
</celldesigner:briefView>
<celldesigner:info angle="-1.5707963267948966" state="empty" />
</celldesigner:speciesAlias>
<celldesigner:speciesAlias compartmentAlias="ca3" id="sa243" species="s248">
<celldesigner:activity>inactive</celldesigner:activity>
<celldesigner:bounds h="30.0" w="78.0" x="1766.0" y="2769.0" />
<celldesigner:font size="12" />
<celldesigner:view state="usual" />
<celldesigner:usualView>
<celldesigner:innerPosition x="1165.0" y="2612.0" />
<celldesigner:boxSize height="30.0" width="78.0" />
<celldesigner:singleLine width="1.0" />
<celldesigner:paint color="ffbcbd22" scheme="Color" />
</celldesigner:usualView>
<celldesigner:briefView>
<celldesigner:innerPosition x="0.0" y="0.0" />
<celldesigner:boxSize height="60.0" width="80.0" />
<celldesigner:singleLine width="1.0" />
<celldesigner:paint color="3fff0000" scheme="Color" />
</celldesigner:briefView>
<celldesigner:info angle="-1.5707963267948966" state="empty" />
</celldesigner:speciesAlias>
<celldesigner:speciesAlias compartmentAlias="ca8" id="sa244" species="s249">
<celldesigner:activity>inactive</celldesigner:activity>
<celldesigner:bounds h="34.0" w="62.0" x="2868.0" y="667.0" />
<celldesigner:font size="12" />
<celldesigner:view state="usual" />
<celldesigner:usualView>
<celldesigner:innerPosition x="118.0" y="132.0" />
<celldesigner:boxSize height="34.0" width="62.0" />
<celldesigner:singleLine width="1.0" />
<celldesigner:paint color="ffbcbd22" scheme="Color" />
</celldesigner:usualView>
<celldesigner:briefView>
<celldesigner:innerPosition x="0.0" y="0.0" />
<celldesigner:boxSize height="60.0" width="80.0" />
<celldesigner:singleLine width="1.0" />
<celldesigner:paint color="3fff0000" scheme="Color" />
</celldesigner:briefView>
<celldesigner:info angle="-1.5707963267948966" state="empty" />
</celldesigner:speciesAlias>
<celldesigner:speciesAlias compartmentAlias="ca3" id="sa245" species="s250">
<celldesigner:activity>inactive</celldesigner:activity>
<celldesigner:bounds h="32.0" w="68.0" x="1887.0" y="2763.0" />
<celldesigner:font size="12" />
<celldesigner:view state="usual" />
<celldesigner:usualView>
<celldesigner:innerPosition x="1286.0" y="2606.0" />
<celldesigner:boxSize height="32.0" width="68.0" />
<celldesigner:singleLine width="1.0" />
<celldesigner:paint color="ffbcbd22" scheme="Color" />
</celldesigner:usualView>
<celldesigner:briefView>
<celldesigner:innerPosition x="0.0" y="0.0" />
<celldesigner:boxSize height="60.0" width="80.0" />
<celldesigner:singleLine width="1.0" />
<celldesigner:paint color="3fff0000" scheme="Color" />
</celldesigner:briefView>
<celldesigner:info angle="-1.5707963267948966" state="empty" />
</celldesigner:speciesAlias>
<celldesigner:speciesAlias compartmentAlias="ca3" id="sa246" species="s251">
<celldesigner:activity>inactive</celldesigner:activity>
<celldesigner:bounds h="30.0" w="72.0" x="1992.0" y="2768.0" />
<celldesigner:font size="12" />
<celldesigner:view state="usual" />
<celldesigner:usualView>
<celldesigner:innerPosition x="1391.0" y="2611.0" />
<celldesigner:boxSize height="30.0" width="72.0" />
<celldesigner:singleLine width="1.0" />
<celldesigner:paint color="ffbcbd22" scheme="Color" />
</celldesigner:usualView>
<celldesigner:briefView>
<celldesigner:innerPosition x="0.0" y="0.0" />
<celldesigner:boxSize height="60.0" width="80.0" />
<celldesigner:singleLine width="1.0" />
<celldesigner:paint color="3fff0000" scheme="Color" />
</celldesigner:briefView>
<celldesigner:info angle="-1.5707963267948966" state="empty" />
</celldesigner:speciesAlias>
<celldesigner:speciesAlias complexSpeciesAlias="csa5" id="sa247" species="s252">
<celldesigner:activity>inactive</celldesigner:activity>
<celldesigner:bounds h="36.0" w="54.0" x="2894.0" y="1483.0" />
<celldesigner:font size="12" />
<celldesigner:view state="usual" />
<celldesigner:usualView>
<celldesigner:innerPosition x="142.0" y="143.0" />
<celldesigner:boxSize height="36.0" width="54.0" />
<celldesigner:singleLine width="1.0" />
<celldesigner:paint color="ffbcbd22" scheme="Color" />
</celldesigner:usualView>
<celldesigner:briefView>
<celldesigner:innerPosition x="0.0" y="0.0" />
<celldesigner:boxSize height="60.0" width="80.0" />
<celldesigner:singleLine width="1.0" />
<celldesigner:paint color="3fff0000" scheme="Color" />
</celldesigner:briefView>
<celldesigner:info angle="-1.5707963267948966" state="empty" />
</celldesigner:speciesAlias>
<celldesigner:speciesAlias complexSpeciesAlias="csa2" id="sa248" species="s253">
<celldesigner:activity>inactive</celldesigner:activity>
<celldesigner:bounds h="30.0" w="70.0" x="2210.0" y="446.0" />
<celldesigner:font size="12" />
<celldesigner:view state="usual" />
<celldesigner:usualView>
<celldesigner:innerPosition x="268.0" y="55.0" />
<celldesigner:boxSize height="30.0" width="70.0" />
<celldesigner:singleLine width="1.0" />
<celldesigner:paint color="ffbcbd22" scheme="Color" />
</celldesigner:usualView>
<celldesigner:briefView>
<celldesigner:innerPosition x="0.0" y="0.0" />
<celldesigner:boxSize height="60.0" width="80.0" />
<celldesigner:singleLine width="1.0" />
<celldesigner:paint color="3fff0000" scheme="Color" />
</celldesigner:briefView>
<celldesigner:info angle="-1.5707963267948966" state="empty" />
</celldesigner:speciesAlias>
<celldesigner:speciesAlias compartmentAlias="ca3" id="sa249" species="s254">
<celldesigner:activity>inactive</celldesigner:activity>
<celldesigner:bounds h="40.0" w="80.0" x="3215.0" y="1298.0" />
<celldesigner:font size="12" />
<celldesigner:view state="usual" />
<celldesigner:usualView>
<celldesigner:innerPosition x="2614.0" y="1141.0" />
<celldesigner:boxSize height="40.0" width="80.0" />
<celldesigner:singleLine width="1.0" />
<celldesigner:paint color="ffbcbd22" scheme="Color" />
</celldesigner:usualView>
<celldesigner:briefView>
<celldesigner:innerPosition x="0.0" y="0.0" />
<celldesigner:boxSize height="60.0" width="80.0" />
<celldesigner:singleLine width="1.0" />
<celldesigner:paint color="3fff0000" scheme="Color" />
</celldesigner:briefView>
<celldesigner:info angle="-1.5707963267948966" state="empty" />
</celldesigner:speciesAlias>
<celldesigner:speciesAlias compartmentAlias="ca8" id="sa250" species="s255">
<celldesigner:activity>inactive</celldesigner:activity>
<celldesigner:bounds h="34.0" w="58.0" x="2848.0" y="626.0" />
<celldesigner:font size="12" />
<celldesigner:view state="usual" />
<celldesigner:usualView>
<celldesigner:innerPosition x="98.0" y="91.0" />
<celldesigner:boxSize height="34.0" width="58.0" />
<celldesigner:singleLine width="1.0" />
<celldesigner:paint color="ffbcbd22" scheme="Color" />
</celldesigner:usualView>
<celldesigner:briefView>
<celldesigner:innerPosition x="0.0" y="0.0" />
<celldesigner:boxSize height="60.0" width="80.0" />
<celldesigner:singleLine width="1.0" />
<celldesigner:paint color="3fff0000" scheme="Color" />
</celldesigner:briefView>
<celldesigner:info angle="-1.5707963267948966" state="empty" />
</celldesigner:speciesAlias>
<celldesigner:speciesAlias complexSpeciesAlias="csa6" id="sa251" species="s256">
<celldesigner:activity>inactive</celldesigner:activity>
<celldesigner:bounds h="36.0" w="58.0" x="3601.0" y="997.0" />
<celldesigner:font size="12" />
<celldesigner:view state="usual" />
<celldesigner:usualView>
<celldesigner:innerPosition x="95.0" y="22.0" />
<celldesigner:boxSize height="36.0" width="58.0" />
<celldesigner:singleLine width="1.0" />
<celldesigner:paint color="ffbcbd22" scheme="Color" />
</celldesigner:usualView>
<celldesigner:briefView>
<celldesigner:innerPosition x="0.0" y="0.0" />
<celldesigner:boxSize height="60.0" width="80.0" />
<celldesigner:singleLine width="1.0" />
<celldesigner:paint color="3fff0000" scheme="Color" />
</celldesigner:briefView>
<celldesigner:info angle="-1.5707963267948966" state="empty" />
</celldesigner:speciesAlias>
<celldesigner:speciesAlias complexSpeciesAlias="csa1" id="sa252" species="s257">
<celldesigner:activity>inactive</celldesigner:activity>
<celldesigner:bounds h="34.0" w="56.0" x="1183.0" y="2735.0" />
<celldesigner:font size="12" />
<celldesigner:view state="usual" />
<celldesigner:usualView>
<celldesigner:innerPosition x="131.0" y="54.0" />
<celldesigner:boxSize height="34.0" width="56.0" />
<celldesigner:singleLine width="1.0" />
<celldesigner:paint color="ffbcbd22" scheme="Color" />
</celldesigner:usualView>
<celldesigner:briefView>
<celldesigner:innerPosition x="0.0" y="0.0" />
<celldesigner:boxSize height="60.0" width="80.0" />
<celldesigner:singleLine width="1.0" />
<celldesigner:paint color="3fff0000" scheme="Color" />
</celldesigner:briefView>
<celldesigner:info angle="-1.5707963267948966" state="empty" />
</celldesigner:speciesAlias>
<celldesigner:speciesAlias complexSpeciesAlias="csa6" id="sa253" species="s258">
<celldesigner:activity>inactive</celldesigner:activity>
<celldesigner:bounds h="30.0" w="60.0" x="3687.0" y="1128.0" />
<celldesigner:font size="12" />
<celldesigner:view state="usual" />
<celldesigner:usualView>
<celldesigner:innerPosition x="181.0" y="153.0" />
<celldesigner:boxSize height="30.0" width="60.0" />
<celldesigner:singleLine width="1.0" />
<celldesigner:paint color="ffbcbd22" scheme="Color" />
</celldesigner:usualView>
<celldesigner:briefView>
<celldesigner:innerPosition x="0.0" y="0.0" />
<celldesigner:boxSize height="60.0" width="80.0" />
<celldesigner:singleLine width="1.0" />
<celldesigner:paint color="3fff0000" scheme="Color" />
</celldesigner:briefView>
<celldesigner:info angle="-1.5707963267948966" state="empty" />
</celldesigner:speciesAlias>
<celldesigner:speciesAlias complexSpeciesAlias="csa8" id="sa254" species="s259">
<celldesigner:activity>inactive</celldesigner:activity>
<celldesigner:bounds h="28.0" w="64.0" x="2099.0" y="1486.0" />
<celldesigner:font size="12" />
<celldesigner:view state="usual" />
<celldesigner:usualView>
<celldesigner:innerPosition x="152.0" y="80.0" />
<celldesigner:boxSize height="28.0" width="64.0" />
<celldesigner:singleLine width="1.0" />
<celldesigner:paint color="ffbcbd22" scheme="Color" />
</celldesigner:usualView>
<celldesigner:briefView>
<celldesigner:innerPosition x="0.0" y="0.0" />
<celldesigner:boxSize height="60.0" width="80.0" />
<celldesigner:singleLine width="1.0" />
<celldesigner:paint color="3fff0000" scheme="Color" />
</celldesigner:briefView>
<celldesigner:info angle="-1.5707963267948966" state="empty" />
</celldesigner:speciesAlias>
<celldesigner:speciesAlias compartmentAlias="ca2" id="sa255" species="s260">
<celldesigner:activity>inactive</celldesigner:activity>
<celldesigner:bounds h="30.0" w="66.0" x="2193.0" y="1326.0" />
<celldesigner:font size="12" />
<celldesigner:view state="usual" />
<celldesigner:usualView>
<celldesigner:innerPosition x="1191.0" y="556.0" />
<celldesigner:boxSize height="30.0" width="66.0" />
<celldesigner:singleLine width="1.0" />
<celldesigner:paint color="ffbcbd22" scheme="Color" />
</celldesigner:usualView>
<celldesigner:briefView>
<celldesigner:innerPosition x="0.0" y="0.0" />
<celldesigner:boxSize height="60.0" width="80.0" />
<celldesigner:singleLine width="1.0" />
<celldesigner:paint color="3fff0000" scheme="Color" />
</celldesigner:briefView>
<celldesigner:info angle="-1.5707963267948966" state="empty" />
</celldesigner:speciesAlias>
<celldesigner:speciesAlias compartmentAlias="ca2" id="sa256" species="s261">
<celldesigner:activity>inactive</celldesigner:activity>
<celldesigner:bounds h="30.0" w="58.0" x="2210.0" y="1376.0" />
<celldesigner:font size="12" />
<celldesigner:view state="usual" />
<celldesigner:usualView>
<celldesigner:innerPosition x="1208.0" y="606.0" />
<celldesigner:boxSize height="30.0" width="58.0" />
<celldesigner:singleLine width="1.0" />
<celldesigner:paint color="ffbcbd22" scheme="Color" />
</celldesigner:usualView>
<celldesigner:briefView>
<celldesigner:innerPosition x="0.0" y="0.0" />
<celldesigner:boxSize height="60.0" width="80.0" />
<celldesigner:singleLine width="1.0" />
<celldesigner:paint color="3fff0000" scheme="Color" />
</celldesigner:briefView>
<celldesigner:info angle="-1.5707963267948966" state="empty" />
</celldesigner:speciesAlias>
<celldesigner:speciesAlias complexSpeciesAlias="csa2" id="sa257" species="s262">
<celldesigner:activity>inactive</celldesigner:activity>
<celldesigner:bounds h="36.0" w="73.0" x="2226.0" y="575.0" />
<celldesigner:font size="12" />
<celldesigner:view state="usual" />
<celldesigner:usualView>
<celldesigner:innerPosition x="284.0" y="184.0" />
<celldesigner:boxSize height="36.0" width="73.0" />
<celldesigner:singleLine width="1.0" />
<celldesigner:paint color="ffbcbd22" scheme="Color" />
</celldesigner:usualView>
<celldesigner:briefView>
<celldesigner:innerPosition x="0.0" y="0.0" />
<celldesigner:boxSize height="60.0" width="80.0" />
<celldesigner:singleLine width="1.0" />
<celldesigner:paint color="3fff0000" scheme="Color" />
</celldesigner:briefView>
<celldesigner:info angle="-1.5707963267948966" state="empty" />
</celldesigner:speciesAlias>
<celldesigner:speciesAlias compartmentAlias="ca3" id="sa258" species="s263">
<celldesigner:activity>inactive</celldesigner:activity>
<celldesigner:bounds h="38.0" w="86.0" x="3192.0" y="1630.0" />
<celldesigner:font size="12" />
<celldesigner:view state="usual" />
<celldesigner:usualView>
<celldesigner:innerPosition x="2591.0" y="1473.0" />
<celldesigner:boxSize height="38.0" width="86.0" />
<celldesigner:singleLine width="1.0" />
<celldesigner:paint color="ffbcbd22" scheme="Color" />
</celldesigner:usualView>
<celldesigner:briefView>
<celldesigner:innerPosition x="0.0" y="0.0" />
<celldesigner:boxSize height="60.0" width="80.0" />
<celldesigner:singleLine width="1.0" />
<celldesigner:paint color="3fff0000" scheme="Color" />
</celldesigner:briefView>
<celldesigner:info angle="-1.5707963267948966" state="empty" />
</celldesigner:speciesAlias>
<celldesigner:speciesAlias complexSpeciesAlias="csa2" id="sa259" species="s264">
<celldesigner:activity>inactive</celldesigner:activity>
<celldesigner:bounds h="32.0" w="67.0" x="2227.0" y="657.0" />
<celldesigner:font size="12" />
<celldesigner:view state="usual" />
<celldesigner:usualView>
<celldesigner:innerPosition x="285.0" y="266.0" />
<celldesigner:boxSize height="32.0" width="67.0" />
<celldesigner:singleLine width="1.0" />
<celldesigner:paint color="ffbcbd22" scheme="Color" />
</celldesigner:usualView>
<celldesigner:briefView>
<celldesigner:innerPosition x="0.0" y="0.0" />
<celldesigner:boxSize height="60.0" width="80.0" />
<celldesigner:singleLine width="1.0" />
<celldesigner:paint color="3fff0000" scheme="Color" />
</celldesigner:briefView>
<celldesigner:info angle="-1.5707963267948966" state="empty" />
</celldesigner:speciesAlias>
<celldesigner:speciesAlias complexSpeciesAlias="csa2" id="sa260" species="s265">
<celldesigner:activity>inactive</celldesigner:activity>
<celldesigner:bounds h="30.0" w="62.0" x="2217.0" y="403.0" />
<celldesigner:font size="12" />
<celldesigner:view state="usual" />
<celldesigner:usualView>
<celldesigner:innerPosition x="275.0" y="12.0" />
<celldesigner:boxSize height="30.0" width="62.0" />
<celldesigner:singleLine width="1.0" />
<celldesigner:paint color="ffbcbd22" scheme="Color" />
</celldesigner:usualView>
<celldesigner:briefView>
<celldesigner:innerPosition x="0.0" y="0.0" />
<celldesigner:boxSize height="60.0" width="80.0" />
<celldesigner:singleLine width="1.0" />
<celldesigner:paint color="3fff0000" scheme="Color" />
</celldesigner:briefView>
<celldesigner:info angle="-1.5707963267948966" state="empty" />
</celldesigner:speciesAlias>
<celldesigner:speciesAlias compartmentAlias="ca3" id="sa261" species="s266">
<celldesigner:activity>inactive</celldesigner:activity>
<celldesigner:bounds h="32.0" w="68.0" x="3181.0" y="1442.0" />
<celldesigner:font size="12" />
<celldesigner:view state="usual" />
<celldesigner:usualView>
<celldesigner:innerPosition x="2580.0" y="1285.0" />
<celldesigner:boxSize height="32.0" width="68.0" />
<celldesigner:singleLine width="1.0" />
<celldesigner:paint color="ffbcbd22" scheme="Color" />
</celldesigner:usualView>
<celldesigner:briefView>
<celldesigner:innerPosition x="0.0" y="0.0" />
<celldesigner:boxSize height="60.0" width="80.0" />
<celldesigner:singleLine width="1.0" />
<celldesigner:paint color="3fff0000" scheme="Color" />
</celldesigner:briefView>
<celldesigner:info angle="-1.5707963267948966" state="empty" />
</celldesigner:speciesAlias>
<celldesigner:speciesAlias complexSpeciesAlias="csa6" id="sa262" species="s258">
<celldesigner:activity>inactive</celldesigner:activity>
<celldesigner:bounds h="36.0" w="70.0" x="3519.0" y="1066.0" />
<celldesigner:font size="12" />
<celldesigner:view state="usual" />
<celldesigner:usualView>
<celldesigner:innerPosition x="13.0" y="91.0" />
<celldesigner:boxSize height="36.0" width="70.0" />
<celldesigner:singleLine width="1.0" />
<celldesigner:paint color="ffbcbd22" scheme="Color" />
</celldesigner:usualView>
<celldesigner:briefView>
<celldesigner:innerPosition x="0.0" y="0.0" />
<celldesigner:boxSize height="60.0" width="80.0" />
<celldesigner:singleLine width="1.0" />
<celldesigner:paint color="3fff0000" scheme="Color" />
</celldesigner:briefView>
<celldesigner:info angle="-1.5707963267948966" state="empty" />
</celldesigner:speciesAlias>
<celldesigner:speciesAlias complexSpeciesAlias="csa5" id="sa263" species="s267">
<celldesigner:activity>inactive</celldesigner:activity>
<celldesigner:bounds h="36.0" w="70.0" x="2985.0" y="1496.0" />
<celldesigner:font size="12" />
<celldesigner:view state="usual" />
<celldesigner:usualView>
<celldesigner:innerPosition x="233.0" y="156.0" />
<celldesigner:boxSize height="36.0" width="70.0" />
<celldesigner:singleLine width="1.0" />
<celldesigner:paint color="ffbcbd22" scheme="Color" />
</celldesigner:usualView>
<celldesigner:briefView>
<celldesigner:innerPosition x="0.0" y="0.0" />
<celldesigner:boxSize height="60.0" width="80.0" />
<celldesigner:singleLine width="1.0" />
<celldesigner:paint color="3fff0000" scheme="Color" />
</celldesigner:briefView>
<celldesigner:info angle="-1.5707963267948966" state="empty" />
</celldesigner:speciesAlias>
<celldesigner:speciesAlias complexSpeciesAlias="csa6" id="sa264" species="s268">
<celldesigner:activity>inactive</celldesigner:activity>
<celldesigner:bounds h="32.0" w="66.0" x="3524.0" y="977.0" />
<celldesigner:font size="12" />
<celldesigner:view state="usual" />
<celldesigner:usualView>
<celldesigner:innerPosition x="18.0" y="2.0" />
<celldesigner:boxSize height="32.0" width="66.0" />
<celldesigner:singleLine width="1.0" />
<celldesigner:paint color="ffbcbd22" scheme="Color" />
</celldesigner:usualView>
<celldesigner:briefView>
<celldesigner:innerPosition x="0.0" y="0.0" />
<celldesigner:boxSize height="60.0" width="80.0" />
<celldesigner:singleLine width="1.0" />
<celldesigner:paint color="3fff0000" scheme="Color" />
</celldesigner:briefView>
<celldesigner:info angle="-1.5707963267948966" state="empty" />
</celldesigner:speciesAlias>
<celldesigner:speciesAlias compartmentAlias="ca7" id="sa265" species="s269">
<celldesigner:activity>inactive</celldesigner:activity>
<celldesigner:bounds h="28.0" w="60.0" x="3081.0" y="2019.0" />
<celldesigner:font size="12" />
<celldesigner:view state="usual" />
<celldesigner:usualView>
<celldesigner:innerPosition x="24.0" y="41.0" />
<celldesigner:boxSize height="28.0" width="60.0" />
<celldesigner:singleLine width="1.0" />
<celldesigner:paint color="ffbcbd22" scheme="Color" />
</celldesigner:usualView>
<celldesigner:briefView>
<celldesigner:innerPosition x="0.0" y="0.0" />
<celldesigner:boxSize height="60.0" width="80.0" />
<celldesigner:singleLine width="1.0" />
<celldesigner:paint color="3fff0000" scheme="Color" />
</celldesigner:briefView>
<celldesigner:info angle="-1.5707963267948966" state="empty" />
</celldesigner:speciesAlias>
<celldesigner:speciesAlias compartmentAlias="ca3" id="sa266" species="s270">
<celldesigner:activity>inactive</celldesigner:activity>
<celldesigner:bounds h="36.0" w="72.0" x="3168.0" y="1487.0" />
<celldesigner:font size="12" />
<celldesigner:view state="usual" />
<celldesigner:usualView>
<celldesigner:innerPosition x="2567.0" y="1330.0" />
<celldesigner:boxSize height="36.0" width="72.0" />
<celldesigner:singleLine width="1.0" />
<celldesigner:paint color="ffbcbd22" scheme="Color" />
</celldesigner:usualView>
<celldesigner:briefView>
<celldesigner:innerPosition x="0.0" y="0.0" />
<celldesigner:boxSize height="60.0" width="80.0" />
<celldesigner:singleLine width="1.0" />
<celldesigner:paint color="3fff0000" scheme="Color" />
</celldesigner:briefView>
<celldesigner:info angle="-1.5707963267948966" state="empty" />
</celldesigner:speciesAlias>
<celldesigner:speciesAlias compartmentAlias="ca3" id="sa267" species="s271">
<celldesigner:activity>inactive</celldesigner:activity>
<celldesigner:bounds h="32.0" w="72.0" x="2077.0" y="1916.0" />
<celldesigner:font size="12" />
<celldesigner:view state="usual" />
<celldesigner:usualView>
<celldesigner:innerPosition x="1476.0" y="1759.0" />
<celldesigner:boxSize height="32.0" width="72.0" />
<celldesigner:singleLine width="1.0" />
<celldesigner:paint color="ffffffff" scheme="Color" />
</celldesigner:usualView>
<celldesigner:briefView>
<celldesigner:innerPosition x="0.0" y="0.0" />
<celldesigner:boxSize height="60.0" width="80.0" />
<celldesigner:singleLine width="1.0" />
<celldesigner:paint color="3fff0000" scheme="Color" />
</celldesigner:briefView>
<celldesigner:info angle="-1.5707963267948966" state="empty" />
</celldesigner:speciesAlias>
<celldesigner:speciesAlias compartmentAlias="ca3" id="sa268" species="s272">
<celldesigner:activity>inactive</celldesigner:activity>
<celldesigner:bounds h="28.0" w="70.0" x="2421.0" y="2772.0" />
<celldesigner:font size="12" />
<celldesigner:view state="usual" />
<celldesigner:usualView>
<celldesigner:innerPosition x="1820.0" y="2615.0" />
<celldesigner:boxSize height="28.0" width="70.0" />
<celldesigner:singleLine width="1.0" />
<celldesigner:paint color="ff17becf" scheme="Color" />
</celldesigner:usualView>
<celldesigner:briefView>
<celldesigner:innerPosition x="0.0" y="0.0" />
<celldesigner:boxSize height="60.0" width="80.0" />
<celldesigner:singleLine width="1.0" />
<celldesigner:paint color="3fff0000" scheme="Color" />
</celldesigner:briefView>
<celldesigner:info angle="-1.5707963267948966" state="empty" />
</celldesigner:speciesAlias>
<celldesigner:speciesAlias complexSpeciesAlias="csa8" id="sa269" species="s273">
<celldesigner:activity>inactive</celldesigner:activity>
<celldesigner:bounds h="28.0" w="72.0" x="1972.0" y="1540.0" />
<celldesigner:font size="12" />
<celldesigner:view state="usual" />
<celldesigner:usualView>
<celldesigner:innerPosition x="25.0" y="134.0" />
<celldesigner:boxSize height="28.0" width="72.0" />
<celldesigner:singleLine width="1.0" />
<celldesigner:paint color="ff17becf" scheme="Color" />
</celldesigner:usualView>
<celldesigner:briefView>
<celldesigner:innerPosition x="0.0" y="0.0" />
<celldesigner:boxSize height="60.0" width="80.0" />
<celldesigner:singleLine width="1.0" />
<celldesigner:paint color="3fff0000" scheme="Color" />
</celldesigner:briefView>
<celldesigner:info angle="-1.5707963267948966" state="empty" />
</celldesigner:speciesAlias>
<celldesigner:speciesAlias complexSpeciesAlias="csa8" id="sa270" species="s274">
<celldesigner:activity>inactive</celldesigner:activity>
<celldesigner:bounds h="30.0" w="68.0" x="2123.0" y="1540.0" />
<celldesigner:font size="12" />
<celldesigner:view state="usual" />
<celldesigner:usualView>
<celldesigner:innerPosition x="176.0" y="134.0" />
<celldesigner:boxSize height="30.0" width="68.0" />
<celldesigner:singleLine width="1.0" />
<celldesigner:paint color="ff17becf" scheme="Color" />
</celldesigner:usualView>
<celldesigner:briefView>
<celldesigner:innerPosition x="0.0" y="0.0" />
<celldesigner:boxSize height="60.0" width="80.0" />
<celldesigner:singleLine width="1.0" />
<celldesigner:paint color="3fff0000" scheme="Color" />
</celldesigner:briefView>
<celldesigner:info angle="-1.5707963267948966" state="empty" />
</celldesigner:speciesAlias>
<celldesigner:speciesAlias compartmentAlias="ca3" id="sa271" species="s275">
<celldesigner:activity>inactive</celldesigner:activity>
<celldesigner:bounds h="40.0" w="80.0" x="2021.0" y="2042.0" />
<celldesigner:font size="12" />
<celldesigner:view state="usual" />
<celldesigner:usualView>
<celldesigner:innerPosition x="1420.0" y="1885.0" />
<celldesigner:boxSize height="40.0" width="80.0" />
<celldesigner:singleLine width="1.0" />
<celldesigner:paint color="ff17becf" scheme="Color" />
</celldesigner:usualView>
<celldesigner:briefView>
<celldesigner:innerPosition x="0.0" y="0.0" />
<celldesigner:boxSize height="60.0" width="80.0" />
<celldesigner:singleLine width="1.0" />
<celldesigner:paint color="3fff0000" scheme="Color" />
</celldesigner:briefView>
<celldesigner:info angle="-1.5707963267948966" state="empty" />
</celldesigner:speciesAlias>
<celldesigner:speciesAlias compartmentAlias="ca3" id="sa273" species="s277">
<celldesigner:activity>inactive</celldesigner:activity>
<celldesigner:bounds h="40.0" w="80.0" x="1880.0" y="2091.0" />
<celldesigner:font size="12" />
<celldesigner:view state="usual" />
<celldesigner:usualView>
<celldesigner:innerPosition x="1279.0" y="1934.0" />
<celldesigner:boxSize height="40.0" width="80.0" />
<celldesigner:singleLine width="1.0" />
<celldesigner:paint color="ff17becf" scheme="Color" />
</celldesigner:usualView>
<celldesigner:briefView>
<celldesigner:innerPosition x="0.0" y="0.0" />
<celldesigner:boxSize height="60.0" width="80.0" />
<celldesigner:singleLine width="1.0" />
<celldesigner:paint color="3fff0000" scheme="Color" />
</celldesigner:briefView>
<celldesigner:info angle="-1.5707963267948966" state="empty" />
</celldesigner:speciesAlias>
<celldesigner:speciesAlias compartmentAlias="ca2" id="sa274" species="s278">
<celldesigner:activity>inactive</celldesigner:activity>
<celldesigner:bounds h="32.0" w="58.0" x="1457.0" y="1648.0" />
<celldesigner:font size="12" />
<celldesigner:view state="usual" />
<celldesigner:usualView>
<celldesigner:innerPosition x="455.0" y="878.0" />
<celldesigner:boxSize height="32.0" width="58.0" />
<celldesigner:singleLine width="1.0" />
<celldesigner:paint color="ff17becf" scheme="Color" />
</celldesigner:usualView>
<celldesigner:briefView>
<celldesigner:innerPosition x="0.0" y="0.0" />
<celldesigner:boxSize height="60.0" width="80.0" />
<celldesigner:singleLine width="1.0" />
<celldesigner:paint color="3fff0000" scheme="Color" />
</celldesigner:briefView>
<celldesigner:info angle="-1.5707963267948966" state="empty" />
</celldesigner:speciesAlias>
<celldesigner:speciesAlias compartmentAlias="ca3" id="sa275" species="s279">
<celldesigner:activity>inactive</celldesigner:activity>
<celldesigner:bounds h="26.0" w="70.0" x="865.0" y="859.0" />
<celldesigner:font size="12" />
<celldesigner:view state="usual" />
<celldesigner:usualView>
<celldesigner:innerPosition x="264.0" y="702.0" />
<celldesigner:boxSize height="26.0" width="70.0" />
<celldesigner:singleLine width="1.0" />
<celldesigner:paint color="ffffffff" scheme="Color" />
</celldesigner:usualView>
<celldesigner:briefView>
<celldesigner:innerPosition x="0.0" y="0.0" />
<celldesigner:boxSize height="60.0" width="80.0" />
<celldesigner:singleLine width="1.0" />
<celldesigner:paint color="3fff0000" scheme="Color" />
</celldesigner:briefView>
<celldesigner:info angle="-1.5707963267948966" state="empty" />
</celldesigner:speciesAlias>
<celldesigner:speciesAlias compartmentAlias="ca2" id="sa276" species="s280">
<celldesigner:activity>inactive</celldesigner:activity>
<celldesigner:bounds h="28.0" w="64.0" x="1238.0" y="1021.0" />
<celldesigner:font size="12" />
<celldesigner:view state="usual" />
<celldesigner:usualView>
<celldesigner:innerPosition x="236.0" y="251.0" />
<celldesigner:boxSize height="28.0" width="64.0" />
<celldesigner:singleLine width="1.0" />
<celldesigner:paint color="ffffbb78" scheme="Color" />
</celldesigner:usualView>
<celldesigner:briefView>
<celldesigner:innerPosition x="0.0" y="0.0" />
<celldesigner:boxSize height="60.0" width="80.0" />
<celldesigner:singleLine width="1.0" />
<celldesigner:paint color="3fff0000" scheme="Color" />
</celldesigner:briefView>
<celldesigner:info angle="-1.5707963267948966" state="empty" />
</celldesigner:speciesAlias>
<celldesigner:speciesAlias complexSpeciesAlias="csa9" id="sa277" species="s281">
<celldesigner:activity>inactive</celldesigner:activity>
<celldesigner:bounds h="24.0" w="70.0" x="814.0" y="709.0" />
<celldesigner:font size="12" />
<celldesigner:view state="usual" />
<celldesigner:usualView>
<celldesigner:innerPosition x="80.0" y="9.0" />
<celldesigner:boxSize height="24.0" width="70.0" />
<celldesigner:singleLine width="1.0" />
<celldesigner:paint color="ffffbb78" scheme="Color" />
</celldesigner:usualView>
<celldesigner:briefView>
<celldesigner:innerPosition x="0.0" y="0.0" />
<celldesigner:boxSize height="60.0" width="80.0" />
<celldesigner:singleLine width="1.0" />
<celldesigner:paint color="3fff0000" scheme="Color" />
</celldesigner:briefView>
<celldesigner:info angle="-1.5707963267948966" state="empty" />
</celldesigner:speciesAlias>
<celldesigner:speciesAlias compartmentAlias="ca2" id="sa278" species="s282">
<celldesigner:activity>inactive</celldesigner:activity>
<celldesigner:bounds h="32.0" w="60.0" x="1227.0" y="1195.0" />
<celldesigner:font size="12" />
<celldesigner:view state="usual" />
<celldesigner:usualView>
<celldesigner:innerPosition x="225.0" y="425.0" />
<celldesigner:boxSize height="32.0" width="60.0" />
<celldesigner:singleLine width="1.0" />
<celldesigner:paint color="ffffbb78" scheme="Color" />
</celldesigner:usualView>
<celldesigner:briefView>
<celldesigner:innerPosition x="0.0" y="0.0" />
<celldesigner:boxSize height="60.0" width="80.0" />
<celldesigner:singleLine width="1.0" />
<celldesigner:paint color="3fff0000" scheme="Color" />
</celldesigner:briefView>
<celldesigner:info angle="-1.5707963267948966" state="empty" />
</celldesigner:speciesAlias>
<celldesigner:speciesAlias compartmentAlias="ca6" id="sa279" species="s283">
<celldesigner:activity>inactive</celldesigner:activity>
<celldesigner:bounds h="39.0" w="72.0" x="857.0" y="373.0" />
<celldesigner:font size="12" />
<celldesigner:view state="usual" />
<celldesigner:usualView>
<celldesigner:innerPosition x="26.0" y="191.0" />
<celldesigner:boxSize height="39.0" width="72.0" />
<celldesigner:singleLine width="1.0" />
<celldesigner:paint color="ffffbb78" scheme="Color" />
</celldesigner:usualView>
<celldesigner:briefView>
<celldesigner:innerPosition x="0.0" y="0.0" />
<celldesigner:boxSize height="60.0" width="80.0" />
<celldesigner:singleLine width="1.0" />
<celldesigner:paint color="3fff0000" scheme="Color" />
</celldesigner:briefView>
<celldesigner:info angle="-1.5707963267948966" state="empty" />
</celldesigner:speciesAlias>
<celldesigner:speciesAlias id="sa280" species="s284">
<celldesigner:activity>inactive</celldesigner:activity>
<celldesigner:bounds h="42.0" w="90.0" x="281.0" y="704.0" />
<celldesigner:font size="12" />
<celldesigner:view state="usual" />
<celldesigner:usualView>
<celldesigner:innerPosition x="0.0" y="0.0" />
<celldesigner:boxSize height="42.0" width="90.0" />
<celldesigner:singleLine width="1.0" />
<celldesigner:paint color="ffffbb78" scheme="Color" />
</celldesigner:usualView>
<celldesigner:briefView>
<celldesigner:innerPosition x="0.0" y="0.0" />
<celldesigner:boxSize height="60.0" width="80.0" />
<celldesigner:singleLine width="1.0" />
<celldesigner:paint color="3fff0000" scheme="Color" />
</celldesigner:briefView>
<celldesigner:info angle="-1.5707963267948966" state="empty" />
</celldesigner:speciesAlias>
<celldesigner:speciesAlias compartmentAlias="ca3" id="sa281" species="s285">
<celldesigner:activity>inactive</celldesigner:activity>
<celldesigner:bounds h="40.0" w="80.0" x="633.0" y="859.0" />
<celldesigner:font size="12" />
<celldesigner:view state="usual" />
<celldesigner:usualView>
<celldesigner:innerPosition x="32.0" y="702.0" />
<celldesigner:boxSize height="40.0" width="80.0" />
<celldesigner:singleLine width="1.0" />
<celldesigner:paint color="ffffffff" scheme="Color" />
</celldesigner:usualView>
<celldesigner:briefView>
<celldesigner:innerPosition x="0.0" y="0.0" />
<celldesigner:boxSize height="60.0" width="80.0" />
<celldesigner:singleLine width="1.0" />
<celldesigner:paint color="3fff0000" scheme="Color" />
</celldesigner:briefView>
<celldesigner:info angle="-1.5707963267948966" state="empty" />
</celldesigner:speciesAlias>
<celldesigner:speciesAlias compartmentAlias="ca3" id="sa282" species="s286">
<celldesigner:activity>inactive</celldesigner:activity>
<celldesigner:bounds h="28.0" w="60.0" x="2681.0" y="753.0" />
<celldesigner:font size="12" />
<celldesigner:view state="usual" />
<celldesigner:usualView>
<celldesigner:innerPosition x="2080.0" y="596.0" />
<celldesigner:boxSize height="28.0" width="60.0" />
<celldesigner:singleLine width="1.0" />
<celldesigner:paint color="ffffffff" scheme="Color" />
</celldesigner:usualView>
<celldesigner:briefView>
<celldesigner:innerPosition x="0.0" y="0.0" />
<celldesigner:boxSize height="60.0" width="80.0" />
<celldesigner:singleLine width="1.0" />
<celldesigner:paint color="3fff0000" scheme="Color" />
</celldesigner:briefView>
<celldesigner:info angle="-1.5707963267948966" state="empty" />
</celldesigner:speciesAlias>
<celldesigner:speciesAlias compartmentAlias="ca5" id="sa283" species="s287">
<celldesigner:activity>inactive</celldesigner:activity>
<celldesigner:bounds h="28.0" w="62.0" x="2960.0" y="853.0" />
<celldesigner:font size="12" />
<celldesigner:view state="usual" />
<celldesigner:usualView>
<celldesigner:innerPosition x="211.0" y="56.0" />
<celldesigner:boxSize height="28.0" width="62.0" />
<celldesigner:singleLine width="1.0" />
<celldesigner:paint color="ffc5b0d5" scheme="Color" />
</celldesigner:usualView>
<celldesigner:briefView>
<celldesigner:innerPosition x="0.0" y="0.0" />
<celldesigner:boxSize height="60.0" width="80.0" />
<celldesigner:singleLine width="1.0" />
<celldesigner:paint color="3fff0000" scheme="Color" />
</celldesigner:briefView>
<celldesigner:info angle="-1.5707963267948966" state="empty" />
</celldesigner:speciesAlias>
<celldesigner:speciesAlias compartmentAlias="ca5" id="sa284" species="s288">
<celldesigner:activity>inactive</celldesigner:activity>
<celldesigner:bounds h="32.0" w="66.0" x="2936.0" y="881.0" />
<celldesigner:font size="12" />
<celldesigner:view state="usual" />
<celldesigner:usualView>
<celldesigner:innerPosition x="187.0" y="84.0" />
<celldesigner:boxSize height="32.0" width="66.0" />
<celldesigner:singleLine width="1.0" />
<celldesigner:paint color="ffc5b0d5" scheme="Color" />
</celldesigner:usualView>
<celldesigner:briefView>
<celldesigner:innerPosition x="0.0" y="0.0" />
<celldesigner:boxSize height="60.0" width="80.0" />
<celldesigner:singleLine width="1.0" />
<celldesigner:paint color="3fff0000" scheme="Color" />
</celldesigner:briefView>
<celldesigner:info angle="-1.5707963267948966" state="empty" />
</celldesigner:speciesAlias>
<celldesigner:speciesAlias compartmentAlias="ca6" id="sa285" species="s131">
<celldesigner:activity>inactive</celldesigner:activity>
<celldesigner:bounds h="36.0" w="64.0" x="1292.0" y="212.0" />
<celldesigner:font size="12" />
<celldesigner:view state="usual" />
<celldesigner:usualView>
<celldesigner:innerPosition x="461.0" y="30.0" />
<celldesigner:boxSize height="36.0" width="64.0" />
<celldesigner:singleLine width="1.0" />
<celldesigner:paint color="ffffffff" scheme="Color" />
</celldesigner:usualView>
<celldesigner:briefView>
<celldesigner:innerPosition x="0.0" y="0.0" />
<celldesigner:boxSize height="60.0" width="80.0" />
<celldesigner:singleLine width="1.0" />
<celldesigner:paint color="3fff0000" scheme="Color" />
</celldesigner:briefView>
<celldesigner:info angle="-1.5707963267948966" state="empty" />
</celldesigner:speciesAlias>
<celldesigner:speciesAlias compartmentAlias="ca3" id="sa286" species="s289">
<celldesigner:activity>inactive</celldesigner:activity>
<celldesigner:bounds h="34.0" w="64.0" x="1424.0" y="143.0" />
<celldesigner:font size="12" />
<celldesigner:view state="usual" />
<celldesigner:usualView>
<celldesigner:innerPosition x="823.0" y="-14.0" />
<celldesigner:boxSize height="34.0" width="64.0" />
<celldesigner:singleLine width="1.0" />
<celldesigner:paint color="ffffffff" scheme="Color" />
</celldesigner:usualView>
<celldesigner:briefView>
<celldesigner:innerPosition x="0.0" y="0.0" />
<celldesigner:boxSize height="60.0" width="80.0" />
<celldesigner:singleLine width="1.0" />
<celldesigner:paint color="3fff0000" scheme="Color" />
</celldesigner:briefView>
<celldesigner:info angle="-1.5707963267948966" state="empty" />
</celldesigner:speciesAlias>
<celldesigner:speciesAlias compartmentAlias="ca3" id="sa287" species="s290">
<celldesigner:activity>inactive</celldesigner:activity>
<celldesigner:bounds h="35.0" w="78.0" x="561.0" y="1128.0" />
<celldesigner:font size="12" />
<celldesigner:view state="usual" />
<celldesigner:usualView>
<celldesigner:innerPosition x="-40.0" y="971.0" />
<celldesigner:boxSize height="35.0" width="78.0" />
<celldesigner:singleLine width="1.0" />
<celldesigner:paint color="ffffbb78" scheme="Color" />
</celldesigner:usualView>
<celldesigner:briefView>
<celldesigner:innerPosition x="0.0" y="0.0" />
<celldesigner:boxSize height="60.0" width="80.0" />
<celldesigner:singleLine width="1.0" />
<celldesigner:paint color="3fff0000" scheme="Color" />
</celldesigner:briefView>
<celldesigner:info angle="-1.5707963267948966" state="empty" />
</celldesigner:speciesAlias>
<celldesigner:speciesAlias compartmentAlias="ca3" id="sa288" species="s291">
<celldesigner:activity>inactive</celldesigner:activity>
<celldesigner:bounds h="31.0" w="73.0" x="782.0" y="1150.0" />
<celldesigner:font size="12" />
<celldesigner:view state="usual" />
<celldesigner:usualView>
<celldesigner:innerPosition x="181.0" y="993.0" />
<celldesigner:boxSize height="31.0" width="73.0" />
<celldesigner:singleLine width="1.0" />
<celldesigner:paint color="ffffffff" scheme="Color" />
</celldesigner:usualView>
<celldesigner:briefView>
<celldesigner:innerPosition x="0.0" y="0.0" />
<celldesigner:boxSize height="60.0" width="80.0" />
<celldesigner:singleLine width="1.0" />
<celldesigner:paint color="3fff0000" scheme="Color" />
</celldesigner:briefView>
<celldesigner:info angle="-1.5707963267948966" state="empty" />
</celldesigner:speciesAlias>
<celldesigner:speciesAlias compartmentAlias="ca3" id="sa289" species="s292">
<celldesigner:activity>inactive</celldesigner:activity>
<celldesigner:bounds h="29.0" w="80.0" x="562.0" y="1530.0" />
<celldesigner:font size="12" />
<celldesigner:view state="usual" />
<celldesigner:usualView>
<celldesigner:innerPosition x="-39.0" y="1373.0" />
<celldesigner:boxSize height="29.0" width="80.0" />
<celldesigner:singleLine width="1.0" />
<celldesigner:paint color="ffffbb78" scheme="Color" />
</celldesigner:usualView>
<celldesigner:briefView>
<celldesigner:innerPosition x="0.0" y="0.0" />
<celldesigner:boxSize height="60.0" width="80.0" />
<celldesigner:singleLine width="1.0" />
<celldesigner:paint color="3fff0000" scheme="Color" />
</celldesigner:briefView>
<celldesigner:info angle="-1.5707963267948966" state="empty" />
</celldesigner:speciesAlias>
<celldesigner:speciesAlias compartmentAlias="ca3" id="sa290" species="s285">
<celldesigner:activity>inactive</celldesigner:activity>
<celldesigner:bounds h="31.0" w="69.0" x="855.0" y="1287.0" />
<celldesigner:font size="12" />
<celldesigner:view state="usual" />
<celldesigner:usualView>
<celldesigner:innerPosition x="254.0" y="1130.0" />
<celldesigner:boxSize height="31.0" width="69.0" />
<celldesigner:singleLine width="1.0" />
<celldesigner:paint color="ffffffff" scheme="Color" />
</celldesigner:usualView>
<celldesigner:briefView>
<celldesigner:innerPosition x="0.0" y="0.0" />
<celldesigner:boxSize height="60.0" width="80.0" />
<celldesigner:singleLine width="1.0" />
<celldesigner:paint color="3fff0000" scheme="Color" />
</celldesigner:briefView>
<celldesigner:info angle="-1.5707963267948966" state="empty" />
</celldesigner:speciesAlias>
<celldesigner:speciesAlias compartmentAlias="ca3" id="sa291" species="s293">
<celldesigner:activity>inactive</celldesigner:activity>
<celldesigner:bounds h="40.0" w="63.0" x="844.0" y="1199.0" />
<celldesigner:font size="12" />
<celldesigner:view state="usual" />
<celldesigner:usualView>
<celldesigner:innerPosition x="243.0" y="1042.0" />
<celldesigner:boxSize height="40.0" width="63.0" />
<celldesigner:singleLine width="1.0" />
<celldesigner:paint color="ffffffff" scheme="Color" />
</celldesigner:usualView>
<celldesigner:briefView>
<celldesigner:innerPosition x="0.0" y="0.0" />
<celldesigner:boxSize height="60.0" width="80.0" />
<celldesigner:singleLine width="1.0" />
<celldesigner:paint color="3fff0000" scheme="Color" />
</celldesigner:briefView>
<celldesigner:info angle="-1.5707963267948966" state="empty" />
</celldesigner:speciesAlias>
<celldesigner:speciesAlias compartmentAlias="ca3" id="sa292" species="s294">
<celldesigner:activity>inactive</celldesigner:activity>
<celldesigner:bounds h="40.0" w="80.0" x="731.0" y="2129.0" />
<celldesigner:font size="12" />
<celldesigner:view state="usual" />
<celldesigner:usualView>
<celldesigner:innerPosition x="130.0" y="1972.0" />
<celldesigner:boxSize height="40.0" width="80.0" />
<celldesigner:singleLine width="1.0" />
<celldesigner:paint color="ffffffff" scheme="Color" />
</celldesigner:usualView>
<celldesigner:briefView>
<celldesigner:innerPosition x="0.0" y="0.0" />
<celldesigner:boxSize height="60.0" width="80.0" />
<celldesigner:singleLine width="1.0" />
<celldesigner:paint color="3fff0000" scheme="Color" />
</celldesigner:briefView>
<celldesigner:info angle="-1.5707963267948966" state="empty" />
</celldesigner:speciesAlias>
<celldesigner:speciesAlias compartmentAlias="ca3" id="sa293" species="s295">
<celldesigner:activity>inactive</celldesigner:activity>
<celldesigner:bounds h="40.0" w="80.0" x="554.0" y="2131.0" />
<celldesigner:font size="12" />
<celldesigner:view state="usual" />
<celldesigner:usualView>
<celldesigner:innerPosition x="-47.0" y="1974.0" />
<celldesigner:boxSize height="40.0" width="80.0" />
<celldesigner:singleLine width="1.0" />
<celldesigner:paint color="ff1f77b4" scheme="Color" />
</celldesigner:usualView>
<celldesigner:briefView>
<celldesigner:innerPosition x="0.0" y="0.0" />
<celldesigner:boxSize height="60.0" width="80.0" />
<celldesigner:singleLine width="1.0" />
<celldesigner:paint color="3fff0000" scheme="Color" />
</celldesigner:briefView>
<celldesigner:info angle="-1.5707963267948966" state="empty" />
</celldesigner:speciesAlias>
<celldesigner:speciesAlias compartmentAlias="ca3" id="sa294" species="s296">
<celldesigner:activity>inactive</celldesigner:activity>
<celldesigner:bounds h="37.0" w="74.0" x="679.0" y="2771.0" />
<celldesigner:font size="12" />
<celldesigner:view state="usual" />
<celldesigner:usualView>
<celldesigner:innerPosition x="78.0" y="2614.0" />
<celldesigner:boxSize height="37.0" width="74.0" />
<celldesigner:singleLine width="1.0" />
<celldesigner:paint color="ffffffff" scheme="Color" />
</celldesigner:usualView>
<celldesigner:briefView>
<celldesigner:innerPosition x="0.0" y="0.0" />
<celldesigner:boxSize height="60.0" width="80.0" />
<celldesigner:singleLine width="1.0" />
<celldesigner:paint color="3fff0000" scheme="Color" />
</celldesigner:briefView>
<celldesigner:info angle="-1.5707963267948966" state="empty" />
</celldesigner:speciesAlias>
<celldesigner:speciesAlias compartmentAlias="ca3" id="sa295" species="s297">
<celldesigner:activity>inactive</celldesigner:activity>
<celldesigner:bounds h="40.0" w="80.0" x="892.0" y="2764.0" />
<celldesigner:font size="12" />
<celldesigner:view state="usual" />
<celldesigner:usualView>
<celldesigner:innerPosition x="291.0" y="2607.0" />
<celldesigner:boxSize height="40.0" width="80.0" />
<celldesigner:singleLine width="1.0" />
<celldesigner:paint color="ff17becf" scheme="Color" />
</celldesigner:usualView>
<celldesigner:briefView>
<celldesigner:innerPosition x="0.0" y="0.0" />
<celldesigner:boxSize height="60.0" width="80.0" />
<celldesigner:singleLine width="1.0" />
<celldesigner:paint color="3fff0000" scheme="Color" />
</celldesigner:briefView>
<celldesigner:info angle="-1.5707963267948966" state="empty" />
</celldesigner:speciesAlias>
<celldesigner:speciesAlias compartmentAlias="ca2" id="sa296" species="s83">
<celldesigner:activity>inactive</celldesigner:activity>
<celldesigner:bounds h="37.0" w="77.0" x="1883.0" y="1038.0" />
<celldesigner:font size="12" />
<celldesigner:view state="usual" />
<celldesigner:usualView>
<celldesigner:innerPosition x="881.0" y="268.0" />
<celldesigner:boxSize height="37.0" width="77.0" />
<celldesigner:singleLine width="1.0" />
<celldesigner:paint color="ffe377c2" scheme="Color" />
</celldesigner:usualView>
<celldesigner:briefView>
<celldesigner:innerPosition x="0.0" y="0.0" />
<celldesigner:boxSize height="60.0" width="80.0" />
<celldesigner:singleLine width="1.0" />
<celldesigner:paint color="3fff0000" scheme="Color" />
</celldesigner:briefView>
<celldesigner:info angle="-1.5707963267948966" state="empty" />
</celldesigner:speciesAlias>
<celldesigner:speciesAlias compartmentAlias="ca3" id="sa297" species="s298">
<celldesigner:activity>inactive</celldesigner:activity>
<celldesigner:bounds h="40.0" w="80.0" x="2109.0" y="765.0" />
<celldesigner:font size="12" />
<celldesigner:view state="usual" />
<celldesigner:usualView>
<celldesigner:innerPosition x="1508.0" y="608.0" />
<celldesigner:boxSize height="40.0" width="80.0" />
<celldesigner:singleLine width="1.0" />
<celldesigner:paint color="ffffffff" scheme="Color" />
</celldesigner:usualView>
<celldesigner:briefView>
<celldesigner:innerPosition x="0.0" y="0.0" />
<celldesigner:boxSize height="60.0" width="80.0" />
<celldesigner:singleLine width="1.0" />
<celldesigner:paint color="3fff0000" scheme="Color" />
</celldesigner:briefView>
<celldesigner:info angle="-1.5707963267948966" state="empty" />
</celldesigner:speciesAlias>
<celldesigner:speciesAlias compartmentAlias="ca6" id="sa298" species="s299">
<celldesigner:activity>inactive</celldesigner:activity>
<celldesigner:bounds h="40.0" w="80.0" x="1185.0" y="262.0" />
<celldesigner:font size="12" />
<celldesigner:view state="usual" />
<celldesigner:usualView>
<celldesigner:innerPosition x="354.0" y="80.0" />
<celldesigner:boxSize height="40.0" width="80.0" />
<celldesigner:singleLine width="1.0" />
<celldesigner:paint color="ffffffff" scheme="Color" />
</celldesigner:usualView>
<celldesigner:briefView>
<celldesigner:innerPosition x="0.0" y="0.0" />
<celldesigner:boxSize height="60.0" width="80.0" />
<celldesigner:singleLine width="1.0" />
<celldesigner:paint color="3fff0000" scheme="Color" />
</celldesigner:briefView>
<celldesigner:info angle="-1.5707963267948966" state="empty" />
</celldesigner:speciesAlias>
<celldesigner:speciesAlias compartmentAlias="ca2" id="sa299" species="s300">
<celldesigner:activity>inactive</celldesigner:activity>
<celldesigner:bounds h="35.0" w="77.0" x="2003.0" y="1174.0" />
<celldesigner:font size="12" />
<celldesigner:view state="usual" />
<celldesigner:usualView>
<celldesigner:innerPosition x="1001.0" y="404.0" />
<celldesigner:boxSize height="35.0" width="77.0" />
<celldesigner:singleLine width="1.0" />
<celldesigner:paint color="ffffffff" scheme="Color" />
</celldesigner:usualView>
<celldesigner:briefView>
<celldesigner:innerPosition x="0.0" y="0.0" />
<celldesigner:boxSize height="60.0" width="80.0" />
<celldesigner:singleLine width="1.0" />
<celldesigner:paint color="3fff0000" scheme="Color" />
</celldesigner:briefView>
<celldesigner:info angle="-1.5707963267948966" state="empty" />
</celldesigner:speciesAlias>
<celldesigner:speciesAlias complexSpeciesAlias="csa6" id="sa300" species="s301">
<celldesigner:activity>inactive</celldesigner:activity>
<celldesigner:bounds h="31.0" w="77.0" x="3666.0" y="984.0" />
<celldesigner:font size="12" />
<celldesigner:view state="usual" />
<celldesigner:usualView>
<celldesigner:innerPosition x="160.0" y="9.0" />
<celldesigner:boxSize height="31.0" width="77.0" />
<celldesigner:singleLine width="1.0" />
<celldesigner:paint color="ffffffff" scheme="Color" />
</celldesigner:usualView>
<celldesigner:briefView>
<celldesigner:innerPosition x="0.0" y="0.0" />
<celldesigner:boxSize height="60.0" width="80.0" />
<celldesigner:singleLine width="1.0" />
<celldesigner:paint color="3fff0000" scheme="Color" />
</celldesigner:briefView>
<celldesigner:info angle="-1.5707963267948966" state="empty" />
</celldesigner:speciesAlias>
<celldesigner:speciesAlias compartmentAlias="ca2" id="sa302" species="s303">
<celldesigner:activity>inactive</celldesigner:activity>
<celldesigner:bounds h="34.0" w="66.0" x="2034.0" y="1342.0" />
<celldesigner:font size="12" />
<celldesigner:view state="usual" />
<celldesigner:usualView>
<celldesigner:innerPosition x="1032.0" y="572.0" />
<celldesigner:boxSize height="34.0" width="66.0" />
<celldesigner:singleLine width="1.0" />
<celldesigner:paint color="ffffffff" scheme="Color" />
</celldesigner:usualView>
<celldesigner:briefView>
<celldesigner:innerPosition x="0.0" y="0.0" />
<celldesigner:boxSize height="60.0" width="80.0" />
<celldesigner:singleLine width="1.0" />
<celldesigner:paint color="3fff0000" scheme="Color" />
</celldesigner:briefView>
<celldesigner:info angle="-1.5707963267948966" state="empty" />
</celldesigner:speciesAlias>
<celldesigner:speciesAlias compartmentAlias="ca3" id="sa303" species="s304">
<celldesigner:activity>inactive</celldesigner:activity>
<celldesigner:bounds h="40.0" w="80.0" x="3550.0" y="903.0" />
<celldesigner:font size="12" />
<celldesigner:view state="usual" />
<celldesigner:usualView>
<celldesigner:innerPosition x="2949.0" y="746.0" />
<celldesigner:boxSize height="40.0" width="80.0" />
<celldesigner:singleLine width="1.0" />
<celldesigner:paint color="ffffffff" scheme="Color" />
</celldesigner:usualView>
<celldesigner:briefView>
<celldesigner:innerPosition x="0.0" y="0.0" />
<celldesigner:boxSize height="60.0" width="80.0" />
<celldesigner:singleLine width="1.0" />
<celldesigner:paint color="3fff0000" scheme="Color" />
</celldesigner:briefView>
<celldesigner:info angle="-1.5707963267948966" state="empty" />
</celldesigner:speciesAlias>
<celldesigner:speciesAlias compartmentAlias="ca3" id="sa304" species="s305">
<celldesigner:activity>inactive</celldesigner:activity>
<celldesigner:bounds h="40.0" w="80.0" x="3550.0" y="847.0" />
<celldesigner:font size="12" />
<celldesigner:view state="usual" />
<celldesigner:usualView>
<celldesigner:innerPosition x="2949.0" y="690.0" />
<celldesigner:boxSize height="40.0" width="80.0" />
<celldesigner:singleLine width="1.0" />
<celldesigner:paint color="ffffffff" scheme="Color" />
</celldesigner:usualView>
<celldesigner:briefView>
<celldesigner:innerPosition x="0.0" y="0.0" />
<celldesigner:boxSize height="60.0" width="80.0" />
<celldesigner:singleLine width="1.0" />
<celldesigner:paint color="3fff0000" scheme="Color" />
</celldesigner:briefView>
<celldesigner:info angle="-1.5707963267948966" state="empty" />
</celldesigner:speciesAlias>
<celldesigner:speciesAlias complexSpeciesAlias="csa2" id="sa305" species="s306">
<celldesigner:activity>inactive</celldesigner:activity>
<celldesigner:bounds h="40.0" w="80.0" x="2058.0" y="678.0" />
<celldesigner:font size="12" />
<celldesigner:view state="usual" />
<celldesigner:usualView>
<celldesigner:innerPosition x="116.0" y="287.0" />
<celldesigner:boxSize height="40.0" width="80.0" />
<celldesigner:singleLine width="1.0" />
<celldesigner:paint color="ffffffff" scheme="Color" />
</celldesigner:usualView>
<celldesigner:briefView>
<celldesigner:innerPosition x="0.0" y="0.0" />
<celldesigner:boxSize height="60.0" width="80.0" />
<celldesigner:singleLine width="1.0" />
<celldesigner:paint color="3fff0000" scheme="Color" />
</celldesigner:briefView>
<celldesigner:info angle="-1.5707963267948966" state="empty" />
</celldesigner:speciesAlias>
<celldesigner:speciesAlias compartmentAlias="ca4" id="sa306" species="s307">
<celldesigner:activity>inactive</celldesigner:activity>
<celldesigner:bounds h="40.0" w="80.0" x="2771.0" y="446.0" />
<celldesigner:font size="12" />
<celldesigner:view state="usual" />
<celldesigner:usualView>
<celldesigner:innerPosition x="23.0" y="120.0" />
<celldesigner:boxSize height="40.0" width="80.0" />
<celldesigner:singleLine width="1.0" />
<celldesigner:paint color="ffffffff" scheme="Color" />
</celldesigner:usualView>
<celldesigner:briefView>
<celldesigner:innerPosition x="0.0" y="0.0" />
<celldesigner:boxSize height="60.0" width="80.0" />
<celldesigner:singleLine width="1.0" />
<celldesigner:paint color="3fff0000" scheme="Color" />
</celldesigner:briefView>
<celldesigner:info angle="-1.5707963267948966" state="empty" />
</celldesigner:speciesAlias>
<celldesigner:speciesAlias complexSpeciesAlias="csa2" id="sa307" species="s308">
<celldesigner:activity>inactive</celldesigner:activity>
<celldesigner:bounds h="40.0" w="80.0" x="2101.0" y="625.0" />
<celldesigner:font size="12" />
<celldesigner:view state="usual" />
<celldesigner:usualView>
<celldesigner:innerPosition x="159.0" y="234.0" />
<celldesigner:boxSize height="40.0" width="80.0" />
<celldesigner:singleLine width="1.0" />
<celldesigner:paint color="ffffffff" scheme="Color" />
</celldesigner:usualView>
<celldesigner:briefView>
<celldesigner:innerPosition x="0.0" y="0.0" />
<celldesigner:boxSize height="60.0" width="80.0" />
<celldesigner:singleLine width="1.0" />
<celldesigner:paint color="3fff0000" scheme="Color" />
</celldesigner:briefView>
<celldesigner:info angle="-1.5707963267948966" state="empty" />
</celldesigner:speciesAlias>
<celldesigner:speciesAlias compartmentAlias="ca2" id="sa308" species="s309">
<celldesigner:activity>inactive</celldesigner:activity>
<celldesigner:bounds h="40.0" w="80.0" x="1910.0" y="1195.0" />
<celldesigner:font size="12" />
<celldesigner:view state="usual" />
<celldesigner:usualView>
<celldesigner:innerPosition x="908.0" y="425.0" />
<celldesigner:boxSize height="40.0" width="80.0" />
<celldesigner:singleLine width="1.0" />
<celldesigner:paint color="ffffffff" scheme="Color" />
</celldesigner:usualView>
<celldesigner:briefView>
<celldesigner:innerPosition x="0.0" y="0.0" />
<celldesigner:boxSize height="60.0" width="80.0" />
<celldesigner:singleLine width="1.0" />
<celldesigner:paint color="3fff0000" scheme="Color" />
</celldesigner:briefView>
<celldesigner:info angle="-1.5707963267948966" state="empty" />
</celldesigner:speciesAlias>
<celldesigner:speciesAlias compartmentAlias="ca2" id="sa309" species="s310">
<celldesigner:activity>inactive</celldesigner:activity>
<celldesigner:bounds h="34.0" w="63.0" x="1671.0" y="912.0" />
<celldesigner:font size="12" />
<celldesigner:view state="usual" />
<celldesigner:usualView>
<celldesigner:innerPosition x="669.0" y="142.0" />
<celldesigner:boxSize height="34.0" width="63.0" />
<celldesigner:singleLine width="1.0" />
<celldesigner:paint color="ffffffff" scheme="Color" />
</celldesigner:usualView>
<celldesigner:briefView>
<celldesigner:innerPosition x="0.0" y="0.0" />
<celldesigner:boxSize height="60.0" width="80.0" />
<celldesigner:singleLine width="1.0" />
<celldesigner:paint color="3fff0000" scheme="Color" />
</celldesigner:briefView>
<celldesigner:info angle="-1.5707963267948966" state="empty" />
</celldesigner:speciesAlias>
<celldesigner:speciesAlias compartmentAlias="ca2" id="sa310" species="s311">
<celldesigner:activity>inactive</celldesigner:activity>
<celldesigner:bounds h="34.0" w="71.0" x="1661.0" y="1139.0" />
<celldesigner:font size="12" />
<celldesigner:view state="usual" />
<celldesigner:usualView>
<celldesigner:innerPosition x="659.0" y="369.0" />
<celldesigner:boxSize height="34.0" width="71.0" />
<celldesigner:singleLine width="1.0" />
<celldesigner:paint color="ffffffff" scheme="Color" />
</celldesigner:usualView>
<celldesigner:briefView>
<celldesigner:innerPosition x="0.0" y="0.0" />
<celldesigner:boxSize height="60.0" width="80.0" />
<celldesigner:singleLine width="1.0" />
<celldesigner:paint color="3fff0000" scheme="Color" />
</celldesigner:briefView>
<celldesigner:info angle="-1.5707963267948966" state="empty" />
</celldesigner:speciesAlias>
<celldesigner:speciesAlias complexSpeciesAlias="csa1" id="sa311" species="s312">
<celldesigner:activity>inactive</celldesigner:activity>
<celldesigner:bounds h="35.0" w="55.0" x="1122.0" y="2736.0" />
<celldesigner:font size="12" />
<celldesigner:view state="usual" />
<celldesigner:usualView>
<celldesigner:innerPosition x="70.0" y="55.0" />
<celldesigner:boxSize height="35.0" width="55.0" />
<celldesigner:singleLine width="1.0" />
<celldesigner:paint color="ffffffff" scheme="Color" />
</celldesigner:usualView>
<celldesigner:briefView>
<celldesigner:innerPosition x="0.0" y="0.0" />
<celldesigner:boxSize height="60.0" width="80.0" />
<celldesigner:singleLine width="1.0" />
<celldesigner:paint color="3fff0000" scheme="Color" />
</celldesigner:briefView>
<celldesigner:info angle="-1.5707963267948966" state="empty" />
</celldesigner:speciesAlias>
<celldesigner:speciesAlias complexSpeciesAlias="csa2" id="sa312" species="s313">
<celldesigner:activity>inactive</celldesigner:activity>
<celldesigner:bounds h="40.0" w="75.0" x="2037.0" y="550.0" />
<celldesigner:font size="12" />
<celldesigner:view state="usual" />
<celldesigner:usualView>
<celldesigner:innerPosition x="95.0" y="159.0" />
<celldesigner:boxSize height="40.0" width="75.0" />
<celldesigner:singleLine width="1.0" />
<celldesigner:paint color="ffffffff" scheme="Color" />
</celldesigner:usualView>
<celldesigner:briefView>
<celldesigner:innerPosition x="0.0" y="0.0" />
<celldesigner:boxSize height="60.0" width="80.0" />
<celldesigner:singleLine width="1.0" />
<celldesigner:paint color="3fff0000" scheme="Color" />
</celldesigner:briefView>
<celldesigner:info angle="-1.5707963267948966" state="empty" />
</celldesigner:speciesAlias>
<celldesigner:speciesAlias compartmentAlias="ca3" id="sa313" species="s314">
<celldesigner:activity>inactive</celldesigner:activity>
<celldesigner:bounds h="40.0" w="80.0" x="1553.0" y="640.0" />
<celldesigner:font size="12" />
<celldesigner:view state="usual" />
<celldesigner:usualView>
<celldesigner:innerPosition x="952.0" y="483.0" />
<celldesigner:boxSize height="40.0" width="80.0" />
<celldesigner:singleLine width="1.0" />
<celldesigner:paint color="ffffffff" scheme="Color" />
</celldesigner:usualView>
<celldesigner:briefView>
<celldesigner:innerPosition x="0.0" y="0.0" />
<celldesigner:boxSize height="60.0" width="80.0" />
<celldesigner:singleLine width="1.0" />
<celldesigner:paint color="3fff0000" scheme="Color" />
</celldesigner:briefView>
<celldesigner:info angle="-1.5707963267948966" state="empty" />
</celldesigner:speciesAlias>
<celldesigner:speciesAlias compartmentAlias="ca2" id="sa314" species="s315">
<celldesigner:activity>inactive</celldesigner:activity>
<celldesigner:bounds h="40.0" w="80.0" x="1678.0" y="967.0" />
<celldesigner:font size="12" />
<celldesigner:view state="usual" />
<celldesigner:usualView>
<celldesigner:innerPosition x="676.0" y="197.0" />
<celldesigner:boxSize height="40.0" width="80.0" />
<celldesigner:singleLine width="1.0" />
<celldesigner:paint color="ffffffff" scheme="Color" />
</celldesigner:usualView>
<celldesigner:briefView>
<celldesigner:innerPosition x="0.0" y="0.0" />
<celldesigner:boxSize height="60.0" width="80.0" />
<celldesigner:singleLine width="1.0" />
<celldesigner:paint color="3fff0000" scheme="Color" />
</celldesigner:briefView>
<celldesigner:info angle="-1.5707963267948966" state="empty" />
</celldesigner:speciesAlias>
<celldesigner:speciesAlias compartmentAlias="ca3" id="sa315" species="s316">
<celldesigner:activity>inactive</celldesigner:activity>
<celldesigner:bounds h="40.0" w="80.0" x="1796.0" y="635.0" />
<celldesigner:font size="12" />
<celldesigner:view state="usual" />
<celldesigner:usualView>
<celldesigner:innerPosition x="1195.0" y="478.0" />
<celldesigner:boxSize height="40.0" width="80.0" />
<celldesigner:singleLine width="1.0" />
<celldesigner:paint color="ffffffff" scheme="Color" />
</celldesigner:usualView>
<celldesigner:briefView>
<celldesigner:innerPosition x="0.0" y="0.0" />
<celldesigner:boxSize height="60.0" width="80.0" />
<celldesigner:singleLine width="1.0" />
<celldesigner:paint color="3fff0000" scheme="Color" />
</celldesigner:briefView>
<celldesigner:info angle="-1.5707963267948966" state="empty" />
</celldesigner:speciesAlias>
<celldesigner:speciesAlias complexSpeciesAlias="csa2" id="sa316" species="s317">
<celldesigner:activity>inactive</celldesigner:activity>
<celldesigner:bounds h="40.0" w="80.0" x="2094.0" y="500.0" />
<celldesigner:font size="12" />
<celldesigner:view state="usual" />
<celldesigner:usualView>
<celldesigner:innerPosition x="152.0" y="109.0" />
<celldesigner:boxSize height="40.0" width="80.0" />
<celldesigner:singleLine width="1.0" />
<celldesigner:paint color="ffffffff" scheme="Color" />
</celldesigner:usualView>
<celldesigner:briefView>
<celldesigner:innerPosition x="0.0" y="0.0" />
<celldesigner:boxSize height="60.0" width="80.0" />
<celldesigner:singleLine width="1.0" />
<celldesigner:paint color="3fff0000" scheme="Color" />
</celldesigner:briefView>
<celldesigner:info angle="-1.5707963267948966" state="empty" />
</celldesigner:speciesAlias>
<celldesigner:speciesAlias complexSpeciesAlias="csa1" id="sa317" species="s318">
<celldesigner:activity>inactive</celldesigner:activity>
<celldesigner:bounds h="32.0" w="69.0" x="1053.0" y="2731.0" />
<celldesigner:font size="12" />
<celldesigner:view state="usual" />
<celldesigner:usualView>
<celldesigner:innerPosition x="1.0" y="50.0" />
<celldesigner:boxSize height="32.0" width="69.0" />
<celldesigner:singleLine width="1.0" />
<celldesigner:paint color="ffffffff" scheme="Color" />
</celldesigner:usualView>
<celldesigner:briefView>
<celldesigner:innerPosition x="0.0" y="0.0" />
<celldesigner:boxSize height="60.0" width="80.0" />
<celldesigner:singleLine width="1.0" />
<celldesigner:paint color="3fff0000" scheme="Color" />
</celldesigner:briefView>
<celldesigner:info angle="-1.5707963267948966" state="empty" />
</celldesigner:speciesAlias>
<celldesigner:speciesAlias id="sa318" species="s319">
<celldesigner:activity>inactive</celldesigner:activity>
<celldesigner:bounds h="40.0" w="80.0" x="168.0" y="1045.0" />
<celldesigner:font size="12" />
<celldesigner:view state="usual" />
<celldesigner:usualView>
<celldesigner:innerPosition x="0.0" y="0.0" />
<celldesigner:boxSize height="40.0" width="80.0" />
<celldesigner:singleLine width="1.0" />
<celldesigner:paint color="ffffffff" scheme="Color" />
</celldesigner:usualView>
<celldesigner:briefView>
<celldesigner:innerPosition x="0.0" y="0.0" />
<celldesigner:boxSize height="60.0" width="80.0" />
<celldesigner:singleLine width="1.0" />
<celldesigner:paint color="3fff0000" scheme="Color" />
</celldesigner:briefView>
<celldesigner:info angle="-1.5707963267948966" state="empty" />
</celldesigner:speciesAlias>
<celldesigner:speciesAlias compartmentAlias="ca2" id="sa319" species="s320">
<celldesigner:activity>inactive</celldesigner:activity>
<celldesigner:bounds h="40.0" w="80.0" x="1581.0" y="1006.0" />
<celldesigner:font size="12" />
<celldesigner:view state="usual" />
<celldesigner:usualView>
<celldesigner:innerPosition x="579.0" y="236.0" />
<celldesigner:boxSize height="40.0" width="80.0" />
<celldesigner:singleLine width="1.0" />
<celldesigner:paint color="ffffffff" scheme="Color" />
</celldesigner:usualView>
<celldesigner:briefView>
<celldesigner:innerPosition x="0.0" y="0.0" />
<celldesigner:boxSize height="60.0" width="80.0" />
<celldesigner:singleLine width="1.0" />
<celldesigner:paint color="3fff0000" scheme="Color" />
</celldesigner:briefView>
<celldesigner:info angle="-1.5707963267948966" state="empty" />
</celldesigner:speciesAlias>
<celldesigner:speciesAlias complexSpeciesAlias="csa5" id="sa320" species="s321">
<celldesigner:activity>inactive</celldesigner:activity>
<celldesigner:bounds h="40.0" w="80.0" x="2765.0" y="1499.0" />
<celldesigner:font size="12" />
<celldesigner:view state="usual" />
<celldesigner:usualView>
<celldesigner:innerPosition x="13.0" y="159.0" />
<celldesigner:boxSize height="40.0" width="80.0" />
<celldesigner:singleLine width="1.0" />
<celldesigner:paint color="ffffffff" scheme="Color" />
</celldesigner:usualView>
<celldesigner:briefView>
<celldesigner:innerPosition x="0.0" y="0.0" />
<celldesigner:boxSize height="60.0" width="80.0" />
<celldesigner:singleLine width="1.0" />
<celldesigner:paint color="3fff0000" scheme="Color" />
</celldesigner:briefView>
<celldesigner:info angle="-1.5707963267948966" state="empty" />
</celldesigner:speciesAlias>
<celldesigner:speciesAlias compartmentAlias="ca2" id="sa321" species="s322">
<celldesigner:activity>inactive</celldesigner:activity>
<celldesigner:bounds h="40.0" w="80.0" x="1619.0" y="1093.0" />
<celldesigner:font size="12" />
<celldesigner:view state="usual" />
<celldesigner:usualView>
<celldesigner:innerPosition x="617.0" y="323.0" />
<celldesigner:boxSize height="40.0" width="80.0" />
<celldesigner:singleLine width="1.0" />
<celldesigner:paint color="ffffffff" scheme="Color" />
</celldesigner:usualView>
<celldesigner:briefView>
<celldesigner:innerPosition x="0.0" y="0.0" />
<celldesigner:boxSize height="60.0" width="80.0" />
<celldesigner:singleLine width="1.0" />
<celldesigner:paint color="3fff0000" scheme="Color" />
</celldesigner:briefView>
<celldesigner:info angle="-1.5707963267948966" state="empty" />
</celldesigner:speciesAlias>
<celldesigner:speciesAlias compartmentAlias="ca2" id="sa322" species="s323">
<celldesigner:activity>inactive</celldesigner:activity>
<celldesigner:bounds h="40.0" w="80.0" x="1755.0" y="1206.0" />
<celldesigner:font size="12" />
<celldesigner:view state="usual" />
<celldesigner:usualView>
<celldesigner:innerPosition x="753.0" y="436.0" />
<celldesigner:boxSize height="40.0" width="80.0" />
<celldesigner:singleLine width="1.0" />
<celldesigner:paint color="ffffffff" scheme="Color" />
</celldesigner:usualView>
<celldesigner:briefView>
<celldesigner:innerPosition x="0.0" y="0.0" />
<celldesigner:boxSize height="60.0" width="80.0" />
<celldesigner:singleLine width="1.0" />
<celldesigner:paint color="3fff0000" scheme="Color" />
</celldesigner:briefView>
<celldesigner:info angle="-1.5707963267948966" state="empty" />
</celldesigner:speciesAlias>
<celldesigner:speciesAlias compartmentAlias="ca2" id="sa323" species="s324">
<celldesigner:activity>inactive</celldesigner:activity>
<celldesigner:bounds h="40.0" w="80.0" x="1892.0" y="1250.0" />
<celldesigner:font size="12" />
<celldesigner:view state="usual" />
<celldesigner:usualView>
<celldesigner:innerPosition x="890.0" y="480.0" />
<celldesigner:boxSize height="40.0" width="80.0" />
<celldesigner:singleLine width="1.0" />
<celldesigner:paint color="ffffffff" scheme="Color" />
</celldesigner:usualView>
<celldesigner:briefView>
<celldesigner:innerPosition x="0.0" y="0.0" />
<celldesigner:boxSize height="60.0" width="80.0" />
<celldesigner:singleLine width="1.0" />
<celldesigner:paint color="3fff0000" scheme="Color" />
</celldesigner:briefView>
<celldesigner:info angle="-1.5707963267948966" state="empty" />
</celldesigner:speciesAlias>
<celldesigner:speciesAlias compartmentAlias="ca3" id="sa324" species="s325">
<celldesigner:activity>inactive</celldesigner:activity>
<celldesigner:bounds h="40.0" w="80.0" x="1417.0" y="684.0" />
<celldesigner:font size="12" />
<celldesigner:view state="usual" />
<celldesigner:usualView>
<celldesigner:innerPosition x="816.0" y="527.0" />
<celldesigner:boxSize height="40.0" width="80.0" />
<celldesigner:singleLine width="1.0" />
<celldesigner:paint color="ffffffff" scheme="Color" />
</celldesigner:usualView>
<celldesigner:briefView>
<celldesigner:innerPosition x="0.0" y="0.0" />
<celldesigner:boxSize height="60.0" width="80.0" />
<celldesigner:singleLine width="1.0" />
<celldesigner:paint color="3fff0000" scheme="Color" />
</celldesigner:briefView>
<celldesigner:info angle="-1.5707963267948966" state="empty" />
</celldesigner:speciesAlias>
<celldesigner:speciesAlias compartmentAlias="ca3" id="sa325" species="s326">
<celldesigner:activity>inactive</celldesigner:activity>
<celldesigner:bounds h="40.0" w="80.0" x="1624.0" y="692.0" />
<celldesigner:font size="12" />
<celldesigner:view state="usual" />
<celldesigner:usualView>
<celldesigner:innerPosition x="1023.0" y="535.0" />
<celldesigner:boxSize height="40.0" width="80.0" />
<celldesigner:singleLine width="1.0" />
<celldesigner:paint color="ffffffff" scheme="Color" />
</celldesigner:usualView>
<celldesigner:briefView>
<celldesigner:innerPosition x="0.0" y="0.0" />
<celldesigner:boxSize height="60.0" width="80.0" />
<celldesigner:singleLine width="1.0" />
<celldesigner:paint color="3fff0000" scheme="Color" />
</celldesigner:briefView>
<celldesigner:info angle="-1.5707963267948966" state="empty" />
</celldesigner:speciesAlias>
<celldesigner:speciesAlias id="sa326" species="s327">
<celldesigner:activity>inactive</celldesigner:activity>
<celldesigner:bounds h="40.0" w="80.0" x="282.0" y="2699.0" />
<celldesigner:font size="12" />
<celldesigner:view state="usual" />
<celldesigner:usualView>
<celldesigner:innerPosition x="0.0" y="0.0" />
<celldesigner:boxSize height="40.0" width="80.0" />
<celldesigner:singleLine width="1.0" />
<celldesigner:paint color="ffff9896" scheme="Color" />
</celldesigner:usualView>
<celldesigner:briefView>
<celldesigner:innerPosition x="0.0" y="0.0" />
<celldesigner:boxSize height="60.0" width="80.0" />
<celldesigner:singleLine width="1.0" />
<celldesigner:paint color="3fff0000" scheme="Color" />
</celldesigner:briefView>
<celldesigner:info angle="-1.5707963267948966" state="empty" />
</celldesigner:speciesAlias>
<celldesigner:speciesAlias compartmentAlias="ca3" id="sa327" species="s328">
<celldesigner:activity>inactive</celldesigner:activity>
<celldesigner:bounds h="40.0" w="80.0" x="862.0" y="2599.0" />
<celldesigner:font size="12" />
<celldesigner:view state="usual" />
<celldesigner:usualView>
<celldesigner:innerPosition x="261.0" y="2442.0" />
<celldesigner:boxSize height="40.0" width="80.0" />
<celldesigner:singleLine width="1.0" />
<celldesigner:paint color="ffffffff" scheme="Color" />
</celldesigner:usualView>
<celldesigner:briefView>
<celldesigner:innerPosition x="0.0" y="0.0" />
<celldesigner:boxSize height="60.0" width="80.0" />
<celldesigner:singleLine width="1.0" />
<celldesigner:paint color="3fff0000" scheme="Color" />
</celldesigner:briefView>
<celldesigner:info angle="-1.5707963267948966" state="empty" />
</celldesigner:speciesAlias>
<celldesigner:speciesAlias compartmentAlias="ca2" id="sa328" species="s329">
<celldesigner:activity>inactive</celldesigner:activity>
<celldesigner:bounds h="40.0" w="80.0" x="1479.0" y="1706.0" />
<celldesigner:font size="12" />
<celldesigner:view state="usual" />
<celldesigner:usualView>
<celldesigner:innerPosition x="477.0" y="936.0" />
<celldesigner:boxSize height="40.0" width="80.0" />
<celldesigner:singleLine width="1.0" />
<celldesigner:paint color="ffffffff" scheme="Color" />
</celldesigner:usualView>
<celldesigner:briefView>
<celldesigner:innerPosition x="0.0" y="0.0" />
<celldesigner:boxSize height="60.0" width="80.0" />
<celldesigner:singleLine width="1.0" />
<celldesigner:paint color="3fff0000" scheme="Color" />
</celldesigner:briefView>
<celldesigner:info angle="-1.5707963267948966" state="empty" />
</celldesigner:speciesAlias>
<celldesigner:speciesAlias compartmentAlias="ca3" id="sa329" species="s330">
<celldesigner:activity>inactive</celldesigner:activity>
<celldesigner:bounds h="40.0" w="80.0" x="857.0" y="2658.0" />
<celldesigner:font size="12" />
<celldesigner:view state="usual" />
<celldesigner:usualView>
<celldesigner:innerPosition x="256.0" y="2501.0" />
<celldesigner:boxSize height="40.0" width="80.0" />
<celldesigner:singleLine width="1.0" />
<celldesigner:paint color="ffffffff" scheme="Color" />
</celldesigner:usualView>
<celldesigner:briefView>
<celldesigner:innerPosition x="0.0" y="0.0" />
<celldesigner:boxSize height="60.0" width="80.0" />
<celldesigner:singleLine width="1.0" />
<celldesigner:paint color="3fff0000" scheme="Color" />
</celldesigner:briefView>
<celldesigner:info angle="-1.5707963267948966" state="empty" />
</celldesigner:speciesAlias>
<celldesigner:speciesAlias compartmentAlias="ca3" id="sa331" species="s331">
<celldesigner:activity>inactive</celldesigner:activity>
<celldesigner:bounds h="31.0" w="60.0" x="628.0" y="1222.0" />
<celldesigner:font size="12" />
<celldesigner:view state="usual" />
<celldesigner:usualView>
<celldesigner:innerPosition x="27.0" y="1065.0" />
<celldesigner:boxSize height="31.0" width="60.0" />
<celldesigner:singleLine width="1.0" />
<celldesigner:paint color="ffffffff" scheme="Color" />
</celldesigner:usualView>
<celldesigner:briefView>
<celldesigner:innerPosition x="0.0" y="0.0" />
<celldesigner:boxSize height="60.0" width="80.0" />
<celldesigner:singleLine width="1.0" />
<celldesigner:paint color="3fff0000" scheme="Color" />
</celldesigner:briefView>
<celldesigner:info angle="-1.5707963267948966" state="empty" />
</celldesigner:speciesAlias>
<celldesigner:speciesAlias compartmentAlias="ca3" id="sa332" species="s332">
<celldesigner:activity>inactive</celldesigner:activity>
<celldesigner:bounds h="26.0" w="65.0" x="861.0" y="1030.0" />
<celldesigner:font size="12" />
<celldesigner:view state="usual" />
<celldesigner:usualView>
<celldesigner:innerPosition x="260.0" y="873.0" />
<celldesigner:boxSize height="26.0" width="65.0" />
<celldesigner:singleLine width="1.0" />
<celldesigner:paint color="ffffffff" scheme="Color" />
</celldesigner:usualView>
<celldesigner:briefView>
<celldesigner:innerPosition x="0.0" y="0.0" />
<celldesigner:boxSize height="60.0" width="80.0" />
<celldesigner:singleLine width="1.0" />
<celldesigner:paint color="3fff0000" scheme="Color" />
</celldesigner:briefView>
<celldesigner:info angle="-1.5707963267948966" state="empty" />
</celldesigner:speciesAlias>
<celldesigner:speciesAlias compartmentAlias="ca3" id="sa333" species="s333">
<celldesigner:activity>inactive</celldesigner:activity>
<celldesigner:bounds h="40.0" w="80.0" x="565.0" y="908.0" />
<celldesigner:font size="12" />
<celldesigner:view state="usual" />
<celldesigner:usualView>
<celldesigner:innerPosition x="-36.0" y="751.0" />
<celldesigner:boxSize height="40.0" width="80.0" />
<celldesigner:singleLine width="1.0" />
<celldesigner:paint color="ffffffff" scheme="Color" />
</celldesigner:usualView>
<celldesigner:briefView>
<celldesigner:innerPosition x="0.0" y="0.0" />
<celldesigner:boxSize height="60.0" width="80.0" />
<celldesigner:singleLine width="1.0" />
<celldesigner:paint color="3fff0000" scheme="Color" />
</celldesigner:briefView>
<celldesigner:info angle="-1.5707963267948966" state="empty" />
</celldesigner:speciesAlias>
<celldesigner:speciesAlias compartmentAlias="ca6" id="sa334" species="s334">
<celldesigner:activity>inactive</celldesigner:activity>
<celldesigner:bounds h="40.0" w="80.0" x="862.0" y="247.0" />
<celldesigner:font size="12" />
<celldesigner:view state="usual" />
<celldesigner:usualView>
<celldesigner:innerPosition x="31.0" y="65.0" />
<celldesigner:boxSize height="40.0" width="80.0" />
<celldesigner:singleLine width="1.0" />
<celldesigner:paint color="ffffffff" scheme="Color" />
</celldesigner:usualView>
<celldesigner:briefView>
<celldesigner:innerPosition x="0.0" y="0.0" />
<celldesigner:boxSize height="60.0" width="80.0" />
<celldesigner:singleLine width="1.0" />
<celldesigner:paint color="3fff0000" scheme="Color" />
</celldesigner:briefView>
<celldesigner:info angle="-1.5707963267948966" state="empty" />
</celldesigner:speciesAlias>
<celldesigner:speciesAlias compartmentAlias="ca3" id="sa335" species="s335">
<celldesigner:activity>inactive</celldesigner:activity>
<celldesigner:bounds h="32.0" w="71.0" x="785.0" y="999.0" />
<celldesigner:font size="12" />
<celldesigner:view state="usual" />
<celldesigner:usualView>
<celldesigner:innerPosition x="184.0" y="842.0" />
<celldesigner:boxSize height="32.0" width="71.0" />
<celldesigner:singleLine width="1.0" />
<celldesigner:paint color="ffffffff" scheme="Color" />
</celldesigner:usualView>
<celldesigner:briefView>
<celldesigner:innerPosition x="0.0" y="0.0" />
<celldesigner:boxSize height="60.0" width="80.0" />
<celldesigner:singleLine width="1.0" />
<celldesigner:paint color="3fff0000" scheme="Color" />
</celldesigner:briefView>
<celldesigner:info angle="-1.5707963267948966" state="empty" />
</celldesigner:speciesAlias>
<celldesigner:speciesAlias compartmentAlias="ca3" id="sa336" species="s336">
<celldesigner:activity>inactive</celldesigner:activity>
<celldesigner:bounds h="28.0" w="63.0" x="774.0" y="963.0" />
<celldesigner:font size="12" />
<celldesigner:view state="usual" />
<celldesigner:usualView>
<celldesigner:innerPosition x="173.0" y="806.0" />
<celldesigner:boxSize height="28.0" width="63.0" />
<celldesigner:singleLine width="1.0" />
<celldesigner:paint color="ffffffff" scheme="Color" />
</celldesigner:usualView>
<celldesigner:briefView>
<celldesigner:innerPosition x="0.0" y="0.0" />
<celldesigner:boxSize height="60.0" width="80.0" />
<celldesigner:singleLine width="1.0" />
<celldesigner:paint color="3fff0000" scheme="Color" />
</celldesigner:briefView>
<celldesigner:info angle="-1.5707963267948966" state="empty" />
</celldesigner:speciesAlias>
<celldesigner:speciesAlias compartmentAlias="ca3" id="sa337" species="s337">
<celldesigner:activity>inactive</celldesigner:activity>
<celldesigner:bounds h="28.0" w="68.0" x="793.0" y="897.0" />
<celldesigner:font size="12" />
<celldesigner:view state="usual" />
<celldesigner:usualView>
<celldesigner:innerPosition x="192.0" y="740.0" />
<celldesigner:boxSize height="28.0" width="68.0" />
<celldesigner:singleLine width="1.0" />
<celldesigner:paint color="ffffffff" scheme="Color" />
</celldesigner:usualView>
<celldesigner:briefView>
<celldesigner:innerPosition x="0.0" y="0.0" />
<celldesigner:boxSize height="60.0" width="80.0" />
<celldesigner:singleLine width="1.0" />
<celldesigner:paint color="3fff0000" scheme="Color" />
</celldesigner:briefView>
<celldesigner:info angle="-1.5707963267948966" state="empty" />
</celldesigner:speciesAlias>
<celldesigner:speciesAlias compartmentAlias="ca3" id="sa338" species="s331">
<celldesigner:activity>inactive</celldesigner:activity>
<celldesigner:bounds h="40.0" w="80.0" x="740.0" y="1652.0" />
<celldesigner:font size="12" />
<celldesigner:view state="usual" />
<celldesigner:usualView>
<celldesigner:innerPosition x="139.0" y="1495.0" />
<celldesigner:boxSize height="40.0" width="80.0" />
<celldesigner:singleLine width="1.0" />
<celldesigner:paint color="ffffffff" scheme="Color" />
</celldesigner:usualView>
<celldesigner:briefView>
<celldesigner:innerPosition x="0.0" y="0.0" />
<celldesigner:boxSize height="60.0" width="80.0" />
<celldesigner:singleLine width="1.0" />
<celldesigner:paint color="3fff0000" scheme="Color" />
</celldesigner:briefView>
<celldesigner:info angle="-1.5707963267948966" state="empty" />
</celldesigner:speciesAlias>
<celldesigner:speciesAlias compartmentAlias="ca3" id="sa339" species="s332">
<celldesigner:activity>inactive</celldesigner:activity>
<celldesigner:bounds h="40.0" w="80.0" x="760.0" y="1540.0" />
<celldesigner:font size="12" />
<celldesigner:view state="usual" />
<celldesigner:usualView>
<celldesigner:innerPosition x="159.0" y="1383.0" />
<celldesigner:boxSize height="40.0" width="80.0" />
<celldesigner:singleLine width="1.0" />
<celldesigner:paint color="ffffffff" scheme="Color" />
</celldesigner:usualView>
<celldesigner:briefView>
<celldesigner:innerPosition x="0.0" y="0.0" />
<celldesigner:boxSize height="60.0" width="80.0" />
<celldesigner:singleLine width="1.0" />
<celldesigner:paint color="3fff0000" scheme="Color" />
</celldesigner:briefView>
<celldesigner:info angle="-1.5707963267948966" state="empty" />
</celldesigner:speciesAlias>
<celldesigner:speciesAlias compartmentAlias="ca3" id="sa340" species="s333">
<celldesigner:activity>inactive</celldesigner:activity>
<celldesigner:bounds h="40.0" w="80.0" x="556.0" y="1716.0" />
<celldesigner:font size="12" />
<celldesigner:view state="usual" />
<celldesigner:usualView>
<celldesigner:innerPosition x="-45.0" y="1559.0" />
<celldesigner:boxSize height="40.0" width="80.0" />
<celldesigner:singleLine width="1.0" />
<celldesigner:paint color="ffffffff" scheme="Color" />
</celldesigner:usualView>
<celldesigner:briefView>
<celldesigner:innerPosition x="0.0" y="0.0" />
<celldesigner:boxSize height="60.0" width="80.0" />
<celldesigner:singleLine width="1.0" />
<celldesigner:paint color="3fff0000" scheme="Color" />
</celldesigner:briefView>
<celldesigner:info angle="-1.5707963267948966" state="empty" />
</celldesigner:speciesAlias>
<celldesigner:speciesAlias compartmentAlias="ca2" id="sa341" species="s338">
<celldesigner:activity>inactive</celldesigner:activity>
<celldesigner:bounds h="40.0" w="80.0" x="1875.0" y="843.0" />
<celldesigner:font size="12" />
<celldesigner:view state="usual" />
<celldesigner:usualView>
<celldesigner:innerPosition x="873.0" y="73.0" />
<celldesigner:boxSize height="40.0" width="80.0" />
<celldesigner:singleLine width="1.0" />
<celldesigner:paint color="ffffffff" scheme="Color" />
</celldesigner:usualView>
<celldesigner:briefView>
<celldesigner:innerPosition x="0.0" y="0.0" />
<celldesigner:boxSize height="60.0" width="80.0" />
<celldesigner:singleLine width="1.0" />
<celldesigner:paint color="3fff0000" scheme="Color" />
</celldesigner:briefView>
<celldesigner:info angle="-1.5707963267948966" state="empty" />
</celldesigner:speciesAlias>
<celldesigner:speciesAlias compartmentAlias="ca2" id="sa342" species="s339">
<celldesigner:activity>inactive</celldesigner:activity>
<celldesigner:bounds h="40.0" w="80.0" x="1879.0" y="939.0" />
<celldesigner:font size="12" />
<celldesigner:view state="usual" />
<celldesigner:usualView>
<celldesigner:innerPosition x="877.0" y="169.0" />
<celldesigner:boxSize height="40.0" width="80.0" />
<celldesigner:singleLine width="1.0" />
<celldesigner:paint color="ffe377c2" scheme="Color" />
</celldesigner:usualView>
<celldesigner:briefView>
<celldesigner:innerPosition x="0.0" y="0.0" />
<celldesigner:boxSize height="60.0" width="80.0" />
<celldesigner:singleLine width="1.0" />
<celldesigner:paint color="3fff0000" scheme="Color" />
</celldesigner:briefView>
<celldesigner:info angle="-1.5707963267948966" state="empty" />
</celldesigner:speciesAlias>
<celldesigner:speciesAlias compartmentAlias="ca3" id="sa343" species="s340">
<celldesigner:activity>inactive</celldesigner:activity>
<celldesigner:bounds h="40.0" w="80.0" x="2150.0" y="822.0" />
<celldesigner:font size="12" />
<celldesigner:view state="usual" />
<celldesigner:usualView>
<celldesigner:innerPosition x="1549.0" y="665.0" />
<celldesigner:boxSize height="40.0" width="80.0" />
<celldesigner:singleLine width="1.0" />
<celldesigner:paint color="ffe377c2" scheme="Color" />
</celldesigner:usualView>
<celldesigner:briefView>
<celldesigner:innerPosition x="0.0" y="0.0" />
<celldesigner:boxSize height="60.0" width="80.0" />
<celldesigner:singleLine width="1.0" />
<celldesigner:paint color="3fff0000" scheme="Color" />
</celldesigner:briefView>
<celldesigner:info angle="-1.5707963267948966" state="empty" />
</celldesigner:speciesAlias>
<celldesigner:speciesAlias complexSpeciesAlias="csa6" id="sa344" species="s341">
<celldesigner:activity>inactive</celldesigner:activity>
<celldesigner:bounds h="35.0" w="80.0" x="3667.0" y="1020.0" />
<celldesigner:font size="12" />
<celldesigner:view state="usual" />
<celldesigner:usualView>
<celldesigner:innerPosition x="161.0" y="45.0" />
<celldesigner:boxSize height="35.0" width="80.0" />
<celldesigner:singleLine width="1.0" />
<celldesigner:paint color="ffe377c2" scheme="Color" />
</celldesigner:usualView>
<celldesigner:briefView>
<celldesigner:innerPosition x="0.0" y="0.0" />
<celldesigner:boxSize height="60.0" width="80.0" />
<celldesigner:singleLine width="1.0" />
<celldesigner:paint color="3fff0000" scheme="Color" />
</celldesigner:briefView>
<celldesigner:info angle="-1.5707963267948966" state="empty" />
</celldesigner:speciesAlias>
<celldesigner:speciesAlias compartmentAlias="ca3" id="sa345" species="s342">
<celldesigner:activity>inactive</celldesigner:activity>
<celldesigner:bounds h="40.0" w="80.0" x="2232.0" y="755.0" />
<celldesigner:font size="12" />
<celldesigner:view state="usual" />
<celldesigner:usualView>
<celldesigner:innerPosition x="1631.0" y="598.0" />
<celldesigner:boxSize height="40.0" width="80.0" />
<celldesigner:singleLine width="1.0" />
<celldesigner:paint color="ffe377c2" scheme="Color" />
</celldesigner:usualView>
<celldesigner:briefView>
<celldesigner:innerPosition x="0.0" y="0.0" />
<celldesigner:boxSize height="60.0" width="80.0" />
<celldesigner:singleLine width="1.0" />
<celldesigner:paint color="3fff0000" scheme="Color" />
</celldesigner:briefView>
<celldesigner:info angle="-1.5707963267948966" state="empty" />
</celldesigner:speciesAlias>
<celldesigner:speciesAlias compartmentAlias="ca2" id="sa346" species="s343">
<celldesigner:activity>inactive</celldesigner:activity>
<celldesigner:bounds h="40.0" w="80.0" x="2001.0" y="928.0" />
<celldesigner:font size="12" />
<celldesigner:view state="usual" />
<celldesigner:usualView>
<celldesigner:innerPosition x="999.0" y="158.0" />
<celldesigner:boxSize height="40.0" width="80.0" />
<celldesigner:singleLine width="1.0" />
<celldesigner:paint color="ffe377c2" scheme="Color" />
</celldesigner:usualView>
<celldesigner:briefView>
<celldesigner:innerPosition x="0.0" y="0.0" />
<celldesigner:boxSize height="60.0" width="80.0" />
<celldesigner:singleLine width="1.0" />
<celldesigner:paint color="3fff0000" scheme="Color" />
</celldesigner:briefView>
<celldesigner:info angle="-1.5707963267948966" state="empty" />
</celldesigner:speciesAlias>
<celldesigner:speciesAlias compartmentAlias="ca6" id="sa347" species="s344">
<celldesigner:activity>inactive</celldesigner:activity>
<celldesigner:bounds h="40.0" w="80.0" x="1260.0" y="335.0" />
<celldesigner:font size="12" />
<celldesigner:view state="usual" />
<celldesigner:usualView>
<celldesigner:innerPosition x="429.0" y="153.0" />
<celldesigner:boxSize height="40.0" width="80.0" />
<celldesigner:singleLine width="1.0" />
<celldesigner:paint color="ffe377c2" scheme="Color" />
</celldesigner:usualView>
<celldesigner:briefView>
<celldesigner:innerPosition x="0.0" y="0.0" />
<celldesigner:boxSize height="60.0" width="80.0" />
<celldesigner:singleLine width="1.0" />
<celldesigner:paint color="3fff0000" scheme="Color" />
</celldesigner:briefView>
<celldesigner:info angle="-1.5707963267948966" state="empty" />
</celldesigner:speciesAlias>
<celldesigner:speciesAlias id="sa348" species="s345">
<celldesigner:activity>inactive</celldesigner:activity>
<celldesigner:bounds h="40.0" w="80.0" x="2826.0" y="2891.0" />
<celldesigner:font size="12" />
<celldesigner:view state="usual" />
<celldesigner:usualView>
<celldesigner:innerPosition x="0.0" y="0.0" />
<celldesigner:boxSize height="40.0" width="80.0" />
<celldesigner:singleLine width="1.0" />
<celldesigner:paint color="ffffffff" scheme="Color" />
</celldesigner:usualView>
<celldesigner:briefView>
<celldesigner:innerPosition x="0.0" y="0.0" />
<celldesigner:boxSize height="60.0" width="80.0" />
<celldesigner:singleLine width="1.0" />
<celldesigner:paint color="3fff0000" scheme="Color" />
</celldesigner:briefView>
<celldesigner:info angle="-1.5707963267948966" state="empty" />
</celldesigner:speciesAlias>
<celldesigner:speciesAlias compartmentAlias="ca3" id="sa349" species="s346">
<celldesigner:activity>inactive</celldesigner:activity>
<celldesigner:bounds h="40.0" w="80.0" x="2806.0" y="2764.0" />
<celldesigner:font size="12" />
<celldesigner:view state="usual" />
<celldesigner:usualView>
<celldesigner:innerPosition x="2205.0" y="2607.0" />
<celldesigner:boxSize height="40.0" width="80.0" />
<celldesigner:singleLine width="1.0" />
<celldesigner:paint color="ffaec7e8" scheme="Color" />
</celldesigner:usualView>
<celldesigner:briefView>
<celldesigner:innerPosition x="0.0" y="0.0" />
<celldesigner:boxSize height="60.0" width="80.0" />
<celldesigner:singleLine width="1.0" />
<celldesigner:paint color="3fff0000" scheme="Color" />
</celldesigner:briefView>
<celldesigner:info angle="-1.5707963267948966" state="empty" />
</celldesigner:speciesAlias>
<celldesigner:speciesAlias compartmentAlias="ca2" id="sa350" species="s347">
<celldesigner:activity>inactive</celldesigner:activity>
<celldesigner:bounds h="40.0" w="80.0" x="1060.0" y="1266.0" />
<celldesigner:font size="12" />
<celldesigner:view state="usual" />
<celldesigner:usualView>
<celldesigner:innerPosition x="58.0" y="496.0" />
<celldesigner:boxSize height="40.0" width="80.0" />
<celldesigner:singleLine width="1.0" />
<celldesigner:paint color="ffffffff" scheme="Color" />
</celldesigner:usualView>
<celldesigner:briefView>
<celldesigner:innerPosition x="0.0" y="0.0" />
<celldesigner:boxSize height="60.0" width="80.0" />
<celldesigner:singleLine width="1.0" />
<celldesigner:paint color="3fff0000" scheme="Color" />
</celldesigner:briefView>
<celldesigner:info angle="-1.5707963267948966" state="empty" />
</celldesigner:speciesAlias>
<celldesigner:speciesAlias compartmentAlias="ca2" id="sa351" species="s348">
<celldesigner:activity>inactive</celldesigner:activity>
<celldesigner:bounds h="40.0" w="80.0" x="1220.0" y="1333.0" />
<celldesigner:font size="12" />
<celldesigner:view state="usual" />
<celldesigner:usualView>
<celldesigner:innerPosition x="218.0" y="563.0" />
<celldesigner:boxSize height="40.0" width="80.0" />
<celldesigner:singleLine width="1.0" />
<celldesigner:paint color="ff8c564b" scheme="Color" />
</celldesigner:usualView>
<celldesigner:briefView>
<celldesigner:innerPosition x="0.0" y="0.0" />
<celldesigner:boxSize height="60.0" width="80.0" />
<celldesigner:singleLine width="1.0" />
<celldesigner:paint color="3fff0000" scheme="Color" />
</celldesigner:briefView>
<celldesigner:info angle="-1.5707963267948966" state="empty" />
</celldesigner:speciesAlias>
<celldesigner:speciesAlias complexSpeciesAlias="csa8" id="sa352" species="s349">
<celldesigner:activity>inactive</celldesigner:activity>
<celldesigner:bounds h="40.0" w="80.0" x="1960.0" y="1493.0" />
<celldesigner:font size="12" />
<celldesigner:view state="usual" />
<celldesigner:usualView>
<celldesigner:innerPosition x="13.0" y="87.0" />
<celldesigner:boxSize height="40.0" width="80.0" />
<celldesigner:singleLine width="1.0" />
<celldesigner:paint color="ffffffff" scheme="Color" />
</celldesigner:usualView>
<celldesigner:briefView>
<celldesigner:innerPosition x="0.0" y="0.0" />
<celldesigner:boxSize height="60.0" width="80.0" />
<celldesigner:singleLine width="1.0" />
<celldesigner:paint color="3fff0000" scheme="Color" />
</celldesigner:briefView>
<celldesigner:info angle="-1.5707963267948966" state="empty" />
</celldesigner:speciesAlias>
<celldesigner:speciesAlias id="sa353" species="s350">
<celldesigner:activity>inactive</celldesigner:activity>
<celldesigner:bounds h="40.0" w="80.0" x="266.0" y="1413.0" />
<celldesigner:font size="12" />
<celldesigner:view state="usual" />
<celldesigner:usualView>
<celldesigner:innerPosition x="0.0" y="0.0" />
<celldesigner:boxSize height="40.0" width="80.0" />
<celldesigner:singleLine width="1.0" />
<celldesigner:paint color="ffe377c2" scheme="Color" />
</celldesigner:usualView>
<celldesigner:briefView>
<celldesigner:innerPosition x="0.0" y="0.0" />
<celldesigner:boxSize height="60.0" width="80.0" />
<celldesigner:singleLine width="1.0" />
<celldesigner:paint color="3fff0000" scheme="Color" />
</celldesigner:briefView>
<celldesigner:info angle="-1.5707963267948966" state="empty" />
</celldesigner:speciesAlias>
<celldesigner:speciesAlias compartmentAlias="ca3" id="sa354" species="s351">
<celldesigner:activity>inactive</celldesigner:activity>
<celldesigner:bounds h="40.0" w="80.0" x="1613.0" y="2226.0" />
<celldesigner:font size="12" />
<celldesigner:view state="usual" />
<celldesigner:usualView>
<celldesigner:innerPosition x="1012.0" y="2069.0" />
<celldesigner:boxSize height="40.0" width="80.0" />
<celldesigner:singleLine width="1.0" />
<celldesigner:paint color="ffffffff" scheme="Color" />
</celldesigner:usualView>
<celldesigner:briefView>
<celldesigner:innerPosition x="0.0" y="0.0" />
<celldesigner:boxSize height="60.0" width="80.0" />
<celldesigner:singleLine width="1.0" />
<celldesigner:paint color="3fff0000" scheme="Color" />
</celldesigner:briefView>
<celldesigner:info angle="-1.5707963267948966" state="empty" />
</celldesigner:speciesAlias>
<celldesigner:speciesAlias compartmentAlias="ca2" id="sa355" species="s352">
<celldesigner:activity>inactive</celldesigner:activity>
<celldesigner:bounds h="40.0" w="80.0" x="1621.0" y="1684.0" />
<celldesigner:font size="12" />
<celldesigner:view state="usual" />
<celldesigner:usualView>
<celldesigner:innerPosition x="619.0" y="914.0" />
<celldesigner:boxSize height="40.0" width="80.0" />
<celldesigner:singleLine width="1.0" />
<celldesigner:paint color="ff1f77b4" scheme="Color" />
</celldesigner:usualView>
<celldesigner:briefView>
<celldesigner:innerPosition x="0.0" y="0.0" />
<celldesigner:boxSize height="60.0" width="80.0" />
<celldesigner:singleLine width="1.0" />
<celldesigner:paint color="3fff0000" scheme="Color" />
</celldesigner:briefView>
<celldesigner:info angle="-1.5707963267948966" state="empty" />
</celldesigner:speciesAlias>
<celldesigner:speciesAlias compartmentAlias="ca3" id="sa357" species="s354">
<celldesigner:activity>inactive</celldesigner:activity>
<celldesigner:bounds h="40.0" w="80.0" x="1364.0" y="2323.0" />
<celldesigner:font size="12" />
<celldesigner:view state="usual" />
<celldesigner:usualView>
<celldesigner:innerPosition x="763.0" y="2166.0" />
<celldesigner:boxSize height="40.0" width="80.0" />
<celldesigner:singleLine width="1.0" />
<celldesigner:paint color="ff1f77b4" scheme="Color" />
</celldesigner:usualView>
<celldesigner:briefView>
<celldesigner:innerPosition x="0.0" y="0.0" />
<celldesigner:boxSize height="60.0" width="80.0" />
<celldesigner:singleLine width="1.0" />
<celldesigner:paint color="3fff0000" scheme="Color" />
</celldesigner:briefView>
<celldesigner:info angle="-1.5707963267948966" state="empty" />
</celldesigner:speciesAlias>
<celldesigner:speciesAlias id="sa359" species="s356">
<celldesigner:activity>inactive</celldesigner:activity>
<celldesigner:bounds h="40.0" w="80.0" x="1380.0" y="2886.0" />
<celldesigner:font size="12" />
<celldesigner:view state="usual" />
<celldesigner:usualView>
<celldesigner:innerPosition x="0.0" y="0.0" />
<celldesigner:boxSize height="40.0" width="80.0" />
<celldesigner:singleLine width="1.0" />
<celldesigner:paint color="ff1f77b4" scheme="Color" />
</celldesigner:usualView>
<celldesigner:briefView>
<celldesigner:innerPosition x="0.0" y="0.0" />
<celldesigner:boxSize height="60.0" width="80.0" />
<celldesigner:singleLine width="1.0" />
<celldesigner:paint color="3fff0000" scheme="Color" />
</celldesigner:briefView>
<celldesigner:info angle="-1.5707963267948966" state="empty" />
</celldesigner:speciesAlias>
<celldesigner:speciesAlias id="sa360" species="s357">
<celldesigner:activity>inactive</celldesigner:activity>
<celldesigner:bounds h="40.0" w="80.0" x="1673.0" y="2906.0" />
<celldesigner:font size="12" />
<celldesigner:view state="usual" />
<celldesigner:usualView>
<celldesigner:innerPosition x="0.0" y="0.0" />
<celldesigner:boxSize height="40.0" width="80.0" />
<celldesigner:singleLine width="1.0" />
<celldesigner:paint color="ff1f77b4" scheme="Color" />
</celldesigner:usualView>
<celldesigner:briefView>
<celldesigner:innerPosition x="0.0" y="0.0" />
<celldesigner:boxSize height="60.0" width="80.0" />
<celldesigner:singleLine width="1.0" />
<celldesigner:paint color="3fff0000" scheme="Color" />
</celldesigner:briefView>
<celldesigner:info angle="-1.5707963267948966" state="empty" />
</celldesigner:speciesAlias>
<celldesigner:speciesAlias id="sa361" species="s358">
<celldesigner:activity>inactive</celldesigner:activity>
<celldesigner:bounds h="40.0" w="80.0" x="1852.0" y="2919.0" />
<celldesigner:font size="12" />
<celldesigner:view state="usual" />
<celldesigner:usualView>
<celldesigner:innerPosition x="0.0" y="0.0" />
<celldesigner:boxSize height="40.0" width="80.0" />
<celldesigner:singleLine width="1.0" />
<celldesigner:paint color="ff1f77b4" scheme="Color" />
</celldesigner:usualView>
<celldesigner:briefView>
<celldesigner:innerPosition x="0.0" y="0.0" />
<celldesigner:boxSize height="60.0" width="80.0" />
<celldesigner:singleLine width="1.0" />
<celldesigner:paint color="3fff0000" scheme="Color" />
</celldesigner:briefView>
<celldesigner:info angle="-1.5707963267948966" state="empty" />
</celldesigner:speciesAlias>
<celldesigner:speciesAlias compartmentAlias="ca5" id="sa362" species="s359">
<celldesigner:activity>inactive</celldesigner:activity>
<celldesigner:bounds h="40.0" w="80.0" x="2971.0" y="926.0" />
<celldesigner:font size="12" />
<celldesigner:view state="usual" />
<celldesigner:usualView>
<celldesigner:innerPosition x="222.0" y="129.0" />
<celldesigner:boxSize height="40.0" width="80.0" />
<celldesigner:singleLine width="1.0" />
<celldesigner:paint color="ff1f77b4" scheme="Color" />
</celldesigner:usualView>
<celldesigner:briefView>
<celldesigner:innerPosition x="0.0" y="0.0" />
<celldesigner:boxSize height="60.0" width="80.0" />
<celldesigner:singleLine width="1.0" />
<celldesigner:paint color="3fff0000" scheme="Color" />
</celldesigner:briefView>
<celldesigner:info angle="-1.5707963267948966" state="empty" />
</celldesigner:speciesAlias>
<celldesigner:speciesAlias id="sa363" species="s360">
<celldesigner:activity>inactive</celldesigner:activity>
<celldesigner:bounds h="40.0" w="80.0" x="1533.0" y="2880.0" />
<celldesigner:font size="12" />
<celldesigner:view state="usual" />
<celldesigner:usualView>
<celldesigner:innerPosition x="0.0" y="0.0" />
<celldesigner:boxSize height="40.0" width="80.0" />
<celldesigner:singleLine width="1.0" />
<celldesigner:paint color="ff1f77b4" scheme="Color" />
</celldesigner:usualView>
<celldesigner:briefView>
<celldesigner:innerPosition x="0.0" y="0.0" />
<celldesigner:boxSize height="60.0" width="80.0" />
<celldesigner:singleLine width="1.0" />
<celldesigner:paint color="3fff0000" scheme="Color" />
</celldesigner:briefView>
<celldesigner:info angle="-1.5707963267948966" state="empty" />
</celldesigner:speciesAlias>
<celldesigner:speciesAlias id="sa364" species="s361">
<celldesigner:activity>inactive</celldesigner:activity>
<celldesigner:bounds h="40.0" w="80.0" x="2006.0" y="2900.0" />
<celldesigner:font size="12" />
<celldesigner:view state="usual" />
<celldesigner:usualView>
<celldesigner:innerPosition x="0.0" y="0.0" />
<celldesigner:boxSize height="40.0" width="80.0" />
<celldesigner:singleLine width="1.0" />
<celldesigner:paint color="ff1f77b4" scheme="Color" />
</celldesigner:usualView>
<celldesigner:briefView>
<celldesigner:innerPosition x="0.0" y="0.0" />
<celldesigner:boxSize height="60.0" width="80.0" />
<celldesigner:singleLine width="1.0" />
<celldesigner:paint color="3fff0000" scheme="Color" />
</celldesigner:briefView>
<celldesigner:info angle="-1.5707963267948966" state="empty" />
</celldesigner:speciesAlias>
<celldesigner:speciesAlias id="sa365" species="s362">
<celldesigner:activity>inactive</celldesigner:activity>
<celldesigner:bounds h="40.0" w="80.0" x="1273.0" y="2873.0" />
<celldesigner:font size="12" />
<celldesigner:view state="usual" />
<celldesigner:usualView>
<celldesigner:innerPosition x="0.0" y="0.0" />
<celldesigner:boxSize height="40.0" width="80.0" />
<celldesigner:singleLine width="1.0" />
<celldesigner:paint color="ff1f77b4" scheme="Color" />
</celldesigner:usualView>
<celldesigner:briefView>
<celldesigner:innerPosition x="0.0" y="0.0" />
<celldesigner:boxSize height="60.0" width="80.0" />
<celldesigner:singleLine width="1.0" />
<celldesigner:paint color="3fff0000" scheme="Color" />
</celldesigner:briefView>
<celldesigner:info angle="-1.5707963267948966" state="empty" />
</celldesigner:speciesAlias>
<celldesigner:speciesAlias compartmentAlias="ca3" id="sa366" species="s363">
<celldesigner:activity>inactive</celldesigner:activity>
<celldesigner:bounds h="40.0" w="80.0" x="1893.0" y="2260.0" />
<celldesigner:font size="12" />
<celldesigner:view state="usual" />
<celldesigner:usualView>
<celldesigner:innerPosition x="1292.0" y="2103.0" />
<celldesigner:boxSize height="40.0" width="80.0" />
<celldesigner:singleLine width="1.0" />
<celldesigner:paint color="ff1f77b4" scheme="Color" />
</celldesigner:usualView>
<celldesigner:briefView>
<celldesigner:innerPosition x="0.0" y="0.0" />
<celldesigner:boxSize height="60.0" width="80.0" />
<celldesigner:singleLine width="1.0" />
<celldesigner:paint color="3fff0000" scheme="Color" />
</celldesigner:briefView>
<celldesigner:info angle="-1.5707963267948966" state="empty" />
</celldesigner:speciesAlias>
<celldesigner:speciesAlias id="sa367" species="s364">
<celldesigner:activity>inactive</celldesigner:activity>
<celldesigner:bounds h="40.0" w="80.0" x="1765.0" y="2827.0" />
<celldesigner:font size="12" />
<celldesigner:view state="usual" />
<celldesigner:usualView>
<celldesigner:innerPosition x="0.0" y="0.0" />
<celldesigner:boxSize height="40.0" width="80.0" />
<celldesigner:singleLine width="1.0" />
<celldesigner:paint color="ff1f77b4" scheme="Color" />
</celldesigner:usualView>
<celldesigner:briefView>
<celldesigner:innerPosition x="0.0" y="0.0" />
<celldesigner:boxSize height="60.0" width="80.0" />
<celldesigner:singleLine width="1.0" />
<celldesigner:paint color="3fff0000" scheme="Color" />
</celldesigner:briefView>
<celldesigner:info angle="-1.5707963267948966" state="empty" />
</celldesigner:speciesAlias>
<celldesigner:speciesAlias compartmentAlias="ca3" id="sa368" species="s365">
<celldesigner:activity>inactive</celldesigner:activity>
<celldesigner:bounds h="40.0" w="80.0" x="1366.0" y="2460.0" />
<celldesigner:font size="12" />
<celldesigner:view state="usual" />
<celldesigner:usualView>
<celldesigner:innerPosition x="765.0" y="2303.0" />
<celldesigner:boxSize height="40.0" width="80.0" />
<celldesigner:singleLine width="1.0" />
<celldesigner:paint color="ff1f77b4" scheme="Color" />
</celldesigner:usualView>
<celldesigner:briefView>
<celldesigner:innerPosition x="0.0" y="0.0" />
<celldesigner:boxSize height="60.0" width="80.0" />
<celldesigner:singleLine width="1.0" />
<celldesigner:paint color="3fff0000" scheme="Color" />
</celldesigner:briefView>
<celldesigner:info angle="-1.5707963267948966" state="empty" />
</celldesigner:speciesAlias>
<celldesigner:speciesAlias id="sa369" species="s366">
<celldesigner:activity>inactive</celldesigner:activity>
<celldesigner:bounds h="40.0" w="80.0" x="1286.0" y="2953.0" />
<celldesigner:font size="12" />
<celldesigner:view state="usual" />
<celldesigner:usualView>
<celldesigner:innerPosition x="0.0" y="0.0" />
<celldesigner:boxSize height="40.0" width="80.0" />
<celldesigner:singleLine width="1.0" />
<celldesigner:paint color="ff1f77b4" scheme="Color" />
</celldesigner:usualView>
<celldesigner:briefView>
<celldesigner:innerPosition x="0.0" y="0.0" />
<celldesigner:boxSize height="60.0" width="80.0" />
<celldesigner:singleLine width="1.0" />
<celldesigner:paint color="3fff0000" scheme="Color" />
</celldesigner:briefView>
<celldesigner:info angle="-1.5707963267948966" state="empty" />
</celldesigner:speciesAlias>
<celldesigner:speciesAlias compartmentAlias="ca5" id="sa370" species="s367">
<celldesigner:activity>inactive</celldesigner:activity>
<celldesigner:bounds h="30.0" w="67.0" x="3013.0" y="866.0" />
<celldesigner:font size="12" />
<celldesigner:view state="usual" />
<celldesigner:usualView>
<celldesigner:innerPosition x="264.0" y="69.0" />
<celldesigner:boxSize height="30.0" width="67.0" />
<celldesigner:singleLine width="1.0" />
<celldesigner:paint color="ff1f77b4" scheme="Color" />
</celldesigner:usualView>
<celldesigner:briefView>
<celldesigner:innerPosition x="0.0" y="0.0" />
<celldesigner:boxSize height="60.0" width="80.0" />
<celldesigner:singleLine width="1.0" />
<celldesigner:paint color="3fff0000" scheme="Color" />
</celldesigner:briefView>
<celldesigner:info angle="-1.5707963267948966" state="empty" />
</celldesigner:speciesAlias>
<celldesigner:speciesAlias id="sa371" species="s368">
<celldesigner:activity>inactive</celldesigner:activity>
<celldesigner:bounds h="40.0" w="80.0" x="1588.0" y="2946.0" />
<celldesigner:font size="12" />
<celldesigner:view state="usual" />
<celldesigner:usualView>
<celldesigner:innerPosition x="0.0" y="0.0" />
<celldesigner:boxSize height="40.0" width="80.0" />
<celldesigner:singleLine width="1.0" />
<celldesigner:paint color="ff1f77b4" scheme="Color" />
</celldesigner:usualView>
<celldesigner:briefView>
<celldesigner:innerPosition x="0.0" y="0.0" />
<celldesigner:boxSize height="60.0" width="80.0" />
<celldesigner:singleLine width="1.0" />
<celldesigner:paint color="3fff0000" scheme="Color" />
</celldesigner:briefView>
<celldesigner:info angle="-1.5707963267948966" state="empty" />
</celldesigner:speciesAlias>
<celldesigner:speciesAlias id="sa372" species="s369">
<celldesigner:activity>inactive</celldesigner:activity>
<celldesigner:bounds h="40.0" w="80.0" x="1754.0" y="2948.0" />
<celldesigner:font size="12" />
<celldesigner:view state="usual" />
<celldesigner:usualView>
<celldesigner:innerPosition x="0.0" y="0.0" />
<celldesigner:boxSize height="40.0" width="80.0" />
<celldesigner:singleLine width="1.0" />
<celldesigner:paint color="ff1f77b4" scheme="Color" />
</celldesigner:usualView>
<celldesigner:briefView>
<celldesigner:innerPosition x="0.0" y="0.0" />
<celldesigner:boxSize height="60.0" width="80.0" />
<celldesigner:singleLine width="1.0" />
<celldesigner:paint color="3fff0000" scheme="Color" />
</celldesigner:briefView>
<celldesigner:info angle="-1.5707963267948966" state="empty" />
</celldesigner:speciesAlias>
<celldesigner:speciesAlias id="sa373" species="s370">
<celldesigner:activity>inactive</celldesigner:activity>
<celldesigner:bounds h="40.0" w="80.0" x="1442.0" y="2942.0" />
<celldesigner:font size="12" />
<celldesigner:view state="usual" />
<celldesigner:usualView>
<celldesigner:innerPosition x="0.0" y="0.0" />
<celldesigner:boxSize height="40.0" width="80.0" />
<celldesigner:singleLine width="1.0" />
<celldesigner:paint color="ff1f77b4" scheme="Color" />
</celldesigner:usualView>
<celldesigner:briefView>
<celldesigner:innerPosition x="0.0" y="0.0" />
<celldesigner:boxSize height="60.0" width="80.0" />
<celldesigner:singleLine width="1.0" />
<celldesigner:paint color="3fff0000" scheme="Color" />
</celldesigner:briefView>
<celldesigner:info angle="-1.5707963267948966" state="empty" />
</celldesigner:speciesAlias>
<celldesigner:speciesAlias id="sa374" species="s371">
<celldesigner:activity>inactive</celldesigner:activity>
<celldesigner:bounds h="40.0" w="80.0" x="1946.0" y="2957.0" />
<celldesigner:font size="12" />
<celldesigner:view state="usual" />
<celldesigner:usualView>
<celldesigner:innerPosition x="0.0" y="0.0" />
<celldesigner:boxSize height="40.0" width="80.0" />
<celldesigner:singleLine width="1.0" />
<celldesigner:paint color="ff1f77b4" scheme="Color" />
</celldesigner:usualView>
<celldesigner:briefView>
<celldesigner:innerPosition x="0.0" y="0.0" />
<celldesigner:boxSize height="60.0" width="80.0" />
<celldesigner:singleLine width="1.0" />
<celldesigner:paint color="3fff0000" scheme="Color" />
</celldesigner:briefView>
<celldesigner:info angle="-1.5707963267948966" state="empty" />
</celldesigner:speciesAlias>
<celldesigner:speciesAlias id="sa375" species="s372">
<celldesigner:activity>inactive</celldesigner:activity>
<celldesigner:bounds h="40.0" w="80.0" x="2085.0" y="2954.0" />
<celldesigner:font size="12" />
<celldesigner:view state="usual" />
<celldesigner:usualView>
<celldesigner:innerPosition x="0.0" y="0.0" />
<celldesigner:boxSize height="40.0" width="80.0" />
<celldesigner:singleLine width="1.0" />
<celldesigner:paint color="ff1f77b4" scheme="Color" />
</celldesigner:usualView>
<celldesigner:briefView>
<celldesigner:innerPosition x="0.0" y="0.0" />
<celldesigner:boxSize height="60.0" width="80.0" />
<celldesigner:singleLine width="1.0" />
<celldesigner:paint color="3fff0000" scheme="Color" />
</celldesigner:briefView>
<celldesigner:info angle="-1.5707963267948966" state="empty" />
</celldesigner:speciesAlias>
<celldesigner:speciesAlias compartmentAlias="ca3" id="sa376" species="s373">
<celldesigner:activity>inactive</celldesigner:activity>
<celldesigner:bounds h="40.0" w="80.0" x="1842.0" y="2345.0" />
<celldesigner:font size="12" />
<celldesigner:view state="usual" />
<celldesigner:usualView>
<celldesigner:innerPosition x="1241.0" y="2188.0" />
<celldesigner:boxSize height="40.0" width="80.0" />
<celldesigner:singleLine width="1.0" />
<celldesigner:paint color="ff1f77b4" scheme="Color" />
</celldesigner:usualView>
<celldesigner:briefView>
<celldesigner:innerPosition x="0.0" y="0.0" />
<celldesigner:boxSize height="60.0" width="80.0" />
<celldesigner:singleLine width="1.0" />
<celldesigner:paint color="3fff0000" scheme="Color" />
</celldesigner:briefView>
<celldesigner:info angle="-1.5707963267948966" state="empty" />
</celldesigner:speciesAlias>
</celldesigner:listOfSpeciesAliases>
<celldesigner:listOfGroups />
<celldesigner:listOfProteins>
<celldesigner:protein id="pr1" name="SNX27" type="GENERIC" />
<celldesigner:protein id="pr2" name="AHSG" type="GENERIC" />
<celldesigner:protein id="pr3" name="ALB" type="GENERIC" />
<celldesigner:protein id="pr4" name="APOA1" type="GENERIC" />
<celldesigner:protein id="pr6" name="APOA2" type="GENERIC" />
<celldesigner:protein id="pr7" name="APOA4" type="GENERIC" />
<celldesigner:protein id="pr8" name="BPIFA1" type="GENERIC" />
<celldesigner:protein id="pr9" name="BPIFB1" type="GENERIC" />
<celldesigner:protein id="pr10" name="C3" type="GENERIC" />
<celldesigner:protein id="pr11" name="C3orf18" type="GENERIC" />
<celldesigner:protein id="pr12" name="C4A" type="GENERIC" />
<celldesigner:protein id="pr13" name="C6orf58" type="GENERIC" />
<celldesigner:protein id="pr14" name="CARTPT" type="GENERIC" />
<celldesigner:protein id="pr15" name="CCL25" type="GENERIC" />
<celldesigner:protein id="pr16" name="CDS1" type="GENERIC" />
<celldesigner:protein id="pr17" name="CHRDL1" type="GENERIC" />
<celldesigner:protein id="pr18" name="COPS9" type="GENERIC" />
<celldesigner:protein id="pr19" name="CST4" type="GENERIC" />
<celldesigner:protein id="pr20" name="DMBT1" type="GENERIC" />
<celldesigner:protein id="pr21" name="EIF1AD" type="GENERIC" />
<celldesigner:protein id="pr22" name="EVA1B" type="GENERIC" />
<celldesigner:protein id="pr23" name="FAM124A" type="GENERIC" />
<celldesigner:protein id="pr24" name="FGA" type="GENERIC" />
<celldesigner:protein id="pr25" name="FGB" type="GENERIC" />
<celldesigner:protein id="pr26" name="FGG" type="GENERIC" />
<celldesigner:protein id="pr27" name="GC" type="GENERIC" />
<celldesigner:protein id="pr28" name="GPR156" type="GENERIC" />
<celldesigner:protein id="pr29" name="HP" type="GENERIC" />
<celldesigner:protein id="pr30" name="HPX" type="GENERIC" />
<celldesigner:protein id="pr31" name="IGLL5" type="GENERIC" />
<celldesigner:protein id="pr32" name="JCHAIN" type="GENERIC" />
<celldesigner:protein id="pr33" name="KCNE3" type="GENERIC" />
<celldesigner:protein id="pr34" name="KNG1" type="GENERIC" />
<celldesigner:protein id="pr35" name="LACRT" type="GENERIC" />
<celldesigner:protein id="pr36" name="LCN1" type="GENERIC" />
<celldesigner:protein id="pr37" name="LCN2" type="GENERIC" />
<celldesigner:protein id="pr38" name="LRRC36" type="GENERIC" />
<celldesigner:protein id="pr39" name="LTF" type="GENERIC" />
<celldesigner:protein id="pr40" name="LYZ" type="GENERIC" />
<celldesigner:protein id="pr41" name="MARCHF1" type="GENERIC" />
<celldesigner:protein id="pr42" name="MRPL42" type="GENERIC" />
<celldesigner:protein id="pr43" name="MTPN" type="GENERIC" />
<celldesigner:protein id="pr44" name="ORM1" type="GENERIC" />
<celldesigner:protein id="pr45" name="PDCD2L" type="GENERIC" />
<celldesigner:protein id="pr46" name="PIGR" type="GENERIC" />
<celldesigner:protein id="pr47" name="PPM1B" type="GENERIC" />
<celldesigner:protein id="pr48" name="PROSER2" type="GENERIC" />
<celldesigner:protein id="pr49" name="PRR4" type="GENERIC" />
<celldesigner:protein id="pr50" name="RPL35A" type="GENERIC" />
<celldesigner:protein id="pr51" name="SCGB1D1" type="GENERIC" />
<celldesigner:protein id="pr52" name="SCGB2A1" type="GENERIC" />
<celldesigner:protein id="pr53" name="CP" type="GENERIC" />
<celldesigner:protein id="pr54" name="SERPINA1" type="GENERIC" />
<celldesigner:protein id="pr55" name="SERPINA3" type="GENERIC" />
<celldesigner:protein id="pr56" name="SPANXN4" type="GENERIC" />
<celldesigner:protein id="pr57" name="TACR3" type="GENERIC" />
<celldesigner:protein id="pr58" name="TAFA3" type="GENERIC" />
<celldesigner:protein id="pr59" name="TANC2" type="GENERIC" />
<celldesigner:protein id="pr60" name="TF" type="GENERIC" />
<celldesigner:protein id="pr61" name="TGM1" type="GENERIC" />
<celldesigner:protein id="pr62" name="TTR" type="GENERIC" />
<celldesigner:protein id="pr63" name="VPS26B" type="GENERIC" />
<celldesigner:protein id="pr64" name="ZG16B" type="GENERIC" />
<celldesigner:protein id="pr65" name="ZNF512B" type="GENERIC" />
<celldesigner:protein id="pr66" name="RASSF7" type="GENERIC" />
<celldesigner:protein id="pr67" name="UBQLN1" type="GENERIC" />
<celldesigner:protein id="pr68" name="UBQLN2" type="GENERIC" />
<celldesigner:protein id="pr69" name="PPP1R13B" type="GENERIC" />
<celldesigner:protein id="pr70" name="TP53BP2" type="GENERIC" />
<celldesigner:protein id="pr71" name="CEP72" type="GENERIC" />
<celldesigner:protein id="pr72" name="PSMC3" type="GENERIC" />
<celldesigner:protein id="pr73" name="TARS3" type="GENERIC" />
<celldesigner:protein id="pr74" name="PCM1" type="GENERIC" />
<celldesigner:protein id="pr75" name="CCDC6" type="GENERIC" />
<celldesigner:protein id="pr76" name="SNAP29" type="GENERIC" />
<celldesigner:protein id="pr77" name="SPARC" type="GENERIC" />
<celldesigner:protein id="pr78" name="GNPTAB" type="GENERIC" />
<celldesigner:protein id="pr79" name="CENPH" type="GENERIC" />
<celldesigner:protein id="pr80" name="CEBPB" type="GENERIC" />
<celldesigner:protein id="pr81" name="CEP97" type="GENERIC" />
<celldesigner:protein id="pr82" name="C9orf16" type="GENERIC" />
<celldesigner:protein id="pr83" name="AGBL4" type="GENERIC" />
<celldesigner:protein id="pr84" name="ASB3" type="GENERIC" />
<celldesigner:protein id="pr86" name="BACE2" type="GENERIC" />
<celldesigner:protein id="pr87" name="BBS7" type="GENERIC" />
<celldesigner:protein id="pr89" name="C6orf141" type="GENERIC" />
<celldesigner:protein id="pr91" name="CCDC96" type="GENERIC" />
<celldesigner:protein id="pr92" name="PIK3C2A" type="GENERIC" />
<celldesigner:protein id="pr93" name="RASSF5" type="GENERIC" />
<celldesigner:protein id="pr94" name="C10orf88" type="GENERIC" />
<celldesigner:protein id="pr95" name="CAPN2" type="GENERIC" />
<celldesigner:protein id="pr96" name="CCT8L2" type="GENERIC" />
<celldesigner:protein id="pr97" name="CDC16" type="GENERIC" />
<celldesigner:protein id="pr98" name="CLINT1" type="GENERIC" />
<celldesigner:protein id="pr99" name="CRYL1" type="GENERIC" />
<celldesigner:protein id="pr100" name="CXCL16" type="GENERIC" />
<celldesigner:protein id="pr101" name="DNAJC6" type="GENERIC" />
<celldesigner:protein id="pr102" name="DUSP21" type="GENERIC" />
<celldesigner:protein id="pr103" name="EEF1AKMT2" type="GENERIC" />
<celldesigner:protein id="pr104" name="EIF5A2" type="GENERIC" />
<celldesigner:protein id="pr105" name="FAM136A" type="GENERIC" />
<celldesigner:protein id="pr106" name="GPBP1L1" type="GENERIC" />
<celldesigner:protein id="pr107" name="HES6" type="GENERIC" />
<celldesigner:protein id="pr108" name="HNRNPCL2" type="GENERIC" />
<celldesigner:protein id="pr109" name="LGALS3BP" type="GENERIC" />
<celldesigner:protein id="pr110" name="LRCH1" type="GENERIC" />
<celldesigner:protein id="pr111" name="LYPD4" type="GENERIC" />
<celldesigner:protein id="pr112" name="MAP7D2" type="GENERIC" />
<celldesigner:protein id="pr113" name="NCAPH2" type="GENERIC" />
<celldesigner:protein id="pr114" name="OASL" type="GENERIC" />
<celldesigner:protein id="pr115" name="OLFM2" type="GENERIC" />
<celldesigner:protein id="pr116" name="PICALM" type="GENERIC" />
<celldesigner:protein id="pr117" name="PILRA" type="GENERIC" />
<celldesigner:protein id="pr118" name="POGZ" type="GENERIC" />
<celldesigner:protein id="pr119" name="PTGES3" type="GENERIC" />
<celldesigner:protein id="pr120" name="QPRT" type="GENERIC" />
<celldesigner:protein id="pr121" name="RBM47" type="GENERIC" />
<celldesigner:protein id="pr122" name="SEC23A" type="GENERIC" />
<celldesigner:protein id="pr123" name="SLC25A41" type="GENERIC" />
<celldesigner:protein id="pr124" name="SMUG1" type="GENERIC" />
<celldesigner:protein id="pr125" name="SNAPC4" type="GENERIC" />
<celldesigner:protein id="pr126" name="STAMBPL1" type="GENERIC" />
<celldesigner:protein id="pr127" name="THBS3" type="GENERIC" />
<celldesigner:protein id="pr128" name="PLCE1" type="GENERIC" />
<celldesigner:protein id="pr129" name="FKBP5" type="GENERIC" />
<celldesigner:protein id="pr130" name="CDC37" type="GENERIC" />
<celldesigner:protein id="pr131" name="RIN2" type="GENERIC" />
<celldesigner:protein id="pr132" name="NAA11" type="GENERIC" />
<celldesigner:protein id="pr133" name="GKAP1" type="GENERIC" />
<celldesigner:protein id="pr134" name="ANKS1B" type="GENERIC" />
<celldesigner:protein id="pr135" name="NAA10" type="GENERIC" />
<celldesigner:protein id="pr137" name="TIAM1" type="GENERIC" />
<celldesigner:protein id="pr138" name="ABTB2" type="GENERIC" />
<celldesigner:protein id="pr139" name="PIP" type="GENERIC" />
<celldesigner:protein id="pr140" name="ARAP1" type="GENERIC" />
<celldesigner:protein id="pr143" name="FPR2" type="GENERIC" />
<celldesigner:protein id="pr144" name="DGKQ" type="GENERIC" />
<celldesigner:protein id="pr145" name="EHD1" type="GENERIC" />
<celldesigner:protein id="pr146" name="EHD4" type="GENERIC" />
<celldesigner:protein id="pr147" name="KLHL14" type="GENERIC" />
<celldesigner:protein id="pr148" name="NBPF19" type="GENERIC" />
<celldesigner:protein id="pr149" name="NOTCH2NLA" type="GENERIC" />
<celldesigner:protein id="pr150" name="SF3B3" type="GENERIC" />
<celldesigner:protein id="pr151" name="RASSF2" type="GENERIC" />
<celldesigner:protein id="pr152" name="S100Z" type="GENERIC" />
<celldesigner:protein id="pr153" name="EMB" type="GENERIC" />
<celldesigner:protein id="pr154" name="PPP1R9A" type="GENERIC" />
<celldesigner:protein id="pr155" name="PPP3R1" type="GENERIC" />
<celldesigner:protein id="pr156" name="PPP3CA" type="GENERIC" />
<celldesigner:protein id="pr157" name="PP3CB" type="GENERIC" />
<celldesigner:protein id="pr158" name="RASSF3" type="GENERIC" />
<celldesigner:protein id="pr162" name="KDM1A" type="GENERIC" />
<celldesigner:protein id="pr163" name="KYNU" type="GENERIC" />
<celldesigner:protein id="pr164" name="ZNF410" type="GENERIC" />
<celldesigner:protein id="pr165" name="PARD6B" type="GENERIC" />
<celldesigner:protein id="pr166" name="TENT5D" type="GENERIC" />
<celldesigner:protein id="pr167" name="LITAF" type="GENERIC" />
<celldesigner:protein id="pr168" name="VAPB" type="GENERIC" />
<celldesigner:protein id="pr169" name="RASSF4" type="GENERIC" />
<celldesigner:protein id="pr170" name="IFT20" type="GENERIC" />
<celldesigner:protein id="pr171" name="MAGEA6" type="GENERIC" />
<celldesigner:protein id="pr172" name="RASSF6" type="GENERIC" />
<celldesigner:protein id="pr173" name="KDM3A" type="GENERIC" />
<celldesigner:protein id="pr174" name="NANS" type="GENERIC" />
<celldesigner:protein id="pr175" name="HSPA8" type="GENERIC" />
<celldesigner:protein id="pr176" name="RASSF8" type="GENERIC" />
<celldesigner:protein id="pr177" name="TXLNA" type="GENERIC" />
<celldesigner:protein id="pr178" name="CCDC136" type="GENERIC" />
<celldesigner:protein id="pr179" name="ZBTB2" type="GENERIC" />
<celldesigner:protein id="pr180" name="ZNF639" type="GENERIC" />
<celldesigner:protein id="pr181" name="FRMD6" type="GENERIC" />
<celldesigner:protein id="pr182" name="MPDZ" type="GENERIC" />
<celldesigner:protein id="pr183" name="GOLPH3" type="GENERIC" />
<celldesigner:protein id="pr184" name="EDA" type="GENERIC" />
<celldesigner:protein id="pr185" name="GOLGA2" type="GENERIC" />
<celldesigner:protein id="pr186" name="ZCCHC9" type="GENERIC" />
<celldesigner:protein id="pr187" name="CLEC16A" type="GENERIC" />
<celldesigner:protein id="pr188" name="ARID1B" type="GENERIC" />
<celldesigner:protein id="pr189" name="AGO4" type="GENERIC" />
<celldesigner:protein id="pr190" name="FAAP100" type="GENERIC" />
<celldesigner:protein id="pr191" name="ATE1" type="GENERIC" />
<celldesigner:protein id="pr192" name="TCF20" type="GENERIC" />
<celldesigner:protein id="pr194" name="IL16" type="GENERIC" />
<celldesigner:protein id="pr195" name="RAPGEF2" type="GENERIC" />
<celldesigner:protein id="pr196" name="RAPGEF3" type="GENERIC" />
<celldesigner:protein id="pr197" name="DDX6" type="GENERIC" />
<celldesigner:protein id="pr198" name="EXOC8" type="GENERIC" />
<celldesigner:protein id="pr199" name="OARD1" type="GENERIC" />
<celldesigner:protein id="pr200" name="UFSP1" type="GENERIC" />
<celldesigner:protein id="pr201" name="ZRANB1" type="GENERIC" />
<celldesigner:protein id="pr202" name="RAPGEF4" type="GENERIC" />
<celldesigner:protein id="pr203" name="RADX" type="GENERIC" />
<celldesigner:protein id="pr204" name="RAPGEF6" type="GENERIC" />
<celldesigner:protein id="pr205" name="APBA3" type="GENERIC" />
<celldesigner:protein id="pr206" name="FTL" type="GENERIC" />
<celldesigner:protein id="pr207" name="GRN" type="GENERIC" />
<celldesigner:protein id="pr208" name="HSPA1A" type="GENERIC" />
<celldesigner:protein id="pr209" name="HSPA2" type="GENERIC" />
<celldesigner:protein id="pr210" name="RARRES1" type="GENERIC" />
<celldesigner:protein id="pr211" name="S100A2" type="GENERIC" />
<celldesigner:protein id="pr212" name="SERPINB2" type="GENERIC" />
<celldesigner:protein id="pr213" name="SOWAHB" type="GENERIC" />
<celldesigner:protein id="pr214" name="APBB1IP" type="GENERIC" />
<celldesigner:protein id="pr215" name="ANXA13" type="GENERIC" />
<celldesigner:protein id="pr216" name="BAG6" type="GENERIC" />
<celldesigner:protein id="pr217" name="PLEKHH1" type="GENERIC" />
<celldesigner:protein id="pr218" name="TLX3" type="GENERIC" />
<celldesigner:protein id="pr219" name="RAPH1" type="GENERIC" />
<celldesigner:protein id="pr220" name="ABI2" type="GENERIC" />
<celldesigner:protein id="pr221" name="DNM3" type="GENERIC" />
<celldesigner:protein id="pr223" name="SDF4" type="GENERIC" />
<celldesigner:protein id="pr224" name="HSPB8" type="GENERIC" />
<celldesigner:protein id="pr225" name="CITED1" type="GENERIC" />
<celldesigner:protein id="pr222" name="MYO9B" type="GENERIC" />
<celldesigner:protein id="pr142" name="CAPZB" type="GENERIC" />
<celldesigner:protein id="pr141" name="CAPZA2" type="GENERIC" />
<celldesigner:protein id="pr136" name="ARC" type="GENERIC" />
<celldesigner:protein id="pr227" name="DQX1" type="GENERIC" />
<celldesigner:protein id="pr228" name="NEUROG3" type="GENERIC" />
<celldesigner:protein id="pr229" name="TRIM52" type="GENERIC" />
<celldesigner:protein id="pr230" name="ZCCHC10" type="GENERIC" />
<celldesigner:protein id="pr231" name="SENP3" type="GENERIC" />
<celldesigner:protein id="pr232" name="CA6" type="GENERIC" />
<celldesigner:protein id="pr233" name="FAXC" type="GENERIC" />
<celldesigner:protein id="pr235" name="C1orf54" type="GENERIC" />
<celldesigner:protein id="pr236" name="CIAO2A" type="GENERIC" />
<celldesigner:protein id="pr237" name="CD3D" type="GENERIC" />
<celldesigner:protein id="pr238" name="VSIG4" type="GENERIC" />
<celldesigner:protein id="pr239" name="HAX1" type="GENERIC" />
<celldesigner:protein id="pr240" name="RBM33" type="GENERIC" />
<celldesigner:protein id="pr241" name="MRFAP1L1" type="GENERIC" />
<celldesigner:protein id="pr242" name="NUBP2" type="GENERIC" />
<celldesigner:protein id="pr243" name="TTYH1" type="GENERIC" />
<celldesigner:protein id="pr244" name="IFT43" type="GENERIC" />
<celldesigner:protein id="pr245" name="CDH5" type="GENERIC" />
<celldesigner:protein id="pr246" name="EID1" type="GENERIC" />
<celldesigner:protein id="pr247" name="FAM131B" type="GENERIC" />
<celldesigner:protein id="pr248" name="DHDH" type="GENERIC" />
<celldesigner:protein id="pr249" name="TUBB" type="GENERIC" />
<celldesigner:protein id="pr250" name="LURAP1" type="GENERIC" />
<celldesigner:protein id="pr251" name="TUBB6" type="GENERIC" />
<celldesigner:protein id="pr252" name="TFPT" type="GENERIC" />
<celldesigner:protein id="pr253" name="COMMD5" type="GENERIC" />
<celldesigner:protein id="pr254" name="TMOD4" type="GENERIC" />
<celldesigner:protein id="pr255" name="ISLR" type="GENERIC" />
<celldesigner:protein id="pr256" name="EIF2B5" type="GENERIC" />
<celldesigner:protein id="pr257" name="CRYBA4" type="GENERIC" />
<celldesigner:protein id="pr258" name="RGS12" type="GENERIC" />
<celldesigner:protein id="pr259" name="ARL4C" type="GENERIC" />
<celldesigner:protein id="pr260" name="EHMT1" type="GENERIC" />
<celldesigner:protein id="pr261" name="EHMT2" type="GENERIC" />
<celldesigner:protein id="pr262" name="PM20D2" type="GENERIC" />
<celldesigner:protein id="pr264" name="PPP2R2D" type="GENERIC" />
<celldesigner:protein id="pr265" name="WIZ" type="GENERIC" />
<celldesigner:protein id="pr266" name="RALGDS" type="GENERIC" />
<celldesigner:protein id="pr267" name="HOXA1" type="GENERIC" />
<celldesigner:protein id="pr268" name="KRTAP10-8" type="GENERIC" />
<celldesigner:protein id="pr269" name="CYSRT1" type="GENERIC" />
<celldesigner:protein id="pr270" name="GORASP2" type="GENERIC" />
<celldesigner:protein id="pr271" name="ADAMTSL4" type="GENERIC" />
<celldesigner:protein id="pr272" name="RGL2" type="GENERIC" />
<celldesigner:protein id="pr273" name="RIN1" type="GENERIC" />
<celldesigner:protein id="pr274" name="RAB5A" type="GENERIC" />
<celldesigner:protein id="pr275" name="RAB5B" type="GENERIC" />
<celldesigner:protein id="pr276" name="DAG1" type="GENERIC" />
<celldesigner:protein id="pr277" name="RALA" type="GENERIC" />
<celldesigner:protein id="pr278" name="RALGS" type="GENERIC" />
<celldesigner:protein id="pr279" name="RALB" type="GENERIC" />
<celldesigner:protein id="pr280" name="RGL1" type="GENERIC" />
<celldesigner:protein id="pr281" name="PRKG1" type="GENERIC" />
<celldesigner:protein id="pr282" name="NPR1" type="GENERIC" />
<celldesigner:protein id="pr283" name="GNAI3" type="GENERIC" />
<celldesigner:protein id="pr284" name="C5AR1" type="GENERIC" />
<celldesigner:protein id="pr285" name="PIM1" type="GENERIC" />
<celldesigner:protein id="pr286" name="CLTC" type="GENERIC" />
<celldesigner:protein id="pr287" name="PDIK1L" type="GENERIC" />
<celldesigner:protein id="pr288" name="PARD6A" type="GENERIC" />
<celldesigner:protein id="pr290" name="PCNA" type="GENERIC" />
<celldesigner:protein id="pr291" name="CXCR4" type="GENERIC" />
<celldesigner:protein id="pr292" name="CD7" type="GENERIC" />
<celldesigner:protein id="pr293" name="NEK3" type="GENERIC" />
<celldesigner:protein id="pr294" name="PCSK6" type="GENERIC" />
<celldesigner:protein id="pr295" name="AURKA" type="GENERIC" />
<celldesigner:protein id="pr296" name="CCNK" type="GENERIC" />
<celldesigner:protein id="pr297" name="CDC7" type="GENERIC" />
<celldesigner:protein id="pr298" name="CCND3" type="GENERIC" />
<celldesigner:protein id="pr299" name="IFT122" type="GENERIC" />
<celldesigner:protein id="pr300" name="APC2" type="GENERIC" />
<celldesigner:protein id="pr301" name="PRKACA" type="GENERIC" />
<celldesigner:protein id="pr302" name="BRCA1" type="GENERIC" />
<celldesigner:protein id="pr303" name="UBE2F" type="GENERIC" />
<celldesigner:protein id="pr304" name="NEK6" type="GENERIC" />
<celldesigner:protein id="pr305" name="POC1A" type="GENERIC" />
<celldesigner:protein id="pr306" name="ITGB7" type="GENERIC" />
<celldesigner:protein id="pr307" name="DUSP1" type="GENERIC" />
<celldesigner:protein id="pr308" name="CDC42BPA" type="GENERIC" />
<celldesigner:protein id="pr309" name="CSTF1" type="GENERIC" />
<celldesigner:protein id="pr310" name="TRIB3" type="GENERIC" />
<celldesigner:protein id="pr311" name="TRIB1" type="GENERIC" />
<celldesigner:protein id="pr312" name="SHF" type="GENERIC" />
<celldesigner:protein id="pr313" name="ARMC6" type="GENERIC" />
<celldesigner:protein id="pr314" name="PRKCA" type="GENERIC" />
<celldesigner:protein id="pr315" name="PRKCB" type="GENERIC" />
<celldesigner:protein id="pr316" name="PRKCG" type="GENERIC" />
<celldesigner:protein id="pr317" name="RALBP1" type="GENERIC" />
<celldesigner:protein id="pr318" name="PLD1" type="GENERIC" />
<celldesigner:protein id="pr319" name="PLD2" type="GENERIC" />
<celldesigner:protein id="pr320" name="EXOC2" type="GENERIC" />
<celldesigner:protein id="pr321" name="MAPK8" type="GENERIC" />
<celldesigner:protein id="pr322" name="MAPK9" type="GENERIC" />
<celldesigner:protein id="pr323" name="MAPK10" type="GENERIC" />
<celldesigner:protein id="pr324" name="ELK4" type="GENERIC" />
<celldesigner:protein id="pr325" name="CDK2" type="GENERIC" />
<celldesigner:protein id="pr326" name="RIPK3" type="GENERIC" />
<celldesigner:protein id="pr327" name="EFNB3" type="GENERIC" />
<celldesigner:protein id="pr328" name="PHKG1" type="GENERIC" />
<celldesigner:protein id="pr329" name="UTP4" type="GENERIC" />
<celldesigner:protein id="pr330" name="AP4M1" type="GENERIC" />
<celldesigner:protein id="pr331" name="IL13" type="GENERIC" />
<celldesigner:protein id="pr332" name="IL13RA2" type="GENERIC" />
<celldesigner:protein id="pr333" name="NRIP1" type="GENERIC" />
<celldesigner:protein id="pr334" name="NR0B1" type="GENERIC" />
<celldesigner:protein id="pr335" name="EP300" type="GENERIC" />
<celldesigner:protein id="pr336" name="IL36G" type="GENERIC" />
<celldesigner:protein id="pr337" name="MAPK1" type="GENERIC" />
<celldesigner:protein id="pr338" name="ETS2" type="GENERIC" />
<celldesigner:protein id="pr340" name="PLA2G4D" type="GENERIC" />
<celldesigner:protein id="pr342" name="PLA2G4B" type="GENERIC" />
<celldesigner:protein id="pr343" name="PLA2G1B" type="GENERIC" />
<celldesigner:protein id="pr344" name="PLA2G12A" type="GENERIC" />
<celldesigner:protein id="pr345" name="PLAAT3" type="GENERIC" />
<celldesigner:protein id="pr346" name="PLA2G2E" type="GENERIC" />
<celldesigner:protein id="pr347" name="PLA2G2A" type="GENERIC" />
<celldesigner:protein id="pr348" name="PLA2G6" type="GENERIC" />
<celldesigner:protein id="pr349" name="PLA2G4E" type="GENERIC" />
<celldesigner:protein id="pr350" name="PLA2G2C" type="GENERIC" />
<celldesigner:protein id="pr351" name="PLA2G4A" type="GENERIC" />
<celldesigner:protein id="pr352" name="PLA2G10" type="GENERIC" />
<celldesigner:protein id="pr353" name="PLA2G4F" type="GENERIC" />
<celldesigner:protein id="pr354" name="PLA2G3" type="GENERIC" />
<celldesigner:protein id="pr355" name="PLA2G5" type="GENERIC" />
<celldesigner:protein id="pr356" name="PLA2G12B" type="GENERIC" />
<celldesigner:protein id="pr357" name="PLA2G2D" type="GENERIC" />
<celldesigner:protein id="pr358" name="PLA2G2F" type="GENERIC" />
<celldesigner:protein id="pr359" name="PLA2G4C" type="GENERIC" />
</celldesigner:listOfProteins>
<celldesigner:listOfGenes />
<celldesigner:listOfRNAs />
<celldesigner:listOfAntisenseRNAs />
<celldesigner:listOfLayers>
<celldesigner:layer id="1" locked="false" name="Layer1" visible="true" />
</celldesigner:listOfLayers>
<celldesigner:listOfBlockDiagrams />
</celldesigner:extension>
</annotation>
<listOfUnitDefinitions>
<unitDefinition id="substance" metaid="substance" name="substance">
<listOfUnits>
<unit kind="mole" metaid="CDMT00410" />
</listOfUnits>
</unitDefinition>
<unitDefinition id="volume" metaid="volume" name="volume">
<listOfUnits>
<unit kind="litre" metaid="CDMT00411" />
</listOfUnits>
</unitDefinition>
<unitDefinition id="area" metaid="area" name="area">
<listOfUnits>
<unit exponent="2" kind="metre" metaid="CDMT00412" />
</listOfUnits>
</unitDefinition>
<unitDefinition id="length" metaid="length" name="length">
<listOfUnits>
<unit kind="metre" metaid="CDMT00413" />
</listOfUnits>
</unitDefinition>
<unitDefinition id="time" metaid="time" name="time">
<listOfUnits>
<unit kind="second" metaid="CDMT00414" />
</listOfUnits>
</unitDefinition>
</listOfUnitDefinitions>
<listOfCompartments>
<compartment id="default" metaid="default" size="1" units="volume" />
<compartment id="c2" metaid="c2" name="Nucleus" outside="c3" size="1" units="volume">
<annotation>
<celldesigner:extension>
<celldesigner:name>Nucleus</celldesigner:name>
</celldesigner:extension>
</annotation>
</compartment>
<compartment id="c3" metaid="c3" name="Cell" outside="default" size="1" units="volume">
<annotation>
<celldesigner:extension>
<celldesigner:name>Cell</celldesigner:name>
</celldesigner:extension>
</annotation>
</compartment>
<compartment id="c4" metaid="c4" name="ER" outside="c3" size="1" units="volume">
<annotation>
<celldesigner:extension>
<celldesigner:name>ER</celldesigner:name>
</celldesigner:extension>
</annotation>
</compartment>
<compartment id="c5" metaid="c5" name="Vesicle" outside="c3" size="1" units="volume">
<annotation>
<celldesigner:extension>
<celldesigner:name>Vesicle</celldesigner:name>
</celldesigner:extension>
</annotation>
</compartment>
<compartment id="c6" metaid="c6" name="Golgi" outside="c3" size="1" units="volume">
<annotation>
<celldesigner:extension>
<celldesigner:name>Golgi</celldesigner:name>
</celldesigner:extension>
</annotation>
</compartment>
<compartment id="c7" metaid="c7" name="Ribosome" outside="c3" size="1" units="volume">
<annotation>
<celldesigner:extension>
<celldesigner:name>Ribosome</celldesigner:name>
</celldesigner:extension>
</annotation>
</compartment>
<compartment id="c8" metaid="c8" name="Mitochondria" outside="c3" size="1" units="volume">
<annotation>
<celldesigner:extension>
<celldesigner:name>Mitochondria</celldesigner:name>
</celldesigner:extension>
</annotation>
</compartment>
<compartment id="c12" metaid="c12" name="cell" outside="default" size="1" units="volume">
<annotation>
<celldesigner:extension>
<celldesigner:name>cell</celldesigner:name>
</celldesigner:extension>
</annotation>
</compartment>
</listOfCompartments>
<listOfSpecies>
<species compartment="c6" id="s1" initialAmount="0" metaid="s1" name="SNX27">
<annotation>
<celldesigner:extension>
<celldesigner:positionToCompartment>inside</celldesigner:positionToCompartment>
<celldesigner:speciesIdentity>
<celldesigner:class>PROTEIN</celldesigner:class>
<celldesigner:proteinReference>pr1</celldesigner:proteinReference>
</celldesigner:speciesIdentity>
</celldesigner:extension>
</annotation>
</species>
<species compartment="default" id="s2" initialAmount="0" metaid="s2" name="AHSG">
<annotation>
<celldesigner:extension>
<celldesigner:positionToCompartment>inside</celldesigner:positionToCompartment>
<celldesigner:speciesIdentity>
<celldesigner:class>PROTEIN</celldesigner:class>
<celldesigner:proteinReference>pr2</celldesigner:proteinReference>
</celldesigner:speciesIdentity>
</celldesigner:extension>
</annotation>
</species>
<species compartment="default" id="s3" initialAmount="0" metaid="s3" name="ALB">
<annotation>
<celldesigner:extension>
<celldesigner:positionToCompartment>inside</celldesigner:positionToCompartment>
<celldesigner:speciesIdentity>
<celldesigner:class>PROTEIN</celldesigner:class>
<celldesigner:proteinReference>pr3</celldesigner:proteinReference>
</celldesigner:speciesIdentity>
</celldesigner:extension>
</annotation>
</species>
<species compartment="default" id="s4" initialAmount="0" metaid="s4" name="APOA1">
<annotation>
<celldesigner:extension>
<celldesigner:positionToCompartment>inside</celldesigner:positionToCompartment>
<celldesigner:speciesIdentity>
<celldesigner:class>PROTEIN</celldesigner:class>
<celldesigner:proteinReference>pr4</celldesigner:proteinReference>
</celldesigner:speciesIdentity>
</celldesigner:extension>
</annotation>
</species>
<species compartment="default" id="s6" initialAmount="0" metaid="s6" name="APOA2">
<annotation>
<celldesigner:extension>
<celldesigner:positionToCompartment>inside</celldesigner:positionToCompartment>
<celldesigner:speciesIdentity>
<celldesigner:class>PROTEIN</celldesigner:class>
<celldesigner:proteinReference>pr6</celldesigner:proteinReference>
</celldesigner:speciesIdentity>
</celldesigner:extension>
</annotation>
</species>
<species compartment="default" id="s7" initialAmount="0" metaid="s7" name="APOA4">
<annotation>
<celldesigner:extension>
<celldesigner:positionToCompartment>inside</celldesigner:positionToCompartment>
<celldesigner:speciesIdentity>
<celldesigner:class>PROTEIN</celldesigner:class>
<celldesigner:proteinReference>pr7</celldesigner:proteinReference>
</celldesigner:speciesIdentity>
</celldesigner:extension>
</annotation>
</species>
<species compartment="default" id="s8" initialAmount="0" metaid="s8" name="BPIFA1">
<annotation>
<celldesigner:extension>
<celldesigner:positionToCompartment>inside</celldesigner:positionToCompartment>
<celldesigner:speciesIdentity>
<celldesigner:class>PROTEIN</celldesigner:class>
<celldesigner:proteinReference>pr8</celldesigner:proteinReference>
</celldesigner:speciesIdentity>
</celldesigner:extension>
</annotation>
</species>
<species compartment="default" id="s9" initialAmount="0" metaid="s9" name="BPIFB1">
<annotation>
<celldesigner:extension>
<celldesigner:positionToCompartment>inside</celldesigner:positionToCompartment>
<celldesigner:speciesIdentity>
<celldesigner:class>PROTEIN</celldesigner:class>
<celldesigner:proteinReference>pr9</celldesigner:proteinReference>
</celldesigner:speciesIdentity>
</celldesigner:extension>
</annotation>
</species>
<species compartment="default" id="s10" initialAmount="0" metaid="s10" name="C3">
<annotation>
<celldesigner:extension>
<celldesigner:positionToCompartment>inside</celldesigner:positionToCompartment>
<celldesigner:speciesIdentity>
<celldesigner:class>PROTEIN</celldesigner:class>
<celldesigner:proteinReference>pr10</celldesigner:proteinReference>
</celldesigner:speciesIdentity>
</celldesigner:extension>
</annotation>
</species>
<species compartment="c3" id="s11" initialAmount="0" metaid="s11" name="C3orf18">
<annotation>
<celldesigner:extension>
<celldesigner:positionToCompartment>inside</celldesigner:positionToCompartment>
<celldesigner:speciesIdentity>
<celldesigner:class>PROTEIN</celldesigner:class>
<celldesigner:proteinReference>pr11</celldesigner:proteinReference>
</celldesigner:speciesIdentity>
</celldesigner:extension>
</annotation>
</species>
<species compartment="default" id="s12" initialAmount="0" metaid="s12" name="C4A">
<annotation>
<celldesigner:extension>
<celldesigner:positionToCompartment>inside</celldesigner:positionToCompartment>
<celldesigner:speciesIdentity>
<celldesigner:class>PROTEIN</celldesigner:class>
<celldesigner:proteinReference>pr12</celldesigner:proteinReference>
</celldesigner:speciesIdentity>
</celldesigner:extension>
</annotation>
</species>
<species compartment="default" id="s13" initialAmount="0" metaid="s13" name="C6orf58">
<annotation>
<celldesigner:extension>
<celldesigner:positionToCompartment>inside</celldesigner:positionToCompartment>
<celldesigner:speciesIdentity>
<celldesigner:class>PROTEIN</celldesigner:class>
<celldesigner:proteinReference>pr13</celldesigner:proteinReference>
</celldesigner:speciesIdentity>
</celldesigner:extension>
</annotation>
</species>
<species compartment="default" id="s14" initialAmount="0" metaid="s14" name="CARTPT">
<annotation>
<celldesigner:extension>
<celldesigner:positionToCompartment>inside</celldesigner:positionToCompartment>
<celldesigner:speciesIdentity>
<celldesigner:class>PROTEIN</celldesigner:class>
<celldesigner:proteinReference>pr14</celldesigner:proteinReference>
</celldesigner:speciesIdentity>
</celldesigner:extension>
</annotation>
</species>
<species compartment="default" id="s15" initialAmount="0" metaid="s15" name="CCL25">
<annotation>
<celldesigner:extension>
<celldesigner:positionToCompartment>inside</celldesigner:positionToCompartment>
<celldesigner:speciesIdentity>
<celldesigner:class>PROTEIN</celldesigner:class>
<celldesigner:proteinReference>pr15</celldesigner:proteinReference>
</celldesigner:speciesIdentity>
</celldesigner:extension>
</annotation>
</species>
<species compartment="c4" id="s16" initialAmount="0" metaid="s16" name="CDS1">
<annotation>
<celldesigner:extension>
<celldesigner:positionToCompartment>inside</celldesigner:positionToCompartment>
<celldesigner:speciesIdentity>
<celldesigner:class>PROTEIN</celldesigner:class>
<celldesigner:proteinReference>pr16</celldesigner:proteinReference>
</celldesigner:speciesIdentity>
</celldesigner:extension>
</annotation>
</species>
<species compartment="default" id="s17" initialAmount="0" metaid="s17" name="CHRDL1">
<annotation>
<celldesigner:extension>
<celldesigner:positionToCompartment>inside</celldesigner:positionToCompartment>
<celldesigner:speciesIdentity>
<celldesigner:class>PROTEIN</celldesigner:class>
<celldesigner:proteinReference>pr17</celldesigner:proteinReference>
</celldesigner:speciesIdentity>
</celldesigner:extension>
</annotation>
</species>
<species compartment="c3" id="s18" initialAmount="0" metaid="s18" name="COPS9">
<annotation>
<celldesigner:extension>
<celldesigner:positionToCompartment>inside</celldesigner:positionToCompartment>
<celldesigner:speciesIdentity>
<celldesigner:class>PROTEIN</celldesigner:class>
<celldesigner:proteinReference>pr18</celldesigner:proteinReference>
</celldesigner:speciesIdentity>
</celldesigner:extension>
</annotation>
</species>
<species compartment="default" id="s19" initialAmount="0" metaid="s19" name="CST4">
<annotation>
<celldesigner:extension>
<celldesigner:positionToCompartment>inside</celldesigner:positionToCompartment>
<celldesigner:speciesIdentity>
<celldesigner:class>PROTEIN</celldesigner:class>
<celldesigner:proteinReference>pr19</celldesigner:proteinReference>
</celldesigner:speciesIdentity>
</celldesigner:extension>
</annotation>
</species>
<species compartment="default" id="s20" initialAmount="0" metaid="s20" name="DMBT1">
<annotation>
<celldesigner:extension>
<celldesigner:positionToCompartment>inside</celldesigner:positionToCompartment>
<celldesigner:speciesIdentity>
<celldesigner:class>PROTEIN</celldesigner:class>
<celldesigner:proteinReference>pr20</celldesigner:proteinReference>
</celldesigner:speciesIdentity>
</celldesigner:extension>
</annotation>
</species>
<species compartment="c7" id="s21" initialAmount="0" metaid="s21" name="EIF1AD">
<annotation>
<celldesigner:extension>
<celldesigner:positionToCompartment>inside</celldesigner:positionToCompartment>
<celldesigner:speciesIdentity>
<celldesigner:class>PROTEIN</celldesigner:class>
<celldesigner:proteinReference>pr21</celldesigner:proteinReference>
</celldesigner:speciesIdentity>
</celldesigner:extension>
</annotation>
</species>
<species compartment="c3" id="s22" initialAmount="0" metaid="s22" name="EVA1B">
<annotation>
<celldesigner:extension>
<celldesigner:positionToCompartment>inside</celldesigner:positionToCompartment>
<celldesigner:speciesIdentity>
<celldesigner:class>PROTEIN</celldesigner:class>
<celldesigner:proteinReference>pr22</celldesigner:proteinReference>
</celldesigner:speciesIdentity>
</celldesigner:extension>
</annotation>
</species>
<species compartment="c2" id="s23" initialAmount="0" metaid="s23" name="FAM124A">
<annotation>
<celldesigner:extension>
<celldesigner:positionToCompartment>inside</celldesigner:positionToCompartment>
<celldesigner:speciesIdentity>
<celldesigner:class>PROTEIN</celldesigner:class>
<celldesigner:proteinReference>pr23</celldesigner:proteinReference>
</celldesigner:speciesIdentity>
</celldesigner:extension>
</annotation>
</species>
<species compartment="default" id="s24" initialAmount="0" metaid="s24" name="FGA">
<annotation>
<celldesigner:extension>
<celldesigner:positionToCompartment>inside</celldesigner:positionToCompartment>
<celldesigner:speciesIdentity>
<celldesigner:class>PROTEIN</celldesigner:class>
<celldesigner:proteinReference>pr24</celldesigner:proteinReference>
</celldesigner:speciesIdentity>
</celldesigner:extension>
</annotation>
</species>
<species compartment="default" id="s25" initialAmount="0" metaid="s25" name="FGB">
<annotation>
<celldesigner:extension>
<celldesigner:positionToCompartment>inside</celldesigner:positionToCompartment>
<celldesigner:speciesIdentity>
<celldesigner:class>PROTEIN</celldesigner:class>
<celldesigner:proteinReference>pr25</celldesigner:proteinReference>
</celldesigner:speciesIdentity>
</celldesigner:extension>
</annotation>
</species>
<species compartment="default" id="s26" initialAmount="0" metaid="s26" name="FGG">
<annotation>
<celldesigner:extension>
<celldesigner:positionToCompartment>inside</celldesigner:positionToCompartment>
<celldesigner:speciesIdentity>
<celldesigner:class>PROTEIN</celldesigner:class>
<celldesigner:proteinReference>pr26</celldesigner:proteinReference>
</celldesigner:speciesIdentity>
</celldesigner:extension>
</annotation>
</species>
<species compartment="default" id="s27" initialAmount="0" metaid="s27" name="GC">
<annotation>
<celldesigner:extension>
<celldesigner:positionToCompartment>inside</celldesigner:positionToCompartment>
<celldesigner:speciesIdentity>
<celldesigner:class>PROTEIN</celldesigner:class>
<celldesigner:proteinReference>pr27</celldesigner:proteinReference>
</celldesigner:speciesIdentity>
</celldesigner:extension>
</annotation>
</species>
<species compartment="c3" id="s28" initialAmount="0" metaid="s28" name="GPR156">
<annotation>
<celldesigner:extension>
<celldesigner:positionToCompartment>transmembrane</celldesigner:positionToCompartment>
<celldesigner:speciesIdentity>
<celldesigner:class>PROTEIN</celldesigner:class>
<celldesigner:proteinReference>pr28</celldesigner:proteinReference>
</celldesigner:speciesIdentity>
</celldesigner:extension>
</annotation>
</species>
<species compartment="default" id="s29" initialAmount="0" metaid="s29" name="HP">
<annotation>
<celldesigner:extension>
<celldesigner:positionToCompartment>inside</celldesigner:positionToCompartment>
<celldesigner:speciesIdentity>
<celldesigner:class>PROTEIN</celldesigner:class>
<celldesigner:proteinReference>pr29</celldesigner:proteinReference>
</celldesigner:speciesIdentity>
</celldesigner:extension>
</annotation>
</species>
<species compartment="default" id="s30" initialAmount="0" metaid="s30" name="HPX">
<annotation>
<celldesigner:extension>
<celldesigner:positionToCompartment>inside</celldesigner:positionToCompartment>
<celldesigner:speciesIdentity>
<celldesigner:class>PROTEIN</celldesigner:class>
<celldesigner:proteinReference>pr30</celldesigner:proteinReference>
</celldesigner:speciesIdentity>
</celldesigner:extension>
</annotation>
</species>
<species compartment="default" id="s31" initialAmount="0" metaid="s31" name="IGLL5">
<annotation>
<celldesigner:extension>
<celldesigner:positionToCompartment>inside</celldesigner:positionToCompartment>
<celldesigner:speciesIdentity>
<celldesigner:class>PROTEIN</celldesigner:class>
<celldesigner:proteinReference>pr31</celldesigner:proteinReference>
</celldesigner:speciesIdentity>
</celldesigner:extension>
</annotation>
</species>
<species compartment="default" id="s32" initialAmount="0" metaid="s32" name="JCHAIN">
<annotation>
<celldesigner:extension>
<celldesigner:positionToCompartment>inside</celldesigner:positionToCompartment>
<celldesigner:speciesIdentity>
<celldesigner:class>PROTEIN</celldesigner:class>
<celldesigner:proteinReference>pr32</celldesigner:proteinReference>
</celldesigner:speciesIdentity>
</celldesigner:extension>
</annotation>
</species>
<species compartment="c3" id="s33" initialAmount="0" metaid="s33" name="KCNE3">
<annotation>
<celldesigner:extension>
<celldesigner:positionToCompartment>transmembrane</celldesigner:positionToCompartment>
<celldesigner:speciesIdentity>
<celldesigner:class>PROTEIN</celldesigner:class>
<celldesigner:proteinReference>pr33</celldesigner:proteinReference>
</celldesigner:speciesIdentity>
</celldesigner:extension>
</annotation>
</species>
<species compartment="default" id="s34" initialAmount="0" metaid="s34" name="KNG1">
<annotation>
<celldesigner:extension>
<celldesigner:positionToCompartment>inside</celldesigner:positionToCompartment>
<celldesigner:speciesIdentity>
<celldesigner:class>PROTEIN</celldesigner:class>
<celldesigner:proteinReference>pr34</celldesigner:proteinReference>
</celldesigner:speciesIdentity>
</celldesigner:extension>
</annotation>
</species>
<species compartment="default" id="s35" initialAmount="0" metaid="s35" name="LACRT">
<annotation>
<celldesigner:extension>
<celldesigner:positionToCompartment>inside</celldesigner:positionToCompartment>
<celldesigner:speciesIdentity>
<celldesigner:class>PROTEIN</celldesigner:class>
<celldesigner:proteinReference>pr35</celldesigner:proteinReference>
</celldesigner:speciesIdentity>
</celldesigner:extension>
</annotation>
</species>
<species compartment="default" id="s36" initialAmount="0" metaid="s36" name="LCN1">
<annotation>
<celldesigner:extension>
<celldesigner:positionToCompartment>inside</celldesigner:positionToCompartment>
<celldesigner:speciesIdentity>
<celldesigner:class>PROTEIN</celldesigner:class>
<celldesigner:proteinReference>pr36</celldesigner:proteinReference>
</celldesigner:speciesIdentity>
</celldesigner:extension>
</annotation>
</species>
<species compartment="default" id="s37" initialAmount="0" metaid="s37" name="LCN2">
<annotation>
<celldesigner:extension>
<celldesigner:positionToCompartment>inside</celldesigner:positionToCompartment>
<celldesigner:speciesIdentity>
<celldesigner:class>PROTEIN</celldesigner:class>
<celldesigner:proteinReference>pr37</celldesigner:proteinReference>
</celldesigner:speciesIdentity>
</celldesigner:extension>
</annotation>
</species>
<species compartment="c2" id="s38" initialAmount="0" metaid="s38" name="LRRC36">
<annotation>
<celldesigner:extension>
<celldesigner:positionToCompartment>inside</celldesigner:positionToCompartment>
<celldesigner:speciesIdentity>
<celldesigner:class>PROTEIN</celldesigner:class>
<celldesigner:proteinReference>pr38</celldesigner:proteinReference>
</celldesigner:speciesIdentity>
</celldesigner:extension>
</annotation>
</species>
<species compartment="default" id="s39" initialAmount="0" metaid="s39" name="LTF">
<annotation>
<celldesigner:extension>
<celldesigner:positionToCompartment>inside</celldesigner:positionToCompartment>
<celldesigner:speciesIdentity>
<celldesigner:class>PROTEIN</celldesigner:class>
<celldesigner:proteinReference>pr39</celldesigner:proteinReference>
</celldesigner:speciesIdentity>
</celldesigner:extension>
</annotation>
</species>
<species compartment="default" id="s40" initialAmount="0" metaid="s40" name="LYZ">
<annotation>
<celldesigner:extension>
<celldesigner:positionToCompartment>inside</celldesigner:positionToCompartment>
<celldesigner:speciesIdentity>
<celldesigner:class>PROTEIN</celldesigner:class>
<celldesigner:proteinReference>pr40</celldesigner:proteinReference>
</celldesigner:speciesIdentity>
</celldesigner:extension>
</annotation>
</species>
<species compartment="c5" id="s41" initialAmount="0" metaid="s41" name="MARCHF1">
<annotation>
<celldesigner:extension>
<celldesigner:positionToCompartment>inside</celldesigner:positionToCompartment>
<celldesigner:speciesIdentity>
<celldesigner:class>PROTEIN</celldesigner:class>
<celldesigner:proteinReference>pr41</celldesigner:proteinReference>
</celldesigner:speciesIdentity>
</celldesigner:extension>
</annotation>
</species>
<species compartment="c8" id="s42" initialAmount="0" metaid="s42" name="MRPL42">
<annotation>
<celldesigner:extension>
<celldesigner:positionToCompartment>inside</celldesigner:positionToCompartment>
<celldesigner:speciesIdentity>
<celldesigner:class>PROTEIN</celldesigner:class>
<celldesigner:proteinReference>pr42</celldesigner:proteinReference>
</celldesigner:speciesIdentity>
</celldesigner:extension>
</annotation>
</species>
<species compartment="c2" id="s43" initialAmount="0" metaid="s43" name="MTPN">
<annotation>
<celldesigner:extension>
<celldesigner:positionToCompartment>inside</celldesigner:positionToCompartment>
<celldesigner:speciesIdentity>
<celldesigner:class>PROTEIN</celldesigner:class>
<celldesigner:proteinReference>pr43</celldesigner:proteinReference>
</celldesigner:speciesIdentity>
</celldesigner:extension>
</annotation>
</species>
<species compartment="default" id="s44" initialAmount="0" metaid="s44" name="ORM1">
<annotation>
<celldesigner:extension>
<celldesigner:positionToCompartment>inside</celldesigner:positionToCompartment>
<celldesigner:speciesIdentity>
<celldesigner:class>PROTEIN</celldesigner:class>
<celldesigner:proteinReference>pr44</celldesigner:proteinReference>
</celldesigner:speciesIdentity>
</celldesigner:extension>
</annotation>
</species>
<species compartment="c8" id="s45" initialAmount="0" metaid="s45" name="PDCD2L">
<annotation>
<celldesigner:extension>
<celldesigner:positionToCompartment>inside</celldesigner:positionToCompartment>
<celldesigner:speciesIdentity>
<celldesigner:class>PROTEIN</celldesigner:class>
<celldesigner:proteinReference>pr45</celldesigner:proteinReference>
</celldesigner:speciesIdentity>
</celldesigner:extension>
</annotation>
</species>
<species compartment="c3" id="s46" initialAmount="0" metaid="s46" name="PIGR">
<annotation>
<celldesigner:extension>
<celldesigner:positionToCompartment>transmembrane</celldesigner:positionToCompartment>
<celldesigner:speciesIdentity>
<celldesigner:class>PROTEIN</celldesigner:class>
<celldesigner:proteinReference>pr46</celldesigner:proteinReference>
</celldesigner:speciesIdentity>
</celldesigner:extension>
</annotation>
</species>
<species compartment="c2" id="s47" initialAmount="0" metaid="s47" name="PPM1B">
<annotation>
<celldesigner:extension>
<celldesigner:positionToCompartment>inside</celldesigner:positionToCompartment>
<celldesigner:speciesIdentity>
<celldesigner:class>PROTEIN</celldesigner:class>
<celldesigner:proteinReference>pr47</celldesigner:proteinReference>
</celldesigner:speciesIdentity>
</celldesigner:extension>
</annotation>
</species>
<species compartment="c3" id="s48" initialAmount="0" metaid="s48" name="PROSER2">
<annotation>
<celldesigner:extension>
<celldesigner:positionToCompartment>transmembrane</celldesigner:positionToCompartment>
<celldesigner:speciesIdentity>
<celldesigner:class>PROTEIN</celldesigner:class>
<celldesigner:proteinReference>pr48</celldesigner:proteinReference>
</celldesigner:speciesIdentity>
</celldesigner:extension>
</annotation>
</species>
<species compartment="default" id="s49" initialAmount="0" metaid="s49" name="PRR4">
<annotation>
<celldesigner:extension>
<celldesigner:positionToCompartment>inside</celldesigner:positionToCompartment>
<celldesigner:speciesIdentity>
<celldesigner:class>PROTEIN</celldesigner:class>
<celldesigner:proteinReference>pr49</celldesigner:proteinReference>
</celldesigner:speciesIdentity>
</celldesigner:extension>
</annotation>
</species>
<species compartment="c7" id="s50" initialAmount="0" metaid="s50" name="RPL35A">
<annotation>
<celldesigner:extension>
<celldesigner:positionToCompartment>inside</celldesigner:positionToCompartment>
<celldesigner:speciesIdentity>
<celldesigner:class>PROTEIN</celldesigner:class>
<celldesigner:proteinReference>pr50</celldesigner:proteinReference>
</celldesigner:speciesIdentity>
</celldesigner:extension>
</annotation>
</species>
<species compartment="default" id="s51" initialAmount="0" metaid="s51" name="SCGB1D1">
<annotation>
<celldesigner:extension>
<celldesigner:positionToCompartment>inside</celldesigner:positionToCompartment>
<celldesigner:speciesIdentity>
<celldesigner:class>PROTEIN</celldesigner:class>
<celldesigner:proteinReference>pr51</celldesigner:proteinReference>
</celldesigner:speciesIdentity>
</celldesigner:extension>
</annotation>
</species>
<species compartment="default" id="s52" initialAmount="0" metaid="s52" name="SCGB2A1">
<annotation>
<celldesigner:extension>
<celldesigner:positionToCompartment>inside</celldesigner:positionToCompartment>
<celldesigner:speciesIdentity>
<celldesigner:class>PROTEIN</celldesigner:class>
<celldesigner:proteinReference>pr52</celldesigner:proteinReference>
</celldesigner:speciesIdentity>
</celldesigner:extension>
</annotation>
</species>
<species compartment="default" id="s53" initialAmount="0" metaid="s53" name="CP">
<annotation>
<celldesigner:extension>
<celldesigner:positionToCompartment>inside</celldesigner:positionToCompartment>
<celldesigner:speciesIdentity>
<celldesigner:class>PROTEIN</celldesigner:class>
<celldesigner:proteinReference>pr53</celldesigner:proteinReference>
</celldesigner:speciesIdentity>
</celldesigner:extension>
</annotation>
</species>
<species compartment="default" id="s54" initialAmount="0" metaid="s54" name="SERPINA1">
<annotation>
<celldesigner:extension>
<celldesigner:positionToCompartment>inside</celldesigner:positionToCompartment>
<celldesigner:speciesIdentity>
<celldesigner:class>PROTEIN</celldesigner:class>
<celldesigner:proteinReference>pr54</celldesigner:proteinReference>
</celldesigner:speciesIdentity>
</celldesigner:extension>
</annotation>
</species>
<species compartment="default" id="s55" initialAmount="0" metaid="s55" name="SERPINA3">
<annotation>
<celldesigner:extension>
<celldesigner:positionToCompartment>inside</celldesigner:positionToCompartment>
<celldesigner:speciesIdentity>
<celldesigner:class>PROTEIN</celldesigner:class>
<celldesigner:proteinReference>pr55</celldesigner:proteinReference>
</celldesigner:speciesIdentity>
</celldesigner:extension>
</annotation>
</species>
<species compartment="c2" id="s56" initialAmount="0" metaid="s56" name="SPANXN4">
<annotation>
<celldesigner:extension>
<celldesigner:positionToCompartment>inside</celldesigner:positionToCompartment>
<celldesigner:speciesIdentity>
<celldesigner:class>PROTEIN</celldesigner:class>
<celldesigner:proteinReference>pr56</celldesigner:proteinReference>
</celldesigner:speciesIdentity>
</celldesigner:extension>
</annotation>
</species>
<species compartment="c3" id="s57" initialAmount="0" metaid="s57" name="TACR3">
<annotation>
<celldesigner:extension>
<celldesigner:positionToCompartment>transmembrane</celldesigner:positionToCompartment>
<celldesigner:speciesIdentity>
<celldesigner:class>PROTEIN</celldesigner:class>
<celldesigner:proteinReference>pr57</celldesigner:proteinReference>
</celldesigner:speciesIdentity>
</celldesigner:extension>
</annotation>
</species>
<species compartment="default" id="s58" initialAmount="0" metaid="s58" name="TAFA3">
<annotation>
<celldesigner:extension>
<celldesigner:positionToCompartment>inside</celldesigner:positionToCompartment>
<celldesigner:speciesIdentity>
<celldesigner:class>PROTEIN</celldesigner:class>
<celldesigner:proteinReference>pr58</celldesigner:proteinReference>
</celldesigner:speciesIdentity>
</celldesigner:extension>
</annotation>
</species>
<species compartment="c3" id="s59" initialAmount="0" metaid="s59" name="TANC2">
<annotation>
<celldesigner:extension>
<celldesigner:positionToCompartment>inside</celldesigner:positionToCompartment>
<celldesigner:speciesIdentity>
<celldesigner:class>PROTEIN</celldesigner:class>
<celldesigner:proteinReference>pr59</celldesigner:proteinReference>
</celldesigner:speciesIdentity>
</celldesigner:extension>
</annotation>
</species>
<species compartment="default" id="s60" initialAmount="0" metaid="s60" name="TF">
<annotation>
<celldesigner:extension>
<celldesigner:positionToCompartment>inside</celldesigner:positionToCompartment>
<celldesigner:speciesIdentity>
<celldesigner:class>PROTEIN</celldesigner:class>
<celldesigner:proteinReference>pr60</celldesigner:proteinReference>
</celldesigner:speciesIdentity>
</celldesigner:extension>
</annotation>
</species>
<species compartment="c3" id="s61" initialAmount="0" metaid="s61" name="TGM1">
<annotation>
<celldesigner:extension>
<celldesigner:positionToCompartment>inside</celldesigner:positionToCompartment>
<celldesigner:speciesIdentity>
<celldesigner:class>PROTEIN</celldesigner:class>
<celldesigner:proteinReference>pr61</celldesigner:proteinReference>
</celldesigner:speciesIdentity>
</celldesigner:extension>
</annotation>
</species>
<species compartment="default" id="s62" initialAmount="0" metaid="s62" name="TTR">
<annotation>
<celldesigner:extension>
<celldesigner:positionToCompartment>inside</celldesigner:positionToCompartment>
<celldesigner:speciesIdentity>
<celldesigner:class>PROTEIN</celldesigner:class>
<celldesigner:proteinReference>pr62</celldesigner:proteinReference>
</celldesigner:speciesIdentity>
</celldesigner:extension>
</annotation>
</species>
<species compartment="c5" id="s63" initialAmount="0" metaid="s63" name="VPS26B">
<annotation>
<celldesigner:extension>
<celldesigner:positionToCompartment>inside</celldesigner:positionToCompartment>
<celldesigner:speciesIdentity>
<celldesigner:class>PROTEIN</celldesigner:class>
<celldesigner:proteinReference>pr63</celldesigner:proteinReference>
</celldesigner:speciesIdentity>
</celldesigner:extension>
</annotation>
</species>
<species compartment="c2" id="s64" initialAmount="0" metaid="s64" name="ZG16B">
<annotation>
<celldesigner:extension>
<celldesigner:positionToCompartment>inside</celldesigner:positionToCompartment>
<celldesigner:speciesIdentity>
<celldesigner:class>PROTEIN</celldesigner:class>
<celldesigner:proteinReference>pr64</celldesigner:proteinReference>
</celldesigner:speciesIdentity>
</celldesigner:extension>
</annotation>
</species>
<species compartment="c2" id="s65" initialAmount="0" metaid="s65" name="ZNF512B">
<annotation>
<celldesigner:extension>
<celldesigner:positionToCompartment>inside</celldesigner:positionToCompartment>
<celldesigner:speciesIdentity>
<celldesigner:class>PROTEIN</celldesigner:class>
<celldesigner:proteinReference>pr65</celldesigner:proteinReference>
</celldesigner:speciesIdentity>
</celldesigner:extension>
</annotation>
</species>
<species compartment="c3" id="s66" initialAmount="0" metaid="s66" name="RASSF7">
<annotation>
<celldesigner:extension>
<celldesigner:positionToCompartment>inside</celldesigner:positionToCompartment>
<celldesigner:speciesIdentity>
<celldesigner:class>PROTEIN</celldesigner:class>
<celldesigner:proteinReference>pr66</celldesigner:proteinReference>
</celldesigner:speciesIdentity>
</celldesigner:extension>
</annotation>
</species>
<species compartment="c3" id="s67" initialAmount="0" metaid="s67" name="Cilia">
<annotation>
<celldesigner:extension>
<celldesigner:positionToCompartment>transmembrane</celldesigner:positionToCompartment>
<celldesigner:speciesIdentity>
<celldesigner:class>COMPLEX</celldesigner:class>
<celldesigner:name>Cilia</celldesigner:name>
</celldesigner:speciesIdentity>
</celldesigner:extension>
</annotation>
</species>
<species compartment="c3" id="s68" initialAmount="0" metaid="s68" name="Microtubules">
<annotation>
<celldesigner:extension>
<celldesigner:positionToCompartment>inside</celldesigner:positionToCompartment>
<celldesigner:speciesIdentity>
<celldesigner:class>COMPLEX</celldesigner:class>
<celldesigner:name>Microtubules</celldesigner:name>
</celldesigner:speciesIdentity>
</celldesigner:extension>
</annotation>
</species>
<species compartment="c4" id="s69" initialAmount="0" metaid="s69" name="UBQLN1">
<annotation>
<celldesigner:extension>
<celldesigner:positionToCompartment>inside</celldesigner:positionToCompartment>
<celldesigner:speciesIdentity>
<celldesigner:class>PROTEIN</celldesigner:class>
<celldesigner:proteinReference>pr67</celldesigner:proteinReference>
</celldesigner:speciesIdentity>
</celldesigner:extension>
</annotation>
</species>
<species compartment="c3" id="s70" initialAmount="0" metaid="s70" name="UBQLN2">
<annotation>
<celldesigner:extension>
<celldesigner:positionToCompartment>inside</celldesigner:positionToCompartment>
<celldesigner:speciesIdentity>
<celldesigner:class>PROTEIN</celldesigner:class>
<celldesigner:proteinReference>pr68</celldesigner:proteinReference>
</celldesigner:speciesIdentity>
</celldesigner:extension>
</annotation>
</species>
<species compartment="c2" id="s71" initialAmount="0" metaid="s71" name="PPP1R13B">
<annotation>
<celldesigner:extension>
<celldesigner:positionToCompartment>inside</celldesigner:positionToCompartment>
<celldesigner:speciesIdentity>
<celldesigner:class>PROTEIN</celldesigner:class>
<celldesigner:proteinReference>pr69</celldesigner:proteinReference>
</celldesigner:speciesIdentity>
</celldesigner:extension>
</annotation>
</species>
<species compartment="c2" id="s72" initialAmount="0" metaid="s72" name="TP53BP2">
<annotation>
<celldesigner:extension>
<celldesigner:positionToCompartment>inside</celldesigner:positionToCompartment>
<celldesigner:speciesIdentity>
<celldesigner:class>PROTEIN</celldesigner:class>
<celldesigner:proteinReference>pr70</celldesigner:proteinReference>
</celldesigner:speciesIdentity>
</celldesigner:extension>
</annotation>
</species>
<species compartment="c3" id="s74" initialAmount="0" metaid="s74" name="Proteasome">
<annotation>
<celldesigner:extension>
<celldesigner:positionToCompartment>inside</celldesigner:positionToCompartment>
<celldesigner:speciesIdentity>
<celldesigner:class>COMPLEX</celldesigner:class>
<celldesigner:name>Proteasome</celldesigner:name>
</celldesigner:speciesIdentity>
</celldesigner:extension>
</annotation>
</species>
<species compartment="c2" id="s76" initialAmount="0" metaid="s76" name="TARS3">
<annotation>
<celldesigner:extension>
<celldesigner:positionToCompartment>inside</celldesigner:positionToCompartment>
<celldesigner:speciesIdentity>
<celldesigner:class>PROTEIN</celldesigner:class>
<celldesigner:proteinReference>pr73</celldesigner:proteinReference>
</celldesigner:speciesIdentity>
</celldesigner:extension>
</annotation>
</species>
<species compartment="c2" id="s78" initialAmount="0" metaid="s78" name="CCDC6">
<annotation>
<celldesigner:extension>
<celldesigner:positionToCompartment>inside</celldesigner:positionToCompartment>
<celldesigner:speciesIdentity>
<celldesigner:class>PROTEIN</celldesigner:class>
<celldesigner:proteinReference>pr75</celldesigner:proteinReference>
</celldesigner:speciesIdentity>
</celldesigner:extension>
</annotation>
</species>
<species compartment="c3" id="s79" initialAmount="0" metaid="s79" name="SNAP29">
<annotation>
<celldesigner:extension>
<celldesigner:positionToCompartment>transmembrane</celldesigner:positionToCompartment>
<celldesigner:speciesIdentity>
<celldesigner:class>PROTEIN</celldesigner:class>
<celldesigner:proteinReference>pr76</celldesigner:proteinReference>
</celldesigner:speciesIdentity>
</celldesigner:extension>
</annotation>
</species>
<species compartment="default" id="s80" initialAmount="0" metaid="s80" name="SPARC">
<annotation>
<celldesigner:extension>
<celldesigner:positionToCompartment>inside</celldesigner:positionToCompartment>
<celldesigner:speciesIdentity>
<celldesigner:class>PROTEIN</celldesigner:class>
<celldesigner:proteinReference>pr77</celldesigner:proteinReference>
</celldesigner:speciesIdentity>
</celldesigner:extension>
</annotation>
</species>
<species compartment="c6" id="s81" initialAmount="0" metaid="s81" name="GNPTAB">
<annotation>
<celldesigner:extension>
<celldesigner:positionToCompartment>inside</celldesigner:positionToCompartment>
<celldesigner:speciesIdentity>
<celldesigner:class>PROTEIN</celldesigner:class>
<celldesigner:proteinReference>pr78</celldesigner:proteinReference>
</celldesigner:speciesIdentity>
</celldesigner:extension>
</annotation>
</species>
<species compartment="c2" id="s83" initialAmount="0" metaid="s83" name="CEBPB">
<annotation>
<celldesigner:extension>
<celldesigner:positionToCompartment>inside</celldesigner:positionToCompartment>
<celldesigner:speciesIdentity>
<celldesigner:class>PROTEIN</celldesigner:class>
[truncated: 531,009 more chars]
