# Supplementary material for: Reconstruction and analysis of a large-scale binary Ras-effector signaling network
Source: Cell Commun Signal. 2022 Mar 4;20:24. doi: 10.1186/s12964-022-00823-5 (PMC8896392; doi:10.1186/s12964-022-00823-5)
Supplement: Supplementary file 11 — Additional file 10: Table S7. Biological process enrichment of class-specific proteins. [file 12964_2022_823_MOESM11_ESM.xlsx]

## Sheet: Sheet1
Table S7. Biological process enrichment of class-specific proteins.
Biological process enrichment analysis by effector class: fold enrichment with a significance at 0.05.
PANTHER biological process	SysGO Process (1)	SysGO Process (3)	class1	class2	class3	class4	class5	class6	class7	class8	class9	class10	class11	class12	shared_classes
ectodermal cell differentiation (GO:0010668)	4_5_Cell fate_differentiation	Signaling	8.12												1
phosphatidylinositol acyl-chain remodeling (GO:0036149)	1_1_5_Phospholipid metabolism	Metabolism	7.89												1
phosphatidylglycerol acyl-chain remodeling (GO:0036148)	1_1_5_Phospholipid metabolism	Metabolism	7.33												1
arachidonic acid secretion (GO:0050482)	1_1_5_Phospholipid metabolism	Metabolism	7.19												1
arachidonate transport (GO:1903963)	3_1_6_Lipid transporters	Metabolism	7.19												1
icosanoid secretion (GO:0032309)	3_1_6_Lipid transporters	Metabolism	7.14												1
regulatory T cell differentiation (GO:0045066)	4_5_Cell fate_differentiation	Signaling	6.77												1
phosphatidylethanolamine acyl-chain remodeling (GO:0036152)	1_1_5_Phospholipid metabolism	Metabolism	6.64												1
phosphatidylserine acyl-chain remodeling (GO:0036150)	1_1_5_Phospholipid metabolism	Metabolism	6.46												1
phosphatidylcholine acyl-chain remodeling (GO:0036151)	1_1_5_Phospholipid metabolism	Metabolism	6.43												1
platelet activating factor metabolic process (GO:0046469)	3_11_Hemostasis	Other	6.34												1
positive regulation of prostaglandin secretion (GO:0032308)	3_12_Hormone activity	Signaling	5.54												1
icosanoid transport (GO:0071715)	3_1_6_Lipid transporters	Metabolism	5.36												1
positive regulation of macrophage derived foam cell differentiation (GO:0010744)	4_5_Cell fate_differentiation	Signaling	5.08												1
regulation of prostaglandin secretion (GO:0032306)	3_12_Hormone activity	Signaling	4.68												1
phosphatidylserine metabolic process (GO:0006658)	1_1_5_Phospholipid metabolism	Metabolism	4.51												1
positive regulation of urine volume (GO:0035810)	?	UNCLASSIFIED	4.35												1
phosphatidylglycerol metabolic process (GO:0046471)	1_1_5_Phospholipid metabolism	Metabolism	4.06												1
positive regulation of icosanoid secretion (GO:0032305)	1_1_3_Fatty acid metabolism	Metabolism	3.95												1
glycerol ether metabolic process (GO:0006662)	1_1_3_Fatty acid metabolism	Metabolism	3.69												1
regulation of icosanoid secretion (GO:0032303)	1_1_3_Fatty acid metabolism	Metabolism	3.69												1
long-chain fatty acid transport (GO:0015909)	1_1_3_Fatty acid metabolism	Metabolism	3.66												1
regulation of renal sodium excretion (GO:0035813)	?	UNCLASSIFIED	3.55												1
ether lipid metabolic process (GO:0046485)	1_1_3_Fatty acid metabolism	Metabolism	3.55												1
glycerophospholipid catabolic process (GO:0046475)	1_1_5_Phospholipid metabolism	Metabolism	3.5												1
phosphatidic acid metabolic process (GO:0046473)	1_1_5_Phospholipid metabolism	Metabolism	2.93												1
phospholipid catabolic process (GO:0009395)	1_1_5_Phospholipid metabolism	Metabolism	2.83												1
phosphatidic acid biosynthetic process (GO:0006654)	1_1_5_Phospholipid metabolism	Metabolism	2.69												1
phosphatidylcholine metabolic process (GO:0046470)	1_1_5_Phospholipid metabolism	Metabolism	2.69												1
CD4-positive, alpha-beta T cell activation (GO:0035710)	3_5_1_Adaptive Immune System	Immune system & Inflammation	2.59												1
regulation of plasma lipoprotein particle levels (GO:0097006)	1_1_2_Lipid particle organization	Metabolism	2.44												1
IRE1-mediated unfolded protein response (GO:0036498)	1_8_2_Protein folding	Protein translation, folding, modification & degradation	2.4												1
monocarboxylic acid transport (GO:0015718)	3_1_10_other transporters	Metabolism	2.2												1
cellular amino acid biosynthetic process (GO:0008652)	1_7_Metabolism of amino acids and derivatives	Metabolism	-0.13												1
positive regulation of hh target transcription factor activity (GO:0007228)	3_9_Development	Developmental		11.62											1
signal transduction downstream of smoothened (GO:0007227)	3_9_Development	Developmental		11.62											1
prophase (GO:0051324)	4_1_2_Cell Cycle	Signaling		11.62											1
dopaminergic neuron axon guidance (GO:0036514)	3_3_Neuronal System_synapses_channels	Neuronal System_synapses_channels		11.62											1
planar cell polarity pathway involved in axon guidance (GO:1904938)	3_3_Neuronal System_synapses_channels	Neuronal System_synapses_channels		11.62											1
mitotic prophase (GO:0000088)	4_1_2_Cell Cycle	Signaling		11.62											1
negative regulation of dopaminergic neuron differentiation (GO:1904339)	3_3_Neuronal System_synapses_channels	Neuronal System_synapses_channels		11.62											1
canonical Wnt signaling pathway involved in heart development (GO:0061316)	3_2_11_Signaling by Wnt	Signaling		11.62											1
convergent extension involved in gastrulation (GO:0060027)	3_10_Reproduction	Other		6.64											1
ovulation from ovarian follicle (GO:0001542)	3_10_Reproduction	Other		6.64											1
positive regulation of T-helper 17 cell differentiation (GO:2000321)	4_5_Cell fate_differentiation	Signaling		6.64											1
positive regulation of activation of Janus kinase activity (GO:0010536)	1_26_12_Janus kinase	Signaling		6.64											1
positive regulation of NAD(P)H oxidase activity (GO:0033864)	1_25_2_Detoxification of Reactive Oxygen Species	Signaling		6.64											1
mesenchymal to epithelial transition (GO:0060231)	4_5_Cell fate_differentiation	Signaling		4.36											1
positive regulation of phospholipid metabolic process (GO:1903727)	1_1_5_Phospholipid metabolism	Metabolism		4.36											1
negative regulation of stem cell differentiation (GO:2000737)	4_5_Cell fate_differentiation	Signaling		3.7											1
positive regulation of translational initiation (GO:0045948)	1_8_1_Translation	Protein translation, folding, modification & degradation		3.1											1
positive regulation of amine transport (GO:0051954)	3_1_1_Amino acid & peptide transporters	Metabolism		2.83											1
regulation of lyase activity (GO:0051339)	?	UNCLASSIFIED		2.79											1
musculoskeletal movement (GO:0050881)	3_8_Muscle contraction	Cytoskeleton		2.64											1
multicellular organismal movement (GO:0050879)	?	UNCLASSIFIED		2.64											1
inorganic ion transmembrane transport (GO:0098660)	3_1_10_other transporters	Metabolism		-0.65											1
protein targeting to ER (GO:0045047)	1_12_Endoplasmic Reticulum	Organelles		-0.21											1
liposaccharide metabolic process (GO:1903509)	1_17_Metabolism of carbohydrates	Metabolism		-0.21											1
negative regulation of type B pancreatic cell development (GO:2000077)	3_9_Development	Developmental				63.76									1
smoothened signaling pathway involved in spinal cord motor neuron cell fate specification (GO:0021776)	4_5_Cell fate_differentiation	Signaling				42.51									1
smoothened signaling pathway involved in ventral spinal cord interneuron specification (GO:0021775)	4_5_Cell fate_differentiation	Signaling				42.51									1
zygotic specification of dorsal/ventral axis (GO:0007352)	3_9_Development	Developmental				42.51									1
negative regulation of glomerular mesangial cell proliferation (GO:0072125)	3_9_Development	Developmental				42.51									1
negative regulation of glycogen (starch) synthase activity (GO:2000466)	1_17_Metabolism of carbohydrates	Metabolism				42.51									1
osteoblast fate commitment (GO:0002051)	4_5_Cell fate_differentiation	Signaling				42.51									1
positive regulation of cardiac neural crest cell migration involved in outflow tract morphogenesis (GO:1905312)	3_9_Development	Developmental				42.51									1
regulation of cardiac neural crest cell migration involved in outflow tract morphogenesis (GO:1905310)	3_9_Development	Developmental				42.51									1
endodermal-mesodermal cell signaling involved in heart induction (GO:0003134)	3_9_Development	Developmental				42.51									1
endodermal-mesodermal cell signaling (GO:0003133)	?	UNCLASSIFIED				42.51									1
BMP signaling pathway involved in heart induction (GO:0003130)	3_2_14_Signaling by BMP	Signaling				42.51									1
heart induction (GO:0003129)	3_9_Development	Developmental				42.51									1
regulation of growth hormone receptor signaling pathway (GO:0060398)	3_2_28_Signaling by Growth hormone	Signaling				31.88									1
regulation of metanephric mesenchymal cell migration (GO:2000589)	4_6_Cell_migration	Signaling				31.88									1
neuropilin signaling pathway (GO:0038189)	3_3_Neuronal System_synapses_channels	Neuronal System_synapses_channels				31.88									1
interleukin-3-mediated signaling pathway (GO:0038156)	3_5_3_Cytokine Signaling in Immune system	Signaling				31.88									1
positive regulation of hepatic stellate cell activation (GO:2000491)	4_5_Cell fate_differentiation	Signaling				31.88									1
cellular response to molecule of fungal origin (GO:0071226)	?	UNCLASSIFIED				31.88									1
regulation of glomerulus development (GO:0090192)	3_9_Development	Developmental				31.88									1
negative regulation of kidney development (GO:0090185)	3_9_Development	Developmental				31.88									1
positive regulation of adenylate cyclase-activating G protein-coupled receptor signaling pathway (GO:0106071)	3_6_GPCRs	Signaling				31.88									1
activated T cell proliferation (GO:0050798)	4_1_Cell devision	Signaling				31.88									1
positive regulation of cytoplasmic translational initiation (GO:1904690)	1_8_1_Translation	Protein translation, folding, modification & degradation				31.88									1
neutrophil clearance (GO:0097350)	3_11_Hemostasis	Other				31.88									1
response to antineoplastic agent (GO:0097327)	?	UNCLASSIFIED				31.88									1
regulation of cell differentiation involved in embryonic placenta development (GO:0060800)	4_5_Cell fate_differentiation	Signaling				31.88									1
regulation of lung blood pressure (GO:0014916)	?	UNCLASSIFIED				31.88									1
response to actinomycin D (GO:0072716)	?	UNCLASSIFIED				31.88									1
smoothened signaling pathway involved in ventral spinal cord patterning (GO:0021910)	3_9_Development	Developmental				31.88									1
cardiac muscle tissue regeneration (GO:0061026)	3_9_Development	Developmental				31.88									1
positive regulation of dopamine receptor signaling pathway (GO:0060161)	3_12_Hormone activity	Signaling				25.5									1
regulation of platelet-derived growth factor receptor-alpha signaling pathway (GO:2000583)	3_2_17_Signaling by PDGF	Signaling				25.5									1
positive regulation of endothelial cell chemotaxis by VEGF-activated vascular endothelial growth factor receptor signaling pathway (GO:0038033)	3_2_16_Signaling by VEGF	Signaling				25.5									1
negative regulation of smoothened signaling pathway involved in dorsal/ventral neural tube patterning (GO:1901621)	3_9_Development	Developmental				25.5									1
response to camptothecin (GO:1901563)	?	UNCLASSIFIED				25.5									1
positive regulation of long-term neuronal synaptic plasticity (GO:0048170)	3_3_Neuronal System_synapses_channels	Neuronal System_synapses_channels				25.5									1
regulation of cytoplasmic translational initiation (GO:1904688)	1_8_1_Translation	Protein translation, folding, modification & degradation				25.5									1
cellular response to phorbol 13-acetate 12-myristate (GO:1904628)	?	UNCLASSIFIED				25.5									1
response to phorbol 13-acetate 12-myristate (GO:1904627)	?	UNCLASSIFIED				25.5									1
positive regulation of lipophagy (GO:1904504)	4_4_Macroautophagy	Signaling				25.5									1
regulation of lipophagy (GO:1904502)	4_4_Macroautophagy	Signaling				25.5									1
positive regulation of nitric oxide mediated signal transduction (GO:0010750)	1_25_2_Detoxification of Reactive Oxygen Species	Signaling				25.5									1
glial cell apoptotic process (GO:0034349)	3_3_Neuronal System_synapses_channels	Neuronal System_synapses_channels				25.5									1
positive regulation of cell growth involved in cardiac muscle cell development (GO:0061051)	3_9_Development	Developmental				23.91									1
metanephric glomerulus vasculature development (GO:0072239)	3_9_Development	Developmental				21.25									1
primitive hemopoiesis (GO:0060215)	3_11_Hemostasis	Other				21.25									1
regulation of hepatic stellate cell activation (GO:2000489)	4_5_Cell fate_differentiation	Signaling				21.25									1
antral ovarian follicle growth (GO:0001547)	4_1_Cell devision	Signaling				21.25									1
negative regulation of immature T cell proliferation (GO:0033087)	4_1_Cell devision	Signaling				21.25									1
activation of phospholipase D activity (GO:0031584)	1_1_5_Phospholipid metabolism	Metabolism				21.25									1
positive regulation of metallopeptidase activity (GO:1905050)	1_8_20_Protein processing/proteolysis	Protein translation, folding, modification & degradation				21.25									1
regulation of long-chain fatty acid import across plasma membrane (GO:0010746)	3_1_6_Lipid transporters	Metabolism				21.25									1
positive regulation of I-kappaB phosphorylation (GO:1903721)	1_5_2_Transcription factors	Transcription				21.25									1
regulation of branching involved in lung morphogenesis (GO:0061046)	3_9_Development	Developmental				21.25									1
neuron projection maintenance (GO:1990535)	3_3_Neuronal System_synapses_channels	Neuronal System_synapses_channels				19.13									1
positive regulation of T-helper 2 cell differentiation (GO:0045630)	4_5_Cell fate_differentiation	Signaling				18.22									1
ventral spinal cord interneuron specification (GO:0021521)	3_3_Neuronal System_synapses_channels	Neuronal System_synapses_channels				18.22									1
receptor-mediated endocytosis of virus by host cell (GO:0019065)	1_30_1_Endocytosis	Other				18.22									1
cellular response to UV-C (GO:0071494)	?	UNCLASSIFIED				18.22									1
positive regulation of phospholipase A2 activity (GO:0032430)	1_1_5_Phospholipid metabolism	Metabolism				18.22									1
endocytosis involved in viral entry into host cell (GO:0075509)	1_30_1_Endocytosis	Other				18.22									1
positive regulation of pinocytosis (GO:0048549)	1_30_1_Endocytosis	Other				18.22									1
common myeloid progenitor cell proliferation (GO:0035726)	4_1_Cell devision	Signaling				18.22									1
outer ear morphogenesis (GO:0042473)	3_9_Development	Developmental				18.22									1
negative regulation of humoral immune response mediated by circulating immunoglobulin (GO:0002924)	3_5_1_Adaptive Immune System	Immune system & Inflammation				18.22									1
negative regulation of T-helper 1 type immune response (GO:0002826)	3_5_1_Adaptive Immune System	Immune system & Inflammation				18.22									1
negative regulation of smooth muscle cell apoptotic process (GO:0034392)	3_8_Muscle contraction	Cytoskeleton				18.22									1
cell fate specification involved in pattern specification (GO:0060573)	3_9_Development	Developmental				18.22									1
embryonic skeletal joint morphogenesis (GO:0060272)	3_9_Development	Developmental				17.39									1
optic nerve development (GO:0021554)	3_9_Development	Developmental				14.71									1
bile acid signaling pathway (GO:0038183)	3_6_10_Bile acid receptor	Immune system & Inflammation				14.71									1
genitalia morphogenesis (GO:0035112)	3_9_Development	Developmental				14.71									1
response to UV-A (GO:0070141)	?	UNCLASSIFIED				13.66									1
layer formation in cerebral cortex (GO:0021819)	3_9_Development	Developmental				13.66									1
embryonic skeletal joint development (GO:0072498)	3_9_Development	Developmental				12.75									1
negative regulation of calcineurin-NFAT signaling cascade (GO:0070885)	3_5_1_Adaptive Immune System	Immune system & Inflammation				12.75									1
negative regulation of calcineurin-mediated signaling (GO:0106057)	3_5_1_Adaptive Immune System	Immune system & Inflammation				12.75									1
regulation of feeding behavior (GO:0060259)	?	UNCLASSIFIED				12.26									1
positive regulation of vascular associated smooth muscle cell migration (GO:1904754)	4_6_Cell_migration	Signaling				11.96									1
negative regulation of glucose transmembrane transport (GO:0010829)	3_1_8_Sugar transporter	Metabolism				11.96									1
regulation of insulin-like growth factor receptor signaling pathway (GO:0043567)	3_2_10_Signaling by Type 1 Insulin-like Growth Factor 1 Receptor (IGF1R)	Signaling				11.59									1
regulation of vasculogenesis (GO:2001212)	3_2_16_Signaling by VEGF	Signaling				11.25									1
notochord development (GO:0030903)	3_9_Development	Developmental				10.07									1
positive regulation of G protein-coupled receptor signaling pathway (GO:0045745)	3_6_GPCRs	Signaling				9.45									1
forebrain regionalization (GO:0021871)	3_9_Development	Developmental				8.69									1
detection of mechanical stimulus involved in sensory perception (GO:0050974)	?	UNCLASSIFIED				7.5									1
actin filament polymerization (GO:0030041)	1_15_1_Actin	Cytoskeleton				7.5									1
cellular response to fatty acid (GO:0071398)	1_1_3_Fatty acid metabolism	Metabolism				6.38									1
toxin transport (GO:1901998)	?	UNCLASSIFIED				6.07									1
cerebral cortex cell migration (GO:0021795)	4_6_Cell_migration	Signaling				5.8									1
phospholipid dephosphorylation (GO:0046839)	1_1_5_Phospholipid metabolism	Metabolism				5.67									1
synaptic vesicle localization (GO:0097479)	3_3_Neuronal System_synapses_channels	Neuronal System_synapses_channels				5.67									1
regulation of release of cytochrome c from mitochondria (GO:0090199)	4_2_Programmed Cell Death	Signaling				5.54									1
negative regulation of axonogenesis (GO:0050771)	3_3_Neuronal System_synapses_channels	Neuronal System_synapses_channels				4.69									1
positive regulation of cation channel activity (GO:2001259)	?	UNCLASSIFIED				4.31									1
cellular carbohydrate metabolic process (GO:0044262)	1_17_Metabolism of carbohydrates	Metabolism				3.26									1
alcohol metabolic process (GO:0006066)	1_25_1_Biological oxidations	Metabolism				2.5									1
negative regulation of endosome organization (GO:1904979)	1_30_1_Endocytosis	Other						33.99							1
negative regulation of intralumenal vesicle formation (GO:1905366)	1_30_Vesicle_transport	Other						33.99							1
regulation of intralumenal vesicle formation (GO:1905365)	1_30_Vesicle_transport	Other						33.99							1
N-terminal peptidyl-serine acetylation (GO:0017198)	1_8_20_Protein processing/proteolysis	Protein translation, folding, modification & degradation						33.99							1
peptidyl-serine acetylation (GO:0030920)	1_8_20_Protein processing/proteolysis	Protein translation, folding, modification & degradation						33.99							1
negative regulation of single-species biofilm formation in or on host organism (GO:1900229)	?	UNCLASSIFIED						33.99							1
regulation of single-species biofilm formation in or on host organism (GO:1900228)	?	UNCLASSIFIED						33.99							1
negative regulation of single-species biofilm formation (GO:1900191)	?	UNCLASSIFIED						33.99							1
regulation of single-species biofilm formation (GO:1900190)	?	UNCLASSIFIED						33.99							1
regulation of cholesterol transporter activity (GO:0060694)	1_1_8_Metabolism of steroids/cholesterol	Metabolism						33.99							1
regulation of lipid transporter activity (GO:0110112)	1_1_10_Ketone body metabolism	Metabolism						25.49							1
immune complex clearance (GO:0002434)	?	UNCLASSIFIED						22.66							1
regulation of type IIa hypersensitivity (GO:0001796)	?	UNCLASSIFIED						22.66							1
cellular response to luteinizing hormone stimulus (GO:0071373)	3_12_Hormone activity	Signaling						22.66							1
regulation of hydrogen peroxide catabolic process (GO:2000295)	1_11_Peroxisomes	Organelles						22.66							1
response to methylglyoxal (GO:0051595)	?	UNCLASSIFIED						22.66							1
N-terminal peptidyl-glutamic acid acetylation (GO:0018002)	1_8_20_Protein processing/proteolysis	Protein translation, folding, modification & degradation						22.66							1
negative regulation of exosomal secretion (GO:1903542)	1_30_Vesicle_transport	Other						22.66							1
regulation of type II hypersensitivity (GO:0002892)	?	UNCLASSIFIED						22.66							1
induction of bacterial agglutination (GO:0043152)	?	UNCLASSIFIED						20.39							1
positive regulation of cholesterol esterification (GO:0010873)	1_1_8_Metabolism of steroids/cholesterol	Metabolism						15.1							1
positive regulation of acute inflammatory response to antigenic stimulus (GO:0002866)	3_5_1_Adaptive Immune System	Immune system & Inflammation						14.57							1
positive regulation of histone H3-K9 acetylation (GO:2000617)	1_3_Chromatin organization	Chromatin organization & DNA repair						12.74							1
plasma membrane to endosome transport (GO:0048227)	1_30_1_Endocytosis	Other						12.74							1
regulation of hypersensitivity (GO:0002883)	?	UNCLASSIFIED						12.74							1
regulation of plasma membrane organization (GO:1903729)	?	UNCLASSIFIED						12.14							1
phospholipid efflux (GO:0033700)	1_1_5_Phospholipid metabolism	Metabolism						11.33							1
regulation of cholesterol esterification (GO:0010872)	1_1_8_Metabolism of steroids/cholesterol	Metabolism						11.33							1
chylomicron remodeling (GO:0034371)	?	UNCLASSIFIED						11.33							1
microvillus organization (GO:0032528)	1_15_1_Actin	Cytoskeleton						10.46							1
high-density lipoprotein particle assembly (GO:0034380)	1_1_2_Lipid particle organization	Metabolism						10.46							1
regulation of acute inflammatory response to antigenic stimulus (GO:0002864)	3_5_1_Adaptive Immune System	Immune system & Inflammation						9.71							1
reverse cholesterol transport (GO:0043691)	1_1_8_Metabolism of steroids/cholesterol	Metabolism						9.44							1
endosome to plasma membrane protein transport (GO:0099638)	1_30_1_Endocytosis	Other						9.27							1
Rap protein signal transduction (GO:0032486)	1_26_1_Ras	Signaling						9.27							1
negative regulation of vascular endothelial growth factor signaling pathway (GO:1900747)	3_2_16_Signaling by VEGF	Signaling						9.27							1
plasminogen activation (GO:0031639)	3_11_Hemostasis	Other						9.27							1
hemoglobin metabolic process (GO:0020027)	3_11_Hemostasis	Other						9.27							1
Golgi inheritance (GO:0048313)	1_13_Golgi Apparatus	Organelles						9.27							1
organelle inheritance (GO:0048308)	?	UNCLASSIFIED						9.27							1
microvillus assembly (GO:0030033)	1_15_1_Actin	Cytoskeleton						9.27							1
chylomicron assembly (GO:0034378)	1_1_2_Lipid particle organization	Metabolism						9.27							1
ER overload response (GO:0006983)	1_12_Endoplasmic Reticulum	Organelles						8.5							1
N-terminal protein amino acid acetylation (GO:0006474)	1_8_20_Protein processing/proteolysis	Protein translation, folding, modification & degradation						8.5							1
negative regulation of platelet aggregation (GO:0090331)	3_11_Hemostasis	Other						8.5							1
detection of molecule of bacterial origin (GO:0032490)	3_5_1_Adaptive Immune System	Immune system & Inflammation						8.5							1
myelin maintenance (GO:0043217)	3_12_Hormone activity	Signaling						8.5							1
dopamine transport (GO:0015872)	3_12_Hormone activity	Signaling						8.5							1
negative regulation of lipase activity (GO:0060192)	?	UNCLASSIFIED						8							1
N-terminal protein amino acid modification (GO:0031365)	1_8_20_Protein processing/proteolysis	Protein translation, folding, modification & degradation						7.55							1
androgen receptor signaling pathway (GO:0030521)	3_12_Hormone activity	Signaling						7.55							1
high-density lipoprotein particle remodeling (GO:0034375)	1_1_2_Lipid particle organization	Metabolism						7.55							1
regulation of response to food (GO:0032095)	?	UNCLASSIFIED						7.15							1
positive regulation of humoral immune response (GO:0002922)	?	UNCLASSIFIED						6.8							1
central nervous system myelination (GO:0022010)	3_3_Neuronal System_synapses_channels	Neuronal System_synapses_channels						6.47							1
axon ensheathment in central nervous system (GO:0032291)	3_3_Neuronal System_synapses_channels	Neuronal System_synapses_channels						6.47							1
sympathetic nervous system development (GO:0048485)	3_9_Development	Developmental						6.47							1
blood coagulation, fibrin clot formation (GO:0072378)	3_11_Hemostasis	Other						6.29							1
protein activation cascade (GO:0072376)	?	UNCLASSIFIED						6.29							1
release of cytochrome c from mitochondria (GO:0001836)	4_2_Programmed Cell Death	Signaling						6.18							1
neurotransmitter reuptake (GO:0098810)	3_3_Neuronal System_synapses_channels	Neuronal System_synapses_channels						6.18							1
response to salt stress (GO:0009651)	?	UNCLASSIFIED						6.18							1
phosphatidylcholine biosynthetic process (GO:0006656)	1_1_5_Phospholipid metabolism	Metabolism						5.83							1
plasma lipoprotein particle remodeling (GO:0034369)	1_1_2_Lipid particle organization	Metabolism						5.31							1
protein-lipid complex remodeling (GO:0034368)	1_1_2_Lipid particle organization	Metabolism						5.31							1
positive regulation of Rho protein signal transduction (GO:0035025)	1_26_4_Rho	Signaling						5							1
protein-containing complex remodeling (GO:0034367)	?	UNCLASSIFIED						5							1
establishment of endothelial barrier (GO:0061028)	?	UNCLASSIFIED						5							1
acute-phase response (GO:0006953)	?	UNCLASSIFIED						4.97							1
regulation of triglyceride metabolic process (GO:0090207)	1_1_4_Triglyceride metabolism	Metabolism						4.72							1
retina homeostasis (GO:0001895)	?	UNCLASSIFIED						4.62							1
hormone transport (GO:0009914)	3_12_Hormone activity	Signaling						4.62							1
cellular iron ion homeostasis (GO:0006879)	1_9_6_Cytosolic iron-sulfur cluster assembly	Organelles						4.57							1
negative chemotaxis (GO:0050919)	?	UNCLASSIFIED						4.43							1
hormone secretion (GO:0046879)	3_12_Hormone activity	Signaling						4.31							1
acute inflammatory response (GO:0002526)	3_5_1_Adaptive Immune System	Immune system & Inflammation						4.25							1
negative regulation of mitochondrion organization (GO:0010823)	1_9_4_Mitophagy	Organelles						4.16							1
apoptotic mitochondrial changes (GO:0008637)	4_2_Programmed Cell Death	Signaling						4.1							1
platelet degranulation (GO:0002576)	3_11_Hemostasis	Other						3.98							1
regulation of multi-organism process (GO:0043900)	3_9_Development	Developmental						3.92							1
iron ion homeostasis (GO:0055072)	3_11_Hemostasis	Other						3.69							1
regulation of hematopoietic progenitor cell differentiation (GO:1901532)	4_5_Cell fate_differentiation	Signaling						3.4							1
regulation of translational initiation (GO:0006446)	1_8_1_Translation	Protein translation, folding, modification & degradation						3.32							1
positive regulation of ion transmembrane transporter activity (GO:0032414)	?	UNCLASSIFIED						3.18							1
cellular transition metal ion homeostasis (GO:0046916)	?	UNCLASSIFIED						3.01							1
transition metal ion homeostasis (GO:0055076)	?	UNCLASSIFIED						2.77							1
diterpenoid metabolic process (GO:0016101)	1_18_Metabolism of vitamins and cofactors	Metabolism						2.68							1
defense response to bacterium (GO:0042742)	3_5_1_Adaptive Immune System	Immune system & Inflammation						2.56							1
adaptive immune response based on somatic recombination of immune receptors built from immunoglobulin superfamily domains (GO:0002460)	3_5_1_Adaptive Immune System	Immune system & Inflammation						2.3							1
epidermal cell fate specification (GO:0009957)	4_5_Cell fate_differentiation	Signaling							12.11						1
negative regulation of T cell differentiation in thymus (GO:0033085)	4_5_Cell fate_differentiation	Signaling							6.06						1
regulation of translation in response to endoplasmic reticulum stress (GO:0036490)	1_12_Endoplasmic Reticulum	Organelles							6.06						1
skeletal myofibril assembly (GO:0014866)	3_8_Muscle contraction	Cytoskeleton							6.06						1
negative regulation of acute inflammatory response (GO:0002674)	3_5_1_Adaptive Immune System	Immune system & Inflammation							4.66						1
negative regulation of pathway-restricted SMAD protein phosphorylation (GO:0060394)	1_5_2_Transcription factors	Transcription							4.66						1
regulation of lymphocyte chemotaxis (GO:1901623)	?	UNCLASSIFIED							3.39						1
positive regulation of blood pressure (GO:0045777)	?	UNCLASSIFIED							3.19						1
regulation of transcription elongation from RNA polymerase II promoter (GO:0034243)	1_5_1_Transcription	Transcription							3.13						1
regulation of catecholamine secretion (GO:0050433)	3_12_Hormone activity	Signaling							2.69						1
negative regulation of protein depolymerization (GO:1901880)	?	UNCLASSIFIED							2.67						1
substantia nigra development (GO:0021762)	3_9_Development	Developmental							2.63						1
endosome to lysosome transport (GO:0008333)	1_14_Lysosomes	Organelles							2.51						1
negative regulation of protein-containing complex disassembly (GO:0043242)	?	UNCLASSIFIED							2.45						1
regulation of protein depolymerization (GO:1901879)	?	UNCLASSIFIED							2.31						1
defense response to Gram-positive bacterium (GO:0050830)	3_5_1_Adaptive Immune System	Immune system & Inflammation							2.18						1
regulation of protein-containing complex disassembly (GO:0043244)	?	UNCLASSIFIED							2.05						1
endosomal transport (GO:0016197)	1_30_1_Endocytosis	Other							1.66						1
demethylation (GO:0070988)	1_8_7_Protein methylation	Protein translation, folding, modification & degradation							-0.01						1
regulation of mesenchymal cell proliferation involved in ureter development (GO:0072199)	3_9_Development	Developmental								11.42					1
regulation of branch elongation involved in ureteric bud branching (GO:0072095)	3_9_Development	Developmental								11.42					1
positive regulation of connective tissue replacement (GO:1905205)	3_9_Development	Developmental								11.42					1
positive regulation of tight junction disassembly (GO:1905075)	3_4_Cell_cell_junctions_adhesion	Cell junction & adhesion								11.42					1
regulation of tight junction disassembly (GO:1905073)	3_4_Cell_cell_junctions_adhesion	Cell junction & adhesion								11.42					1
fasciculation of sensory neuron axon (GO:0097155)	3_3_Neuronal System_synapses_channels	Neuronal System_synapses_channels								11.42					1
negative regulation of low-density lipoprotein particle clearance (GO:0010989)	1_1_2_Lipid particle organization	Metabolism								6.53					1
regulation of spontaneous synaptic transmission (GO:0150003)	3_3_Neuronal System_synapses_channels	Neuronal System_synapses_channels								6.53					1
positive regulation of protein localization to synapse (GO:1902474)	3_3_Neuronal System_synapses_channels	Neuronal System_synapses_channels								5.19					1
regulation of vascular wound healing (GO:0061043)	3_2_16_Signaling by VEGF	Signaling								5.19					1
regulation of podosome assembly (GO:0071801)	1_15_1_Actin	Cytoskeleton								4.76					1
cardiac muscle cell proliferation (GO:0060038)	4_1_Cell devision	Signaling								4.76					1
regulation of histone ubiquitination (GO:0033182)	1_3_Chromatin organization	Chromatin organization & DNA repair								4.76					1
negative regulation of T-helper 17 type immune response (GO:2000317)	3_5_1_Adaptive Immune System	Immune system & Inflammation								4.76					1
negative regulation of protein autophosphorylation (GO:0031953)	1_26_61_other phosphatase	Signaling								4.76					1
negative regulation of long-term synaptic potentiation (GO:1900272)	3_3_Neuronal System_synapses_channels	Neuronal System_synapses_channels								4.76					1
positive regulation of regulatory T cell differentiation (GO:0045591)	4_5_Cell fate_differentiation	Signaling								4.03					1
establishment of epithelial cell apical/basal polarity (GO:0045198)	?	UNCLASSIFIED								4.03					1
negative regulation of gluconeogenesis (GO:0045721)	1_17_Metabolism of carbohydrates	Metabolism								3.81					1
establishment of epithelial cell polarity (GO:0090162)	?	UNCLASSIFIED								3.68					1
polarized epithelial cell differentiation (GO:0030859)	4_5_Cell fate_differentiation	Signaling								3.63					1
regulation of vesicle fusion (GO:0031338)	1_30_Vesicle_transport	Other								3.33					1
protein targeting to vacuole (GO:0006623)	?	UNCLASSIFIED								2.79					1
muscle fiber development (GO:0048747)	3_9_Development	Developmental								2.73					1
mitotic metaphase plate congression (GO:0007080)	4_1_2_Cell Cycle	Signaling								2.62					1
protein localization to lysosome (GO:0061462)	1_14_Lysosomes	Organelles								2.6					1
regulation of cilium assembly (GO:1902017)	1_16_Cilium assembly	Cytoskeleton								2.52					1
microtubule organizing center organization (GO:0031023)	1_15_4_Tubulin	Cytoskeleton								2.4					1
protein transport along microtubule (GO:0098840)	1_15_4_Tubulin	Cytoskeleton								2.35					1
microtubule-based protein transport (GO:0099118)	1_15_4_Tubulin	Cytoskeleton								2.35					1
centrosome cycle (GO:0007098)	4_1_2_Cell Cycle	Signaling								2.21					1
negative regulation of mRNA metabolic process (GO:1903312)	1_6_3_Metabolism of mRNA	Protein translation, folding, modification & degradation								2.08					1
microtubule-based transport (GO:0099111)	1_15_4_Tubulin	Cytoskeleton								1.73					1
immunoglobulin production (GO:0002377)	?	UNCLASSIFIED								-0.23					1
mitochondrial ATP synthesis coupled electron transport (GO:0042775)	1_10_The citric acid (TCA) cycle and respiratory electron transport	Metabolism								-0.13					1
ATP synthesis coupled electron transport (GO:0042773)	1_10_The citric acid (TCA) cycle and respiratory electron transport	Metabolism								-0.13					1
respiratory electron transport chain (GO:0022904)	1_10_The citric acid (TCA) cycle and respiratory electron transport	Metabolism								-0.11					1
phospholipase C-activating G protein-coupled glutamate receptor signaling pathway (GO:0007206)	3_6_GPCRs	Signaling									28.37				1
nephrogenic mesenchyme morphogenesis (GO:0072134)	3_5_1_Adaptive Immune System	Immune system & Inflammation									28.37				1
Schwann cell proliferation (GO:0014010)	4_1_Cell devision	Signaling									28.37				1
endoplasmic reticulum stress-induced pre-emptive quality control (GO:0061857)	1_12_Endoplasmic Reticulum	Organelles									28.37				1
cell-matrix adhesion involved in ameboidal cell migration (GO:0003366)	4_6_Cell_migration	Signaling									28.37				1
fasciculation of motor neuron axon (GO:0097156)	3_3_Neuronal System_synapses_channels	Neuronal System_synapses_channels									28.37				1
regulation of modification of postsynaptic actin cytoskeleton (GO:1905274)	1_15_1_Actin	Cytoskeleton									14.18				1
regulation of SMAD protein complex assembly (GO:0010990)	?	UNCLASSIFIED									14.18				1
regulation of neutrophil activation (GO:1902563)	?	UNCLASSIFIED									12.89				1
positive regulation of Rac protein signal transduction (GO:0035022)	1_26_4_Rho	Signaling									12.16				1
regulation of cell adhesion molecule production (GO:0060353)	3_4_Cell_cell_junctions_adhesion	Cell junction & adhesion									11.35				1
glomerular mesangium development (GO:0072109)	3_9_Development	Developmental									10.64				1
response to nitrosative stress (GO:0051409)	1_25_2_Detoxification of Reactive Oxygen Species	Signaling									10.64				1
pericyte cell differentiation (GO:1904238)	4_5_Cell fate_differentiation	Signaling									10.64				1
ventricular compact myocardium morphogenesis (GO:0003223)	3_9_Development	Developmental									10.64				1
trachea cartilage development (GO:0060534)	3_9_Development	Developmental									10.64				1
negative regulation of muscle tissue development (GO:1901862)	3_9_Development	Developmental									10.32				1
negative regulation of muscle organ development (GO:0048635)	3_9_Development	Developmental									10.32				1
atrial septum morphogenesis (GO:0060413)	3_9_Development	Developmental									9.46				1
negative regulation of mesenchymal cell apoptotic process (GO:2001054)	4_5_Cell fate_differentiation	Signaling									9.46				1
positive regulation of axon regeneration (GO:0048680)	3_3_Neuronal System_synapses_channels	Neuronal System_synapses_channels									9.46				1
bone marrow development (GO:0048539)	3_9_Development	Developmental									9.46				1
positive regulation of lipoprotein lipase activity (GO:0051006)	1_1_2_Lipid particle organization	Metabolism									9.46				1
positive regulation of cerebellar granule cell precursor proliferation (GO:0021940)	4_1_Cell devision	Signaling									9.46				1
cellular response to epinephrine stimulus (GO:0071872)	3_12_Hormone activity	Signaling									8.73				1
venous blood vessel development (GO:0060841)	3_9_Development	Developmental									8.73				1
negative regulation of transcription from RNA polymerase II promoter in response to stress (GO:0097201)	1_5_1_Transcription	Transcription									8.73				1
membrane hyperpolarization (GO:0060081)	?	UNCLASSIFIED									8.51				1
cellular response to brain-derived neurotrophic factor stimulus (GO:1990416)	3_3_Neuronal System_synapses_channels	Neuronal System_synapses_channels									8.51				1
regulation of tubulin deacetylation (GO:0090043)	1_15_4_Tubulin	Cytoskeleton									8.51				1
regulation of Golgi to plasma membrane protein transport (GO:0042996)	1_13_Golgi Apparatus	Organelles									8.51				1
regulation of prostaglandin biosynthetic process (GO:0031392)	3_12_Hormone activity	Signaling									8.51				1
regulation of protein localization to centrosome (GO:1904779)	4_1_Cell devision	Signaling									8.51				1
dopamine biosynthetic process (GO:0042416)	3_12_Hormone activity	Signaling									8.51				1
positive regulation of triglyceride lipase activity (GO:0061365)	1_1_4_Triglyceride metabolism	Metabolism									8.51				1
negative regulation of myotube differentiation (GO:0010832)	4_5_Cell fate_differentiation	Signaling									8.11				1
regulation of cell communication by electrical coupling (GO:0010649)	?	UNCLASSIFIED									7.56				1
cardiac conduction system development (GO:0003161)	3_9_Development	Developmental									7.56				1
response to epinephrine (GO:0071871)	3_12_Hormone activity	Signaling									7.09				1
negative regulation of pri-miRNA transcription by RNA polymerase II (GO:1902894)	1_5_1_Transcription	Transcription									7.09				1
positive regulation of fatty acid biosynthetic process (GO:0045723)	1_1_3_Fatty acid metabolism	Metabolism									6.75				1
regulation of cysteine-type endopeptidase activity involved in apoptotic signaling pathway (GO:2001267)	4_2_Programmed Cell Death	Signaling									6.67				1
morphogenesis of an epithelial fold (GO:0060571)	3_9_Development	Developmental									6.67				1
negative regulation of smooth muscle cell migration (GO:0014912)	4_6_Cell_migration	Signaling									6.45				1
glomerular visceral epithelial cell differentiation (GO:0072112)	4_5_Cell fate_differentiation	Signaling									5.97				1
cellular response to arsenic-containing substance (GO:0071243)	?	UNCLASSIFIED									5.97				1
renal filtration cell differentiation (GO:0061318)	4_5_Cell fate_differentiation	Signaling									5.97				1
axonal fasciculation (GO:0007413)	3_3_Neuronal System_synapses_channels	Neuronal System_synapses_channels									5.67				1
glomerular epithelial cell differentiation (GO:0072311)	4_5_Cell fate_differentiation	Signaling									5.67				1
negative regulation of endoplasmic reticulum stress-induced intrinsic apoptotic signaling pathway (GO:1902236)	1_12_Endoplasmic Reticulum	Organelles									5.67				1
histone H3 deacetylation (GO:0070932)	1_3_Chromatin organization	Chromatin organization & DNA repair									5.67				1
neuron projection fasciculation (GO:0106030)	3_3_Neuronal System_synapses_channels	Neuronal System_synapses_channels									5.67				1
negative regulation of myoblast differentiation (GO:0045662)	4_5_Cell fate_differentiation	Signaling									5.46				1
regulation of hair cycle (GO:0042634)	?	UNCLASSIFIED									5.46				1
response to vitamin A (GO:0033189)	1_18_Metabolism of vitamins and cofactors	Metabolism									5.4				1
Rac protein signal transduction (GO:0016601)	1_26_4_Rho	Signaling									5.4				1
muscle cell cellular homeostasis (GO:0046716)	?	UNCLASSIFIED									5.4				1
response to mineralocorticoid (GO:0051385)	3_12_Hormone activity	Signaling									5.01				1
motor neuron axon guidance (GO:0008045)	3_3_Neuronal System_synapses_channels	Neuronal System_synapses_channels									4.73				1
cellular response to virus (GO:0098586)	3_5_1_Adaptive Immune System	Immune system & Inflammation									4.62				1
response to arsenic-containing substance (GO:0046685)	?	UNCLASSIFIED									4.43				1
regulation of cellular extravasation (GO:0002691)	3_11_Hemostasis	Other									4.3				1
cardiac muscle cell contraction (GO:0086003)	3_8_Muscle contraction	Cytoskeleton									4.05				1
membrane depolarization (GO:0051899)	3_3_Neuronal System_synapses_channels	Neuronal System_synapses_channels									3.82				1
cellular component maintenance (GO:0043954)	?	UNCLASSIFIED									3.61				1
positive regulation of insulin secretion (GO:0032024)	3_12_Hormone activity	Signaling									2.91				1
action potential (GO:0001508)	3_3_Neuronal System_synapses_channels	Neuronal System_synapses_channels									2.78				1
granulocyte migration (GO:0097530)	4_6_Cell_migration	Signaling									2.66				1
visual perception (GO:0007601)	?	UNCLASSIFIED									-0.13				1
sensory perception of light stimulus (GO:0050953)	?	UNCLASSIFIED									-0.13				1
response to psychosocial stress (GO:1990911)	?	UNCLASSIFIED										21.93			1
norepinephrine-epinephrine-mediated vasodilation involved in regulation of systemic arterial blood pressure (GO:0002025)	?	UNCLASSIFIED										21.93			1
positive regulation of macrophage apoptotic process (GO:2000111)	4_2_Programmed Cell Death	Signaling										21.93			1
histone H3-S28 phosphorylation (GO:0043988)	1_3_Chromatin organization	Chromatin organization & DNA repair										21.93			1
regulation of high-density lipoprotein particle assembly (GO:0090107)	1_1_2_Lipid particle organization	Metabolism										21.93			1
tubulin deacetylation (GO:0090042)	1_15_4_Tubulin	Cytoskeleton										21.93			1
positive regulation of aggrephagy (GO:1905337)	4_4_Macroautophagy	Signaling										21.93			1
regulation of aggrephagy (GO:1905335)	3_3_Neuronal System_synapses_channels	Neuronal System_synapses_channels										21.93			1
formation of radial glial scaffolds (GO:0021943)	3_3_Neuronal System_synapses_channels	Neuronal System_synapses_channels										21.93			1
courtship behavior (GO:0007619)	?	UNCLASSIFIED										21.93			1
plasma membrane raft organization (GO:0044857)	1_15_1_Actin	Cytoskeleton										12.34			1
regulation of oligodendrocyte progenitor proliferation (GO:0070445)	4_1_Cell devision	Signaling										12.34			1
negative regulation of T cell mediated cytotoxicity (GO:0001915)	3_5_1_Adaptive Immune System	Immune system & Inflammation										10.97			1
membrane raft assembly (GO:0001765)	1_15_1_Actin	Cytoskeleton										9.87			1
negative regulation of vascular endothelial growth factor receptor signaling pathway (GO:0030948)	3_2_16_Signaling by VEGF	Signaling										9.4			1
positive regulation of integrin activation (GO:0033625)	2_1_6_Integrin cell surface interactions	ECM organisation										8.97			1
positive regulation of cysteine-type endopeptidase activity involved in apoptotic signaling pathway (GO:2001269)	4_2_Programmed Cell Death	ECM organisation										8.97			1
negative regulation of extracellular matrix organization (GO:1903054)	2_1_1_Degradation of the extracellular matrix	ECM organisation										8.97			1
response to vitamin E (GO:0033197)	1_18_Metabolism of vitamins and cofactors	ECM organisation										8.97			1
modulation by symbiont of host apoptotic process (GO:0052150)	4_2_Programmed Cell Death	Signaling										8.97			1
negative regulation of multicellular organism growth (GO:0040015)	3_9_Development	Developmental										8.97			1
negative regulation of oligodendrocyte differentiation (GO:0048715)	4_5_Cell fate_differentiation	Signaling										8.97			1
positive regulation of myotube differentiation (GO:0010831)	4_5_Cell fate_differentiation	Signaling										8.97			1
angiotensin-activated signaling pathway (GO:0038166)	3_12_Hormone activity	Signaling										8.22			1
negative regulation of monooxygenase activity (GO:0032769)	?	UNCLASSIFIED										8.22			1
membrane raft organization (GO:0031579)	1_15_1_Actin	Cytoskeleton										7.15			1
amelogenesis (GO:0097186)	3_9_Development	Developmental										6.27			1
nucleotide-excision repair, DNA damage recognition (GO:0000715)	1_4_DNA Repair	Chromatin organization & DNA repair										5.72			1
negative regulation of intracellular steroid hormone receptor signaling pathway (GO:0033144)	3_12_Hormone activity	Signaling										4.45			1
response to fatty acid (GO:0070542)	1_1_3_Fatty acid metabolism	Metabolism										3.54			1
defense response to symbiont (GO:0140546)	3_5_1_Adaptive Immune System	Immune system & Inflammation										2.17			1
defense response to virus (GO:0051607)	?	UNCLASSIFIED										2.17			1
cellular protein-containing complex assembly (GO:0034622)	?	UNCLASSIFIED										1.57			1
RNA metabolic process (GO:0016070)	1_2_Metabolism of nucleotides	Metabolism										1.46			1
organic substance biosynthetic process (GO:1901576)	?	UNCLASSIFIED										1.34			1
biosynthetic process (GO:0009058)	?	UNCLASSIFIED										1.32			1
nucleobase-containing compound metabolic process (GO:0006139)	1_2_Metabolism of nucleotides	Metabolism										1.28			1
positive regulation of endothelial cell chemotaxis to fibroblast growth factor (GO:2000546)	3_2_20_Signaling by FGFR	Signaling											11.77		1
chemokine (C-X-C motif) ligand 12 signaling pathway (GO:0038146)	3_6_17_Chemokine receptors	Signaling											11.77		1
desmosome assembly (GO:0002159)	3_4_Cell_cell_junctions_adhesion	Cell junction & adhesion											11.77		1
insulin receptor signaling pathway via phosphatidylinositol 3-kinase (GO:0038028)	3_2_10_Signaling by Type 1 Insulin-like Growth Factor 1 Receptor (IGF1R)	Signaling											11.77		1
positive regulation of hair follicle maturation (GO:0048818)	3_9_Development	Developmental											11.77		1
positive regulation of cell chemotaxis to fibroblast growth factor (GO:1904849)	3_2_20_Signaling by FGFR	Signaling											11.77		1
positive regulation of microtubule depolymerization (GO:0031117)	1_15_4_Tubulin	Cytoskeleton											11.77		1
follicle-stimulating hormone signaling pathway (GO:0042699)	3_12_Hormone activity	Signaling											11.77		1
regulation of branching involved in mammary gland duct morphogenesis (GO:0060762)	3_9_Development	Developmental											11.77		1
prostate gland morphogenetic growth (GO:0060737)	3_9_Development	Developmental											11.77		1
skeletal muscle satellite cell maintenance involved in skeletal muscle regeneration (GO:0014834)	4_2_Programmed Cell Death	Signaling											11.77		1
negative regulation of apoptotic process in bone marrow cell (GO:0071866)	4_2_Programmed Cell Death	Signaling											9.42		1
regulation of apoptotic process in bone marrow cell (GO:0071865)	4_2_Programmed Cell Death	Signaling											9.42		1
adenylate cyclase-inhibiting dopamine receptor signaling pathway (GO:0007195)	3_12_Hormone activity	Signaling											9.42		1
lymphocyte aggregation (GO:0071593)	?	UNCLASSIFIED											9.42		1
non-canonical Wnt signaling pathway via JNK cascade (GO:0038031)	3_2_11_Signaling by Wnt	Signaling											9.42		1
regulation of timing of anagen (GO:0051884)	?	UNCLASSIFIED											9.42		1
regulation of presynaptic membrane potential (GO:0099505)	3_3_Neuronal System_synapses_channels	Neuronal System_synapses_channels											9.42		1
positive regulation of neurotransmitter uptake (GO:0051582)	3_3_Neuronal System_synapses_channels	Neuronal System_synapses_channels											9.42		1
branching morphogenesis of a nerve (GO:0048755)	3_3_Neuronal System_synapses_channels	Neuronal System_synapses_channels											9.42		1
insulin metabolic process (GO:1901142)	3_2_10_Signaling by Type 1 Insulin-like Growth Factor 1 Receptor (IGF1R)	Signaling											9.42		1
neuron-glial cell signaling (GO:0150099)	3_3_Neuronal System_synapses_channels	Neuronal System_synapses_channels											9.42		1
response to sorbitol (GO:0072708)	?	UNCLASSIFIED											9.42		1
postsynaptic endocytosis (GO:0140239)	3_3_Neuronal System_synapses_channels	Neuronal System_synapses_channels											6.98		1
cellular response to muramyl dipeptide (GO:0071225)	?	UNCLASSIFIED											6.98		1
negative regulation of astrocyte differentiation (GO:0048712)	4_5_Cell fate_differentiation	Signaling											6.98		1
postsynaptic neurotransmitter receptor internalization (GO:0098884)	3_3_Neuronal System_synapses_channels	Neuronal System_synapses_channels											6.98		1
adenylate cyclase-activating dopamine receptor signaling pathway (GO:0007191)	3_3_Neuronal System_synapses_channels	Neuronal System_synapses_channels											6.28		1
cellular response to follicle-stimulating hormone stimulus (GO:0071372)	3_12_Hormone activity	Signaling											6.28		1
notochord morphogenesis (GO:0048570)	3_9_Development	Developmental											6.28		1
negative regulation of fibroblast migration (GO:0010764)	4_6_Cell_migration	Signaling											6.28		1
negative regulation of receptor binding (GO:1900121)	?	UNCLASSIFIED											5.61		1
mRNA transcription (GO:0009299)	1_6_3_Metabolism of mRNA	Protein translation, folding, modification & degradation											5.54		1
chondrocyte differentiation involved in endochondral bone morphogenesis (GO:0003413)	4_5_Cell fate_differentiation	Signaling											5.23		1
regulation of nucleobase-containing compound transport (GO:0032239)	3_1_7_Nucleoside/nucleic acid bases transporters	Metabolism											4.91		1
regulation of inositol phosphate biosynthetic process (GO:0010919)	1_1_5_Phospholipid metabolism	Metabolism											4.91		1
negative regulation of cellular senescence (GO:2000773)	4_3_Cellular Senescence	Signaling											4.71		1
negative regulation of interleukin-12 production (GO:0032695)	3_5_3_Cytokine Signaling in Immune system	Signaling											4.62		1
regulation of lipoprotein lipase activity (GO:0051004)	1_1_2_Lipid particle organization	Metabolism											4.28		1
endoplasmic reticulum calcium ion homeostasis (GO:0032469)	1_12_Endoplasmic Reticulum	Organelles											4.23		1
regulation of receptor recycling (GO:0001919)	1_30_1_Endocytosis	Other											4.09		1
early endosome to late endosome transport (GO:0045022)	1_30_1_Endocytosis	Other											4.09		1
synaptic transmission, glutamatergic (GO:0035249)	3_3_Neuronal System_synapses_channels	Neuronal System_synapses_channels											4.07		1
positive regulation of neutrophil chemotaxis (GO:0090023)	?	UNCLASSIFIED											3.92		1
negative regulation of interleukin-1 beta production (GO:0032691)	3_5_3_Cytokine Signaling in Immune system	Signaling											3.92		1
vesicle-mediated transport between endosomal compartments (GO:0098927)	1_30_1_Endocytosis	Other											3.77		1
regulation of DNA methylation (GO:0044030)	1_3_Chromatin organization	Chromatin organization & DNA repair											3.77		1
regulation of receptor binding (GO:1900120)	?	UNCLASSIFIED											3.77		1
positive regulation of neutrophil migration (GO:1902624)	4_6_Cell_migration	Signaling											3.66		1
regulation of neutrophil chemotaxis (GO:0090022)	?	UNCLASSIFIED											3.54		1
regulation of neutrophil migration (GO:1902622)	4_6_Cell_migration	Signaling											3.36		1
negative regulation of blood pressure (GO:0045776)	?	UNCLASSIFIED											3.21		1
membrane biogenesis (GO:0044091)	?	UNCLASSIFIED											3.14		1
negative regulation of mRNA catabolic process (GO:1902373)	1_6_3_Metabolism of mRNA	Protein translation, folding, modification & degradation											2.71		1
negative regulation of calcium ion transport (GO:0051926)	3_1_21_Calcium channel	Metabolism											2.66		1
calcium ion transmembrane transport (GO:0070588)	3_1_21_Calcium channel	Metabolism											1.9		1
mRNA splicing, via spliceosome (GO:0000398)	1_6_3_Metabolism of mRNA	Protein translation, folding, modification & degradation											-0.42		1
RNA splicing, via transesterification reactions with bulged adenosine as nucleophile (GO:0000377)	1_6_3_Metabolism of mRNA	Protein translation, folding, modification & degradation											-0.42		1
RNA splicing, via transesterification reactions (GO:0000375)	1_6_3_Metabolism of mRNA	Protein translation, folding, modification & degradation											-0.41		1
membrane lipid biosynthetic process (GO:0046467)	1_1_2_Lipid particle organization	Metabolism											-0.11		1
positive regulation of granulocyte chemotaxis (GO:0071624)	?	UNCLASSIFIED												3.03	1
histone ubiquitination (GO:0016574)	1_3_Chromatin organization	Chromatin organization & DNA repair												2.62	1
long-chain fatty acid metabolic process (GO:0001676)	1_1_3_Fatty acid metabolism	Metabolism												-0.26	1
positive regulation of ureteric bud formation (GO:0072107)			10.15											10.23	2
regulation of ureteric bud formation (GO:0072106)			10.15											10.23	2
regulation of midbrain dopaminergic neuron differentiation (GO:1904956)			10.15											10.23	2
regulation of mesonephros development (GO:0061217)			10.15											10.23	2
regulation of dermatome development (GO:0061183)			10.15											10.23	2
negative regulation of CREB transcription factor activity (GO:0032792)			8.12											8.18	2
negative regulation of cell fate specification (GO:0009996)			8.12											8.18	2
negative regulation of helicase activity (GO:0051097)			8.12											8.18	2
regulation of mesodermal cell fate specification (GO:0042661)			8.12											8.18	2
germinal center B cell differentiation (GO:0002314)			6.77											6.82	2
paraxial mesoderm formation (GO:0048341)			6.34											6.39	2
phosphorylation of RNA polymerase II C-terminal domain (GO:0070816)			5.64											5.68	2
cellular response to antibiotic (GO:0071236)			5.08								10.13				2
regulation of attachment of spindle microtubules to kinetochore (GO:0051988)			4.68											4.72	2
CD4-positive, alpha-beta T cell lineage commitment (GO:0043373)			4.35											4.38	2
muscle cell fate commitment (GO:0042693)			4.35											4.38	2
mitotic spindle assembly checkpoint (GO:0007094)			4.06											4.09	2
mitotic spindle checkpoint (GO:0071174)			4.06											4.09	2
spindle assembly checkpoint (GO:0071173)			4.06											4.09	2
alpha-beta T cell lineage commitment (GO:0002363)			4.06											4.09	2
regulation of protein kinase C signaling (GO:0090036)			3.95							3.81					2
spindle checkpoint (GO:0031577)			3.9											3.93	2
positive regulation of embryonic development (GO:0040019)			3.87											3.9	2
negative regulation of mitotic metaphase/anaphase transition (GO:0045841)			3.76											3.79	2
regulation of urine volume (GO:0035809)			3.53	3.54											2
positive regulation of transcription by RNA polymerase I (GO:0045943)			3.53											3.56	2
negative regulation of metaphase/anaphase transition of cell cycle (GO:1902100)			3.5											3.53	2
positive regulation of sodium ion transmembrane transport (GO:1902307)			3.38											3.41	2
protein localization to chromosome, centromeric region (GO:0071459)			3.38											3.41	2
regulation of cell-cell adhesion mediated by cadherin (GO:2000047)			3.38											3.41	2
negative regulation of mitotic sister chromatid separation (GO:2000816)			3.38											3.41	2
negative regulation of mitotic sister chromatid segregation (GO:0033048)			3.38											3.41	2
negative regulation of sister chromatid segregation (GO:0033046)			3.38											3.41	2
female meiotic nuclear division (GO:0007143)			3.26											3.29	2
chondrocyte development (GO:0002063)			3.25											3.27	2
negative regulation of chromosome segregation (GO:0051985)			3.17											3.2	2
negative regulation of chromosome separation (GO:1905819)			3.17											3.2	2
negative regulation of cyclin-dependent protein serine/threonine kinase activity (GO:0045736)			3.15											3.18	2
negative regulation of cyclin-dependent protein kinase activity (GO:1904030)			3.05											3.07	2
regulation of renal system process (GO:0098801)			2.99	3.07											2
response to amphetamine (GO:0001975)			2.95											2.97	2
CD4-positive, alpha-beta T cell differentiation (GO:0043367)			2.9											2.68	2
regulation of mitotic sister chromatid segregation (GO:0033047)			2.87											2.89	2
negative regulation of protein localization to nucleus (GO:1900181)			2.85											2.88	2
mitotic spindle assembly (GO:0090307)			2.81											2.83	2
regulation of centrosome cycle (GO:0046605)			2.75											2.77	2
smooth muscle contraction (GO:0006939)			2.69											2.51	2
protein-lipid complex subunit organization (GO:0071825)			2.68					5.13							2
ncRNA export from nucleus (GO:0097064)			2.67											2.69	2
fatty acid transport (GO:0015908)			2.67								2.49				2
plasma lipoprotein particle organization (GO:0071827)			2.49					4.16							2
antigen processing and presentation of exogenous peptide antigen via MHC class II (GO:0019886)			2.36											2.38	2
chromosome localization (GO:0050000)			2.34											2.36	2
antigen processing and presentation of peptide antigen via MHC class II (GO:0002495)			2.31											2.33	2
antigen processing and presentation of peptide or polysaccharide antigen via MHC class II (GO:0002504)			2.29											2.31	2
positive regulation of DNA repair (GO:0045739)			2.27											2.29	2
negative regulation of chromosome organization (GO:2001251)			2.18											2.2	2
spindle assembly (GO:0051225)			2.12											2.14	2
positive regulation of lipid localization (GO:1905954)			1.9								3.04				2
M phase (GO:0000279)			1.84											1.85	2
mitotic M phase (GO:0000087)			1.84											1.85	2
detection of stimulus (GO:0051606)			-0.64											-0.64	2
aromatic compound catabolic process (GO:0019439)			-0.58											-0.58	2
nucleotide metabolic process (GO:0009117)			-0.57											-0.55	2
heterocycle catabolic process (GO:0046700)			-0.56											-0.56	2
cellular nitrogen compound catabolic process (GO:0044270)			-0.55											-0.55	2
nuclear-transcribed mRNA catabolic process (GO:0000956)			-0.41											-0.42	2
keratinization (GO:0031424)			-0.4											-0.41	2
transition metal ion transport (GO:0000041)			-0.25											-0.25	2
xenobiotic metabolic process (GO:0006805)			-0.25											-0.25	2
killing of cells of other organism (GO:0031640)			-0.12											-0.12	2
purine nucleoside bisphosphate biosynthetic process (GO:0034033)			-0.01											-0.01	2
ribonucleoside bisphosphate biosynthetic process (GO:0034030)			-0.01											-0.01	2
nucleoside bisphosphate biosynthetic process (GO:0033866)			-0.01											-0.01	2
regulation of macrophage colony-stimulating factor signaling pathway (GO:1902226)				11.62					12.11						2
positive regulation of prostaglandin-E synthase activity (GO:2000363)				11.62						11.42					2
regulation of prostaglandin-E synthase activity (GO:2000361)				11.62						11.42					2
positive regulation of microglial cell mediated cytotoxicity (GO:1904151)				11.62						11.42					2
regulation of microglial cell mediated cytotoxicity (GO:1904149)				11.62						11.42					2
negative regulation of dopamine metabolic process (GO:0045963)				11.62						11.42					2
negative regulation of catecholamine metabolic process (GO:0045914)				11.62						11.42					2
regulation of branching involved in salivary gland morphogenesis by mesenchymal-epithelial signaling (GO:0060665)				11.62						11.42					2
mammary gland specification (GO:0060594)				11.62						11.42					2
positive regulation of T-helper 2 cell cytokine production (GO:2000553)				6.64					6.92						2
negative regulation of fibroblast apoptotic process (GO:2000270)				6.64							12.16				2
positive regulation of NMDA glutamate receptor activity (GO:1904783)				6.64					6.92						2
bone mineralization involved in bone maturation (GO:0035630)				6.64		18.22									2
vascular endothelial growth factor production (GO:0010573)				6.64					6.92						2
alkanesulfonate metabolic process (GO:0019694)				6.64		27.33									2
regulation of branching involved in salivary gland morphogenesis (GO:0060693)				6.64						6.53					2
mesenchymal-epithelial cell signaling (GO:0060638)				6.64						6.53					2
taurine metabolic process (GO:0019530)				6.64		27.33									2
regulation of PERK-mediated unfolded protein response (GO:1903897)				5.28					5.51						2
positive regulation of myoblast fusion (GO:1901741)				4.65					4.85						2
regulation of extracellular matrix disassembly (GO:0010715)				4.36					4.54						2
monocyte differentiation (GO:0030224)				4.36									4.91		2
positive regulation of syncytium formation by plasma membrane fusion (GO:0060143)				4.04					3.69						2
cell aggregation (GO:0098743)				3.7									4.99		2
positive regulation of cyclase activity (GO:0031281)				3.7									4.28		2
regulation of cell maturation (GO:1903429)				3.7		8.69									2
metanephros morphogenesis (GO:0003338)				3.44										3.03	2
membrane assembly (GO:0071709)				3.07									3.69		2
positive regulation of microtubule polymerization (GO:0031116)				3							4.58				2
synaptic vesicle cycle (GO:0099504)				2.17									2.13		2
regulation of steroid biosynthetic process (GO:0050810)				2.11					2.2						2
cellular response to chemokine (GO:1990869)				2.09				3.44							2
response to chemokine (GO:1990868)				2.09				3.44							2
regulation of stem cell differentiation (GO:2000736)				2.06				3.01							2
mRNA metabolic process (GO:0016071)				-0.65									-0.54		2
cation transmembrane transport (GO:0098655)				-0.64					-0.63						2
methylation (GO:0032259)				-0.49					-0.47						2
organic acid biosynthetic process (GO:0016053)				-0.49					-0.47						2
protein glycosylation (GO:0006486)				-0.43									-0.32		2
macromolecule glycosylation (GO:0043413)				-0.43									-0.32		2
tRNA metabolic process (GO:0006399)				-0.32					-0.33						2
tRNA processing (GO:0008033)				-0.26						-0.26					2
RNA 3'-end processing (GO:0031123)				-0.25					-0.26						2
SRP-dependent cotranslational protein targeting to membrane (GO:0006614)				-0.12					-0.13						2
pre-replicative complex assembly (GO:0036388)				-0.01					-0.01						2
regulation of cell proliferation involved in outflow tract morphogenesis (GO:1901963)						63.76					28.37				2
negative regulation of membrane tubulation (GO:1903526)						63.76		33.99							2
positive regulation of branching involved in lung morphogenesis (GO:0061047)						63.76					28.37				2
epithelial cell proliferation involved in lung morphogenesis (GO:0060502)						63.76					28.37				2
negative regulation of T-helper 1 cell differentiation (GO:0045626)						42.51		22.66							2
positive regulation of metanephric mesenchymal cell migration (GO:2000591)						42.51		22.66							2
positive regulation of metanephric mesenchymal cell migration by platelet-derived growth factor receptor-beta signaling pathway (GO:0035793)						42.51		22.66							2
regulation of metanephric mesenchymal cell migration by platelet-derived growth factor receptor-beta signaling pathway (GO:1900238)						42.51		22.66							2
tricuspid valve morphogenesis (GO:0003186)						38.26					17.02				2
positive regulation of protein K63-linked ubiquitination (GO:1902523)						31.88							11.77		2
myeloid progenitor cell differentiation (GO:0002318)						31.88					14.18				2
negative regulation of long-chain fatty acid import into cell (GO:0140213)						31.88							11.77		2
retinal cell apoptotic process (GO:1990009)						31.88							11.77		2
regulation of endosome organization (GO:1904978)						31.88		25.49							2
negative regulation of long-chain fatty acid import across plasma membrane (GO:0010748)						31.88							11.77		2
endocardial cushion fusion (GO:0003274)						31.88					21.28				2
negative regulation of prostatic bud formation (GO:0060686)						31.88							11.77		2
tricuspid valve development (GO:0003175)						31.88					14.18				2
negative regulation of epithelial cell differentiation involved in kidney development (GO:2000697)						25.5						19.74			2
cellular response to indole-3-methanol (GO:0071681)						25.5							9.42		2
response to indole-3-methanol (GO:0071680)						25.5							9.42		2
response to molecule of fungal origin (GO:0002238)						25.5							9.42		2
positive regulation of neuron maturation (GO:0014042)						25.5					17.02				2
negative regulation of cell proliferation involved in kidney development (GO:1901723)						25.5							9.42		2
negative regulation of immature T cell proliferation in thymus (GO:0033088)						25.5							9.42		2
cell adhesion involved in heart morphogenesis (GO:0061343)						25.5					17.02				2
regulation of smoothened signaling pathway involved in dorsal/ventral neural tube patterning (GO:1901620)						23.91			6.06						2
germ cell migration (GO:0008354)						21.25					14.18				2
positive regulation of cell maturation (GO:1903431)						21.25					12.61				2
parathyroid gland development (GO:0060017)						18.22		14.57							2
blood vessel endothelial cell proliferation involved in sprouting angiogenesis (GO:0002043)						18.22					12.16				2
regulation of Cdc42 protein signal transduction (GO:0032489)						18.22		14.57							2
macropinocytosis (GO:0044351)						18.22						14.1			2
positive regulation of protein localization to centrosome (GO:1904781)						18.22					12.16				2
positive regulation of vasculogenesis (GO:2001214)						15.94		8.5							2
regulation of humoral immune response mediated by circulating immunoglobulin (GO:0002923)						14.71		10.46							2
detection of mechanical stimulus involved in sensory perception of pain (GO:0050966)						13.66							5.61		2
negative regulation of cell migration involved in sprouting angiogenesis (GO:0090051)						12.75					7.56				2
positive regulation of brown fat cell differentiation (GO:0090336)						11.96				4.28					2
negative regulation of endoplasmic reticulum unfolded protein response (GO:1900102)						11.96					7.09				2
fatty acid homeostasis (GO:0055089)						11.96							4.91		2
positive regulation of dendrite extension (GO:1903861)						10.63		5.66							2
positive regulation of macrophage migration (GO:1905523)						10.2							3.77		2
regulation of dendrite extension (GO:1903859)						9.45					5.25				2
negative regulation of muscle contraction (GO:0045932)						9.11					5.4				2
dendritic cell migration (GO:0036336)						8.69							4.28		2
negative regulation of T cell mediated immunity (GO:0002710)						8.69				4.15					2
phosphatidylinositol dephosphorylation (GO:0046856)						8.23					4.58				2
cranial nerve development (GO:0021545)						7.65					3.97				2
cerebellar cortex morphogenesis (GO:0021696)						7.5					4.17				2
synaptic vesicle transport (GO:0048489)						6.54		4.36							2
negative regulation of blood coagulation (GO:0030195)						6.13		5.88							2
negative regulation of hemostasis (GO:1900047)						6.02		5.77							2
negative regulation of coagulation (GO:0050819)						5.69		5.46							2
polyol metabolic process (GO:0019751)						4.15						2.67			2
steroid metabolic process (GO:0008202)						2.92							1.74		2
organic hydroxy compound metabolic process (GO:1901615)						2.24		1.83							2
cellular response to methylglyoxal (GO:0097238)								33.99			28.37				2
histamine secretion by mast cell (GO:0002553)								22.66				21.93			2
histamine secretion involved in inflammatory response (GO:0002441)								22.66				21.93			2
histamine production involved in inflammatory response (GO:0002349)								22.66				21.93			2
T-helper 1 cell lineage commitment (GO:0002296)								22.66				21.93			2
positive regulation of apoptotic process involved in mammary gland involution (GO:0060058)								22.66				21.93			2
response to water-immersion restraint stress (GO:1990785)								22.66				21.93			2
N-terminal peptidyl-lysine acetylation (GO:0018076)								22.66				21.93			2
positive regulation of oligodendrocyte progenitor proliferation (GO:0070447)								22.66				21.93			2
natural killer cell chemotaxis (GO:0035747)								22.66				21.93			2
positive regulation of matrix metallopeptidase secretion (GO:1904466)								22.66				21.93			2
positive regulation of female receptivity (GO:0045925)								22.66				21.93			2
myeloid leukocyte cytokine production (GO:0061082)								22.66				21.93			2
chemorepulsion involved in interneuron migration from the subpallium to the cortex (GO:0021842)								22.66				21.93			2
directional guidance of interneurons involved in migration from the subpallium to the cortex (GO:0021840)								22.66				21.93			2
catecholamine uptake involved in synaptic transmission (GO:0051934)								20.39			17.02				2
positive regulation of neutrophil apoptotic process (GO:0033031)								20.39			17.02				2
regulation of ubiquitin-specific protease activity (GO:2000152)								20.39			17.02				2
dopamine uptake involved in synaptic transmission (GO:0051583)								20.39			17.02				2
establishment of Golgi localization (GO:0051683)								16.99	6.06						2
regulation of neutrophil apoptotic process (GO:0033029)								14.57			12.16				2
regulation of mesenchymal to epithelial transition involved in metanephros morphogenesis (GO:0003339)								12.74				12.34			2
regulation of histone H3-K9 acetylation (GO:2000615)								12.36				8.97			2
negative regulation of platelet-derived growth factor receptor signaling pathway (GO:0010642)								10.46	4.66						2
negative regulation of heterotypic cell-cell adhesion (GO:0034115)								10.2					6.28		2
dopamine uptake (GO:0090494)								10.2			8.51				2
catecholamine uptake (GO:0090493)								10.2			8.51				2
trans-synaptic signaling, modulating synaptic transmission (GO:0099550)								10.2			8.51				2
regulation of cell-cell adhesion involved in gastrulation (GO:0070587)								10.2					6.28		2
pinocytosis (GO:0006907)								9.27				8.97			2
regulation of cell-cell adhesion mediated by integrin (GO:0033632)								9.27				8.97			2
negative regulation of neuron migration (GO:2001223)								9.27				8.97			2
negative regulation of activin receptor signaling pathway (GO:0032926)								9.27				8.97			2
cellular hyperosmotic response (GO:0071474)								9.27				8.97			2
negative regulation by symbiont of host programmed cell death (GO:0052041)								9.27				8.97			2
positive regulation of membrane depolarization (GO:1904181)								9.27				8.97			2
positive regulation of transcription by RNA polymerase III (GO:0045945)								9.27				8.97			2
response to granulocyte macrophage colony-stimulating factor (GO:0097012)								9.27				8.97			2
cellular response to granulocyte macrophage colony-stimulating factor stimulus (GO:0097011)								9.27				8.97			2
epithelial to mesenchymal transition involved in endocardial cushion formation (GO:0003198)								9.27				8.97			2
regulation of T cell tolerance induction (GO:0002664)								8.5				8.22			2
negative regulation of ATP metabolic process (GO:1903579)								6.54			5.46				2
protein-lipid complex assembly (GO:0065005)								6.37			4.43				2
protein targeting to lysosome (GO:0006622)								5.66		4.28					2
modulation by host of viral process (GO:0044788)								5.66		3.05					2
alpha-beta T cell differentiation involved in immune response (GO:0002293)								5.15						2.79	2
alpha-beta T cell activation involved in immune response (GO:0002287)								5.15						2.79	2
endothelial cell development (GO:0001885)								4.49			3.75				2
positive regulation of calcium ion transmembrane transporter activity (GO:1901021)								4.36			4.36				2
antibacterial humoral response (GO:0019731)								4.1						-0.01	2
establishment of protein localization to vacuole (GO:0072666)								3.85		2.59					2
mechanoreceptor differentiation (GO:0042490)								3.78			3.15				2
maintenance of location in cell (GO:0051651)								3.62			3.32				2
plasma membrane organization (GO:0007009)								3.47					2.56		2
protein localization to vacuole (GO:0072665)								3.45		2.32					2
biological process involved in interaction with symbiont (GO:0051702)								3.05				3.33			2
regulation of biological process involved in symbiotic interaction (GO:0043903)								2.71			2.26				2
regulation of viral process (GO:0050792)								2.7			2.25				2
granulocyte activation (GO:0036230)								2.52			1.93				2
neutrophil activation involved in immune response (GO:0002283)								2.52			1.93				2
neutrophil activation (GO:0042119)								2.47			1.89				2
neutrophil degranulation (GO:0043312)								2.47			1.88				2
organophosphate metabolic process (GO:0019637)								1.55				1.54			2
mRNA processing (GO:0006397)								-0.35					-0.45		2
regulation of myosin-light-chain-phosphatase activity (GO:0035507)									6.92	6.53					2
cellular hypotonic response (GO:0071476)									6.06				7.85		2
positive regulation of cell proliferation involved in kidney development (GO:1901724)									6.06				7.85		2
regulation of hair follicle maturation (GO:0048819)									6.06				7.85		2
dendrite arborization (GO:0140059)									6.06				7.85		2
dorsal aorta morphogenesis (GO:0035912)									6.06		10.64				2
endothelial cell fate commitment (GO:0060839)									6.06			12.34			2
endothelial cell apoptotic process (GO:0072577)									6.06				7.85		2
regulation of growth hormone secretion (GO:0060123)									4.66				6.04		2
response to peptidoglycan (GO:0032494)									4.66				6.04		2
negative regulation of microtubule polymerization (GO:0031115)									4.66				6.04		2
sex determination (GO:0007530)									4.28	4.03					2
positive regulation of smooth muscle contraction (GO:0045987)									3.89	3.26					2
endodermal cell differentiation (GO:0035987)									3.03				3.14		2
regulation of actin filament-based movement (GO:1903115)									2.8				3.62		2
negative regulation of sequestering of calcium ion (GO:0051283)									2.63				3.07		2
regulation of epidermal cell differentiation (GO:0045604)									2.58				2.57		2
regulation of epidermis development (GO:0045682)									2.49				2.54		2
protein sumoylation (GO:0016925)									2.42				2.66		2
water homeostasis (GO:0030104)									2.24				2.52		2
lysosomal transport (GO:0007041)									2.11	2.31					2
vacuolar transport (GO:0007034)									1.85	1.97					2
RNA phosphodiester bond hydrolysis (GO:0090501)									-0.29	-0.28					2
aerobic respiration (GO:0009060)									-0.01	-0.01					2
cellular response to angiotensin (GO:1904385)										3.63		5.98			2
regulation of histone H3-K4 methylation (GO:0051569)										3.05			3.66		2
regulation of sensory perception of pain (GO:0051930)										2.86			3.14		2
neuron maturation (GO:0042551)										2.86		4.57			2
positive regulation of blood circulation (GO:1903524)										2.86			3.53		2
regulation of sensory perception (GO:0051931)										2.79			3.06		2
regulation of stem cell proliferation (GO:0072091)										2.78	4.6				2
neurotransmitter receptor transport (GO:0099637)										2.78			3.39		2
negative regulation of cation channel activity (GO:2001258)										2.73			3.07		2
negative regulation of histone modification (GO:0031057)										2.73	3.7				2
biological process involved in intraspecies interaction between organisms (GO:0051703)										2.51			2.83		2
social behavior (GO:0035176)										2.51			2.83		2
vesicle organization (GO:0016050)										1.69			1.67		2
convergent extension involved in neural plate elongation (GO:0022007)											28.37	32.9			2
neural plate elongation (GO:0014022)											28.37	32.9			2
desensitization of G protein-coupled receptor signaling pathway by arrestin (GO:0002032)											28.37	32.9			2
dendritic cell proliferation (GO:0044565)											28.37	32.9			2
regulation of secretion of lysosomal enzymes (GO:0090182)											28.37	32.9			2
positive regulation of high-density lipoprotein particle assembly (GO:0090108)											28.37	32.9			2
positive regulation of cardiac muscle tissue development (GO:0055025)											28.37	32.9			2
negative regulation of hepatocyte apoptotic process (GO:1903944)											28.37	32.9			2
regulation of hepatocyte apoptotic process (GO:1903943)											28.37	32.9			2
angiotensin-activated signaling pathway involved in heart process (GO:0086098)											28.37	32.9			2
negative regulation of cell proliferation involved in heart valve morphogenesis (GO:0003252)											28.37	32.9			2
female courtship behavior (GO:0008050)											28.37	32.9			2
negative regulation of p38MAPK cascade (GO:1903753)											14.18	16.45			2
cellular response to hyperoxia (GO:0071455)											12.16	14.1			2
negative regulation of striated muscle tissue development (GO:0045843)											11.35		6.28		2
blood vessel maturation (GO:0001955)											10.64	12.34			2
cytoplasmic sequestering of NF-kappaB (GO:0007253)											10.64	12.34			2
female mating behavior (GO:0060180)											10.64	12.34			2
necroptotic signaling pathway (GO:0097527)											10.64	12.34			2
regulation of female receptivity (GO:0045924)											10.64	12.34			2
cranial suture morphogenesis (GO:0060363)											9.46		6.98		2
neural plate development (GO:0001840)											9.46	10.97			2
regulation of cell communication by electrical coupling involved in cardiac conduction (GO:1901844)											9.46	10.97			2
positive regulation of kidney development (GO:0090184)											9.46		6.98		2
regulation of alkaline phosphatase activity (GO:0010692)											9.46		6.98		2
negative regulation by symbiont of host apoptotic process (GO:0033668)											8.51	9.87			2
positive regulation of mammary gland epithelial cell proliferation (GO:0033601)											8.51		6.28		2
cellular response to oxidised low-density lipoprotein particle stimulus (GO:0140052)											8.51	9.87			2
positive regulation of transcription from RNA polymerase II promoter in response to stress (GO:0036003)											6.55	6.33			2
positive regulation of myoblast differentiation (GO:0045663)											6.45	7.48			2
positive regulation of myeloid leukocyte cytokine production involved in immune response (GO:0061081)											6.3	7.31			2
response to increased oxygen levels (GO:0036296)											5.87	6.81			2
negative regulation of vascular associated smooth muscle cell proliferation (GO:1904706)											5.67		4.71		2
filopodium assembly (GO:0046847)											5.67	6.58			2
negative regulation of DNA biosynthetic process (GO:2000279)											5.54	5.62			2
positive regulation of cholesterol transport (GO:0032376)											5.49	6.37			2
positive regulation of sterol transport (GO:0032373)											5.49	6.37			2
regulation of the force of heart contraction (GO:0002026)											5.46		4.23		2
myelin assembly (GO:0032288)											5.4	6.27			2
regulation of ryanodine-sensitive calcium-release channel activity (GO:0060314)											5.25	6.09			2
central nervous system projection neuron axonogenesis (GO:0021952)											5.25		4.07		2
positive regulation of epithelial cell apoptotic process (GO:1904037)											5.16	4.98			2
apoptotic process involved in development (GO:1902742)											5.07		3.92		2
regulation of calcium ion import (GO:0090279)											4.73	4.7			2
central nervous system neuron axonogenesis (GO:0021955)											4.73		3.49		2
positive regulation of histone methylation (GO:0031062)											4.48	5.19			2
protein localization to synapse (GO:0035418)											3.26		2.57		2
mitochondrial membrane organization (GO:0007006)											3.24	2.82			2
cellular response to leukemia inhibitory factor (GO:1990830)											3.22		2.32		2
response to leukemia inhibitory factor (GO:1990823)											3.19		2.29		2
regulation of transcription from RNA polymerase II promoter in response to hypoxia (GO:0061418)											2.91	3.37			2
negative regulation of DNA metabolic process (GO:0051053)											2.86	2.6			2
response to calcium ion (GO:0051592)											2.63	2.4			2
mitochondrial transport (GO:0006839)											2.48	2.15			2
cellular nitrogen compound biosynthetic process (GO:0044271)											1.39	1.52			2
cellular biosynthetic process (GO:0044249)											1.28	1.37			2
caveola assembly (GO:0070836)												24.67	11.77		2
plasma membrane raft assembly (GO:0044854)												19.74	9.42		2
activation of cysteine-type endopeptidase activity (GO:0097202)												8.77	5.23		2
metal ion transport (GO:0030001)												1.93	1.7		2
negative regulation of chronic inflammatory response (GO:0002677)			10.15							11.42				10.23	3
viral penetration into host nucleus (GO:0075732)			10.15	11.62										10.23	3
positive regulation of immature T cell proliferation in thymus (GO:0033092)			10.15							11.42				10.23	3
axis elongation involved in somitogenesis (GO:0090245)			10.15	11.62										10.23	3
mesenchyme migration (GO:0090131)			10.15							9.14				10.23	3
regulation of translational initiation by eIF2 alpha phosphorylation (GO:0010998)			10.15	11.62										10.23	3
cell proliferation in midbrain (GO:0033278)			8.46	7.74										8.53	3
regulation of mesodermal cell differentiation (GO:1905770)			8.46	7.74										8.53	3
regulation of pancreatic juice secretion (GO:0090186)			8.12										9.42	8.18	3
regulation of synaptic growth at neuromuscular junction (GO:0008582)			8.12							9.14				8.18	3
chromosome movement towards spindle pole (GO:0051305)			7.25						6.92					7.31	3
regulation of neuromuscular junction development (GO:1904396)			7.25							8.16				7.31	3
tolerance induction to self antigen (GO:0002513)			6.77							7.62				6.82	3
voluntary musculoskeletal movement (GO:0050882)			6.77	7.74										6.82	3
free ubiquitin chain polymerization (GO:0010994)			6.77							7.62				6.82	3
arterial endothelial cell differentiation (GO:0060842)			6.77							7.62				6.82	3
fungiform papilla development (GO:0061196)			6.77							7.62				6.82	3
positive regulation of cell fate commitment (GO:0010455)			6.34	7.26										6.39	3
positive regulation of aspartic-type endopeptidase activity involved in amyloid precursor protein catabolic process (GO:1902961)			6.34						6.06					6.39	3
regulation of natural killer cell proliferation (GO:0032817)			6.09	6.97										6.14	3
positive regulation of T-helper 17 type immune response (GO:2000318)			5.64	6.45										5.68	3
regulation of transforming growth factor beta activation (GO:1901388)			5.64						6.73					5.68	3
positive regulation of aspartic-type peptidase activity (GO:1905247)			5.64								9.46			5.68	3
regulation of activation of Janus kinase activity (GO:0010533)			5.64	6.45										5.68	3
ectodermal placode morphogenesis (GO:0071697)			5.08							6.66				5.12	3
ectodermal placode development (GO:0071696)			5.08							6.66				5.12	3
regulation of gonadotropin secretion (GO:0032276)			5.08	5.81										5.12	3
lateral mesoderm development (GO:0048368)			5.08							5.71				5.12	3
negative regulation of lipoprotein particle clearance (GO:0010985)			5.08							5.71				5.12	3
ectodermal placode formation (GO:0060788)			5.08							6.66				5.12	3
cellular response to vitamin D (GO:0071305)			4.35	4.98										4.38	3
striated muscle cell proliferation (GO:0014855)			4.35							4.9				4.38	3
post-anal tail morphogenesis (GO:0036342)			4.18	4.1										4.21	3
postsynaptic cytoskeleton organization (GO:0099188)			4.06							5.33				4.09	3
positive regulation of purine nucleotide biosynthetic process (GO:1900373)			3.38	3.87										3.41	3
positive regulation of nucleotide biosynthetic process (GO:0030810)			3.38	3.87										3.41	3
response to vitamin D (GO:0033280)			3.26	3.73										3.29	3
regulation of ubiquitin protein ligase activity (GO:1904666)			3.25							3.66				3.27	3
smooth muscle cell differentiation (GO:0051145)			3.19							3.26				3.22	3
regulation of protein polyubiquitination (GO:1902914)			3.12										4.23	3.15	3
regulation of regulatory T cell differentiation (GO:0045589)			2.85								4.43			2.88	3
catecholamine metabolic process (GO:0006584)			2.65						2.63				3.41		3
catechol-containing compound metabolic process (GO:0009712)			2.65						2.63				3.41		3
negative regulation of proteasomal protein catabolic process (GO:1901799)			2.54								4.14			2.56	3
double-strand break repair via nonhomologous end joining (GO:0006303)			2.42	2.4										2.44	3
negative regulation of phosphoprotein phosphatase activity (GO:0032515)			2.42							2.36				2.44	3
ciliary basal body-plasma membrane docking (GO:0097711)			2.35							2.28				2.37	3
inner ear morphogenesis (GO:0042472)			2.28							2.21				2.3	3
anaphase-promoting complex-dependent catabolic process (GO:0031145)			2.22							2.23				2.23	3
positive regulation of reproductive process (GO:2000243)			2.2	2.24										2.1	3
nucleotide-excision repair (GO:0006289)			2.15									2.85		2.16	3
mitotic prometaphase (GO:0000236)			2.13							1.92				2.14	3
endoplasmic reticulum unfolded protein response (GO:0030968)			2.13			3.64								2.05	3
negative regulation of phosphatase activity (GO:0010923)			1.97							2.12				1.99	3
double-strand break repair (GO:0006302)			1.71	1.73										1.72	3
organic cyclic compound catabolic process (GO:1901361)			-0.59							-0.59				-0.59	3
nucleoside phosphate metabolic process (GO:0006753)			-0.55							-0.57				-0.53	3
anion transmembrane transport (GO:0098656)			-0.53	-0.58										-0.54	3
purine-containing compound metabolic process (GO:0072521)			-0.49	-0.49										-0.46	3
alpha-amino acid metabolic process (GO:1901605)			-0.42						-0.37					-0.42	3
protein homooligomerization (GO:0051260)			-0.39								-0.01			-0.4	3
monocarboxylic acid catabolic process (GO:0072329)			-0.26							-0.2				-0.27	3
establishment of protein localization to endoplasmic reticulum (GO:0072599)			-0.26	-0.2										-0.27	3
protein kinase D signaling (GO:0089700)				11.62					12.11	11.42					3
glucocorticoid receptor signaling pathway (GO:0042921)				7.74		31.88					14.18				3
negative regulation of glycogen biosynthetic process (GO:0045719)				6.64		27.33				6.53					3
regulation of epithelial cell proliferation involved in lung morphogenesis (GO:2000794)				6.64					6.92	6.53					3
negative regulation of transforming growth factor beta1 production (GO:0032911)				6.64					6.92	6.53					3
positive regulation of B cell receptor signaling pathway (GO:0050861)				6.64					6.92	6.53					3
dorsal/ventral axis specification (GO:0009950)				5.28		23.19					10.32				3
Notch signaling involved in heart development (GO:0061314)				5.28					5.51	5.19					3
regulation of myoblast fusion (GO:1901739)				4.52					4.71	3.81					3
cellular response to hepatocyte growth factor stimulus (GO:0035729)				4.36					4.54	4.28					3
regulation of T cell chemotaxis (GO:0010819)				4.36					4.54	4.28					3
regulation of exosomal secretion (GO:1903541)				4.36				8.5		4.28					3
positive regulation of membrane protein ectodomain proteolysis (GO:0051044)				4.1					4.28	4.03					3
growth plate cartilage development (GO:0003417)				4.1							6.67		4.62		3
macrophage activation involved in immune response (GO:0002281)				3.87					4.04		6.3				3
astrocyte activation (GO:0048143)				3.87					4.71		6.3				3
negative regulation of macrophage activation (GO:0043031)				3.87							6.3	7.31			3
labyrinthine layer blood vessel development (GO:0060716)				3.87					4.04	3.81					3
protein depolymerization (GO:0051261)				3.23					3.03	2.86					3
signaling receptor ligand precursor processing (GO:0140448)				3.17									3.33	2.79	3
hyaluronan metabolic process (GO:0030212)				3.17					3.3					2.79	3
muscle hypertrophy (GO:0014896)				3.1						3.05			3.66		3
response to iron ion (GO:0010039)				3					3.13				4.05		3
negative regulation of GTPase activity (GO:0034260)				2.78				5.17	2.63						3
release of sequestered calcium ion into cytosol (GO:0051209)				2.58					2.69				3.14		3
amyloid fibril formation (GO:1990000)				2.54				5.84						2.24	3
regulation of action potential (GO:0098900)				2.51					2.61				3.39		3
carboxylic acid biosynthetic process (GO:0046394)				-0.46					-0.48					-0.52	3
inactivation of MAPKK activity (GO:0051389)						63.76		33.99			28.37				3
response to cholecystokinin (GO:0061847)						63.76					28.37	32.9			3
histone H3-T6 phosphorylation (GO:0035408)						63.76	100				28.37				3
metanephric glomerular capillary formation (GO:0072277)						42.51		22.66				21.93			3
metanephric glomerulus vasculature morphogenesis (GO:0072276)						42.51		22.66				21.93			3
metanephric glomerulus morphogenesis (GO:0072275)						42.51		22.66				21.93			3
positive regulation of cell proliferation by VEGF-activated platelet derived growth factor receptor signaling pathway (GO:0038091)						42.51		22.66				21.93			3
VEGF-activated platelet-derived growth factor receptor signaling pathway (GO:0038086)						42.51		22.66				21.93			3
actin filament branching (GO:0090135)						42.51		22.66				21.93			3
cerebellar neuron development (GO:0098749)						42.51		22.66				21.93			3
helper T cell extravasation (GO:0035684)						42.51		22.66				21.93			3
diadenosine tetraphosphate biosynthetic process (GO:0015966)						42.51		22.66				21.93			3
diadenosine tetraphosphate metabolic process (GO:0015965)						42.51		22.66				21.93			3
diadenosine polyphosphate biosynthetic process (GO:0015960)						42.51		22.66				21.93			3
angiogenesis involved in coronary vascular morphogenesis (GO:0060978)						42.51		22.66				21.93			3
negative regulation of mesenchymal to epithelial transition involved in metanephros morphogenesis (GO:0003340)						42.51		22.66				32.9			3
cellular response to actinomycin D (GO:0072717)						42.51		22.66				21.93			3
optic nerve morphogenesis (GO:0021631)						38.26					17.02		9.42		3
negative regulation of transcription from RNA polymerase II promoter in response to endoplasmic reticulum stress (GO:1990441)						31.88					21.28		11.77		3
regulation of determination of dorsal identity (GO:2000015)						31.88					21.28	24.67			3
regulation of neurotransmitter receptor localization to postsynaptic specialization membrane (GO:0098696)						28.34					12.61	10.97			3
negative regulation of synaptic vesicle exocytosis (GO:2000301)						25.5					17.02		9.42		3
pharyngeal arch artery morphogenesis (GO:0061626)						23.91			6.06		14.18				3
detection of cell density (GO:0060245)						21.25		11.33			12.61				3
contact inhibition (GO:0060242)						21.25		11.33			12.61				3
primary miRNA processing (GO:0031053)						17.39		9.27				8.97			3
intestinal epithelial cell development (GO:0060576)						14.71		10.46			8.73				3
response to UV-C (GO:0010225)						11.96					7.09	8.22			3
negative regulation of release of cytochrome c from mitochondria (GO:0090201)						10.63		7.55		3.81					3
negative regulation of amyloid precursor protein catabolic process (GO:1902992)						9.11		8.09			5.4				3
negative regulation of leukocyte mediated cytotoxicity (GO:0001911)						8.69		6.18				7.48			3
regulation of transcription by RNA polymerase III (GO:0006359)						8.32		5.91				5.72			3
regulation of blood coagulation (GO:0030193)						6.29		4.79			3.2				3
regulation of hemostasis (GO:1900046)						6.2		4.72			3.15				3
telencephalon cell migration (GO:0022029)						5.4					3.37		2.66		3
positive regulation of translation (GO:0045727)						4.22					2.71	3.14			3
regulation of gene silencing (GO:0060968)						3.85					3.18	2.84			3
leukocyte mediated immunity (GO:0002443)						2.11		2.39			1.73				3
skeletal muscle satellite cell migration (GO:1902766)								33.99			28.37	32.9			3
positive regulation of transforming growth factor beta3 production (GO:0032916)								33.99			28.37	32.9			3
cell cycle DNA replication maintenance of fidelity (GO:1902298)								33.99			28.37	32.9			3
negative regulation of interleukin-23 production (GO:0032707)								33.99			28.37	32.9			3
regulation of pancreatic stellate cell proliferation (GO:2000229)								33.99			28.37	32.9			3
mitotic DNA replication maintenance of fidelity (GO:1990505)								33.99			28.37	32.9			3
positive regulation of ubiquitin-specific protease activity (GO:2000158)								33.99			28.37	32.9			3
mitotic recombination-dependent replication fork processing (GO:1990426)								33.99			28.37	32.9			3
positive regulation of telomerase catalytic core complex assembly (GO:1904884)								33.99			28.37	32.9			3
regulation of telomerase catalytic core complex assembly (GO:1904882)								33.99			28.37	32.9			3
establishment of protein-containing complex localization to telomere (GO:0097695)								33.99			28.37	32.9			3
establishment of RNA localization to telomere (GO:0097694)								33.99			28.37	32.9			3
positive regulation of cellular response to macrophage colony-stimulating factor stimulus (GO:1903974)								33.99			28.37	32.9			3
positive regulation of response to macrophage colony-stimulating factor (GO:1903971)								33.99			28.37	32.9			3
cellular response to Thyroglobulin triiodothyronine (GO:1904017)								33.99			28.37	32.9			3
inner ear receptor cell fate commitment (GO:0060120)								25.49			21.28	24.67			3
auditory receptor cell fate commitment (GO:0009912)								25.49			21.28	24.67			3
positive regulation of apoptotic process involved in morphogenesis (GO:1902339)								16.99			14.18	16.45			3
response to hydrostatic pressure (GO:0051599)								16.99			14.18	16.45			3
positive regulation of apoptotic process involved in development (GO:1904747)								16.99			14.18	16.45			3
male mating behavior (GO:0060179)								14.57			12.16	14.1			3
establishment of protein localization to telomere (GO:0070200)								14.57			12.16	14.1			3
positive regulation of T cell tolerance induction (GO:0002666)								12.74			10.64	12.34			3
cellular response to hydroperoxide (GO:0071447)								12.74			10.64	12.34			3
positive regulation of nuclease activity (GO:0032075)								12.74			14.18	12.34			3
regulation of endodeoxyribonuclease activity (GO:0032071)								12.74			10.64	12.34			3
response to erythropoietin (GO:0036017)								12.74			10.64	12.34			3
coronary artery morphogenesis (GO:0060982)								12.74			10.64	12.34			3
positive regulation of mitochondrial depolarization (GO:0051901)								11.33			9.46	10.97			3
negative regulation of telomerase activity (GO:0051974)								10.46			8.73	10.12			3
regulation of protein deubiquitination (GO:0090085)								10.46	4.66		8.73				3
white fat cell differentiation (GO:0050872)								10.46			8.73	10.12			3
cardiac muscle cell myoblast differentiation (GO:0060379)								10.2			8.51	9.87			3
immature B cell differentiation (GO:0002327)								10.2			8.51	9.87			3
T-helper 1 cell differentiation (GO:0045063)								10.2			8.51	9.87			3
regulation of histone H4 acetylation (GO:0090239)								9.71			8.11	9.4			3
positive regulation of tolerance induction (GO:0002645)								9.27		5.19		8.97			3
regulation of T-helper 2 cell differentiation (GO:0045628)								9.27	5.51	5.19					3
negative regulation of histone acetylation (GO:0035067)								8.5			7.09	8.22			3
positive regulation of oxidative stress-induced cell death (GO:1903209)								8			8.34	7.74			3
regulation of nuclease activity (GO:0032069)								7.72			7.74	7.48			3
regulation of leukocyte adhesion to vascular endothelial cell (GO:1904994)								7.55			5.25			3.03	3
innervation (GO:0060384)								7.39			6.17	7.15			3
negative regulation of peptidyl-lysine acetylation (GO:2000757)								7.15			5.97	6.93			3
maintenance of protein location in nucleus (GO:0051457)								7.08			5.91	5.48			3
response to interferon-alpha (GO:0035455)								7.08			5.91	5.48			3
negative regulation of leukocyte migration (GO:0002686)								6.32			3.96	4.59			3
positive regulation of immunoglobulin mediated immune response (GO:0002891)								5.23	2.8				3.22		3
positive regulation of B cell mediated immunity (GO:0002714)								5.23	2.8				3.22		3
negative regulation of gene silencing (GO:0060969)								5			5.01	4.84			3
actin polymerization or depolymerization (GO:0008154)								4.53	2.62				2.88		3
neuron recognition (GO:0008038)								4.34		2.92	4.22				3
negative regulation of DNA binding (GO:0043392)								4.33			4.64	4.79			3
histone H4 acetylation (GO:0043967)								3.71			3.61	4.79			3
maintenance of protein location in cell (GO:0032507)								3.6			3.87	3.49			3
regulation of viral life cycle (GO:1903900)								2.74			2.48	2.43			3
cellular lipid metabolic process (GO:0044255)								1.78			1.51	1.69			3
ribosome biogenesis (GO:0042254)								-0.2			-0.17	-0.2			3
endosome to lysosome transport via multivesicular body sorting pathway (GO:0032510)									6.92		12.16	14.1			3
regulation of MyD88-independent toll-like receptor signaling pathway (GO:0034127)									6.06		10.64	12.34			3
negative regulation of interferon-gamma-mediated signaling pathway (GO:0060336)									6.06		10.64	12.34			3
negative regulation of response to interferon-gamma (GO:0060331)									6.06		10.64	12.34			3
physiological cardiac muscle hypertrophy (GO:0003301)									6.06		10.64		7.85		3
physiological muscle hypertrophy (GO:0003298)									6.06		10.64		7.85		3
cell growth involved in cardiac muscle cell development (GO:0061049)									6.06		10.64		7.85		3
cardiac myofibril assembly (GO:0055003)									4.54	4.28			4.91		3
T cell apoptotic process (GO:0070231)									4.28		6.67		4.62		3
regulation of mammary gland epithelial cell proliferation (GO:0033599)									3.83		5.97		4.96		3
regulation of protein sumoylation (GO:0033233)									3.39		5.67		3.77		3
negative regulation of lipid biosynthetic process (GO:0051055)									3.03	2.64			2.72		3
unsaturated fatty acid metabolic process (GO:0033559)									-0.12	-0.11				-0.2	3
positive regulation by host of viral transcription (GO:0043923)										4.28	7.09	8.22			3
response to dsRNA (GO:0043331)										2.49	3.61	4.19			3
cellular response to corticotropin-releasing hormone stimulus (GO:0071376)											17.02	19.74	9.42		3
negative regulation of pinocytosis (GO:0048550)											17.02	19.74	9.42		3
negative regulation of vascular endothelial cell proliferation (GO:1905563)											17.02	19.74	9.42		3
response to corticotropin-releasing hormone (GO:0043435)											17.02	19.74	9.42		3
regulation of cardiac muscle tissue development (GO:0055024)											17.02	19.74	9.42		3
type I pneumocyte differentiation (GO:0060509)											17.02	19.74	9.42		3
response to hyperoxia (GO:0055093)											7.74	8.97	4.28		3
regulation of myotube differentiation (GO:0010830)											4.96	4.93	3.14		3
regulation of cardiac muscle cell contraction (GO:0086004)											4.17	4.84	3.69		3
negative regulation of response to biotic stimulus (GO:0002832)											2.89	3.02	2.24		3
histone H3-S10 phosphorylation (GO:0043987)			10.15	11.62									11.77	10.23	4
Wnt signaling pathway involved in heart development (GO:0003306)			10.15	11.62									11.77	10.23	4
negative regulation of hydrogen peroxide-mediated programmed cell death (GO:1901299)			8.12	9.29					9.69					8.18	4
lung lobe morphogenesis (GO:0060463)			7.25						6.92	6.53				7.31	4
lung lobe development (GO:0060462)			7.25						6.92	6.53				7.31	4
cell-cell adhesion mediated by integrin (GO:0033631)			6.77							7.62	14.18			6.82	4
positive regulation of histone deacetylase activity (GO:1901727)			6.77	7.74					8.08					6.82	4
negative regulation of morphogenesis of an epithelium (GO:1905331)			6.34						6.06	7.14				6.39	4
regulation of histone deacetylase activity (GO:1901725)			5.64	6.45					6.73					5.68	4
cellular response to parathyroid hormone stimulus (GO:0071374)			5.64							6.35	9.46			5.68	4
postsynapse to nucleus signaling pathway (GO:0099527)			5.64	6.45				11.33						5.68	4
positive regulation of deacetylase activity (GO:0090045)			5.64	6.45					6.73					5.68	4
positive regulation of tissue remodeling (GO:0034105)			5.54						5.51	5.19				5.58	4
positive regulation of astrocyte differentiation (GO:0048711)			5.54						5.51	5.19				5.58	4
convergent extension (GO:0060026)			5.47						4.66		8.73			5.51	4
metanephric collecting duct development (GO:0072205)			5.08	5.81									6.28	5.12	4
commissural neuron axon guidance (GO:0071679)			5.08	5.81				8.5						5.12	4
positive regulation of T cell differentiation in thymus (GO:0033089)			5.08							5.71			6.28	5.12	4
positive regulation of neuron projection regeneration (GO:0070572)			5.08						6.06		8.51			5.12	4
positive regulation of keratinocyte proliferation (GO:0010838)			5.08	4.98						4.9				5.12	4
positive regulation of type I interferon-mediated signaling pathway (GO:0060340)			4.68							5.27	8.73			4.72	4
positive regulation of transcription elongation from RNA polymerase II promoter (GO:0032968)			4.68						5.59	5.27				4.72	4
response to parathyroid hormone (GO:0071107)			4.68						4.66	5.27				4.72	4
postsynaptic actin cytoskeleton organization (GO:0098974)			4.68						4.66	6.15				4.72	4
NLS-bearing protein import into nucleus (GO:0006607)			4.27	4.89					4.46					4.31	4
positive regulation of dendritic spine morphogenesis (GO:0061003)			4.27						4.46	4.21				4.31	4
branching involved in salivary gland morphogenesis (GO:0060445)			4.06	4.65						4.57				4.09	4
negative regulation of adenylate cyclase activity (GO:0007194)			4.06	4.65									4.71	4.09	4
ossification involved in bone maturation (GO:0043931)			4.06	5.42		12.75								4.09	4
negative regulation of androgen receptor signaling pathway (GO:0060766)			4.06								7.56	8.77		4.09	4
regulation of excretion (GO:0044062)			3.97	4.04									4.09	3.56	4
smooth muscle tissue development (GO:0048745)			3.74						3.83	4.21				3.77	4
left/right pattern formation (GO:0060972)			3.74						3.83	4.21				3.77	4
positive regulation of myeloid leukocyte mediated immunity (GO:0002888)			3.74							4.21	5.97			3.77	4
positive regulation of leukocyte degranulation (GO:0043302)			3.65						3.39	3.66				3.27	4
cell differentiation involved in embryonic placenta development (GO:0060706)			3.65						3.88				3.77	3.68	4
negative regulation of cyclase activity (GO:0031280)			3.53	4.04									4.09	3.56	4
presynapse organization (GO:0099172)			3.51	3.57									4.23	3.54	4
cartilage condensation (GO:0001502)			3.38	3.87									5.23	3.41	4
cochlea morphogenesis (GO:0090103)			3.38						3.53	3.33				3.41	4
regulation of meiotic nuclear division (GO:0040020)			3.27	3					3.13					3.3	4
negative regulation of lyase activity (GO:0051350)			3.25	3.72									3.77	3.27	4
regulation of syncytium formation by plasma membrane fusion (GO:0060142)			3.12	4.02					3.73					3.15	4
response to angiotensin (GO:1990776)			3.12							3.95	5.46			3.15	4
positive regulation of heart rate (GO:0010460)			3.12							3.51			4.23	3.15	4
regulation of exit from mitosis (GO:0007096)			3.07	2.97						2.66				3.09	4
regulation of meiotic cell cycle (GO:0051445)			3.02	2.72					2.84					3.05	4
blastocyst formation (GO:0001825)			3.02	2.83						3.09				3.04	4
CD4-positive, alpha-beta T cell differentiation involved in immune response (GO:0002294)			2.85					5.31	3.03					2.88	4
T-helper cell differentiation (GO:0042093)			2.85					5.31	3.03					2.88	4
adipose tissue development (GO:0060612)			2.85								4.43		3.43	2.88	4
intracellular transport of virus (GO:0075733)			2.82	2.58					2.69					2.84	4
negative regulation of intracellular protein transport (GO:0090317)			2.72	2.83					2.95					2.74	4
positive regulation of DNA recombination (GO:0045911)			2.65						2.63		3.7			2.67	4
positive regulation of leukocyte mediated cytotoxicity (GO:0001912)			2.58	2.53						2.49				2.6	4
regulation of organic acid transport (GO:0032890)			2.58								3.81	3.44	2.58		4
negative regulation of protein dephosphorylation (GO:0035308)			2.54						2.49	2.52				2.56	4
spinal cord development (GO:0021510)			2.54	2.35						2.31				2.56	4
establishment of chromosome localization (GO:0051303)			2.4						2.23	2.25				2.42	4
negative regulation of intracellular transport (GO:0032387)			2.4	2.53					2.64					2.42	4
positive regulation of lipid transport (GO:0032370)			2.28								3.51	3.33	2.29		4
positive regulation of potassium ion transport (GO:0043268)			2.24							2.35			2.54	2.26	4
positive regulation of exocytosis (GO:0045921)			2.19	2.11				5.02		2.21					4
biomineralization (GO:0110148)			2.1	2.15					2.11					2.11	4
biomineral tissue development (GO:0031214)			2.1	2.15					2.11					2.11	4
blastocyst development (GO:0001824)			2.09	2.16		3.94								2.11	4
ear morphogenesis (GO:0042471)			2.08					2.9		2.05				2.1	4
negative regulation of dephosphorylation (GO:0035305)			2.05						2.02	2.2				2.06	4
biological phase (GO:0044848)			2.01	1.67						1.87				2.03	4
mitotic cell cycle phase (GO:0098763)			2.01	1.67						1.87				2.03	4
cell cycle phase (GO:0022403)			2.01	1.67						1.87				2.03	4
cellular response to topologically incorrect protein (GO:0035967)			1.91								2.48	2.43		1.85	4
nuclear chromosome segregation (GO:0098813)			1.88	1.69						1.66				1.89	4
germ cell development (GO:0007281)			1.66			2.73					2.1			1.63	4
cilium organization (GO:0044782)			1.59	1.53					1.51					1.58	4
catabolic process (GO:0009056)			1.24	1.21					1.2	1.21					4
nucleobase-containing small molecule metabolic process (GO:0055086)			-0.53	-0.59						-0.6				-0.52	4
ribonucleotide metabolic process (GO:0009259)			-0.49	-0.45						-0.48				-0.46	4
purine nucleotide metabolic process (GO:0006163)			-0.49	-0.49						-0.51				-0.46	4
ribose phosphate metabolic process (GO:0019693)			-0.47	-0.44						-0.47				-0.45	4
purine ribonucleotide metabolic process (GO:0009150)			-0.45	-0.44						-0.47				-0.42	4
translational initiation (GO:0006413)			-0.28	-0.24					-0.25					-0.29	4
cotranslational protein targeting to membrane (GO:0006613)			-0.2	-0.12					-0.12					-0.2	4
frontal suture morphogenesis (GO:0060364)				11.62					12.11	11.42			15.7		4
lens induction in camera-type eye (GO:0060235)				11.62					12.11	11.42			15.7		4
interleukin-11-mediated signaling pathway (GO:0038154)				11.62					12.11	11.42			15.7		4
cellular response to sorbitol (GO:0072709)				11.62					12.11	11.42			15.7		4
regulation of endothelial cell chemotaxis to fibroblast growth factor (GO:2000544)				6.64					6.92	6.53			8.97		4
positive regulation of natural killer cell differentiation (GO:0032825)				6.64		18.22			6.92		12.16				4
positive regulation of cell proliferation involved in heart morphogenesis (GO:2000138)				6.64					6.92	6.53	12.16				4
regulation of cell chemotaxis to fibroblast growth factor (GO:1904847)				6.64					6.92	6.53			8.97		4
epithelial cell proliferation involved in liver morphogenesis (GO:0072575)				6.64					6.92	6.53	12.16				4
hepatocyte proliferation (GO:0072574)				6.64					6.92	6.53	12.16				4
positive regulation of smooth muscle cell differentiation (GO:0051152)				5.36					4.66		8.73		6.04		4
regulation of dopamine receptor signaling pathway (GO:0060159)				5.28		17.39			5.51	5.19					4
T-helper cell lineage commitment (GO:0002295)				5.28				9.27	5.51			8.97			4
glomerular visceral epithelial cell development (GO:0072015)				5.28					5.51	5.19	10.32				4
multi-organism membrane organization (GO:0044803)				5.28					5.51	5.19			7.14		4
positive regulation of interleukin-13 production (GO:0032736)				5.28				9.27	5.51	5.19					4
positive regulation of endoplasmic reticulum stress-induced intrinsic apoptotic signaling pathway (GO:1902237)				5.28					5.51		10.32	8.97			4
negative regulation of synapse organization (GO:1905809)				5.28					5.51	5.19			7.14		4
leukocyte aggregation (GO:0070486)				5.28					5.51	5.19	10.32				4
skin morphogenesis (GO:0043589)				5.28					5.51	5.19			7.14		4
glomerular epithelial cell development (GO:0072310)				4.84					5.05	4.76	9.46				4
collagen-activated tyrosine kinase receptor signaling pathway (GO:0038063)				4.84					5.05	4.76		8.22			4
regulation of neurotrophin TRK receptor signaling pathway (GO:0051386)				4.84					5.05	4.76			6.54		4
rhodopsin mediated signaling pathway (GO:0016056)				4.84					5.05	4.76			6.54		4
regulation of cerebellar granule cell precursor proliferation (GO:0021936)				4.84					5.05	4.76	9.46				4
branching involved in labyrinthine layer morphogenesis (GO:0060670)				4.84					5.05	4.76			6.54		4
regulation of monocyte chemotactic protein-1 production (GO:0071637)				4.1					4.28	4.03			4.62		4
regulation of circadian sleep/wake cycle, sleep (GO:0045187)				4.1					4.28	4.03			5.54		4
cellular response to gonadotropin stimulus (GO:0071371)				4.1					4.28	4.03			5.54		4
negative regulation of ubiquitin-protein transferase activity (GO:0051444)				4.1		11.25		10			10.01				4
regulation of catecholamine metabolic process (GO:0042069)				4.1				8		4.03	8.34				4
regulation of dopamine metabolic process (GO:0042053)				4.1				8		4.03	8.34				4
negative regulation of focal adhesion assembly (GO:0051895)				3.87					4.04	3.81	6.3				4
transcytosis (GO:0045056)				3.87				9.71				6.27	4.48		4
negative regulation of cell-substrate junction organization (GO:0150118)				3.87					4.04	3.81	6.3				4
phototransduction, visible light (GO:0007603)				3.87					4.04	3.81			5.23		4
negative regulation of mononuclear cell migration (GO:0071676)				3.7				7.72			6.45	5.98			4
negative regulation of microtubule depolymerization (GO:0007026)				3.44					3.59	3.38				3.03	4
positive regulation of steroid metabolic process (GO:0045940)				3.1				5.66	3.23	3.05					4
regulation of endoplasmic reticulum unfolded protein response (GO:1900101)				3		8.23			3.13		4.58				4
fear response (GO:0042596)				3					3.13				3.54	2.97	4
neuromuscular junction development (GO:0007528)				2.77					2.88	2.72			3.36		4
positive regulation of pattern recognition receptor signaling pathway (GO:0062208)				2.7						2.66	4.62	4.59			4
maintenance of protein localization in organelle (GO:0072595)				2.7				4.74	2.82		4.62				4
regulation of alcohol biosynthetic process (GO:1902930)				2.26					2.36	2.22			2.83		4
establishment of protein localization to organelle (GO:0072594)				1.47					1.48	1.48			1.57		4
monocarboxylic acid metabolic process (GO:0032787)				-0.54					-0.54	-0.58				-0.56	4
cellular lipid catabolic process (GO:0044242)				-0.29					-0.3	-0.34				-0.36	4
RNA methylation (GO:0001510)				-0.01					-0.01	-0.13			-0.01		4
follicular B cell differentiation (GO:0002316)						63.76		33.99			28.37	32.9			4
regulation of type I hypersensitivity (GO:0001810)						63.76		33.99			28.37	32.9			4
abortive mitotic cell cycle (GO:0033277)						63.76		33.99			28.37	32.9			4
positive regulation of determination of dorsal identity (GO:2000017)						63.76		33.99			28.37	32.9			4
response to glycine (GO:1905429)						63.76		33.99			28.37	32.9			4
beta selection (GO:0043366)						63.76		33.99			28.37	32.9			4
helper T cell diapedesis (GO:0035685)						63.76		33.99			28.37	32.9			4
histone H3-T11 phosphorylation (GO:0035407)						63.76		33.99			28.37	32.9			4
regulation of transcription from RNA polymerase II promoter in response to UV-induced DNA damage (GO:0010767)						63.76		33.99			28.37	32.9			4
positive regulation of Fc-gamma receptor signaling pathway involved in phagocytosis (GO:1905451)						38.26		20.39			17.02		9.42		4
canonical Wnt signaling pathway involved in regulation of cell proliferation (GO:0044340)						31.88					21.28	24.67	11.77		4
activation of cysteine-type endopeptidase activity involved in apoptotic signaling pathway (GO:0097296)						31.88					21.28	24.67	11.77		4
regulation of I-kappaB phosphorylation (GO:1903719)						27.33		14.57			12.16	14.1			4
caveolin-mediated endocytosis (GO:0072584)						25.5					17.02	19.74	9.42		4
Peyer's patch development (GO:0048541)						23.91		12.74			10.64	12.34			4
mucosa-associated lymphoid tissue development (GO:0048537)						23.91		12.74			10.64	12.34			4
B cell proliferation involved in immune response (GO:0002322)						21.25		16.99			14.18	16.45			4
Leydig cell differentiation (GO:0033327)						19.13			6.06		8.51	9.87			4
regulation of metanephric nephron tubule epithelial cell differentiation (GO:0072307)						18.22		14.57	6.92		12.16				4
cellular response to erythropoietin (GO:0036018)						18.22		14.57			12.16	14.1			4
retinal ganglion cell axon guidance (GO:0031290)						15		8			6.67		4.62		4
adherens junction assembly (GO:0034333)						14.71			4.66		8.73		6.04		4
signal transduction involved in regulation of gene expression (GO:0023019)						13.42		8.94			7.47	8.66			4
corpus callosum development (GO:0022038)						12.75		9.06			7.56		5.23		4
regulation of vascular associated smooth muscle cell migration (GO:1904752)						11.59					6.45	5.98	4.28		4
negative regulation of amyloid-beta formation (GO:1902430)						10.63		9.44		3.81	6.3				4
response to hydroperoxide (GO:0033194)						10.07		8.94			7.47	8.66			4
positive regulation of bone resorption (GO:0045780)						9.56		6.8			5.67	6.58			4
regulation of mitochondrial depolarization (GO:0051900)						9.56		6.8			5.67	6.58			4
regulation of calcineurin-NFAT signaling cascade (GO:0070884)						9.38			3.21		5.01		3.69		4
regulation of calcineurin-mediated signaling (GO:0106056)						9.11			3.12		4.86		3.59		4
intestinal epithelial cell differentiation (GO:0060575)						8.69		6.18			6.45	5.98			4
inositol phosphate metabolic process (GO:0043647)						6.48		4.03			3.85	4.46			4
cellular response to amino acid stimulus (GO:0071230)						4.83		4.12			3.44	3.49			4
negative regulation of intrinsic apoptotic signaling pathway (GO:2001243)						4.7		3.94			3.58	3.12			4
cellular response to acid chemical (GO:0071229)						4.37		4.19			3.5	3.61			4
lymphocyte migration (GO:0072676)						4.31		4.13			3.45		2.76		4
regulation of transcription from RNA polymerase II promoter in response to stress (GO:0043618)						3.99		3.34			4.05	3.82			4
positive regulation of peptide hormone secretion (GO:0090277)						3.68		3.59			3	3.16			4
organic hydroxy compound transport (GO:0015850)						3.38		2.93			2.44	2.61			4
lipid metabolic process (GO:0006629)						1.98		1.81			1.51	1.64			4
positive regulation of caveolin-mediated endocytosis (GO:2001288)								25.49			21.28	24.67	11.77		4
positive regulation of deoxyribonuclease activity (GO:0032077)								20.39			17.02	19.74	9.42		4
response to water deprivation (GO:0009414)								13.59			11.35	13.16	6.28		4
B cell apoptotic process (GO:0001783)								12.74	6.06		10.64	12.34			4
TORC1 signaling (GO:0038202)								11.33		6.35	9.46	10.97			4
negative regulation of calcium ion-dependent exocytosis (GO:0045955)								11.33			9.46	10.97	6.98		4
response to L-glutamate (GO:1902065)								10.2			11.35	9.87	6.28		4
histamine transport (GO:0051608)								10.2			8.51	9.87	6.28		4
positive regulation of fatty acid beta-oxidation (GO:0032000)								10.2			8.51	9.87	6.28		4
negative regulation of cell growth involved in cardiac muscle cell development (GO:0061052)								10.2			8.51	9.87	6.28		4
positive regulation of tumor necrosis factor-mediated signaling pathway (GO:1903265)								9.27		5.19	12.89	11.96			4
negative regulation of protein acetylation (GO:1901984)								9.27		3.63	7.74	5.98			4
coronary vasculature morphogenesis (GO:0060977)								9.06			7.56	8.77	5.23		4
cardioblast differentiation (GO:0010002)								8.5		4.76	9.46	8.22			4
regulation of hydrogen peroxide metabolic process (GO:0010310)								7.15	3.83		7.47	8.66			4
respiratory system process (GO:0003016)								6.47			5.4	6.27	4.48		4
negative regulation of oxidoreductase activity (GO:0051354)								6.29			6.3	7.31	4.07		4
positive regulation of interferon-beta production (GO:0032728)								5.83		2.94	6.48	7.52			4
response to nicotine (GO:0035094)								5.41		2.6	4.51	5.23			4
detection of biotic stimulus (GO:0009595)								5.37	2.87		5.23		3.3		4
regulation of DNA damage response, signal transduction by p53 class mediator (GO:0043516)								4.86		2.94	4.86	4.7			4
modulation by host of symbiont process (GO:0051851)								4.39		2.58	3.2	4.25			4
negative regulation of peptidase activity (GO:0010466)								3.6		1.61	2.56	2.19			4
cholesterol homeostasis (GO:0042632)								3.28			3.42	3.17	2.65		4
sterol homeostasis (GO:0055092)								3.24			3.38	3.13	2.62		4
myelination (GO:0042552)								3.21		2.16	3.48	3.72			4
protein acylation (GO:0043543)								3.07			2.4	2.97	1.86		4
ribonucleoprotein complex biogenesis (GO:0022613)								-0.22			-0.24	-0.28	-0.51		4
regulation of germinal center formation (GO:0002634)									6.06		14.18	12.34	7.85		4
p38MAPK cascade (GO:0038066)									6.06		14.18	16.45	7.85		4
regulation of nucleotide-binding oligomerization domain containing 2 signaling pathway (GO:0070432)									6.06		17.73	12.34	7.85		4
response to exogenous dsRNA (GO:0043330)										2.56	4.05	4.7	2.88		4
Mullerian duct regression (GO:0001880)			10.15			47.82			12.11		21.28			10.23	5
positive regulation of immature T cell proliferation (GO:0033091)			10.15	9.29					9.69	11.42				10.23	5
convergent extension involved in organogenesis (GO:0060029)			8.12						9.69		17.02		9.42	8.18	5
positive regulation of interleukin-17 production (GO:0032740)			6.77	6.45					6.73	4.44				6.82	5
lung growth (GO:0060437)			6.77	7.74		21.25				7.62				6.82	5
regulation of retrograde transport, endosome to Golgi (GO:1905279)			6.77	7.74					8.08	7.62				6.82	5
prostate epithelial cord arborization involved in prostate glandular acinus morphogenesis (GO:0060527)			6.77	7.74		21.25					14.18			6.82	5
prostate glandular acinus morphogenesis (GO:0060526)			6.77	7.74		21.25					14.18			6.82	5
stress-induced premature senescence (GO:0090400)			6.34						6.06		14.18	16.45		6.39	5
regulation of hydrogen peroxide-mediated programmed cell death (GO:1901298)			6.34	7.26					7.57		10.64			6.39	5
midgut development (GO:0007494)			6.25	5.36					4.66	6.15				6.3	5
positive regulation of ubiquitin protein ligase activity (GO:1904668)			6.25	5.36					5.59	7.03				6.3	5
regulation of translational initiation in response to stress (GO:0043558)			6.09	6.97				10.2	6.06					6.14	5
regulation of cell fate specification (GO:0042659)			5.8	5.81					5.19	4.9				5.85	5
regulation of synapse structural plasticity (GO:0051823)			5.64	6.45						6.35			6.98	5.68	5
excitatory chemical synaptic transmission (GO:0098976)			5.64							6.35		14.62	6.98	5.68	5
positive regulation of toll-like receptor 4 signaling pathway (GO:0034145)			5.54	6.34					5.51	6.23				5.58	5
regulation of isotype switching to IgG isotypes (GO:0048302)			5.47	5.36					5.59	6.15				5.51	5
regulation of neuron maturation (GO:0014041)			5.08	6.97					6.06		8.51			5.12	5
left/right axis specification (GO:0070986)			5.08	5.81					6.06	5.71				5.12	5
positive regulation of keratinocyte migration (GO:0051549)			5.08	5.81					5.05	5.71				5.12	5
cellular response to cold (GO:0070417)			5.08	5.81					6.06		8.51			5.12	5
regulation of odontogenesis of dentin-containing tooth (GO:0042487)			5.08			19.13				5.71	8.51			5.12	5
positive regulation of T-helper 1 type immune response (GO:0002827)			5.08	5.08					4.54	4.28				4.48	5
regulation of T-helper 17 type immune response (GO:2000316)			4.83	4.98					4.62	4.9				4.87	5
negative regulation of collagen metabolic process (GO:0010713)			4.68	5.36					6.52				6.04	4.72	5
amyloid-beta metabolic process (GO:0050435)			4.57	5.81					4.24		5.67			4.6	5
regulation of T-helper 17 cell differentiation (GO:2000319)			4.51	4.52					4.04	4.44				4.55	5
embryonic digestive tract morphogenesis (GO:0048557)			4.44	4.36						5			4.91	4.48	5
cellular response to vitamin (GO:0071295)			4.41	5.05					3.69				4.09	4.45	5
regulation of synapse maturation (GO:0090128)			4.35	4.98					5.19	4.9				4.38	5
postsynaptic modulation of chemical synaptic transmission (GO:0099170)			4.35	4.98						5.71			5.61	4.38	5
negative regulation of JUN kinase activity (GO:0043508)			4.35	4.98							10.13	9.4		5.12	5
ruffle assembly (GO:0097178)			4.35	4.98					5.19	4.9				4.38	5
positive regulation of cytokine production involved in inflammatory response (GO:1900017)			4.35	4.43					4.62	3.81				3.9	5
negative regulation of cardiac muscle cell apoptotic process (GO:0010667)			4.35							3.81	6.75	7.83		4.38	5
regulation of MHC class II biosynthetic process (GO:0045346)			4.18	4.78					4.99	4.7				4.21	5
regulation of fibroblast apoptotic process (GO:2000269)			4.18	4.1					4.28		6.67			4.21	5
G protein-coupled glutamate receptor signaling pathway (GO:0007216)			4.06	4.65					4.85	4.57				4.09	5
positive regulation of T cell chemotaxis (GO:0010820)			4.06	4.65					4.85	4.57				4.09	5
regulation of cell fate commitment (GO:0010453)			4.06	4.26					3.63	3.43				4.09	5
presynapse assembly (GO:0099054)			3.97	4.04						3.48			4.09	4	5
G1 phase (GO:0051318)			3.87			9.11					5.4	6.27		3.9	5
mitotic G1 phase (GO:0000080)			3.87			9.11					5.4	6.27		3.9	5
positive regulation of amyloid-beta formation (GO:1902004)			3.74	4.28					4.46	4.81				3.77	5
positive regulation of histone H3-K4 methylation (GO:0051571)			3.74						3.83		5.97	6.93		3.77	5
negative regulation of calcium-mediated signaling (GO:0050849)			3.74			10.07			4.46				4.96	3.77	5
signal transduction in absence of ligand (GO:0038034)			3.72	3.87					4.44	3.81				3.75	5
extrinsic apoptotic signaling pathway in absence of ligand (GO:0097192)			3.72	3.87					4.44	3.81				3.75	5
aggrephagy (GO:0035973)			3.63	3.73					3.89	4.08				3.65	5
positive regulation of lymphocyte chemotaxis (GO:0140131)			3.55	4.07					4.24	4				3.58	5
establishment of mitotic spindle localization (GO:0040001)			3.48	3.65					3.46	3.92				3.51	5
positive regulation of osteoclast differentiation (GO:0045672)			3.38	3.87					3.59	3.38				3.41	5
positive regulation of DNA-templated transcription, elongation (GO:0032786)			3.38	3.44					3.59	3.38				3.41	5
skeletal muscle fiber development (GO:0048741)			3.38	3.39					3.53	4.28				3.41	5
regulation of neuroinflammatory response (GO:0150077)			3.38	3.52					4.04	3.46				3.41	5
positive regulation of TOR signaling (GO:0032008)			3.3	3.24					3.1	3.45				3.33	5
maintenance of blood-brain barrier (GO:0035633)			3.28	3.42					3.56	3.36				3.31	5
establishment or maintenance of monopolar cell polarity (GO:0061339)			3.25						3.39	4.11			3.77	3.27	5
regulation of metaphase/anaphase transition of cell cycle (GO:1902099)			3.22	2.95					2.69	3.08				3.25	5
negative regulation of epithelial to mesenchymal transition (GO:0010719)			3.19	2.99				4.86		2.94				3.22	5
protein localization to cell surface (GO:0034394)			3.15	3.6					3.34	3.54				3.18	5
positive regulation of positive chemotaxis (GO:0050927)			3.12	3.57						3.51	6.55			3.15	5
negative regulation of proteasomal ubiquitin-dependent protein catabolic process (GO:0032435)			3.1	2.9						2.86	4.73			3.13	5
T cell homeostasis (GO:0043029)			2.99							3.36	4.17	4.84		3.01	5
regulation of mitotic sister chromatid separation (GO:0010965)			2.97	2.68					2.42	2.81				2.99	5
regulation of microtubule depolymerization (GO:0031114)			2.95	3.37					3.52	3.32				2.97	5
T cell differentiation involved in immune response (GO:0002292)			2.9	2.99				4.86	3.12					2.92	5
regulation of sister chromatid segregation (GO:0033045)			2.82	2.58					2.36	2.7				2.84	5
regulation of purine nucleotide biosynthetic process (GO:1900371)			2.79	3.19					3.03		4.26			2.81	5
postreplication repair (GO:0006301)			2.73	2.9					3.03	2.64				2.75	5
regulation of nucleotide biosynthetic process (GO:0030808)			2.72	3.12					2.95		4.15			2.74	5
positive regulation of heart contraction (GO:0045823)			2.67						2.87	3.01			3.72	2.69	5
mitotic spindle organization (GO:0007052)			2.6	2.2					2.29	2.44				2.62	5
selective autophagy (GO:0061912)			2.58	2.56					2.67	2.71				2.6	5
regulation of chromosome segregation (GO:0051983)			2.51	2.35					2.18	2.44				2.53	5
negative regulation of T cell proliferation (GO:0042130)			2.5	2.53		4.62			2.46	2.65					5
myofibril assembly (GO:0030239)			2.44						2.69	2.75			2.91	2.46	5
cell fate specification (GO:0001708)			2.38						2.39	2.54	3.15			2.4	5
oogenesis (GO:0048477)			2.34						2.33	2.34			2.62	2.36	5
neural crest cell development (GO:0014032)			2.18			4.84		3.44			3.59			2.2	5
spindle organization (GO:0007051)			2.12	1.81					1.83	2.03				2.14	5
regulation of DNA repair (GO:0006282)			2.01					2.59		1.92	2.82			2.03	5
cellular response to unfolded protein (GO:0034620)			1.95			3.43					2.4	2.53		1.89	5
glycerophospholipid biosynthetic process (GO:0046474)			1.85			3.2		3.1			2.59	2.85			5
glycerolipid biosynthetic process (GO:0045017)			1.7			2.93		2.84			2.37	2.62			5
phospholipid biosynthetic process (GO:0008654)			1.67			2.74		2.66			2.33	2.57			5
cilium assembly (GO:0060271)			1.66	1.6					1.57	1.51				1.65	5
DNA metabolic process (GO:0006259)			1.39	1.37					1.35	1.36				1.4	5
small molecule metabolic process (GO:0044281)			-0.79	-0.74					-0.75	-0.77				-0.72	5
transmembrane transport (GO:0055085)			-0.67	-0.67					-0.69	-0.72				-0.67	5
sensory perception (GO:0007600)			-0.57	-0.62					-0.63	-0.61				-0.58	5
glycosylation (GO:0070085)			-0.48	-0.41					-0.43				-0.31	-0.48	5
cellular amino acid metabolic process (GO:0006520)			-0.4	-0.37					-0.35				-0.39	-0.4	5
nucleotide biosynthetic process (GO:0009165)			-0.4	-0.41					-0.42	-0.4				-0.36	5
ATP metabolic process (GO:0046034)			-0.39	-0.34					-0.35	-0.39				-0.4	5
nucleoside phosphate biosynthetic process (GO:1901293)			-0.39	-0.4					-0.42	-0.39				-0.35	5
purine-containing compound biosynthetic process (GO:0072522)			-0.35	-0.34					-0.35	-0.33				-0.3	5
ribonucleotide biosynthetic process (GO:0009260)			-0.31	-0.21					-0.3	-0.21				-0.25	5
ribose phosphate biosynthetic process (GO:0046390)			-0.3	-0.2					-0.28	-0.2				-0.24	5
oxidative phosphorylation (GO:0006119)			-0.25	-0.19					-0.1	-0.1				-0.26	5
purine nucleotide biosynthetic process (GO:0006164)			-0.25	-0.22					-0.23	-0.21				-0.19	5
proton transmembrane transport (GO:1902600)			-0.23	-0.17					-0.18	-0.26				-0.23	5
antimicrobial humoral immune response mediated by antimicrobial peptide (GO:0061844)			-0.2	-0.11					-0.12	-0.11				-0.1	5
mitochondrial translational elongation (GO:0070125)			-0.12	-0.01					-0.01	-0.13				-0.12	5
mitochondrial respiratory chain complex assembly (GO:0033108)			-0.1	-0.12					-0.12	-0.11				-0.1	5
phagocytosis, recognition (GO:0006910)			-0.1	-0.11					-0.11	-0.11				-0.1	5
glycolipid biosynthetic process (GO:0009247)			-0.01	-0.01					-0.01	-0.01				-0.01	5
opsonization (GO:0008228)			-0.01	-0.01					-0.01	-0.01				-0.01	5
mesenchymal cell proliferation involved in ureteric bud development (GO:0072138)				11.62		42.51			12.11	11.42	28.37				5
metanephric mesenchymal cell proliferation involved in metanephros development (GO:0072136)				11.62		42.51			12.11	11.42			15.7		5
kidney mesenchymal cell proliferation (GO:0072135)				11.62		42.51			12.11	11.42			15.7		5
thyroid hormone mediated signaling pathway (GO:0002154)				11.62					12.11	11.42		21.93	15.7		5
mesenchymal cell proliferation involved in lung development (GO:0060916)				11.62					12.11	11.42		21.93	15.7		5
cell proliferation involved in mesonephros development (GO:0061209)				11.62		42.51			12.11	11.42	28.37				5
tertiary branching involved in mammary gland duct morphogenesis (GO:0060748)				11.62					12.11	11.42		21.93	15.7		5
prostate epithelial cord elongation (GO:0060523)				11.62					12.11	11.42		21.93	15.7		5
negative regulation of MyD88-independent toll-like receptor signaling pathway (GO:0034128)				6.64					6.92	6.53	12.16	14.1			5
regulation of membrane tubulation (GO:1903525)				6.64		18.22		19.42	6.92	6.53					5
response to host defenses (GO:0052200)				5.28				9.27	5.51	5.19			7.14		5
response to defenses of other organism (GO:0052173)				5.28				9.27	5.51	5.19			7.14		5
cellular response to lipoteichoic acid (GO:0071223)				5.28					5.51	5.19		8.97	7.14		5
response to lipoteichoic acid (GO:0070391)				5.28					5.51	5.19		8.97	7.14		5
response to host (GO:0075136)				5.28				9.27	5.51	5.19			7.14		5
negative regulation of muscle adaptation (GO:0014745)				5.28					5.51	5.19		8.97	7.14		5
regulation of cellular carbohydrate catabolic process (GO:0043471)				4.84		15.94			5.05	4.76			6.54		5
regulation of dendritic spine maintenance (GO:1902950)				4.84		15.94			5.05	4.76		8.22			5
cellular response to estrogen stimulus (GO:0071391)				4.1		11.25		10			6.67		4.62		5
long-term synaptic depression (GO:0060292)				3.87					4.04	3.81	6.3		5.23		5
regulation of interleukin-13 production (GO:0032656)				3.87				7.55	4.04	3.81	6.3				5
atrial septum development (GO:0003283)				3.54		8.32			3.69	3.48	7.4				5
startle response (GO:0001964)				3.39					3.53	3.33		6.85	4.58		5
negative regulation of blood circulation (GO:1903523)				3.39					3.53	3.33		5.48	4.58		5
positive regulation of multicellular organism growth (GO:0040018)				3.17					3.3	3.12			3.81	2.79	5
regulation of systemic arterial blood pressure mediated by a chemical signal (GO:0003044)				2.9					3.03	2.6			3.21	2.56	5
glial cell migration (GO:0008347)				2.83					2.95	2.79	4.15		3.45		5
regulation of membrane depolarization (GO:0003254)				2.7		7.41		6.32			5.28	5.36			5
negative regulation of type I interferon production (GO:0032480)				2.58				4.53	2.69		5.04	4.39			5
negative regulation of innate immune response (GO:0045824)				2.36					2.46		3.99	4.11	2.7		5
cellular response to monosaccharide stimulus (GO:0071326)				2.23		5.24				2.35	3.5		2.8		5
negative regulation of small molecule metabolic process (GO:0062014)				2.09		5.1			2.18	2.17			2.67		5
regulation of steroid metabolic process (GO:0019218)				2.05		4.29		2.86	2.14				2.11		5
skin development (GO:0043588)				1.58		2.33			1.55	1.52			1.64		5
protein localization to membrane (GO:0072657)				1.47					1.49	1.51	1.8		1.72		5
ncRNA processing (GO:0034470)				-0.46					-0.42	-0.5	-0.26		-0.44		5
erythropoietin-mediated signaling pathway (GO:0038162)						31.88		25.49			21.28	24.67	11.77		5
platelet-derived growth factor receptor-beta signaling pathway (GO:0035791)						31.88		16.99	6.06		10.64	12.34			5
mast cell chemotaxis (GO:0002551)						25.5		20.39			17.02	19.74	9.42		5
receptor transactivation (GO:0035624)						25.5			12.11	11.42	17.02	19.74			5
reelin-mediated signaling pathway (GO:0038026)						21.25		11.33			9.46	10.97	6.98		5
presynaptic modulation of chemical synaptic transmission (GO:0099171)						19.13	100	10.2			11.35		6.28		5
dendritic spine maintenance (GO:0097062)						19.13		10.2			11.35	9.87	6.28		5
positive regulation of macrophage chemotaxis (GO:0010759)						15		8			6.67	7.74	5.54		5
regulation of pseudopodium assembly (GO:0031272)						13.66		9.71			10.13	11.75	5.61		5
regulation of fatty acid beta-oxidation (GO:0031998)						12.75		8.5			7.09	8.22	4.71		5
replicative senescence (GO:0090399)						11.96		10.62			8.86	10.28	4.91		5
calcium-mediated signaling using intracellular calcium source (GO:0035584)						11.09		5.91			6.17	5.72	4.09		5
positive regulation of release of sequestered calcium ion into cytosol (GO:0051281)						9.11		5.66			5.4	6.27	2.99		5
adrenal gland development (GO:0030325)						8.69		7.72	3.85			5.98	4.28		5
positive regulation of calcium ion transmembrane transport (GO:1904427)						6.99		5.12			5.05	4.96	2.58		5
cellular response to glucose stimulus (GO:0071333)						5.47				2.45	3.65	3.29	2.92		5
cellular response to hexose stimulus (GO:0071331)						5.31				2.38	3.55	3.2	2.83		5
regulation of DNA-templated transcription in response to stress (GO:0043620)						4.32		3.46		2.03	4.33	3.9			5
response to toxic substance (GO:0009636)						2.66		2.83			2.13	2.33	1.77		5
nervous system process (GO:0050877)						1.76		1.55			1.48	1.45	1.35		5
positive regulation of RNA polymerase II transcription preinitiation complex assembly (GO:0045899)								10.2		5.71	8.51	9.87	6.28		5
regulation of establishment of cell polarity (GO:2000114)								9.27	3.85	3.63		5.98	4.28		5
nucleus localization (GO:0051647)								7.84		3.51	5.46	6.33	4.23		5
response to immobilization stress (GO:0035902)								7.28	3.89		8.11	7.05	3.92		5
negative regulation of biomineral tissue development (GO:0070168)								6.07	3.46	3.26	6.08		3.92		5
negative regulation of biomineralization (GO:0110150)								5.86	3.34	3.15	5.87		3.79		5
apical junction assembly (GO:0043297)								4.06	2.35	2.39	3.81	3.93			5
negative regulation of endopeptidase activity (GO:0010951)								3.61		1.63	2.55	2.15	1.73		5
protein acetylation (GO:0006473)								3.47		2	2.9	3.6	2.18		5
internal protein amino acid acetylation (GO:0006475)								3.2		1.95	2.91	3.66	2.28		5
ensheathment of neurons (GO:0007272)								3.15	2.02	2.22	3.68	3.96			5
axon ensheathment (GO:0008366)								3.15	2.02	2.22	3.68	3.96			5
internal peptidyl-lysine acetylation (GO:0018393)								2.96		1.99	2.96	3.72	2.32		5
negative regulation of cellular amide metabolic process (GO:0034249)								2.78	1.9	1.87	2.68		1.97		5
lipid homeostasis (GO:0055088)								2.74	1.87		3.05	2.65	2.32		5
rRNA processing (GO:0006364)								-0.13	-0.42		-0.01	-0.13	-0.36		5
rRNA metabolic process (GO:0016072)								-0.13	-0.4		-0.01	-0.12	-0.35		5
osmosensory signaling pathway (GO:0007231)			10.15	11.62					12.11	11.42			11.77	10.23	6
nerve growth factor processing (GO:0032455)			10.15	11.62					12.11	11.42			11.77	10.23	6
mitigation of host defenses by symbiont (GO:0030682)			10.15	11.62					12.11	11.42			15.7	10.23	6
serine phosphorylation of STAT protein (GO:0042501)			10.15	11.62					12.11	11.42			11.77	10.23	6
branch elongation involved in mammary gland duct branching (GO:0060751)			10.15	11.62					12.11	11.42			15.7	10.23	6
epithelial cell proliferation involved in mammary gland duct elongation (GO:0060750)			10.15	11.62					12.11	11.42			15.7	10.23	6
tyrosine phosphorylation of STAT protein (GO:0007260)			9.02	7.74					8.08		9.46	10.97		9.09	6
positive regulation of heart rate by epinephrine-norepinephrine (GO:0001996)			8.46	9.68					10.1	9.52			13.08	8.53	6
transmembrane receptor protein tyrosine phosphatase signaling pathway (GO:0007185)			8.46	9.68					10.1	9.52			13.08	8.53	6
toll-like receptor 2 signaling pathway (GO:0034134)			8.12	9.29					9.69	9.14			9.42	8.18	6
apolipoprotein A-I-mediated signaling pathway (GO:0038027)			8.12			25.5			9.69		17.02	19.74		8.18	6
ossification involved in bone remodeling (GO:0043932)			8.12	9.29					9.69	9.14			9.42	8.18	6
protein K27-linked ubiquitination (GO:0044314)			8.12	9.29					9.69	9.14			9.42	8.18	6
heat generation (GO:0031649)			8.12	9.29					9.69	9.14	17.02			8.18	6
thelarche (GO:0042695)			8.12	9.29					9.69	9.14			12.56	8.18	6
negative regulation of macrophage cytokine production (GO:0010936)			8.12	9.29					9.69	9.14			12.56	8.18	6
regulation of dopaminergic neuron differentiation (GO:1904338)			8.12	8.13					6.06	5.71			6.28	8.18	6
mammary gland branching involved in thelarche (GO:0060744)			8.12	9.29					9.69	9.14			12.56	8.18	6
regulation of branching involved in prostate gland morphogenesis (GO:0060687)			8.12	9.29		38.26					17.02		9.42	8.18	6
negative regulation of oxidative stress-induced neuron intrinsic apoptotic signaling pathway (GO:1903377)			8.12	9.29				20.39	9.69		17.02			8.18	6
positive regulation of epithelial cell proliferation involved in lung morphogenesis (GO:0060501)			8.12	9.29					9.69	9.14			9.42	8.18	6
ubiquitin recycling (GO:0010992)			7.89	6.45					6.73	7.62			6.98	7.96	6
regulation of immature T cell proliferation (GO:0033083)			7.38	7.39					7.71	8.31			7.14	7.44	6
development of secondary female sexual characteristics (GO:0046543)			7.25	8.3					8.65	8.16			11.21	7.31	6
positive regulation of blood pressure by epinephrine-norepinephrine (GO:0003321)			7.25	8.3					8.65	8.16			11.21	7.31	6
positive regulation of hepatocyte proliferation (GO:2000347)			7.11	6.97					6.06	5.71			7.85	7.16	6
activation of MAPKKK activity (GO:0000185)			7.03	7.15					8.39	7.91			9.66	7.08	6
regulation of heart morphogenesis (GO:2000826)			6.77	7.74					6.73	6.35	9.46			6.82	6
protein K6-linked ubiquitination (GO:0085020)			6.77	7.74					8.08	7.62			8.72	6.82	6
non-canonical Wnt signaling pathway via MAPK cascade (GO:0038030)			6.77	7.74					8.08	7.62			10.46	6.82	6
epithelial-mesenchymal cell signaling (GO:0060684)			6.77	7.74		21.25			8.08	7.62				6.82	6
lymphatic endothelial cell differentiation (GO:0060836)			6.34	7.26					7.57		14.18	16.45		6.39	6
liver morphogenesis (GO:0072576)			6.34	7.26					7.57	7.14	10.64			6.39	6
neuron projection arborization (GO:0140058)			6.25	7.15					7.46	7.03			8.45	6.3	6
low-density lipoprotein particle receptor catabolic process (GO:0032802)			6.09	5.81					6.06	5.71			6.28	6.14	6
negative regulation of synaptic transmission, glutamatergic (GO:0051967)			6.09	5.81					6.06	5.71			7.85	5.12	6
low-density lipoprotein receptor particle metabolic process (GO:0032799)			6.09	5.81					6.06	5.71			6.28	6.14	6
marginal zone B cell differentiation (GO:0002315)			5.64	6.45					6.73	6.35			8.72	5.68	6
development of secondary sexual characteristics (GO:0045136)			5.64	6.45					6.73	6.35			8.72	5.68	6
positive regulation of isotype switching to IgG isotypes (GO:0048304)			5.64	6.45					6.73	6.35			6.98	5.68	6
atrioventricular canal development (GO:0036302)			5.64					11.33		6.35	12.61	10.97		5.68	6
iris morphogenesis (GO:0061072)			5.64	6.45					6.73	6.35			6.98	5.68	6
protein K11-linked ubiquitination (GO:0070979)			5.6	6.41					5.85	5.51			5.41	5.64	6
modulation by virus of host cellular process (GO:0019054)			5.54	6.34					6.06	5.19			4.28	5.58	6
regulation of postsynaptic cytosolic calcium ion concentration (GO:0099566)			5.54	6.34					5.51	5.19			7.14	5.58	6
regulation of NAD(P)H oxidase activity (GO:0033860)			5.54	6.34				9.27	5.51	5.19				5.58	6
nephric duct development (GO:0072176)			5.47	6.25					5.59	5.27			7.24	5.51	6
negative regulation of hippo signaling (GO:0035331)			5.47	6.25					6.52	6.15			8.45	5.51	6
regulation of Wnt signaling pathway, planar cell polarity pathway (GO:2000095)			5.41	5.42					4.85	4.57	7.56			5.46	6
G protein-coupled acetylcholine receptor signaling pathway (GO:0007213)			5.34	6.11					5.74	5.41			6.61	5.38	6
hypotonic response (GO:0006971)			5.08	5.81					6.06	5.71			7.85	5.12	6
positive regulation of mast cell activation involved in immune response (GO:0033008)			5.08			13.66		9.71	5.19	4.9				4.38	6
regulation of keratinocyte migration (GO:0051547)			5.08	5.81					5.19	5.71	8.11			5.12	6
positive regulation of mast cell degranulation (GO:0043306)			5.08			13.66		9.71	5.19	4.9				4.38	6
wound healing, spreading of epidermal cells (GO:0035313)			5.08	5.81					6.06	5.71	11.35			5.12	6
mammary gland epithelial cell differentiation (GO:0060644)			5.08	5.08					4.54	5.71	7.09			5.12	6
cardiac left ventricle morphogenesis (GO:0003214)			5.08					9.71		4.9	8.11	9.4		5.12	6
positive regulation of T-helper cell differentiation (GO:0045624)			4.83	4.98					5.19	4.9			4.48	4.87	6
negative regulation of interleukin-10 production (GO:0032693)			4.81	4.89					4.46	4.81			4.96	4.85	6
collecting duct development (GO:0072044)			4.74	5.42					4.85	4.57			6.28	4.77	6
collagen-activated signaling pathway (GO:0038065)			4.74	5.42					5.65	5.33			6.28	4.77	6
negative regulation of interleukin-17 production (GO:0032700)			4.74	4.65					4.85	5.33	9.46			4.77	6
regulation of T-helper 1 type immune response (GO:0002825)			4.71	4.98					4.76	4.08	5.07			4.38	6
lymphangiogenesis (GO:0001946)			4.68						4.66	5.27	10.91	10.12		4.72	6
negative regulation of keratinocyte proliferation (GO:0010839)			4.68	5.36					5.59	5.27			6.04	4.72	6
regulation of dendritic cell cytokine production (GO:0002730)			4.68						4.66	5.27	10.91	12.65		4.72	6
bone maturation (GO:0070977)			4.51	5.81		14.17			4.71	4.44				4.55	6
regulation of microglial cell activation (GO:1903978)			4.51	4.52				7.55	5.38	4.44				4.55	6
positive regulation of glial cell proliferation (GO:0060252)			4.44	5.08					5.3	4.28	7.09			4.48	6
positive regulation of sodium ion transmembrane transporter activity (GO:2000651)			4.44	4.36					4.54	4.28			4.91	4.48	6
positive regulation of type 2 immune response (GO:0002830)			4.44	5.08					5.3	4.28			5.89	4.48	6
intraciliary retrograde transport (GO:0035721)			4.35	4.98					5.19	4.9			5.61	4.38	6
negative regulation of bone remodeling (GO:0046851)			4.27	4.89				7.15	4.46				4.96	4.31	6
positive regulation of CD4-positive, alpha-beta T cell differentiation (GO:0043372)			4.26	4.12					4.3	4.42			3.54	4.29	6
positive regulation of activated T cell proliferation (GO:0042104)			4.23	4.84					4.54	4.28			4.58	4.26	6
neuroblast proliferation (GO:0007405)			4.14	4.73					4.04	3.81			5.23	4.17	6
positive regulation of amyloid precursor protein catabolic process (GO:1902993)			4.06	4.18					4.36	4.57			3.77	4.09	6
membrane protein ectodomain proteolysis (GO:0006509)			4.06	5.23		9.56					5.67	8.22		4.09	6
cellular response to nutrient (GO:0031670)			4.06	4.31					3.46	3.26			3.59	4.09	6
regulation of macrophage cytokine production (GO:0010935)			4.06	4.65					4.85	4.57			6.28	4.09	6
negative regulation of nucleocytoplasmic transport (GO:0046823)			4.06	4.65					4.85	4	5.67			4.09	6
positive regulation of natural killer cell activation (GO:0032816)			3.97	4.55					4.21	3.48	6.17			4	6
amyloid precursor protein metabolic process (GO:0042982)			3.97	4.55					3.69		6.17	5.72		4	6
positive regulation of long-term synaptic potentiation (GO:1900273)			3.97	4.55					4.21	3.97			4.78	4	6
embryonic camera-type eye morphogenesis (GO:0048596)			3.9	3.57					3.73	3.95			4.83	3.93	6
negative regulation of tissue remodeling (GO:0034104)			3.87	4.43				6.47	4.04				4.48	3.9	6
aorta morphogenesis (GO:0035909)			3.85	3.2					3.34	4.33	5.87			3.88	6
regulation of bicellular tight junction assembly (GO:2000810)			3.81	3.87					4.54	4.28			4.58	3.84	6
positive regulation of alcohol biosynthetic process (GO:1902932)			3.81	4.36					4.54	4.28			5.89	3.84	6
negative regulation of mitotic nuclear division (GO:0045839)			3.77	2.99		7.29				3.26	4.86			3.8	6
positive regulation of steroid biosynthetic process (GO:0010893)			3.74	4.28					4.46	4.21			4.96	3.77	6
endocardial cushion formation (GO:0003272)			3.74			10.07			3.83	4.21	8.96			3.77	6
mitotic G2 DNA damage checkpoint (GO:0007095)			3.69	4.22					4.41	3.63			4.28	3.72	6
negative regulation of CD4-positive, alpha-beta T cell differentiation (GO:0043371)			3.69			8.69		6.18	3.85	4.15				3.72	6
establishment of apical/basal cell polarity (GO:0035089)			3.69	3.7					3.85	4.67			4.28	3.72	6
regulation of natural killer cell activation (GO:0032814)			3.67	4.19					4.04	3.17	4.73			3.69	6
homeostasis of number of cells within a tissue (GO:0048873)			3.63	4.15					4.33	4.08			3.92	3.65	6
epithelial cell differentiation involved in kidney development (GO:0035850)			3.58	3.76					3.56	3.7	6.67			3.61	6
positive regulation of CREB transcription factor activity (GO:0032793)			3.55	4.07					4.24	4			4.71	3.58	6
leukocyte tethering or rolling (GO:0050901)			3.55	4.07						4	5.67		4.71	3.58	6
negative regulation of cell aging (GO:0090344)			3.51	3.57					3.73	3.95			4.83	3.54	6
negative regulation of cytokine production involved in immune response (GO:0002719)			3.51	3.57					3.73	3.95			4.23	3.54	6
positive regulation of transcription initiation from RNA polymerase II promoter (GO:0060261)			3.5	4.01					4.18	4.33			4.87	3.53	6
regulation of defense response to virus by host (GO:0050691)			3.46	3.7					3.3	2.6	3.87			3.49	6
regulation of isotype switching (GO:0045191)			3.38	3.23					3.37	3.81			3.49	3.41	6
positive regulation of acute inflammatory response (GO:0002675)			3.38	3.87				6.29	4.04		7.35			3.41	6
mitotic nuclear envelope reassembly (GO:0007084)			3.38	3.42					3.33	2.91			3.39	3.41	6
regulation of positive chemotaxis (GO:0050926)			3.38	3.87					3.59	3.81	6.3			3.41	6
positive chemotaxis (GO:0050918)			3.38	3.63					3.53	3.57	3.55			3.41	6
mitotic nuclear membrane organization (GO:0101024)			3.38	3.42					3.33	2.91			3.39	3.41	6
protein autoprocessing (GO:0016540)			3.38	3.87					4.04	3.81			3.92	3.41	6
regulation of circadian sleep/wake cycle (GO:0042749)			3.38	3.87					4.04	3.81			5.23	3.41	6
leukocyte adhesion to vascular endothelial cell (GO:0061756)			3.38	3.87						3.81	5.4		4.48	3.41	6
positive regulation of G2/M transition of mitotic cell cycle (GO:0010971)			3.38	3.87					4.04	3.81			4.65	3.41	6
establishment of monopolar cell polarity (GO:0061162)			3.38	3.39					3.53	4.28			3.92	3.41	6
positive regulation of cell cycle G2/M phase transition (GO:1902751)			3.38	3.87					4.04	3.81			4.19	3.41	6
establishment of mitotic spindle orientation (GO:0000132)			3.38	3.48					3.23	3.81	4.73			3.41	6
dopamine metabolic process (GO:0042417)			3.38	3.1					3.23	3.05			4.19	3.07	6
regulation of gluconeogenesis (GO:0006111)			3.31	3.28					3.16	3.23			3.07	3.34	6
regulation of activated T cell proliferation (GO:0046006)			3.3	3.48					3.33	3.71			3.14	3.33	6
negative regulation of interleukin-2 production (GO:0032703)			3.26	3.73					3.89	3.67			3.92	3.29	6
negative regulation of receptor-mediated endocytosis (GO:0048261)			3.26	3.73					3.46	3.67	5.07			3.29	6
hair follicle morphogenesis (GO:0031069)			3.26	3.73					3.46	3.67	6.08			3.29	6
positive regulation of vascular endothelial growth factor production (GO:0010575)			3.26	3.73				7.28	3.89		6.08			3.29	6
establishment of spindle localization (GO:0051293)			3.25	3.25					3.15	3.43			2.83	3.27	6
regulation of membrane protein ectodomain proteolysis (GO:0051043)			3.25	3.72					3.88	3.66			3.77	3.27	6
regulation of mitotic metaphase/anaphase transition (GO:0030071)			3.21	2.9					2.62	3.05			2.62	3.24	6
nuclear envelope reassembly (GO:0031468)			3.2	3.23					3.14	2.75			3.2	3.22	6
negative regulation of microtubule polymerization or depolymerization (GO:0031111)			3.12	3.57					3.73	3.51			3.62	3.15	6
regulation of vascular permeability (GO:0043114)			3.07	2.97					2.82	3.19			3.29	2.86	6
multi-organism localization (GO:1902579)			3.06	2.95					3.08	2.54			2.99	3.09	6
multi-organism transport (GO:0044766)			3.06	2.95					3.08	2.54			2.99	3.09	6
negative regulation of interferon-gamma production (GO:0032689)			3.05	3.48					3.63	3.43			3.92	3.07	6
clathrin-dependent endocytosis (GO:0072583)			3.05	3.87					3.23	3.05			3.66	3.07	6
morphogenesis of a polarized epithelium (GO:0001738)			3.02	3.21					3.09	3.4			3.34	3.05	6
transport of virus (GO:0046794)			3	2.86					2.98	2.43			2.83	3.02	6
skeletal muscle tissue regeneration (GO:0043403)			2.99	3.07					3.56	3.7			3.69	3.01	6
neural precursor cell proliferation (GO:0061351)			2.99	3.07					2.67	3.19			3.69	3.01	6
nuclear membrane organization (GO:0071763)			2.98	3					2.92	2.56			2.98	3	6
phospholipase C-activating G protein-coupled receptor signaling pathway (GO:0007200)			2.97	3.4					3.43	3.23			3.96	3	6
positive regulation of axon extension (GO:0045773)			2.97	2.83					2.95	3.34	4.84			2.99	6
regulation of cyclase activity (GO:0031279)			2.96	3.39					2.78	2.62			3.6	2.98	6
nuclear envelope organization (GO:0006998)			2.94	2.94					2.77	2.75			2.84	2.96	6
positive regulation of sodium ion transport (GO:0010765)			2.9	2.99				4.86	3.12	2.94				2.92	6
regulation of fatty acid transport (GO:2000191)			2.87					3.85	2.51		4.82	4.35	2.96		6
epidermis morphogenesis (GO:0048730)			2.85	3.27					3.03	3.21	5.32			2.88	6
regulation of vascular endothelial growth factor production (GO:0010574)			2.85	3.27				6.37	3.41		5.32			2.88	6
bone mineralization (GO:0030282)			2.84	2.79					2.91	2.51			2.83	2.86	6
regulation of embryonic development (GO:0045995)			2.78	2.62					2.54	2.4	3.2			2.81	6
regulation of sprouting angiogenesis (GO:1903670)			2.74	3.14					3.27	3.09			4.24	2.77	6
microtubule cytoskeleton organization involved in mitosis (GO:1902850)			2.74	2.45					2.49	2.65			2.12	2.77	6
determination of left/right symmetry (GO:0007368)			2.66	2.67					2.48	2.9			2.32	2.68	6
mitotic nuclear division (GO:0140014)			2.62	2.61					2.43	2.51			2.25	2.64	6
specification of symmetry (GO:0009799)			2.62	2.63					2.46	2.86			2.33	2.64	6
determination of bilateral symmetry (GO:0009855)			2.56	2.56					2.38	2.79			2.22	2.58	6
nucleus organization (GO:0006997)			2.52	2.4					2.34	2.36			2.49	2.54	6
skin epidermis development (GO:0098773)			2.47	2.83					2.64	2.78	3.27			2.49	6
mitotic sister chromatid segregation (GO:0000070)			2.43	2.4					2.2	2.36			2.08	2.45	6
regulation of defense response to virus (GO:0050688)			2.43	2.62					2.39		3.2	3.24		2.45	6
adenylate cyclase-inhibiting G protein-coupled receptor signaling pathway (GO:0007193)			2.42	2.77					2.88	2.58			3.55	2.44	6
execution phase of apoptosis (GO:0097194)			2.41	2.76							3.37	4.46	2.66	2.43	6
T cell activation involved in immune response (GO:0002286)			2.39	2.39				3.5	2.49				2.54	2.41	6
cytoskeleton-dependent cytokinesis (GO:0061640)			2.33					3.19	2.4	2.26	3.25			2.34	6
sister chromatid segregation (GO:0000819)			2.32	2.26					2.03	2.22			2	2.33	6
cellular response to glucocorticoid stimulus (GO:0071385)			2.31						2.76	2.61	4.48		3.3	2.33	6
adenylate cyclase-modulating G protein-coupled receptor signaling pathway (GO:0007188)			2.17	2.43					2.64	2.44			3.14	2.19	6
cytokinesis (GO:0000910)			2.16					2.83	2.24	2.12	3.15			2.18	6
embryonic skeletal system morphogenesis (GO:0048704)			2.16			6.1				2.43	3.02		2.5	2.18	6
protein processing (GO:0016485)			2.03	2.26					2.15	1.96			2.06	2.05	6
regulation of DNA recombination (GO:0000018)			2.03	1.95					2.04	2.01	2.5			2.05	6
chromosome segregation (GO:0007059)			2.02	1.87					1.82	1.92			1.87	2.04	6
microtubule cytoskeleton organization (GO:0000226)			1.9	1.83					1.8	1.88			1.75	1.92	6
maintenance of location (GO:0051235)			1.81	1.85				3.34			3.13	2.83		1.76	6
phospholipid metabolic process (GO:0006644)			1.79			2.56		2.65			2.35	2.65	1.7		6
post-translational protein modification (GO:0043687)			1.77	1.61				2.26	1.54	1.61				1.79	6
establishment of vesicle localization (GO:0051650)			1.77	1.79		2.85		2.37		1.93				1.83	6
microtubule-based process (GO:0007017)			1.72	1.65					1.63	1.71			1.56	1.73	6
protein-containing complex localization (GO:0031503)			1.66	1.72					1.79	1.87			2.08	1.67	6
organelle assembly (GO:0070925)			1.55	1.46					1.46	1.52			1.43	1.52	6
cellular macromolecule catabolic process (GO:0044265)			1.54	1.59					1.57	1.6			1.53	1.55	6
organonitrogen compound catabolic process (GO:1901565)			1.43	1.43					1.41	1.47			1.42	1.4	6
neutrophil mediated immunity (GO:0002446)			1.42					2.41	1.47	1.48	1.96			1.41	6
intracellular protein transport (GO:0006886)			1.35	1.36					1.39	1.35			1.37	1.36	6
intracellular transport (GO:0046907)			1.33	1.33					1.38	1.36			1.39	1.34	6
cellular catabolic process (GO:0044248)			1.26	1.26					1.24	1.27			1.25	1.22	6
peptide transport (GO:0015833)			1.24	1.27					1.27	1.29			1.3	1.25	6
protein transport (GO:0015031)			1.23	1.25					1.26	1.28			1.3	1.24	6
amide transport (GO:0042886)			1.22	1.24					1.25	1.27			1.28	1.23	6
carboxylic acid metabolic process (GO:0019752)			-0.64	-0.52					-0.5	-0.55			-0.57	-0.52	6
organic acid metabolic process (GO:0006082)			-0.64	-0.53					-0.53	-0.56			-0.6	-0.53	6
small molecule biosynthetic process (GO:0044283)			-0.62	-0.5					-0.5	-0.55			-0.51	-0.55	6
oxoacid metabolic process (GO:0043436)			-0.61	-0.5					-0.49	-0.53			-0.55	-0.5	6
peptide biosynthetic process (GO:0043043)			-0.47	-0.43					-0.44	-0.53			-0.5	-0.48	6
small molecule catabolic process (GO:0044282)			-0.42	-0.51					-0.44	-0.39			-0.35	-0.45	6
translation (GO:0006412)			-0.4	-0.36					-0.38	-0.48			-0.41	-0.4	6
sulfur compound metabolic process (GO:0006790)			-0.33	-0.38					-0.39	-0.37			-0.34	-0.33	6
cellular respiration (GO:0045333)			-0.32	-0.3					-0.23	-0.15			-0.2	-0.33	6
electron transport chain (GO:0022900)			-0.3	-0.27					-0.21	-0.13			-0.18	-0.3	6
sulfur compound biosynthetic process (GO:0044272)			-0.28	-0.32					-0.27	-0.25			-0.17	-0.28	6
purine ribonucleotide biosynthetic process (GO:0009152)			-0.2	-0.15					-0.16	-0.15			-0.21	-0.14	6
mitochondrial gene expression (GO:0140053)			-0.15	-0.08					-0.09	-0.16			-0.11	-0.15	6
mitochondrial translation (GO:0032543)			-0.09	-0.01					-0.01	-0.1			-0.01	-0.09	6
purine nucleoside bisphosphate metabolic process (GO:0034032)			-0.01	-0.01					-0.09	-0.09			-0.01	-0.01	6
water-soluble vitamin metabolic process (GO:0006767)			-0.01	-0.01					-0.01	-0.01			-0.01	-0.01	6
acyl-CoA metabolic process (GO:0006637)			-0.01	-0.01					-0.01	-0.12			-0.01	-0.01	6
translational termination (GO:0006415)			-0.01	-0.01					-0.01	-0.01			-0.01	-0.01	6
dicarboxylic acid metabolic process (GO:0043648)			-0.01	-0.12					-0.01	-0.12			-0.01	-0.01	6
mitochondrial translational termination (GO:0070126)			-0.01	-0.01					-0.01	-0.01			-0.01	-0.01	6
thioester metabolic process (GO:0035383)			-0.01	-0.01					-0.01	-0.12			-0.01	-0.01	6
ribonucleoside bisphosphate metabolic process (GO:0033875)			-0.01	-0.01					-0.09	-0.09			-0.01	-0.01	6
nucleoside bisphosphate metabolic process (GO:0033865)			-0.01	-0.01					-0.09	-0.09			-0.01	-0.01	6
mast cell differentiation (GO:0060374)				11.62				33.99	12.11	11.42		21.93	15.7		6
negative regulation of thrombin-activated receptor signaling pathway (GO:0070495)				11.62				22.66	12.11	11.42		21.93	15.7		6
regulation of thrombin-activated receptor signaling pathway (GO:0070494)				11.62				22.66	12.11	11.42		21.93	15.7		6
negative regulation of nucleotide-binding oligomerization domain containing 2 signaling pathway (GO:0070433)				11.62					12.11	11.42	28.37	21.93	15.7		6
negative regulation of nucleotide-binding oligomerization domain containing signaling pathway (GO:0070425)				11.62					12.11	11.42	28.37	21.93	15.7		6
collateral sprouting (GO:0048668)				6.64					6.92	6.53	16.21	14.1	8.97		6
regulation of Fc-gamma receptor signaling pathway involved in phagocytosis (GO:1905449)				6.64		27.33		14.57	6.92	6.53	12.16				6
membranous septum morphogenesis (GO:0003149)				6.64		18.22			6.92	6.53	16.21		8.97		6
epithelial cell differentiation involved in prostate gland development (GO:0060742)				5.28				9.27	5.51	5.19	10.32	11.96			6
regulation of postsynaptic neurotransmitter receptor internalization (GO:0099149)				4.84				8.5	5.05	4.76		8.22	6.54		6
positive regulation of heterotypic cell-cell adhesion (GO:0034116)				4.36		11.96		8.5	4.54	4.28			4.91		6
muscle cell proliferation (GO:0033002)				4.36				8.5	4.54	5	7.09			4.48	6
regulation of cholesterol storage (GO:0010885)				4.36					5.3	4.28	10.64	12.34	5.89		6
negative regulation of heart contraction (GO:0045822)				3.7		8.69			3.85	3.63		5.98	4.99		6
negative regulation of cell killing (GO:0031342)				3.57				6.54	3.73	3.51	5.46	7.59			6
presynaptic endocytosis (GO:0140238)				3.48				4.08	2.91	2.74			3.14	2.66	6
synaptic vesicle endocytosis (GO:0048488)				3.48				4.08	2.91	2.74			3.14	2.66	6
endothelial cell proliferation (GO:0001935)				3.39		10.63			3.53	3.33	5.91	5.48			6
positive regulation of viral genome replication (GO:0045070)				3				5.48	3.13	3.32	5.49		4.05		6
negative regulation of macroautophagy (GO:0016242)				2.9				4.72	3.03	2.86		4.57	3.49		6
response to electrical stimulus (GO:0051602)				2.84				4.53	2.69		4.41	4.39	3.49		6
regulation of protein targeting to membrane (GO:0090313)				2.83		8.62		4.59		2.78	4.6	4.45			6
negative regulation of Ras protein signal transduction (GO:0046580)				2.79		8.93			2.91	2.51	4.54		3.14		6
regulation of myoblast differentiation (GO:0045661)				2.68					2.8	2.64	5.46	5.06	3.32		6
post-embryonic development (GO:0009791)				2.21		5.31		3.24			3.38	3.52	2.62		6
positive regulation of viral process (GO:0048524)				2.15				3.69	2.24	2.11	3.08		2.56		6
protein-containing complex disassembly (GO:0032984)				1.65				2.27		1.68	2.14	2.19	1.81		6
cellular modified amino acid metabolic process (GO:0006575)				-0.3					-0.31	-0.36		-0.01	-0.16	-0.32	6
positive regulation of pseudopodium assembly (GO:0031274)						14.71		10.46	4.66		10.91	12.65	6.04		6
T-helper 1 type immune response (GO:0042088)						10.07		10.73	3.83		8.96	10.39	4.96		6
regulation of coagulation (GO:0050818)						6.71		4.92	2.23	2.25	3.36		2.48		6
response to cAMP (GO:0051591)						5.86		3.47		2.1	3.47	3.69	2.4		6
negative regulation of response to endoplasmic reticulum stress (GO:1903573)						5.54		4.43	2.63	2.73	5.55	4.29			6
response to organophosphorus (GO:0046683)						4.65		3.47		2.08	3.11	3.36	2.29		6
protein polymerization (GO:0051258)						4.65		3.19	2.15	2.26		3.08	2.45		6
positive regulation of hormone secretion (GO:0046887)						3.33		3.55	1.9		2.96	3.19	2.23		6
lipid modification (GO:0030258)						3.27		2.61	1.66		2.55	2.53	1.81		6
regulation of RNA polymerase II transcription preinitiation complex assembly (GO:0045898)								10.46	4.66	5.27	8.73	10.12	6.04		6
cellular macromolecule biosynthetic process (GO:0034645)								1.4	1.27	1.27	1.49	1.65	1.32		6
regulation of cellular response to macrophage colony-stimulating factor stimulus (GO:1903972)			10.15	11.62				20.39	12.11	9.14			9.42	10.23	7
regulation of response to macrophage colony-stimulating factor (GO:1903969)			10.15	11.62				20.39	12.11	9.14			9.42	10.23	7
Notch receptor processing (GO:0007220)			9.14	10.45					8.48	6.85	14.18	16.45		9.21	7
positive regulation of epithelial tube formation (GO:1905278)			8.88	7.26				12.74	6.06	8.57			7.85	8.95	7
regulation of epithelial tube formation (GO:1905276)			8.88	7.26				12.74	6.06	8.57			7.85	8.95	7
mitotic nuclear envelope disassembly (GO:0007077)			8.46	8.71			100		6.06	7.62			6.54	8.53	7
protein K29-linked ubiquitination (GO:0035519)			8.46	9.68		21.25			10.1	9.52			10.46	8.53	7
amyloid-beta formation (GO:0034205)			8.12	9.29					7.27	5.71	11.35	9.87		8.18	7
positive regulation of clathrin-dependent endocytosis (GO:2000370)			8.12	9.29		25.5			9.69	9.14			12.56	8.18	7
regulation of immature T cell proliferation in thymus (GO:0033084)			7.89	7.74					8.08	8.88	9.46		6.98	7.96	7
positive regulation of vascular endothelial growth factor receptor signaling pathway (GO:0030949)			7.81	8.94					8.39	8.79	15.27		7.24	7.87	7
regulation of toll-like receptor 3 signaling pathway (GO:0034139)			7.61	8.71					7.57	8.57	10.64		9.81	7.67	7
regulation of interleukin-23 production (GO:0032667)			7.61	8.71					9.09	8.57	10.64		9.81	7.67	7
positive regulation of toll-like receptor 3 signaling pathway (GO:0034141)			7.25	8.3		18.22			6.92	8.16			8.97	7.31	7
positive regulation of activin receptor signaling pathway (GO:0032927)			7.25	6.64		18.22			6.92	6.53	12.16			7.31	7
behavioral response to cocaine (GO:0048148)			7.25	7.47					7.79	8.16	8.11		10.09	7.31	7
positive regulation of Wnt signaling pathway, planar cell polarity pathway (GO:2000096)			6.77	7.74					8.08	7.62	12.61	10.97		6.82	7
somatic stem cell division (GO:0048103)			6.77	7.74					6.73	6.35	9.46		8.72	6.82	7
positive regulation of focal adhesion disassembly (GO:0120183)			6.77	7.74		21.25			8.08	7.62	14.18			6.82	7
regulation of focal adhesion disassembly (GO:0120182)			6.77	7.74		21.25			8.08	7.62	14.18			6.82	7
positive regulation of odontogenesis (GO:0042482)			6.77	7.74		21.25			8.08	7.62	14.18			6.82	7
negative regulation of protein export from nucleus (GO:0046826)			6.77	7.74				16.99	8.08	7.62	14.18			6.82	7
negative regulation of PERK-mediated unfolded protein response (GO:1903898)			6.77	7.74		21.25			8.08	7.62	14.18			6.82	7
BMP signaling pathway involved in heart development (GO:0061312)			6.77	7.74		42.51			8.08	7.62	18.91			6.82	7
nuclear envelope disassembly (GO:0051081)			6.77	6.97			100		4.85	6.09			5.23	6.82	7
membrane disassembly (GO:0030397)			6.77	6.97			100		4.85	6.09			5.23	6.82	7
fusion of virus membrane with host plasma membrane (GO:0019064)			6.34	7.26					7.57	7.14	10.64		9.81	6.39	7
multi-organism membrane fusion (GO:0044800)			6.34	7.26					7.57	7.14	10.64		9.81	6.39	7
luteinization (GO:0001553)			6.34					12.74	6.06		10.64	12.34	7.85	6.39	7
negative regulation of glycogen metabolic process (GO:0070874)			6.34	7.26		31.88			6.06	7.14			7.85	6.39	7
membrane fusion involved in viral entry into host cell (GO:0039663)			6.34	7.26					7.57	7.14	10.64		9.81	6.39	7
regulation of skeletal muscle cell proliferation (GO:0014857)			6.25	6.25					6.52	7.03	8.73		7.24	6.3	7
regulation of T-helper 1 cell differentiation (GO:0045625)			6.09	5.81				10.2	6.06	5.71			6.28	6.14	7
nephric duct morphogenesis (GO:0072178)			6.09	6.97					7.27	6.85	8.51		7.85	6.14	7
positive regulation of MHC class II biosynthetic process (GO:0045348)			5.92	6.78				8.5	7.07	6.66		8.22		5.97	7
regulation of interleukin-17 production (GO:0032660)			5.89	5.62					5.86	4.79	4.58		4.05	5.94	7
regulation of hepatocyte proliferation (GO:2000345)			5.71	5.81					5.3	5	7.09		6.87	5.75	7
amyloid precursor protein catabolic process (GO:0042987)			5.71	6.53					5.3	4.28	8.86	8.22		5.75	7
regulation of glomerular mesangial cell proliferation (GO:0072124)			5.64	6.45					6.73	6.35	9.46		8.72	5.68	7
toll-like receptor 3 signaling pathway (GO:0034138)			5.54	7.39					7.71	6.23	12.89	14.95		5.58	7
positive regulation of endothelial cell differentiation (GO:0045603)			5.54	5.28					5.51	6.23	10.32	8.97		5.58	7
regulation of cell proliferation involved in kidney development (GO:1901722)			5.47	6.25					6.52	6.15	8.73		8.45	5.51	7
regulation of establishment of planar polarity involved in neural tube closure (GO:0090178)			5.47	5.36					4.66		8.73	10.12	6.04	5.51	7
toll-like receptor 9 signaling pathway (GO:0034162)			5.08	5.81		11.96			5.3	4.28			4.91	5.12	7
negative regulation of collagen biosynthetic process (GO:0032966)			5.08	5.81					7.07	4.76		8.22	6.54	5.12	7
neutrophil homeostasis (GO:0001780)			5.08	4.84		15.94		8.5	6.06	4.76				5.12	7
Golgi localization (GO:0051645)			5.08	4.98				9.71	6.06	4.9			5.61	5.12	7
dorsal aorta development (GO:0035907)			5.08	5.81					6.06	5.71	11.35	9.87		5.12	7
stem cell division (GO:0017145)			5.08	5.81					5.38	5.08	6.3		6.1	5.12	7
positive regulation of cardiocyte differentiation (GO:1905209)			5.08	5.81					5.3	5	12.41		6.87	5.12	7
regulation of deacetylase activity (GO:0150065)			5.08	5.81				8.5	6.06	4.76		8.22		5.12	7
heart formation (GO:0060914)			5.08	5.08					5.3	5.71	10.64		4.91	5.12	7
mesodermal cell differentiation (GO:0048333)			5.08	4.91					4.66	5.27	6.55		5.43	5.12	7
regulation of non-canonical Wnt signaling pathway (GO:2000050)			4.87	5.11					4.85	4.57	5.67		4.4	4.91	7
ectoderm development (GO:0007398)			4.81	4.89		10.07			3.83	4.21	7.47			4.31	7
protein K48-linked ubiquitination (GO:0070936)			4.81	5.3					4.89	4.61	4.48		4.41	4.85	7
dorsal/ventral neural tube patterning (GO:0021904)			4.74	5.42		12.75			4.85	4.57	7.56			4.77	7
regulation of nephron tubule epithelial cell differentiation (GO:0072182)			4.68			14.71		13.07	5.59		8.73		6.04	4.72	7
blood vessel remodeling (GO:0001974)			4.64	4.31					4.5	4.24	7.29	6.58		4.68	7
regulation of toll-like receptor 4 signaling pathway (GO:0034143)			4.61	5.28				6.18	4.96	5.19			4.99	4.65	7
animal organ maturation (GO:0048799)			4.61	5.81		14.49			4.96	4.67			4.99	4.65	7
positive regulation of superoxide anion generation (GO:0032930)			4.57	5.23					4.85	4.57	7.09		6.28	4.6	7
regulation of hippo signaling (GO:0035330)			4.57	5.23					5.45	5.14	5.67		6.28	4.6	7
negative regulation of T-helper cell differentiation (GO:0045623)			4.51	3.87		10.63		7.55	4.71	5.08				4.55	7
lymph vessel morphogenesis (GO:0036303)			4.51	4.52					4.04	4.44	9.46	9.14		4.55	7
gastrulation with mouth forming second (GO:0001702)			4.47			10.2			3.39	4.57	6.81		3.77	4.09	7
positive regulation of smooth muscle cell apoptotic process (GO:0034393)			4.35	4.98					5.19	4.9	10.13		5.61	4.38	7
positive regulation of protein polyubiquitination (GO:1902916)			4.35	4.98		13.66			5.19	4.9			6.73	4.38	7
pharyngeal system development (GO:0060037)			4.29	4.02		14.71			4.19	4.83	7.64			4.33	7
positive regulation of macrophage activation (GO:0043032)			4.29	4.91				7.84	5.13	4.39			4.23	3.93	7
dopamine receptor signaling pathway (GO:0007212)			4.26	4.87		8.23			5.08	4.79			6.08	4.29	7
regulation of protein autophosphorylation (GO:0031952)			4.23	4.6				6.37	4.8	4.76			5.89	4.26	7
positive regulation of dendrite morphogenesis (GO:0050775)			4.23	4.19					4.71	4.44	4.73		4.8	4.26	7
negative regulation of bone resorption (GO:0045779)			4.18	4.78				8	4.99	4.03			5.54	4.21	7
regulation of hair follicle development (GO:0051797)			4.18	4.1					4.28	4.03	8.34		4.62	4.21	7
regulation of neurotransmitter uptake (GO:0051580)			4.18	4.78					4.28	4.03	6.67		5.54	4.21	7
embryonic eye morphogenesis (GO:0048048)			4.18	4.1					4.28	4.37	5.01		5.54	4.21	7
pulmonary valve morphogenesis (GO:0003184)			4.18	4.78					4.99	4.7	8.34		5.54	4.21	7
regulation of superoxide anion generation (GO:0032928)			4.15	4.75					4.41	4.15	6.45		5.71	4.19	7
cardiac epithelial to mesenchymal transition (GO:0060317)			4.06	3.72					3.88	4.11	6.81		3.77	4.09	7
cytoplasmic sequestering of protein (GO:0051220)			4.06	3.72						3.66	5.67	6.58	3.77	4.09	7
cell migration involved in sprouting angiogenesis (GO:0002042)			4.06	4.07					4.24	4.57	8.51		5.49	4.09	7
positive regulation of leukocyte adhesion to vascular endothelial cell (GO:1904996)			4.06	4.07				8.5	4.24		7.09	6.58		4.09	7
regulation of GTP binding (GO:1904424)			4.06	4.65					4.85	4.57	7.56		6.28	4.09	7
apoptotic process involved in morphogenesis (GO:0060561)			4.06	4.65					4.85	4.57	7.56		6.28	4.09	7
regulation of receptor localization to synapse (GO:1902683)			3.95	3.87		14.17			4.04	4.44	6.3			3.98	7
negative regulation of fibroblast growth factor receptor signaling pathway (GO:0040037)			3.95	4.52		10.63			4.71	4.44			6.1	3.98	7
embryonic camera-type eye development (GO:0031076)			3.95	3.87					3.7	4.12	4.73		4.8	3.98	7
regulation of fibroblast growth factor receptor signaling pathway (GO:0040036)			3.93	4.12		8.23			4.3	4.05			4.56	3.96	7
embryonic digestive tract development (GO:0048566)			3.93	3.75					3.52	4.05	5.49		4.56	3.96	7
epiboly (GO:0090504)			3.9	4.02					4.19	4.39	8.73	6.33		3.93	7
negative regulation of protein localization to cell periphery (GO:1904376)			3.9	4.47					4.19	3.95	5.46		5.43	3.93	7
positive regulation of skeletal muscle tissue development (GO:0048643)			3.87	4.43					4.04	3.81	5.4		5.23	3.9	7
positive regulation of dendritic spine development (GO:0060999)			3.87	3.87					4.04	4.08	4.05		4.11	3.9	7
negative regulation of cell cycle arrest (GO:0071157)			3.81	3.87		10.63				3.33	7.09	8.22		3.84	7
regulation of stem cell population maintenance (GO:2000036)			3.81	4.36					4.54	4.64	5.32		4.91	3.84	7
salivary gland morphogenesis (GO:0007435)			3.76	4.3					4.04	4.65	6.3		4.65	3.79	7
regulation of skeletal muscle tissue development (GO:0048641)			3.76	4.3					4.04	3.81	5.25		5.23	3.79	7
cellular response to low-density lipoprotein particle stimulus (GO:0071404)			3.74	4.28					4.46	4.21	7.47		5.78	3.77	7
positive regulation of neuroblast proliferation (GO:0002052)			3.69	4.22					3.85	4.15	6.45		4.28	3.72	7
regulation of cellular respiration (GO:0043457)			3.69	4.22					4.41	4.15	6.45		4.28	3.72	7
establishment of spindle orientation (GO:0051294)			3.67	3.87					3.7	4.12	4.73		3.49	3.69	7
epiboly involved in wound healing (GO:0090505)			3.65	4.18					4.36	4.11	9.08	6.58		3.68	7
wound healing, spreading of cells (GO:0044319)			3.65	4.18					4.36	4.11	9.08	6.58		3.68	7
bone growth (GO:0098868)			3.63	4.56					3.89	3.67	5.07		5.05	3.65	7
myotube cell development (GO:0014904)			3.63	3.73					3.89	4.49	5.07		3.92	3.65	7
smoothened signaling pathway (GO:0007224)			3.63	3.82		4.55			3.98	3.75			3.59	3.65	7
positive regulation of defense response to virus by host (GO:0002230)			3.58	3.76					3.21	3.02	4.17	4.84		3.61	7
lung epithelial cell differentiation (GO:0060487)			3.55	4.07				6.8		4	7.09	6.58		3.58	7
regulation of monocyte differentiation (GO:0045655)			3.55	4.07				6.8			5.67	6.58	4.71	3.58	7
nephron epithelium morphogenesis (GO:0072088)			3.54	3.5					3.27	3.44	4.05		3.24	3.57	7
enteroendocrine cell differentiation (GO:0035883)			3.53	4.04		8.32			4.21	3.97			4.78	3.56	7
positive regulation of epidermal cell differentiation (GO:0045606)			3.51	3.57					4.19	3.51	5.46		4.23	3.54	7
spindle localization (GO:0051653)			3.51	3.38					3.52	3.32	3.61		2.85	3.53	7
salivary gland development (GO:0007431)			3.5	4.01					3.76	4.33	5.87		4.33	3.53	7
nephron tubule morphogenesis (GO:0072078)			3.49	3.43					3.18	3.37	3.72		3.35	3.52	7
negative regulation of protein localization to membrane (GO:1905476)			3.49	3.99					3.41	3.21	4.43		4.41	3.52	7
astrocyte development (GO:0014002)			3.38	3.87					4.37	3.49	4.73		3.92	3.41	7
embryo implantation (GO:0007566)			3.38	3.23		8.86			3.37	3.17	5.52			3.41	7
positive regulation of collagen biosynthetic process (GO:0032967)			3.38	3.87					4.04	3.81	5.25		5.23	3.41	7
viral genome replication (GO:0019079)			3.38	3.44					4.04	3.81	5.25		4.07	3.41	7
negative regulation of stress fiber assembly (GO:0051497)			3.38	3.87		9.45			4.04	4.23			4.65	3.41	7
sensory perception of temperature stimulus (GO:0050951)			3.38	3.87				6.29	4.04	3.81			5.23	3.41	7
negative regulation of plasma membrane bounded cell projection assembly (GO:0120033)			3.38	3.48				5.66	4.04	3.81			3.66	3.41	7
protein monoubiquitination (GO:0006513)			3.33	3.43					3.18	3	3.26		2.57	3.35	7
cell fate determination (GO:0001709)			3.3	2.97					3.38	3.45	3.96		3.29	3.33	7
neural tube patterning (GO:0021532)			3.27	3.37		8.23			3.13	3.32	4.58			3.3	7
positive regulation of protein autophosphorylation (GO:0031954)			3.26	3.73				6.07	3.89	3.67			4.48	3.29	7
positive regulation of collagen metabolic process (GO:0010714)			3.26	3.73					3.89	3.67	5.07		5.05	3.29	7
embryonic hindlimb morphogenesis (GO:0035116)			3.26	3.73					3.89	3.67	6.08		5.05	3.29	7
endochondral bone growth (GO:0003416)			3.25	4.18					3.88	3.66	5.67		5.02	3.27	7
myoblast differentiation (GO:0045445)			3.19	3.32					3.46	3.59		4.7	3.59	3.22	7
positive regulation of microtubule polymerization or depolymerization (GO:0031112)			3.19	3.65					3.46	3.26		4.7	3.59	3.22	7
negative regulation of smooth muscle cell proliferation (GO:0048662)			3.16	3.36					3.23	3.05	5.04		3.14	2.96	7
embryonic axis specification (GO:0000578)			3.12	3.28		6.54			3.42	3.51			3.62	3.15	7
negative regulation of gliogenesis (GO:0014014)			3.1	3.23					3.37	3.49		4.57	4.36	3.13	7
negative regulation of osteoblast differentiation (GO:0045668)			3.09	3.54					3.42	3.23	4.93		3.75	3.11	7
regulation of endoplasmic reticulum stress-induced intrinsic apoptotic signaling pathway (GO:1902235)			3.08	3.52				6.18	3.67		6.88	4.98		3.1	7
cellular response to osmotic stress (GO:0071470)			3.08	3.52					3.67	3.46		4.98	4.28	3.1	7
cartilage development involved in endochondral bone morphogenesis (GO:0060351)			3.05	3.87					3.63	3.43	4.73		4.71	3.07	7
negative regulation of interleukin-1 production (GO:0032692)			2.99	3.42					3.56	3.36	4.17		4.62	3.01	7
cortical cytoskeleton organization (GO:0030865)			2.98	3.2					3.76	3.35	3.42		3.25	3	7
negative regulation of cellular protein localization (GO:1903828)			2.98	3.1					3.03	2.76	2.69		2.71	3	7
heart looping (GO:0001947)			2.9	3.13					2.88	3.08	3.6		2.99	2.92	7
cochlea development (GO:0090102)			2.9	2.61					2.97	3.03	4.05		2.88	2.92	7
exocrine system development (GO:0035272)			2.86	3.28					3.11	3.51	4.36		3.62	2.89	7
negative regulation of production of molecular mediator of immune response (GO:0002701)			2.86	2.98				4.36	2.8	3.22			3.22	2.89	7
regulation of membrane repolarization (GO:0060306)			2.85						3.03	3.21	4.43	5.14	3.92	2.88	7
determination of heart left/right asymmetry (GO:0061371)			2.84	2.9					2.67	3.02	3.34		2.77	2.86	7
negative regulation of TOR signaling (GO:0032007)			2.83	3.24					3.38	3.19	4.62		3.65	2.86	7
pituitary gland development (GO:0021983)			2.83	3.24		5.93			3.38	3.19	4.62			2.86	7
dorsal/ventral pattern formation (GO:0009953)			2.74	3.14		9.48			2.95	2.78	4.6			2.77	7
positive regulation of immunoglobulin production (GO:0002639)			2.71	2.84				4.53	2.96	2.79			3.14	2.73	7
negative regulation of cellular carbohydrate metabolic process (GO:0010677)			2.68	2.63		8.42			2.51	3.02			3.26	2.7	7
synaptic vesicle recycling (GO:0036465)			2.63	3.6				4.1	2.92	2.76			3.25	2.82	7
chromosome condensation (GO:0030261)			2.49	2.85					2.51	2.59		3.72	3.26	2.51	7
hair cycle process (GO:0022405)			2.47	2.83					2.64	2.78	3.64	3.37		2.49	7
molting cycle process (GO:0022404)			2.47	2.83					2.64	2.78	3.64	3.37		2.49	7
hair follicle development (GO:0001942)			2.47	2.83		4.31			2.62	2.78	3.45			2.49	7
glycogen metabolic process (GO:0005977)			2.44	2.8		5.9			2.92	2.96			3.2	2.46	7
regulation of potassium ion transmembrane transport (GO:1901379)			2.42	2.43					2.54	2.61		2.82	3.14	2.44	7
renal system process (GO:0003014)			2.4	2.34		4.47			2.23	2.1			2.34	2.33	7
cellular glucan metabolic process (GO:0006073)			2.4	2.75		5.8			2.86	2.91			3.14	2.42	7
glucan metabolic process (GO:0044042)			2.4	2.75		5.8			2.86	2.91			3.14	2.42	7
positive regulation of calcium ion transport into cytosol (GO:0010524)			2.31			7.83		5.96	2.55		5.47	6.35	3.3		7
hair cycle (GO:0042633)			2.23	2.43					2.4	2.38	3.12	2.89		2.25	7
molting cycle (GO:0042303)			2.23	2.43					2.4	2.38	3.12	2.89		2.25	7
cellular component assembly involved in morphogenesis (GO:0010927)			2.21	2.15					2.37	2.48		3.22	2.56	2.11	7
cytosolic calcium ion transport (GO:0060401)			2.14	2.32					2.42	2.41		3.29	2.97	2.16	7
regulation of posttranscriptional gene silencing (GO:0060147)			2.11			4.65			2.27		3.84	3.43	2.45	2.13	7
regulation of systemic arterial blood pressure (GO:0003073)			2.09	2.4		3.94			2.5	2.24			2.59	2.11	7
regulation of gene silencing by RNA (GO:0060966)			2.09			4.6			2.25		3.8	3.39	2.43	2.11	7
nuclear division (GO:0000280)			2.09	1.95					1.82	1.88	1.92		1.71	2.11	7
regulation of G2/M transition of mitotic cell cycle (GO:0010389)			2.05	1.83					1.85	2.08		2.27	1.93	2.07	7
nucleocytoplasmic transport (GO:0006913)			2.04	2.02		2.71			2.01	1.9			2	2.05	7
nuclear transport (GO:0051169)			2.01	2		2.68			1.99	1.87			1.98	2.03	7
activation of GTPase activity (GO:0090630)			2.01	2.3		3.85			2.4	2.26			2.57	2.03	7
organelle fission (GO:0048285)			2	1.88					1.77	1.82	1.92		1.65	2.02	7
adenylate cyclase-activating G protein-coupled receptor signaling pathway (GO:0007189)			1.89	2.08		3.81			2.26	2.22			2.81	1.91	7
protein localization to plasma membrane (GO:0072659)			1.82	2.14					2.17	2.11	2.18		2.33	1.84	7
protein import (GO:0017038)			1.76	1.94		3.27		2.4	1.94	1.9				1.77	7
vesicle localization (GO:0051648)			1.73	1.76		3.02		2.42		1.89		2.18		1.79	7
glycerolipid metabolic process (GO:0046486)			1.7			2.71		2.8	1.51		2.48	2.8	1.77		7
protein maturation (GO:0051604)			1.68	1.87					1.8	1.65		2.18	1.75	1.69	7
DNA repair (GO:0006281)			1.67	1.62					1.6	1.62	1.71	1.74		1.68	7
endomembrane system organization (GO:0010256)			1.52	1.59				2.23	1.64	1.66			1.7	1.51	7
protein localization to organelle (GO:0033365)			1.48	1.47					1.49	1.57	1.61		1.53	1.49	7
establishment of protein localization (GO:0045184)			1.3	1.32					1.33	1.34	1.4		1.38	1.31	7
nucleic acid metabolic process (GO:0090304)			1.25	1.21					1.2	1.21	1.37	1.44		1.26	7
carbohydrate derivative metabolic process (GO:1901135)			-0.66	-0.67				-0.51	-0.7	-0.72			-0.64	-0.65	7
organonitrogen compound biosynthetic process (GO:1901566)			-0.6	-0.56					-0.59	-0.64	-0.64		-0.58	-0.59	7
carbohydrate derivative biosynthetic process (GO:1901137)			-0.5	-0.48				-0.34	-0.5	-0.55			-0.44	-0.49	7
humoral immune response (GO:0006959)			-0.45	-0.39				1.94	-0.41	-0.41			-0.41	-0.37	7
amide biosynthetic process (GO:0043604)			-0.38	-0.35					-0.37	-0.43	-0.38		-0.42	-0.39	7
RNA modification (GO:0009451)			-0.3	-0.2					-0.14	-0.2	-0.01		-0.18	-0.3	7
organic acid catabolic process (GO:0016054)			-0.3	-0.39				-0.01	-0.2	-0.29			-0.26	-0.3	7
carboxylic acid catabolic process (GO:0046395)			-0.27	-0.41				-0.01	-0.22	-0.25			-0.28	-0.27	7
antimicrobial humoral response (GO:0019730)			-0.26	-0.07				2.83	-0.08	-0.15			-0.1	-0.07	7
humoral immune response mediated by circulating immunoglobulin (GO:0002455)			-0.06	-0.07					-0.07	-0.14	-0.01		-0.09	-0.06	7
complement activation, classical pathway (GO:0006958)			-0.01	-0.01					-0.01	-0.07	-0.01		-0.01	-0.01	7
complement activation (GO:0006956)			-0.01	-0.01					-0.01	-0.06	-0.01		-0.01	-0.01	7
B-1 B cell homeostasis (GO:0001922)				11.62				22.66	12.11	11.42	28.37	21.93	15.7		7
negative regulation of cell proliferation involved in heart morphogenesis (GO:2000137)				11.62		42.51			12.11	11.42	28.37	21.93	15.7		7
positive regulation of epithelial cell proliferation involved in prostate gland development (GO:0060769)				11.62		42.51		22.66	12.11	11.42		21.93	15.7		7
regulation of cell proliferation involved in heart valve morphogenesis (GO:0003250)				11.62				22.66	12.11	11.42	28.37	32.9	15.7		7
positive regulation of Fc receptor mediated stimulatory signaling pathway (GO:0060369)				6.64		27.33		19.42	6.92	6.53	16.21		8.97		7
foam cell differentiation (GO:0090077)				6.64				14.57	6.92	6.53	16.21	14.1	8.97		7
PML body organization (GO:0030578)				6.64				19.42	6.92	6.53	16.21	18.8	8.97		7
macrophage derived foam cell differentiation (GO:0010742)				6.64				14.57	6.92	6.53	16.21	14.1	8.97		7
positive thymic T cell selection (GO:0045059)				5.28		17.39		9.27	5.51	5.19		11.96	7.14		7
positive regulation of inflammatory response to antigenic stimulus (GO:0002863)				4.84		15.94		14.16	5.05	4.76	9.46	8.22			7
regulation of respiratory burst (GO:0060263)				4.36		11.96			4.54	4.28	8.86	8.22	5.89		7
intra-S DNA damage checkpoint (GO:0031573)				4.1				8	4.28	4.03	6.67	7.74	5.54		7
detection of temperature stimulus involved in sensory perception of pain (GO:0050965)				3.87		10.63		7.55	4.04	3.81	6.3		5.23		7
detection of mechanical stimulus (GO:0050982)				2.68		7.36		4.57	2.56		3.82	3.8	3.62		7
central nervous system neuron development (GO:0021954)				2.6		5.25		3.2	2.42	2.15	3.67		2.95		7
negative regulation of lymphocyte mediated immunity (GO:0002707)				2.58		7.08		4.53	2.69	3.05	3.78	4.39			7
response to axon injury (GO:0048678)				2.56				4.76	2.67	2.51	4.54	5.26	3.45		7
regulation of Rho protein signal transduction (GO:0035023)				2.3		5.93		4.35	2.39		3.63	3.83	2.56		7
histone acetylation (GO:0016573)				2.02				3.12	2	2.1	2.86	3.92	2.45		7
peptidyl-lysine acetylation (GO:0018394)				1.97				3.17	1.95	2.03	3.13	3.9	2.39		7
adaptive immune response (GO:0002250)				1.38		2.75		2.36	1.46		1.92	2.18	1.55		7
organic cyclic compound biosynthetic process (GO:1901362)				1.28				1.67	1.34	1.31	1.69	1.88	1.43		7
RNA processing (GO:0006396)				-0.6				-0.48	-0.59	-0.67	-0.4	-0.5	-0.49		7
response to purine-containing compound (GO:0014074)						4.61		3.58	1.83	2.03	3.17	3.25	2.27		7
ciliary neurotrophic factor-mediated signaling pathway (GO:0070120)			10.15	9.29		25.5		20.39	12.11	9.14			12.56	10.23	8
Notch receptor processing, ligand-dependent (GO:0035333)			10.15	11.62		18.22			8.65	6.53	12.16	14.1		10.23	8
histone-serine phosphorylation (GO:0035404)			9.23	8.45					7.71	7.27	12.89	8.97	8.56	9.3	8
leukemia inhibitory factor signaling pathway (GO:0048861)			9.02	9.03				11.33	9.42	7.62	9.46		6.98	9.09	8
peptidyl-serine autophosphorylation (GO:0036289)			9.02	10.33					9.42	8.88	12.61	10.97	10.46	9.09	8
negative regulation of cardiac muscle cell differentiation (GO:2000726)			8.7	9.96		18.22			10.38	9.79	12.16		8.97	8.77	8
mammary gland formation (GO:0060592)			8.7	8.3		18.22			6.92	9.79	16.21		8.97	8.77	8
negative regulation of hydrogen peroxide-induced neuron death (GO:1903208)			8.46	9.68		21.25		16.99	10.1	7.62	14.18			8.53	8
regulation of hydrogen peroxide-induced neuron death (GO:1903207)			8.46	9.68		21.25		16.99	10.1	7.62	14.18			8.53	8
aggresome assembly (GO:0070842)			8.46	9.68					10.1	9.52	14.18	16.45	10.46	8.53	8
activation of Janus kinase activity (GO:0042976)			8.46	9.68		42.51		16.99	10.1	9.52			10.46	8.53	8
cellular response to interleukin-3 (GO:0036016)			8.46	9.68		42.51		16.99	10.1	9.52			10.46	8.53	8
response to interleukin-3 (GO:0036015)			8.46	9.68		42.51		16.99	10.1	9.52			10.46	8.53	8
regulation of prostatic bud formation (GO:0060685)			8.46	9.68		31.88			10.1	9.52	14.18		13.08	8.53	8
regulation of the force of heart contraction by chemical signal (GO:0003057)			8.12	9.29					9.69	9.14	17.02	19.74	12.56	8.18	8
glomerular capillary formation (GO:0072104)			8.12	9.29		38.26			9.69	9.14	22.69		12.56	8.18	8
glomerulus vasculature morphogenesis (GO:0072103)			8.12	9.29		38.26			9.69	9.14	22.69		12.56	8.18	8
Wnt signaling pathway involved in midbrain dopaminergic neuron differentiation (GO:1904953)			8.12	6.97					6.06	6.85	8.51	9.87	7.85	8.18	8
positive regulation of cardiac muscle cell differentiation (GO:2000727)			7.89	9.03					8.08	7.62	18.91	10.97	10.46	7.96	8
midbrain dopaminergic neuron differentiation (GO:1904948)			7.61	6.78					6.06	6.66	9.46	10.97	7.85	7.67	8
negative regulation of cardiocyte differentiation (GO:1905208)			7.38	8.45		17.39			7.71	7.27	10.32		7.14	7.44	8
bud elongation involved in lung branching (GO:0060449)			7.25	8.3		27.33			6.92	8.16	16.21		8.97	7.31	8
positive regulation of macrophage differentiation (GO:0045651)			7.25	7.47					7.79	7.34	12.16	11.75	8.97	7.31	8
inclusion body assembly (GO:0070841)			7.25	8.3					8.65	8.16	12.16	14.1	8.97	7.31	8
positive regulation of xenophagy (GO:1904417)			7.25	8.3					8.65	8.16	12.16	14.1	8.97	7.31	8
regulation of xenophagy (GO:1904415)			7.25	8.3					8.65	8.16	12.16	14.1	8.97	7.31	8
branch elongation of an epithelium (GO:0060602)			7.16	8.2		15			7.84	8.06	10.01		10.16	7.22	8
positive regulation of epidermal growth factor-activated receptor activity (GO:0045741)			7.03	8.04					8.39	7.91	15.27	12.65	7.24	7.08	8
axis elongation (GO:0003401)			7.03	7.6		12.26			6.52	6.59	8.73		8.45	7.08	8
regulation of gamma-delta T cell differentiation (GO:0045586)			6.77			21.25		15.1		7.62	12.61	14.62	6.98	6.82	8
regulation of systemic arterial blood pressure by norepinephrine-epinephrine (GO:0001993)			6.77	7.74					8.08	7.62	9.46	10.97	10.46	6.82	8
nerve growth factor signaling pathway (GO:0038180)			6.77	6.78				11.33	7.07	7.62	11.82		6.54	6.82	8
TRAIL-activated apoptotic signaling pathway (GO:0036462)			6.77	7.74					8.08	7.62	18.91	21.93	10.46	6.82	8
kidney vasculature morphogenesis (GO:0061439)			6.77	7.74		31.88			8.08	7.62	18.91		10.46	6.82	8
renal system vasculature morphogenesis (GO:0061438)			6.77	7.74		31.88			8.08	7.62	18.91		10.46	6.82	8
positive regulation of transcription from RNA polymerase II promoter in response to hypoxia (GO:0061419)			6.77	7.74				22.66	8.08	7.62	18.91	21.93		6.82	8
endocardial cell differentiation (GO:0060956)			6.77	7.74				22.66	8.08	7.62	18.91	21.93		6.82	8
cardiac endothelial cell differentiation (GO:0003348)			6.77	7.74				22.66	8.08	7.62	18.91	21.93		6.82	8
positive regulation of non-canonical Wnt signaling pathway (GO:2000052)			6.77	7.74					7.27	6.85	9.46	8.77	6.28	6.82	8
planar cell polarity pathway involved in neural tube closure (GO:0090179)			6.46	6.34					5.51	5.19	10.32	11.96	7.14	6.51	8
secondary heart field specification (GO:0003139)			6.46	6.34					6.61	7.27	12.89	8.97	7.14	6.51	8
regulation of cardiac muscle cell action potential involved in regulation of contraction (GO:0098909)			6.34	7.26					7.57	7.14	10.64	12.34	9.81	6.39	8
regulation of histone phosphorylation (GO:0033127)			6.25	6.25					5.59	5.27	10.91	10.12	6.04	6.3	8
negative regulation of tyrosine phosphorylation of STAT protein (GO:0042532)			6.25	7.15		14.71		13.07	7.46	6.15			8.45	6.3	8
negative regulation of necroptotic process (GO:0060546)			6.25	7.15					5.59	6.15	13.09	10.12	7.24	6.3	8
cell adhesion mediated by integrin (GO:0033627)			6.09	6.5					7.27	6.85	11.35	6.58	7.53	6.55	8
prostate glandular acinus development (GO:0060525)			6.09	6.97					6.06	5.71	11.35	9.87	6.28	6.14	8
organ induction (GO:0001759)			6.09	6.2		17			4.85	6.09	7.56		5.23	6.14	8
regulation of neuron projection arborization (GO:0150011)			6.09	6.2					6.46	6.09	13.24	10.97	7.33	6.14	8
regulation of skeletal muscle satellite cell proliferation (GO:0014842)			5.92	5.81					6.06	6.66	9.46	8.22	6.54	5.97	8
heart field specification (GO:0003128)			5.92	5.81					6.06	6.66	11.82	8.22	6.54	5.97	8
positive regulation of animal organ morphogenesis (GO:0110110)			5.89	6		12.34			5.47	6.26	6.41		6.08	5.94	8
positive regulation of chondrocyte differentiation (GO:0032332)			5.88	5.5		20.14			5.74	6.01	10.45		5.78	5.92	8
regulation of animal organ formation (GO:0003156)			5.86	6.25		14.71			5.13	5.71	6.55		5.43	5.9	8
regulation of macrophage differentiation (GO:0045649)			5.8	6.08					6.35	5.44	8.11	7.83	6.73	5.85	8
metanephric mesenchyme development (GO:0072075)			5.8	4.98		13.66			5.19	6.53	8.11		6.73	5.85	8
G protein-coupled receptor internalization (GO:0002031)			5.8	5.81				9.71	6.92	5.71		9.4	7.85	5.85	8
specification of animal organ identity (GO:0010092)			5.64	5.81					5.38	6.35	11.03	7.31	6.1	5.68	8
positive regulation of myeloid cell apoptotic process (GO:0033034)			5.64					15.1	6.73	6.35	15.76	14.62	6.98	5.68	8
positive regulation of cartilage development (GO:0061036)			5.57	5.25		20.57			5.47	5.53	10.07		5.57	5.61	8
branching involved in prostate gland morphogenesis (GO:0060442)			5.54	6.34		17.39			5.51	5.19	10.32		7.14	5.58	8
mitral valve development (GO:0003174)			5.54	6.34		23.19			6.61	6.23	12.89	8.97		5.58	8
regulation of nucleotide-binding oligomerization domain containing signaling pathway (GO:0070424)			5.47	6.25		14.71			6.52	6.15	15.27		8.45	5.51	8
developmental induction (GO:0031128)			5.47	5.36		9.81			4.66	5.71	5.46		5.43	5.51	8
negative regulation of programmed necrotic cell death (GO:0062099)			5.41	6.2					4.85	6.09	11.35	8.77	6.28	5.46	8
type B pancreatic cell development (GO:0003323)			5.41	6.2		12.75			6.46	6.09	7.56		7.33	5.46	8
anatomical structure regression (GO:0060033)			5.37	5.47		18.75			6.41	5.38	11.68		4.62	5.42	8
positive regulation of bone mineralization (GO:0030501)			5.33	5.52		14.35			5.45	5.14	8.51		5.49	5.37	8
glandular epithelial cell development (GO:0002068)			5.32	6.08		9.11			6.35	5.98	9.46		7.47	5.36	8
regulation of astrocyte differentiation (GO:0048710)			5.3	5.05		8.32			5.79	4.97	6.17		5.46	5.34	8
signal transduction involved in G2 DNA damage checkpoint (GO:0072425)			5.08	4.84				8.5	5.05	5.71		8.22	6.54	5.12	8
lymphoid progenitor cell differentiation (GO:0002320)			5.08	4.84		15.94		8.5	5.05	4.76			6.54	5.12	8
kidney mesenchyme development (GO:0072074)			5.08	4.52		14.17			4.71	5.71	7.88		6.1	5.12	8
response to muramyl dipeptide (GO:0032495)			5.08	5.81					6.06	5.71	9.93	9.87	7.06	5.12	8
regulation of type B pancreatic cell development (GO:2000074)			5.08	5.81		19.13			6.06	5.71	8.51		7.85	5.12	8
regulation of pinocytosis (GO:0048548)			5.08	5.81					6.06	5.71	11.82	13.71	6.54	5.12	8
peptidyl-serine dephosphorylation (GO:0070262)			5.08	5.81				16.99	6.06	6.53	8.11		7.85	5.12	8
regulation of type B pancreatic cell proliferation (GO:0061469)			5.08	5.81				8.5	6.06	5.71		8.22	6.54	5.12	8
inactivation of MAPK activity (GO:0000188)			5.08	5.81					5.59	5.27	8.73	7.59	6.64	5.12	8
regulation of telomere capping (GO:1904353)			5.08	4.91		9.81			4.66	4.39	6.55	7.59		5.12	8
positive regulation of p38MAPK cascade (GO:1900745)			4.89	5.16		9.45			5.38	5.08	6.3		4.65	4.93	8
myeloid dendritic cell activation (GO:0001773)			4.87	5.58					5.82	5.48	7.94	6.58	5.65	4.91	8
multi-organism cellular process (GO:0044764)			4.78	5.47		11.25			5.7	5.38	6.67		7.39	4.81	8
epithelial cell fate commitment (GO:0072148)			4.74	5.42				11.33	5.65	5.33	9.46	10.97		4.77	8
negative regulation of striated muscle cell apoptotic process (GO:0010664)			4.65	3.87					4.04	4.28	7.09	6.85	3.92	4.69	8
dopaminergic neuron differentiation (GO:0071542)			4.58	4.12					3.52	4.05	5.49	6.37	4.56	4.62	8
negative regulation of necrotic cell death (GO:0060547)			4.51	5.16					4.04	5.08	9.46	7.31	5.23	4.55	8
reproductive behavior (GO:0019098)			4.51	4.73					4.49	4.23	6.3	6.09	5.23	4.93	8
receptor catabolic process (GO:0032801)			4.51	4.73					4.49	4.23	5.25	6.09	4.65	4.55	8
regulation of necroptotic process (GO:0060544)			4.51	5.16					4.04	5.08	10.51	9.75	5.23	4.55	8
positive regulation of biomineral tissue development (GO:0070169)			4.44	4.6		11.96			4.54	4.52	7.09		4.58	4.48	8
positive regulation of cell division (GO:0051781)			4.43	4.54				3.52	4.73	4.46	4.56		4.15	4.47	8
negative regulation of cell junction assembly (GO:1901889)			4.4	4.65				5.66	5.25	4.95	6.62		4.19	4.43	8
positive regulation of CD4-positive, alpha-beta T cell activation (GO:2000516)			4.39	4.4		8.62		5.51	4.58	4.63			4.24	4.42	8
negative regulation of cardiac muscle cell proliferation (GO:0060044)			4.35	4.98					5.19	4.9	10.13	9.4	5.61	4.38	8
positive regulation of biomineralization (GO:0110151)			4.35	4.5		11.71			4.45	4.43	6.95		4.48	4.38	8
pulmonary valve development (GO:0003177)			4.35	4.98		9.11			5.19	4.9	9.46		5.23	4.38	8
regulation of T-helper cell differentiation (GO:0045622)			4.27	4.28		6.71		4.47	4.14	4.21			3.72	4.31	8
uterus development (GO:0060065)			4.27	4.89				7.15	5.1	4.81	5.97		6.61	4.31	8
negative regulation of interleukin-8 production (GO:0032717)			4.27	4.28				7.15	5.1	4.81	5.97		5.78	4.31	8
positive regulation of histone deacetylation (GO:0031065)			4.27	4.89				7.15	5.1	4.21	7.47	6.93		4.31	8
cellular response to acetylcholine (GO:1905145)			4.26	4.5					4.69	4.42	4.58	5.31	5.06	4.29	8
response to acetylcholine (GO:1905144)			4.26	4.5					4.69	4.42	4.58	5.31	5.06	4.29	8
aortic valve morphogenesis (GO:0003180)			4.26	4.5				5.48	5.47	4.79	6.41		5.06	4.29	8
negative regulation of protein localization to plasma membrane (GO:1903077)			4.23	4.84					4.54	4.28	5.91	5.48	5.89	4.26	8
regulation of T cell differentiation in thymus (GO:0033081)			4.23	4.36		10.63			4.54	4.28		5.48	5.23	4.26	8
cellular response to glucose starvation (GO:0042149)			4.23	4.11				4.96	4.04	3.57	4.73		3.6	4.26	8
acetylcholine receptor signaling pathway (GO:0095500)			4.2	4.81					4.6	4.33	4.89	5.67	5.41	4.23	8
heterotypic cell-cell adhesion (GO:0034113)			4.18	4.44					4.99	4.37	6.67	4.84	6	4.21	8
regulation of odontogenesis (GO:0042481)			4.18	4.1		11.25			4.28	4.7	6.67		4.62	4.21	8
positive regulation of protein targeting to mitochondrion (GO:1903955)			4.12	4.72				5.31	4.92	4.28	6.21		4.41	4.16	8
epithelial tube branching involved in lung morphogenesis (GO:0060441)			4.06	4.18		10.2			3.88	4.57	6.81		5.02	4.09	8
positive regulation of muscle tissue development (GO:1901863)			4.06	4.65					4.36	4.11	6.81	6.58	5.65	4.09	8
regulation of CD4-positive, alpha-beta T cell differentiation (GO:0043370)			4.06	4.18		6.38		4.76	4.12	4.11			3.77	4.09	8
positive regulation of cell migration involved in sprouting angiogenesis (GO:0090050)			4.06			9.56		6.8	4.24	4.57	5.67		4.71	4.09	8
[truncated: 2,431 more rows]

## Sheet: Sheet2
Table S7. Biological process enrichment of class-specific proteins.
Differential enrichment of the class-specific processes.
Nbr of enriched SysGO Processes (1) related to:	class1	class2	class3	class4	class5	class6	class7	class8	class9	class10	class11	class12
Cell junction & adhesion	0	0	0	0	0	0	0	1	1	0	1	0
Chromatin organization & DNA repair	0	0	0	0	0	1	0	1	1	2	1	1
Cytoskeleton	0	1	0	2	0	1	1	3	3	2	1	0
Developmental	0	1	0	1	0	1	1	1	1	1	1	0
ECM organisation	0	0	0	0	0	0	0	0	0	2	0	0
Immune system & Inflammation	1	0	0	2	0	1	1	1	1	1	0	0
Metabolism	6	4	0	6	0	6	0	3	4	4	4	1
Neuronal System_synapses_channels	0	1	0	1	0	1	0	1	1	1	1	0
Organelles	0	1	0	0	0	5	2	1	2	0	1	0
Other	1	1	0	2	0	3	1	1	1	0	1	0
Protein translation, folding, modification & degradation	1	1	0	2	0	2	1	1	0	0	1	0
Signaling	2	5	0	14	0	6	2	5	8	6	10	0
Transcription	0	0	0	1	0	0	2	0	1	0	0	0

## Sheet: Sheet3
Table S7. Biological process enrichment of class-specific proteins.
PubMed references to the set of effector-related processes.
class1	effectors class 1	Publication (PMID)	class2	effectors class 2	Publication (PMID)	class3	effectors class 3	Publication (PMID)	class4	effectors class 4	Publication (PMID)	class5	effectors class 5	Publication (PMID)	class6	effectors class 6	Publication (PMID)	class7	effectors class 7	Publication (PMID)	class8	effectors class 8	Publication (PMID)	class9	effectors class 9	Publication (PMID)	class10	effectors class 10	Publication (PMID)	class11	effectors class 11	Publication (PMID)	class12	effectors class 12	Publication (PMID)
Adaptive Immune System	ARAF	31541179	Muscle contraction	PIK3CA	25966694; 19147653	-	RALGDS	-	Actin	AFDN	9334353	-	PLCE1	-	Actin	RIN1	15886098	Adaptive Immune System	TIAM1	27725632	Cell-cell junctions adhesion	RASSF1	26759237	Cell migration	RAPGEF2	24290981	Actin	MYO9B	33268376	Calcium channel	RGS12	15536086	Fatty acid metabolism	GRB10	24746805
Phospholipid metabolism	ARAF	30324893	Development	PIK3CA	11687500	-	RGL1	-	Development	AFDN	28860115; 18173749				Endocytosis	RIN1	11703925	Cell fate differentiation	TIAM1	23109420	Chromatin organization	RASSF1	31323949	Cell-cell junctions adhesion	RAPGEF2	19159611	Adaptive Immune System	MYO9B	31319592	Cell fate differentiation	RGS12	31408461	Fatty acid metabolism	GRB14	27215388
Fatty acid metabolism	ARAF	30324893	other transporters	PIK3CA	7642697	-	RGL2	-	Biological oxidations	AFDN	21732359				Programmed Cell Death	RIN1	32174475	Endocytosis	TIAM1	24112471	Actin	RASSF1	31414556	Development	RAPGEF2	20595512	Development	MYO9B	28585695	Cell migration	RGS12	25909889
Cell fate differentiation	ARAF	28281933	Phospholipid metabolism	PIK3CA	16679292				Fatty acid metabolism	AFDN	31264358				Ras	RIN1	22890385	Endoplasmic Reticulum	TIAM1	33972635	Tubulin	RASSF1	14603253	Golgi Apparatus	RAPGEF2	27390776	Tubulin	MYO9B	24466350	Chemokine receptors	RGS12	27071343
Adaptive Immune System	BRAF	31541179	Metabolism of carbohydrates	PIK3CA	31363081				Metabolism of carbohydrates	AFDN	31264358; 31127058				Development	RIN2	20424861	Lysosomes	TIAM1	24112471	Cell Cycle	RASSF1	12024041	GPCRs	RAPGEF2	23800469				Cytokine Signaling in Immune system	RGS12	32512384
Phospholipid metabolism	BRAF	29950559	Neuronal System synapses channels	PIK3CA	30477115				Neuronal System synapses channels	AFDN	33503416				Golgi Apparatus	RIN2	20424861	Muscle contraction	TIAM1	33225507	Cell Cycle	RASSF2	12732644	Muscle contraction	RAPGEF2	30636905				Development	RGS12	32922858
Fatty acid metabolism	BRAF	31375515	Translation	PIK3CA	16288289				Endocytosis	AFDN	15857834				Endocytosis	RIN2	22825554	Transcription	TIAM1	27725632	Cell Cycle	RASSF3	22593196	Neuronal System synapses channels	RAPGEF2	28948210				Neuronal System synapses channels	RGS12	17380122
Lipid particle organization	BRAF	11953426	Cell Cycle	PIK3CA	16437156				Hemostasis	AFDN	24622510				Signaling by VEGF	RIN2	33983539	Transcription factors	TIAM1	27725632	Cell devision	RASSF3	23555615	Tubulin	RAPGEF2	30636905
Hormone activity	BRAF	26306042	Signaling by Wnt	PIK3CA	28671020				GPCRs	AFDN	24013548				Ras	RIN2	22890385	Endocytosis	ARAP1	18939958	Cell-cell junctions adhesion	RASSF4	28600435	Actin	RAPGEF3	18172027
Cell fate differentiation	BRAF	29281831	Cell fate differentiation	PIK3CA	26628372				Cytokine Signaling in Immune system	AFDN	25297509				Endocytosis	RIN3	12972505	Endoplasmic Reticulum	ARAP1	18165900	Tubulin	RASSF4	31508857	Adaptive Immune System	RAPGEF3	19912228
Adaptive Immune System	RAF1	19223162	Detoxification of Reactive Oxygen Species	PIK3CB	21257963				Cell devision	AFDN	28860115				Ras	RIN3	22890385	Lysosomes	ARAP1	30240610	Lipid particle organization	RASSF4	28600435	Cell devision	RAPGEF3	29528086
other transporters	RAF1	8144513	Muscle contraction	PIK3CD	20942845				Signaling by VEGF	AFDN	20413783				Metabolism of steroids/cholesterol	SNX27	32549284	Endocytosis	ARAP2	28362242	Cell Cycle	RASSF4	26526576	Cell fate differentiation	RAPGEF3	32854274
Phospholipid metabolism	RAF1	15736953	Cell Cycle	PIK3CD	27448819				Signaling by PDGF	AFDN	17971444				Neuronal System synapses channels	SNX27	24811384	Endoplasmic Reticulum	ARAP2	25225293	Cell fate differentiation	RASSF4	31508857	Cell migration	RAPGEF3	24725364
Fatty acid metabolism	RAF1	22338010	Detoxification of Reactive Oxygen Species	PIK3CG	21257963				Signaling by IGF1R	AFDN	24269953; 31264358				Vesicle transport	SNX27	20733053	Lysosomes	ARAP2	25225293	other phosphatase	RASSF5	25109282	Cell-cell junctions adhesion	RAPGEF3	19159611
Hemostasis	RAF1	29575487	Muscle contraction	PIK3C2B	30476019				Hormone activity	AFDN	30268521				Endocytosis	SNX27	27008860; 21926430	Adaptive Immune System	DGKQ	18759932	Cell fate differentiation	RASSF5	33393458	Chromatin organization	RAPGEF3	31795450
Protein folding	RAF1	22338010	Phospholipid metabolism	PIK3C2B	30884740				Cell fate differentiation	AFDN	28482867				Protein processing/proteolysis	SNX27	27466343	Cell fate differentiation	DGKQ	27891502	Cell Cycle	RASSF6	29891515	Endoplasmic Reticulum	RAPGEF3	31795450
Hormone activity	RAF1	12851216	Neuronal System synapses channels	PIK3C2B	19587117				Cell migration	AFDN	24269953; 26568295				Hormone activity	SNX27	27008860	Development	DGKQ	24079595	Tubulin	RASSF7	20629633	Fatty acid metabolism	RAPGEF3	31955265
Cell fate differentiation	RAF1	15520807	Reproduction	PIK3C2B	30476019													Endocytosis	DGKQ	27057419	Cell devision	RASSF7	20629633	Golgi Apparatus	RAPGEF3	26462734
			Cell Cycle	PIK3C2B	31752944													Endoplasmic Reticulum	DGKQ	27057419	Cell-cell junctions adhesion	RASSF8	20514026; 19931458	GPCRs	RAPGEF3	16754664
			Muscle contraction	PIK3C2A	30476019																Adaptive Immune System	RASSF8	26334503	Hemostasis	RAPGEF3	28821815
			Neuronal System synapses channels	PIK3C2A	19587117																Signaling by VEGF	RASSF8	26439687	Hormone activity	RAPGEF3	27379015
			Reproduction	PIK3C2A	30476019																			Muscle contraction	RAPGEF3	20716113
																								Neuronal System synapses channels	RAPGEF3	33046543
																								Programmed Cell Death	RAPGEF3	19564576
																								Transcription	RAPGEF3	23815815
																								Tubulin	RAPGEF3	18172027
																								Cell migration	RAPGEF4	23066090
																								Cell-cell junctions adhesion	RAPGEF4	19159611
																								Development	RAPGEF4	26390815
																								GPCRs	RAPGEF4	26390815
																								Hemostasis	RAPGEF4	30738042
																								Hormone activity	RAPGEF4	26390815
																								Muscle contraction	RAPGEF4	32708284
																								Neuronal System synapses channels	RAPGEF4	26390815
																								Programmed Cell Death	RAPGEF4	32395202
																								Cell-cell junctions adhesion	RAPGEF5	19159611
																								Development	RAPGEF5	29290587
																								Hormone activity	RAPGEF5	32986719
																								Actin	RAPGEF6	20800573
																								Cell migration	RAPGEF6	27390776
																								Cell-cell junctions adhesion	RAPGEF6	19159611
																								Development	RAPGEF6	27390776
																								Golgi Apparatus	RAPGEF6	27390776
																								Hemostasis	RAPGEF6	31730155
																								Actin	APBB1IP	15469846
																								Adaptive Immune System	APBB1IP	28831022
																								Cell devision	APBB1IP	28831022
																								Cell migration	APBB1IP	28831022
																								Cell-cell junctions adhesion	APBB1IP	15469846
																								Hemostasis	APBB1IP	25336629
