# Supplementary material for: Reconstruction and analysis of a large-scale binary Ras-effector signaling network
Source: Cell Commun Signal. 2022 Mar 4;20:24. doi: 10.1186/s12964-022-00823-5 (PMC8896392; doi:10.1186/s12964-022-00823-5)
Supplement: Supplementary file 12 — Additional file 11: Table S8. Coverage comparison between the Ras signaling network reconstructed in this work and 3 experimental network sources. [file 12964_2022_823_MOESM12_ESM.xlsx]

## Sheet: Sheet1
Table S8. Coverage comparison between the Ras signaling network reconstructed in this work and 3 experimental network sources
List of proteins for the 4 different datasets.
Ras network proteins (this work)	WT+MT Ras AP-MS (this work)	Ras BioID (Kovalski)	Effector AP-MS (BioPlex)
RAD51	AAR2	SLC3A2	APOD
PQBP1	AARS1	SPTBN1	BRAF
BUB3	AASDHPPT	DLG1	CLU
LMTK2	ABCE1	SLC12A2	YWHAH
XRCC1	ABCF1	KRAS	ZNRD2
OSMR	ABCF2	SLK	STK36
FGF9	ABI1	AFDN	OPALIN
GRAPL	ABLIM1	EPB41L2	EEF1AKMT3
WDR11	ABRAXAS2	ITGB1	P3H1
SPATA25	ACAA1	EPB41L1	CLEC11A
SGK2	ACAA2	EPHA2	KLHL14
SAG	ACADM	SLC1A5	RFXANK
DBH	ACADSB	CTNND1	CDC37
MDC1	ACADVL	NIBAN2	YWHAG
ZCCHC10	ACAP2	MTOR	PSG11
GRIN2A	ACAT1	ESYT1	EMILIN1
GRIN2D	ACAT2	ROCK2	CRYBB3
HOXA1	ACBD3	SLC2A3	HDAC6
MARCHF1	ACLY	RAI14	IDS
DDX6	ACO2	ATP2B1	B3GNT3
FNBP4	ACOT7	BAIAP2	NUBP2
ZG16B	ACOT9	IGSF3	YWHAQ
PRKCE	ACP1	ATP1A1	CIAO2A
PIK3R1	ACSF2	ZAP70	P4HA2
LCK	ACSL3	PPFIBP1	P4HA1
GJA1	ACSL4	SPRY4	CDK20
ELK3	ACSL5	EGFR	FAM174A
CDC42BPG	ACSL6	ERBIN	LPP
ELK4	ACTA1	YKT6	MAP1A
NKIRAS1	ACTA2	MYOF	MTMR4
MKNK2	ACTB	ITGA6	NAT10
C6orf141	ACTC1	ADD3	NES
ITGAM	ACTG1	JAG1	PACSIN2
MCC	ACTG2	PKP2	SETD2
EPHA3	ACTL8	HLA-A	UTP18
PCSK5	ACTN1	FERMT2	ARAF
UBQLN1	ACTN4	SLC4A7	ARMCX3
CAV3	ACTR1A	F11R	YWHAZ
PIK3R4	ACTR1B	SNAP23	S100P
VAV2	ACTR2	ESYT2	YWHAB
CDK5	ACTR3	SLC2A1	FKBP5
FAF1	ACY1	PLEKHA5	FKBPL
FAM131B	ADD1	ZC3HAV1	JTB
STK17B	ADD3	CLINT1	USP28
CDK15	ADH5	NECTIN2	LIPF
EP300	ADRM1	BSG	KCNC4
ACTR1A	ADSL	PLEK2	DELE1
PLA2G6	ADSS2	YES1	HRAS
ACTL9	AFDN	OCLN	KRAS
HGS	AGMAT	RELL1	MAP2K1
SEZ6L2	AGPS	EPHA1	MAP2K2
MOK	AGR2	STK10	PYCR2
PRKN	AHCY	NOTCH1	RAB3GAP1
DMD	AHNAK	SLC6A6	RAF1
TRIB3	AHR	SLC16A3	RPTOR
SOCS7	AHSA1	RAF1	YWHAE
HP	AIFM1	IGF2R	NPAS1
WDFY2	AIMP1	PTPN3	INF2
DMPK	AIMP2	MUC13	HSPB8
PRKCA	AK1	EHD1	CIB2
STK35	AK4	MARK2	DNAI2
GRIN2B	AKAP8L	FAM83F	UBXN6
ARHGAP9	AKR1A1	LRP2	FCN3
NDC80	AKR1B1	CTNNA1	NFKBIB
TGFBR1	AKR1C1	PAK2	C12orf74
SRPK2	AKR1C2	PODXL	VSIG4
LAMTOR3	AKR7A2	UACA	CCT8L2
ERBB3	AKT2	CLDN6	FAM43A
GDF1	ALDH18A1	SLC38A1	FLRT1
FOXF1	ALDH1A1	SLC12A7	PIK3R3
ITGB1	ALDH1B1	DOCK9	PCBP1
NR3C1	ALDH2	FLOT2	GRB2
MIB1	ALDH3A2	SLC7A5	KCNE3
IL3	ALDH5A1	LSR	HAVCR2
RRAD	ALDH7A1	ABCC1	SUN2
THRAP3	ALDH9A1	GPRC5A	IL20RA
CSNK1A1L	ALDOA	SYTL4	TMEM52B
RGS19	ALDOC	SLC29A1	AVPR1B
DUSP19	ALYREF	KIRREL1	BTN3A1
CNTN1	ANK3	EPB41	MANSC1
CIR1	ANP32B	SLC39A14	TMEM74
AGTR1	ANXA1	SHB	IRS4
BAG6	ANXA11	TFRC	ABCB9
ARHGAP5	ANXA2	OSBPL8	ZDHHC1
TNS1	ANXA3	ITGB4	CAV1
SPANXN4	ANXA4	CNP	SLC31A1
HIPK4	ANXA5	CPNE8	NLGN3
FOXP3	ANXA7	LLGL1	RNF19B
GRB7	AP1B1	FAM91A1	GPR150
CFAP44	AP1G1	STX3	DEFA5
SH2D4A	AP1M1	ARHGAP1	CRKL
IRF9	AP1M2	AKAP12	KLHDC10
RND1	AP1S1	PTPN1	NOL11
TF	AP1S3	NRP2	PIK3R2
MARK1	AP2A1	SCAMP1	FEM1A
AKAP13	AP2B1	LYN	CD7
CST4	AP3D1	SNAP29	EFNB2
MFNG	AP3M1	DLG5	CDH5
AXIN1	AP3S1	MME	CACNG5
SPTBN1	APEH	MARCKS	CXCR4
CD2	APEX1	SPRED2	PTGER3
STMN1	API5	RAB23	RAPGEF5
ACAP1	APMAP	SCRIB	DOCK5
IFT122	APOA1	CXADR	HCST
TESK1	APOE	BRAF	CHRM3
KIDINS220	APRT	ITGA2	KCNE1
PHKG2	ARAF	VANGL2	P2RY10
SFRP2	ARCN1	DEPDC1B	TGFBR2
APH1A	ARF1	RAB7A	SKAP1
PRKG2	ARF3	DCUN1D3	PRMT2
PKN1	ARF4	DLG3	PDGFRB
LIFR	ARF6	NECTIN1	BPNT1
LYZ	ARFIP1	YWHAQ	SLC12A4
TBL1XR1	ARGLU1	ARFIP1	PIK3R1
CHUK	ARHGAP12	GORASP2	KLHL2
GRASP	ARHGAP18	EPB41L5	SH3YL1
VSIG4	ARHGAP42	SLC20A2	CLINT1
YWHAH	ARHGDIA	TBC1D8	STAMBP
RASA1	ARHGDIB	VAMP3	STAMBPL1
ITK	ARHGEF1	SLC16A1	PICALM
IFNGR1	ARID3A	WASF2	FAM136A
DOK2	ARL1	RPS6KA1	C10orf88
PTPRE	ARL3	PACSIN2	RBM47
TGIF1	ARL6IP1	FAM83B	EIF5A2
DOK6	ARPC1B	ARHGAP32	CCDC96
SHOC2	ARPC2	IQGAP1	DUSP16
PITX2	ARPC3	CD44	QPRT
FPR2	ARPC4	MPZL1	CDC16
RASSF7	ARPC5	ADD1	C6orf141
PTPRZ1	ARPC5L	RPL36AL	BACE2
TRIB1	ARRB1	ZDHHC5	CRYL1
ATE1	ASCC1	CCDC88A	PTGES3
CTNND1	ASL	TRPM7	DUSP21
SH2D2A	ASNS	VANGL1	SEC23A
RASSF4	ASPH	RAB11FIP1	CCNJL
WDR17	ATIC	DAB2IP	BAG2
CCNA2	ATL3	RAB1A	LRCH1
MAPK8	ATP1A1	CDC42EP1	CXCL16
NEK3	ATP1B1	PPFIA1	DNAJC6
PTPRG	ATP1B3	NDUFAF2	MAGEA9
ARRB1	ATP2A2	VAT1	HNRNPCL2
ACTL8	ATP2B1	SDCBP	GPR182
NTRK3	ATP2B2	LRBA	MAP7D2
PLA2G4D	ATP2B3	SLC30A1	OASL
TRIM52	ATP2B4	PHACTR4	CAPN2
EPHB1	ATP5F1A	STX7	NCAPH2
ZCCHC9	ATP5F1B	CUL1	LGALS3BP
IQCA1	ATP5F1C	SLC9A3R1	LYPD4
PRKAG2	ATP5F1D	SLC38A2	EEF1AKMT2
PEA15	ATP5MG	ROCK1	SNAPC4
CDC42	ATP5PB	SLC19A1	POGZ
FGF17	ATP5PO	ARHGDIA	PILRA
WNT10B	ATP6V1A	CTNNB1	HES6
PDK1	ATP6V1B2	LEMD3	SLC25A41
ITCH	ATP6V1D	ESAM	THBS3
TAB1	ATP6V1E1	KALRN	AGBL4
YWHAB	ATP6V1G1	RP2	ASB3
TNFRSF11A	ATXN10	PLEKHA1	CAMK2A
CIDEB	ATXN2L	MEAK7	GPBP1L1
SMAD2	BAG2	DHRS7	SMUG1
VAV3	BAG6	DSG2	OLFM2
CDK1	BANF1	PROM1	BBS7
SH2B3	BAX	RALA	RAP1A
NRIP1	BAZ1A	NUMB	ATL2
RHOC	BCAP31	LAMTOR1	TULP3
SAP18	BCAT1	MPP5	ATL3
BMP7	BCCIP	PTTG1IP	NRAS
DYRK4	BCL2L1	LMAN1	RAP1B
PPP1R15A	BCLAF1	BAIAP2L1	RRAS2
DUSP5	BDKRB2	HMOX2	RAP2A
INVS	BIN1	VPS13C	LENG8
WNT2	BLMH	SLC39A10	FRMD4B
PITRM1	BLVRB	UBIAD1	SENP3
IL2	BPNT1	TMEM199	CPNE2
MBTPS1	BRAF	NEB	SSUH2
ERBIN	BRCC3	PLCB1	C1QTNF1
APLP2	BSG	PICALM	NCK2
GOLGA2	BTF3	PLCB4	ABLIM2
TBX2	BUB3	LLGL2	FGL1
GTF3C2	BUD23	CPD	SORBS3
PLEKHA5	BZW1	EPHA4	HSPA2
ACTR2	BZW2	FLVCR1	ABLIM3
MAP2K3	C11orf98	MACC1	HORMAD2
JAG1	C19orf53	SNX6	KLHDC3
FHL3	C1QBP	TNS3	ZNF382
TENT5D	CACYBP	ARHGAP12	CYP1A1
LAX1	CAD	RLIM	RPL35A
CARTPT	CALD1	PANX1	GNL2
CSNK1G3	CALR	CLTRN	AKR7L
FSHR	CALU	ZDHHC20	TGM7
WRAP73	CAMK2D	PTPRJ	FGF9
AGO4	CAMSAP3	EFNB2	ARMS2
ARHGAP20	CAND1	TMEM87A	C1orf189
KRTAP10-8	CANX	STXBP6	HIF1AN
ACVR2A	CAP1	GNL3L	MTUS2
FGA	CAP2	ITGB5	FUOM
AXL	CAPN1	RHPN2	KIAA1522
CRYL1	CAPN2	MAGI1	ABL1
HUS1	CAPNS1	INPP5F	ABL2
GAS6	CAPRIN1	KIF26B	ANKS1A
HNRNPCL2	CAPZA1	SNX3	GGPS1
SORBS1	CAPZA2	TANC1	ISCA1
ANGPTL1	CAPZB	FERMT1	CCM2
GSK3B	CARM1	LCK	KLHL34
ACVR2B	CASP14	RAB6A	AMZ1
OXSR1	CAST	WLS	NT5C
PDGFD	CAT	IFNGR1	SOHLH1
ARID1B	CBR1	ITGB6	NPRL2
CCND2	CBS	LRRC57	TRAK2
ARHGEF15	CBX1	MAPKAP1	DCTN3
ACTB	CBX3	CD276	GSTM3
BIRC6	CCAR1	CLDN3	B4GALT2
ADAM10	CCAR2	PTK7	PPARD
RPS6KA4	CCDC124	CSNK1A1	USP32
FTL	CCDC47	GJA1	KLHL29
HGF	CCDC6	SCARB1	YPEL3
TRIB2	CCNB1	SRC	LY86
UBASH3B	CCNK	PLCB3	TTC30B
TNFRSF10A	CCT2	VPS13A	CLASRP
DCAF7	CCT3	LGALS7	FBXW5
EFNA5	CCT4	PRTG	SULT1C4
CCNL1	CCT5	USP6NL	ATG7
NRG2	CCT6A	SH2D4A	TFPT
ABI2	CCT6B	SLC7A11	WDR5B
P2RY2	CCT7	TRIO	EID3
WDR26	CCT8	PSD3	RAB28
PARK7	CD2AP	SPRY2	TTC30A
ZNF410	CDC123	KIF16B	TRIM11
TTBK2	CDC37	VPS45	D2HGDH
DISP2	CDC42	RAB13	RRAS
KIF21A	CDC73	EPB41L4B	NAA10
MELK	CDH17	MAP4K4	NAA11
VPS26B	CDK1	PALM2AKAP2	PPP2R5D
ELP1	CDK6	PLEKHO2	ANKS1B
SOCS2	CDV3	MARK3	GKAP1
ERCC8	CES1	CDCA3	ARC
RBM47	CFAP157	SPECC1	STK16
FYN	CFAP20	RABL3	AHSG
SF3B3	CFL1	STOM	ALB
PRKX	CGNL1	PACS1	APOA1
RPL29	CHCHD2	TSC1	APOA2
DCLK2	CHD7	AKAP5	APOA4
PLA2G4A	CHERP	STX12	BPIFA1
GREM2	CHMP1A	ARL13B	BPIFB1
PLRG1	CHMP2B	PI4KA	C3
ITGB2	CHMP4B	PKN2	C4A
IFNG	CHORDC1	RAB11B	C6orf58
WDR44	CHTOP	EHBP1	CP
ITGA5	CIAO1	CD46	CST4
TEC	CIRBP	SLC29A2	DMBT1
CCNJL	CISD2	SLC35F2	FGA
DUSP21	CKAP4	STT3B	FGB
TYK2	CKAP5	FGD6	FGG
NRDC	CKB	RUFY2	GC
CDC20B	CLIC1	BCAP31	HP
CDKL2	CLIC4	CEACAM1	HPX
SLC9A1	CLINT1	TRPM4	IGLL5
PTPN1	CLNS1A	RASAL2	JCHAIN
WDR87	CLPP	PAK4	KNG1
RANBP9	CLTC	FARP1	LACRT
DRP2	CLUH	RALB	LCN1
UPP1	CMAS	SIGLEC6	LCN2
SRPK1	CMBL	FNDC3A	LTF
TBK1	CMPK1	DAG1	LYZ
PRKAA1	CNDP2	FAT1	MTPN
RHOQ	CNN2	PALM	ORM1
PLA2G10	CNN3	SLC7A2	PIGR
MS4A2	CNOT9	MBOAT7	PPM1B
GAS7	CNP	JPH1	PRR4
GAB1	CNPY2	OCIAD1	SCGB1D1
GRIK2	CNTN2	ARHGAP31	SCGB2A1
UBE2J2	COLGALT1	PKP4	SERPINA1
ACTL6A	COMMD9	TMEM51	SERPINA3
IGF1	COMT	EFR3A	CDS1
PIAS1	COPA	FCHO2	TACR3
PAFAH1B1	COPB1	MARCKSL1	EIF1AD
CSNK1G2	COPB2	ABI1	MARCHF1
ESRRG	COPE	S100A9	PDCD2L
CBLB	COPG1	SEMA4C	RASSF1
TCF3	COPS2	RASSF8	CCL25
DLG4	COPS3	DIP2B	TANC2
CAMKK1	COPS4	PLSCR3	CDK16
AKAP9	COPS5	RAB34	VPS26B
IGF2	COPS6	STX5	EVA1B
ADRB1	COPS7A	CTDSP1	COPS9
DCAF5	COPS7B	PARVA	CIT
MAP3K12	COPS8	EFNB1	SPANXN4
PAM	COPZ1	PPFIBP2	CARTPT
SMAD3	COQ8A	CDC42EP4	GPR156
TCERG1	CORO1B	TAOK3	LRRC36
GCNT4	CORO1C	ANXA7	TGM1
BCAR1	COTL1	AUP1	PROSER2
PPM1B	COX5B	ATP2B3	GREM2
PSKH2	CPNE1	GPRIN1	TAFA3
PPARG	CPNE3	CCNB1	FAM124A
CAV2	CPSF6	PHLPP1	ZNF512B
AKT1S1	CPSF7	PIP5K1A	C3orf18
ARL4D	CPVL	SLCO4A1	MRPL42
NEURL1	CRBN	MYO18A	CHRDL1
ULK1	CROCC	PARD3	TF
STK26	CRYZ	ATP11A	TTR
IRAK3	CS	ARFGEF2	ZG16B
PLA2G2A	CSDE1	TMEM237	PIP
WASL	CSE1L	ARHGAP21	ABTB2
DDR2	CSNK1A1	MYO1E	SH3KBP1
PLK2	CSNK1A1L	ABCC5	CAPZA1
NRG4	CSNK1D	SPCS2	CAPZA2
NR1H3	CSNK1E	DTNA	CRK
CDKN1C	CSNK2A1	SLC15A1	NCK1
TAOK2	CSNK2A2	ARHGAP29	CAPZB
NUAK2	CSNK2A3	ANTXR1	FPR2
EHD1	CSRP1	PRG4	SF3B3
LRRFIP2	CSTF1	CBARP	ITPRIP
SHC4	CTNNA1	CHCHD3	ITPRIPL1
HECW2	CTNNB1	MTMR10	LRP6
DOK4	CTNNBL1	HLA-C	MAP1B
PLA2G1B	CTNND1	LRSAM1	MAP1S
PPP1R9B	CTPS1	PHLDB2	MTHFR
LTC4S	CTSA	NECTIN3	NDUFV2
PDGFRA	CTSB	S100A11	VAPB
HHIP	CTSD	AP2M1	BTRC
RAD9A	CTSZ	FLRT3	VAPA
ADRA2A	CTTN	BZW1	SNX27
AIFM1	CUL2	COPS3	STK3
DBP	CUL4A	SPRY1	STK4
MAST3	CUL4B	CSRP1	DCAF5
NEK4	CXorf56	AGTPBP1	PPP1R9A
ZSWIM3	CYB5B	CCDC47	PPP3CA
PMPCA	CYB5R3	NF2	PPP3CB
NRG1	CYCS	CSNK1G3	PPP3R1
CCNG2	CYFIP1	CASKIN2	EMB
RAP2A	CYP2S1	PLLP	FBXW11
SBK2	CYP51A1	PCDH1	LITAF
DAPK3	CYRIA	STON2	KDM3A
YWHAZ	CYRIB	SFT2D2	NANS
AMH	DAD1	ANO6	HSPA8
CSNK1A1	DARS1	PEAK1	C9orf16
PMPCB	DARS2	MCAM	CCDC6
IRS2	DAZAP1	STEAP3	CEBPB
EGF	DBN1	RIN1	CENPH
PLK4	DBNL	MPP7	CEP72
WDR4	DCAF7	ACBD3	CEP97
DUSP6	DCD	PAK6	GNPTAB
GRIA4	DCPS	GAP43	PCM1
IGF1R	DCXR	MXRA7	PICK1
OTUD7B	DDAH1	SNX30	PPP1CA
WDR48	DDB1	SLCO2A1	PPP1CC
ANGPT1	DDOST	ST14	PPP1R13B
LGALS3BP	DDX1	EXOC3	PSMC3
PPP2R5D	DDX17	MINK1	SNAP29
SMAD5	DDX19A	KRIT1	SPARC
SNX9	DDX19B	PIK3CA	TARS3
PTPRJ	DDX21	PATJ	TP53BP2
MAP3K4	DDX39A	SPAG1	AGO4
MALT1	DDX39B	ARFIP2	ARID1B
JAK1	DDX3X	ARF6	ATE1
PWP1	DDX3Y	RAB3B	CLEC16A
TGFB1I1	DDX41	SLC12A6	CORO1A
DUSP10	DDX42	VTI1B	EDA
VRK1	DDX46	WDR44	FAAP100
GPBP1L1	DDX47	AGFG1	FRMD6
SLA	DDX5	SH3BP4	GOLGA2
RSU1	DDX50	SLC34A2	GOLPH3
IDE	DDX6	CADM1	PAK3
P2RX7	DECR1	CCDC25	PARD3
MAST1	DEK	SIRPA	POC1A
CCNH	DENND10	PKP1	PRKCI
RAC2	DENR	SORBS2	MPDZ
GORASP2	DERA	IGFBP3	TCF20
XPO1	DFFA	CHMP3	ZBTB2
ABCA1	DHCR24	GAB1	ZCCHC9
PRPF6	DHCR7	CNNM3	ZNF639
DNAI2	DHRS7	STX10	RAPGEF6
GNAQ	DHRS7B	CD99	RADX
RAPGEF6	DHX15	NPTN	MARCHF7
RRAS2	DHX35	PREB	ANK1
WDR64	DHX9	SEPTIN10	ANK2
YES1	DIAPH1	GCC2	ANK3
PRPF4B	DIMT1	ABCG2	ATP2B2
CNTD2	DIS3	TACSTD2	CCDC88A
LYN	DKC1	COL2A1	DCAF10
ABCC8	DLD	CDHR5	DDHD2
RAPGEF4	DNAAF1	SNX11	HERC1
ALK	DNAJA1	PTPN13	MAPK8IP2
UBE2D3	DNAJA2	SNRNP27	PIK3CB
AKT1	DNAJA3	FNBP1	PLEC
BAG2	DNAJB1	SPRED1	PPFIBP1
IHH	DNAJB11	HRH1	PRKACB
TIFA	DNAJB6	BAMBI	PRKACG
DNM2	DNAJC10	TGOLN2	PRKAR1B
KHDRBS1	DNAJC7	POR	RICTOR
UBXN6	DNAJC9	RICTOR	RIPK1
WDR83	DNM1L	SLC7A1	TUBB1
MAP3K15	DNM2	CHP1	UBB
AGAP2	DNMT1	NF1	URI1
FOXC2	DNPEP	GPAT3	WNK1
GABRB3	DPP3	PPP3CA	ZNHIT2
MAPKAPK3	DPP4	PLEKHF2	ZZEF1
UBE2V1	DPP7	SPTBN2	RAPGEF2
OSM	DPP9	GOSR2	HSPA1A
MEP1A	DPRX	KIAA0319L	SERPINB2
TLX3	DPYSL2	BUD31	SOWAHB
WIPI2	DPYSL3	DSC3	RARRES1
GRIP1	DR1	LGALS8	FTL
TGFB2	DRG1	RAB37	APBA3
ARF6	DSC1	SMAGP	AURKA
WDR7	DSG1	CALML3	GRN
FRAT1	DSP	SHOC2	S100A2
C3	DSTN	VPS51	PLEKHH1
SNIP1	DTD1	STX6	ANXA13
ARHGAP12	DTYMK	ATP13A3	ACTA2
TIE1	DUT	STXBP3	ABI2
NR0B1	DYNLL1	AP1AR	ARHGAP12
MAP2K4	DYNLL2	ADAM9	DNM3
WSB2	EBP	ARAF	SDF4
AKTIP	ECH1	SLC5A6	MCC
CDKL3	ECHDC1	NDRG3	CITED1
NEK6	ECHS1	MPZL2	DQX1
OTOP3	ECI1	CTNNA2	NEUROG3
RRAS	EDC4	PPP1R37	TRIM52
DLL4	EDF1	PPP1R9A	ZCCHC10
WDR18	EEF1A1	CDCP1	CA6
IL22	EEF1B2	GNA13	FAXC
WIZ	EEF1D	C2CD2	C1orf54
SCTR	EEF1E1	GOSR1	CD3D
BARD1	EEF1G	GJC1	HAX1
PIK3R2	EEF2	DCBLD2	RBM33
TXK	EFTUD2	DEPDC7	MRFAP1L1
WNT4	EHD1	EPHB3	TTYH1
NEK1	EHD4	TMX1	ACTL6B
EPHA2	EIF1AX	RALBP1	IFT43
NFKBIB	EIF1AY	PTPN14	EID1
RAN	EIF2A	MAP4K3	FAM131B
CAMK1D	EIF2B1	SNTB1	DHDH
RAP1GDS1	EIF2B2	EXD2	TUBB
SRC	EIF2B3	SLC19A2	LURAP1
FGG	EIF2B4	EPHB2	TUBB6
PCM1	EIF2B5	AKT2	COMMD5
STAT3	EIF2S1	ITGA5	CDH8
STK38L	EIF2S2	FNBP1L	TMOD4
MAP3K1	EIF2S3	PPID	ISLR
CCR5	EIF3B	SLC26A6	MAPK4
LRIG1	EIF3C	WASL	EIF2B5
CTNNB1	EIF3CL	VAMP7	CRYBA4
CTBP1	EIF3D	TBC1D5	ARL4C
BRSK1	EIF3E	VAMP5	EHMT1
TNIK	EIF3F	VPS28	EHMT2
UBE2E1	EIF3G	ADD2	GNAI1
TMEM145	EIF3H	VPS53	GNAI3
UBQLN2	EIF3I	SNX17	NBEA
EPO	EIF3J	SLC20A1	PM20D2
BHLHE41	EIF3K	TMEM159	PPP2R2D
ANGPT4	EIF3L	ZDHHC18	WIZ
TRIP6	EIF3M	VAMP2	AHNAK2
MARK3	EIF4A1	DOCK5	CCNYL1
WDR86	EIF4A2	TGM1	WDR59
CAPZA2	EIF4A3	ALG13	MAGEA3
EFNA4	EIF4B	GPR107	NRN1
PAK6	EIF4E	NRAS	RILP
PELI1	EIF4E2	UBE2J1	SRC
LAT2	EIF4G1	ATG4C	USP47
VAPB	EIF4G2	EDAR	EPDR1
ACTL7A	EIF4H	SERPINB3	CFB
OASL	EIF5	CPLX2
CXCL16	EIF5A	SCAMP3
OXTR	EIF5A2	C1orf43
SPRY2	EIF5AL1	STX8
DAXX	EIF5B	FZD6
NR5A1	EIF6	CCNY
WASF2	ELAVL1	RAP2B
TRIM33	ELOC	PTPRM
ITGAL	EMC1	EHD4
STK11	EMD	TULP3
CDK4	EMG1	PHLDA1
DHDH	EML4	STX4
DFFB	ENAH	SLC12A4
CDKL4	ENDOD1	OCRL
TBC1D31	ENO1	EPHB4
DAPK1	ENO2	MTMR12
KSR1	EPB41L1	GOLGA5
MED1	EPB41L2	RAPGEF6
BLK	EPCAM	PTPRB
ESRRA	EPPK1	MTM1
NCKIPSD	ERAP1	TTPAL
PPP2R5E	ERGIC2	EEPD1
NEDD9	ERH	UNC5B
CREBBP	ERO1A	BLMH
EVL	ERP29	LNPEP
PAK1	ERP44	ABCB1
MTNR1B	ESD	GOLPH3
CSF3R	ESYT1	NCCRP1
ARMC6	ESYT2	RASSF5
SH3RF1	ETF1	GULP1
CDRT1	ETFA	TRIM13
STAP1	ETFB	KIAA0754
UBE2E3	EWSR1	PARP12
YTHDC1	EXOSC6	ANTXR2
CSPG4	EXOSC8	MXRA8
STMN2	EZR	ASPRV1
ROR1	FABP5	UBXN4
AMHR2	FAM207A	TACC1
SKAP1	FAM32A	CHMP6
DAPK2	FAM50A	USP32
ACP1	FAM83B	ELMOD3
ACTR3	FAM83H	SLC9A3R2
SH2D6	FAM98A	PLPP3
GNAO1	FAM98B	SH3RF1
MAPK7	FARSA	WDR20
NCOA2	FARSB	CDC42EP2
JAG2	FASN	SLC1A3
GRB10	FAU	KDF1
CEP72	FBL	CTDSPL
STKLD1	FBXO2	DNAJB6
PROSER3	FBXO21	ZDHHC14
PIK3CD	FDFT1	SEMA6A
TLR2	FDPS	TTC4
SCGB1D1	FEN1	PLEKHA2
GPR45	FH	DLGAP4
CDC7	FIGNL1	SLC30A4
GIT1	FKBP3	EPN2
IL13	FKBP4	PSEN1
CAMK2D	FLG2	PLSCR1
SLC34A1	FLNA	MFSD10
CABLES1	FLNB	NAPEPLD
SPEG	FLNC	AVL9
GP1BB	FN1	CASK
MAK	FNTA	S100A8
ARRB2	FNTB	COBL
RPS6KA1	FOXP1	LRRC7
CD3E	FOXP4	EBAG9
NANS	FRG1	HLA-G
TRAPPC1	FUBP1	CCNYL1
SPRY4	FUNDC1	GOPC
NGEF	FUS	APPL2
ARMC7	G3BP1	GOLPH3L
UBE2Q2	G3BP2	PTMA
GATA3	G6PD	TMEM109
IL4	GALC	PRXL2A
RAC3	GALK1	TNIK
APBB2	GALM	LDLRAP1
PTPRB	GAN	PTPMT1
IL27RA	GANAB	VAMP4
PIGR	GAPDH	ABI2
STRN3	GARS1	CDC42BPA
EGFR	GART	SLC5A3
UTP15	GATAD2A	DCBLD1
UBE2E2	GATAD2B	IL6ST
NR1D1	GCDH	DOCK6
TYROBP	GCN1	MAP4K5
ESR1	GDI2	ATP10D
NOD1	GEMIN5	TTN
ANAPC10	GET3	CFTR
ACKR3	GET4	PLXNC1
SH2D1A	GFPT1	ADCY9
PPWD1	GGH	CRNN
ABTB2	GLB1	CDKL5
PSEN2	GLDC	SLC4A8
ARR3	GLE1	C2orf72
ITPR1	GLO1	TXLNG
TP53	GLOD4	ANKRD26
LIMK1	GLRX3	SIGIRR
UBE2O	GLS	S100A7
RNF111	GLUD1	ROR1
TRAIP	GLUD2	PLIN2
ITGA9	GLUL	IQGAP2
EPHA7	GMDS	RAB11A
TNFRSF8	GMPS	INA
EXTL1	GNAI1	ANK2
DDB2	GNAI2	APLP2
CD19	GNAI3	CLDN1
FGFR1	GNAL	MPP1
RPS6KA3	GNAO1	OAS1
PRKAR1A	GNAS	MICAL3
MERTK	GNAT1	NAV2
SH3BP5	GNAT2	SLC26A2
ITGB4	GNAT3	ABCC2
STXBP5L	GNB1	PRR15L
SLA2	GNPDA1	PDXDC1
WDR45	GNPNAT1	RALGAPA2
GIPC1	GOLGB1	SYT7
RAB5B	GOLPH3	PDZK1
SKIL	GOLT1B	NOX1
MAPK11	GOT1	OLR1
CD79A	GOT2	PLEKHA6
GEMIN5	GPI	SLC43A1
NUBP2	GPKOW	FRS2
ACTBL2	GPN1	ITCH
PTPN6	GPRC5A	NUMBL
WDR75	GPS1	CDC42BPB
CREB1	GPT2	CDK14
MAP2K5	GPX4	ARHGEF26
ACVRL1	GRPEL1	TMEM97
NTF3	GSN	GPRC5B
RAB11A	GSPT1	SLC9A1
AMBRA1	GSPT2	PCDH7
HHAT	GSR	NUBPL
DAG1	GSS	PTPRG
BLNK	GSTA1	SLC6A8
PRKCH	GSTA2	COL3A1
EHMT1	GSTA3	MAPK13
RASSF6	GSTA5	GSTA5
STAT6	GSTK1	DTD1
S100A2	GSTM3	SMPD4
RACK1	GSTO1	ADCY6
BMPR1A	GSTP1	OSBPL10
AGBL4	GTF2F1	ANXA11
GRB14	GTF2F2	PLEKHA7
MAP3K8	GTF2I	PPP3CB
ACTL6B	H1-0	GNA12
NBPF19	H1-10	GNAT1
ADRA1B	H1-2	STIM2
BIRC8	H1-3	SLCO2B1
PLA2G2D	H1-4	TMEM94
PLK3	H1-5	IPMK
STK36	H2AC1	DNAJC16
DKK1	H2AC11	CALU
SIX4	H2AC12	CARMIL2
DUSP16	H2AC14	ASPSCR1
CXCR2	H2AC18	DIAPH2
MAP4K1	H2AC20	MAP6
ACTA2	H2AC4	SLC4A3
RHOA	H2AC6	PHACTR2
PLCG1	H2AC7	CAMKV
FOXA2	H2AJ	KATNAL2
PEX7	H2AW	TBC1D10A
RIMS4	H2AX	CACTIN
PLD1	H2AZ1	DGKD
HOMER2	H2AZ2	C4orf19
NUP43	H2BC1	TAF2
SERPINB2	H2BC11	SYTL2
CXCR4	H2BC12	ZRSR2
RAP1B	H2BC13	NHP2
CDK10	H2BC14	PLSCR4
MDK	H2BC15	RALGAPB
SEC23A	H2BC17	ARFGAP3
THNSL2	H2BC18	GPRC5C
UBE2U	H2BC21	LZTR1
XYLT1	H2BC3	EFR3B
PPARA	H2BC4	EPS8L2
FBXW4	H2BC5	EPHA7
AKT2	H2BC9	APBB1
CDK14	H2BS1	EHD3
PPP2R1A	H2BU1	SLC11A2
TMEM219	H3-3A	PLXNB2
PTH1R	H3-4	C11orf52
WDR49	H3-5	ARHGEF16
LIF	H3C1
MAGI2	H3C15
CLNK	H4C1
DNAJC6	HACD3
KALRN	HADH
MICAL1	HADHA
LRP5	HADHB
FGF6	HARS1
HUNK	HAT1
TYRO3	HBA1
BUB1	HBB
LSP1	HBD
TLK1	HDAC1
GDF11	HDGF
NKD1	HDHD5
IFNL3	HDLBP
STRADA	HEATR3
SMAD6	HELLS
HNF1A	HEXB
ETS1	HEXIM1
IL22RA1	HGS
GNAI3	HIBADH
CNTN6	HK2
GCNT1	HLA-A
WWOX	HLA-C
CCKAR	HM13
IRS4	HMBS
FZD1	HMGA1
ZNRD2	HMGA2
GJD3	HMGB1
CSNK1E	HMGB2
WDR45B	HMGB3
ITGA6	HMGCS1
CORO7	HMGCS2
CCN3	HMGN1
BBS7	HMGN2
KPNB1	HMMR
CABLES2	HNRNPA0
TBL1X	HNRNPA1
SMC1A	HNRNPA1L2
EED	HNRNPA2B1
SOS1	HNRNPA3
FAM193B	HNRNPAB
RASSF8	HNRNPC
BUB1B	HNRNPD
FZD8	HNRNPF
NUMBL	HNRNPH1
MAPK15	HNRNPH2
ARMC8	HNRNPH3
MIB2	HNRNPK
PIK3C2B	HNRNPL
GLI3	HNRNPM
WNT5A	HNRNPR
SCAP	HNRNPU
TMEM100	HOOK1
GNB1	HPDL
WDR3	HPRT1
SUFU	HRAS
ADRA2C	HRNR
TFG	HS2ST1
WDR63	HSD17B10
ROCK1	HSD17B12
RRP9	HSD17B4
MED14	HSDL2
ANKRD6	HSP90AA1
BRSK2	HSP90AB1
AP5M1	HSP90B1
HNF4A	HSPA1A
PSTPIP1	HSPA1B
SNX21	HSPA4
FGF1	HSPA5
WDR91	HSPA6
PDK2	HSPA8
APC2	HSPA9
RAB5A	HSPB1
MAP3K11	HSPBP1
NAA10	HSPD1
MAP3K20	HSPE1
NR5A2	HSPH1
ROCK2	HYOU1
UBE2C	IARS2
CNTFR	IDE
CIAO2A	IDH1
DDX41	IDH2
DGKQ	IDH3A
CDK12	IDH3B
RASSF2	IDI1
PSEN1	IFI16
TNFRSF19	IGF2BP1
BAIAP2	ILF2
PTCH2	ILF3
MAP3K6	ILK
MDM2	IMPDH1
OPRK1	IMPDH2
MAPK13	IPO11
TRAF7	IPO4
LAT	IPO5
DYRK1B	IPO7
MST1	IPO8
STAT2	IPO9
PLA2G4F	IQGAP1
BMPR1B	IQGAP2
WDR92	ISOC1
CDC42EP1	IST1
MAP2K2	ITGA2
GNB1L	ITGB1
PDCD2L	IVNS1ABP
IL21	JAK1
IL2RB	JUP
KPNA3	KARS1
NRGN	KATNAL2
RYBP	KCTD17
NUMB	KCTD2
CFAP52	KCTD5
PPP1R17	KDM1A
PCSK6	KHDRBS1
RFWD3	KHSRP
RIPK2	KIAA1217
STK17A	KIAA1614
CBL	KIAA2026
SH2D3A	KIF11
MAST4	KIF2C
GRIA3	KIF5B
CCNG1	KLC4
DMXL1	KLHDC8A
PDC	KPNA1
WDFY4	KPNA2
KCNK15	KPNA3
PSMC3	KPNA4
KCNE3	KPNA5
IL6ST	KPNA6
RAPGEF3	KPNB1
DRD3	KPRP
MED12	KRAS
PRDM10	KRT1
MVP	KRT10
PTK2B	KRT14
IL13RA2	KRT15
RAB4A	KRT16
WWC1	KRT17
ROS1	KRT18
CORO1A	KRT19
FRZB	KRT2
CHAF1B	KRT20
GABRR1	KRT23
SENP3	KRT5
CLEC16A	KRT6A
WDR37	KRT6B
FOXL1	KRT6C
ATG16L1	KRT73
DAPP1	KRT74
HSPA2	KRT78
NGFR	KRT79
LATS1	KRT8
IKBKB	KRT80
SYK	KRT9
TEK	KRTCAP2
GRM5	LAD1
STK32A	LAMP2
LEPR	LAP3
SH2D1B	LARS1
NCK1	LASP1
ITGA2B	LCP1
MYO3A	LDHA
SGK1	LDHB
PARD6A	LGALS3
SOCS4	LIMA1
YWHAQ	LIMS1
NR4A3	LMAN2
KPNA6	LMNA
GRK3	LMNB1
BMP4	LMNB2
BMP6	LMO7
WDR36	LONP1
RHOB	LPCAT3
MAGED1	LRPAP1
WDR61	LRPPRC
STK16	LRRC47
MYLK2	LRRC59
MAST2	LRRFIP2
RAB23	LSM12
EIF2AK2	LSM14A
CCKBR	LSM14B
NBEA	LSM4
CENPH	LSM8
ITGA2	LSS
ACTC1	LTA4H
CBY1	LUC7L2
NEK11	LYPLA1
STRN	LYRM4
FGF2	LYRM7
GNG12	LYZ
ERN1	M6PR
MAP4K4	MACROD1
PLAA	MACROH2A1
EML5	MAGED1
STT3A	MAGED2
PTPN22	MAGOH
VEGFB	MAGOHB
CD79B	MAL2
KPNA1	MAP2K1
IL31RA	MAP2K2
RALGDS	MAP3K7
UBE2L6	MAP4
FURIN	MAP7
RAP1GAP	MAP7D1
TBXA2R	MAPK1
SUPT6H	MAPK15
UBR5	MAPK8IP3
CCNQ	MAPRE1
SDF2	MARCKS
TLK2	MARS1
ISLR	MAT2A
PRKCD	MAT2B
BCAR3	MATR3
TRAF1	MBOAT7
CHRM3	MCCC2
KDM1A	MCM2
EDNRB	MCM3
BIRC2	MCM4
RXRG	MCM5
OCRL	MCM6
KPNA4	MCM7
TUBB6	MCTS1
IFNLR1	MDH1
DNTT	MDH2
PPP3CB	MDK
AKAP5	ME1
OGT	ME2
WDR88	MFAP1
PRKD2	MGST1
SCYL2	MIF
MAP3K13	MMS19
ULK2	MOB1A
CCNT1	MOB1B
HSPB6	MOB2
GRIK3	MOGS
RHOU	MORF4L1
PRKAG1	MORF4L2
CD28	MRE11
RBBP7	MRPL14
UBE2QL1	MRPL33
PRKCG	MRPL46
FPR1	MRPL48
PPP1R9A	MRPL55
WNK2	MRPS7
CSF2RA	MRRF
KPNA2	MSH2
NOTCH4	MSH6
DYNC1I1	MSMO1
EEF1AKMT3	MSN
BOC	MTA1
MAP3K10	MTA2
CRYBA4	MTA3
ZNF106	MT-ATP6
IL3RA	MTHFD1
WDR60	MTHFD1L
FOXO1	MTHFD2
ANKAR	MTMR14
WNT7A	MTUS2
MAP3K7	MVB12A
PDGFRB	MVD
PTPN2	MVK
PML	MYADM
LYST	MYDGF
CCDC22	MYH14
TNFRSF10B	MYH9
PTPRK	MYL1
KRT8	MYL12A
STK33	MYL12B
IGFLR1	MYL3
CSK	MYL6
SHANK2	MYL9
SMU1	MYO1G
CSF1R	MYOF
DDR1	NAA10
RGS14	NAA15
TRAT1	NACA
STK24	NADK2
CD3D	NAMPT
HOMER1	NANS
IGF2R	NAP1L1
IL13RA1	NAP1L4
CCNO	NARS1
NOTCH2NLA	NASP
PDPK1	NAT10
PRAG1	NCBP1
FAM136A	NCBP2
PIN1	NCEH1
THRB	NCKAP1
FZD7	NCL
CHEK1	NCLN
TPD52L2	NDRG1
CCND1	NDRG3
RALA	NDUFA9
MAP4K3	NDUFAF7
PEBP1	NDUFS2
SORBS2	NDUFS3
NBEAL1	NELFA
BMX	NELFB
CAMK2B	NELFCD
WDR66	NELFE
LIG4	NFAT5
FER	NFS1
COP1	NIF3L1
PPP2CA	NIPSNAP1
PTPRF	NIT2
KLHL14	NLRP2
IL12RB1	NLRP7
DCAF6	NME1
PIK3CB	NME2
TUBB	NMT1
GRM1	NOB1
PARP3	NOC4L
VDR	NOLC1
IFNAR2	NONO
HPX	NOP14
THOC3	NOP56
PRRT2	NOP58
SYNJ1	NPEPPS
IL20RA	NPLOC4
FBXW8	NPM1
DAB1	NPM3
TGFBR2	NRBP1
WDR5	NSF
SNRNP40	NSFL1C
INS	NSUN2
BAG3	NT5C2
WDR46	NTPCR
GRK1	NUDC
CORO6	NUDT21
SSTR2	NUDT5
BTC	NUFIP2
DHH	NUP155
ADRB2	NUP205
MYO9B	NUP54
STAT1	NUP93
AATK	NUP98
TRAF4	NUTF2
CSNK2A1	OAT
PNP	ODR4
ANXA13	OGFR
CCR10	OGT
WDR78	OLA1
ANXA5	ORC2
AURKA	ORMDL1
GNB4	ORMDL2
SQSTM1	OSBP
CCNI2	OSTC
GRK4	OTUB1
BIRC5	OTUD4
SH3GLB1	OXCT1
MTPN	OXSR1
POFUT1	P4HA1
DNAI1	P4HB
FBXW11	PA2G4
TRIM37	PAAF1
WWC2	PABPC1
PPM1A	PABPC3
RFX1	PABPN1
CDH5	PACSIN2
KIF21B	PAFAH1B1
WNK4	PAFAH1B2
CLIC1	PAICS
EPHA5	PAIP1
WNK1	PAK1
SH3KBP1	PAK2
GP1BA	PAPSS1
PLCE1	PARD6B
PRKCSH	PARK7
RBBP5	PARP1
CLINT1	PARVA
EEF1AKMT2	PARVB
KIFAP3	PAWR
PLAAT3	PCBP1
SHE	PCBP2
FGF10	PCID2
PRR4	PCK2
CCNE1	PCNA
MED16	PCNP
POC1A	PCYOX1
EID1	PCYT1A
NCK2	PCYT1B
RABEP2	PDAP1
DUSP9	PDCD5
AP4M1	PDCD6IP
MINK1	PDGFA
KCNH2	PDIA3
FMN2	PDIA4
SAMD10	PDIA6
HASPIN	PDLIM1
ATP2A2	PDLIM5
DENND3	PDS5A
WDR6	PDXDC1
EIF2AK4	PDXK
MAPKAPK2	PEBP1
AFDN	PEG10
ITGA8	PEPD
EHD4	PEX5
GAK	PFDN2
CCT8L2	PFKFB2
NOD2	PFKFB3
HRAS	PFKL
HIPK2	PFKM
PARD6B	PFKP
DYNC1I2	PFN1
IL27	PGAM1
PDIK1L	PGAM2
CBLC	PGAM5
UBE2D4	PGD
IL22RA2	PGK1
GNG2	PGM1
CAMK2A	PGM3
WWTR1	PHB
CEBPB	PHB2
RALBP1	PHGDH
KAT5	PICALM
AURKB	PIGS
SHC3	PIGT
PAK2	PIN4
CDC42BPB	PIP4K2C
ADRA2B	PIP5K1A
FAM124A	PIP5K1C
IL10RA	PKM
GRAP	PKP2
EIF5A2	PKP3
PICALM	PLBD2
VRK2	PLEC
CRKL	PLEK2
TARS3	PLEKHA7
PIAS3	PLIN2
SPAG16	PLIN3
WDR59	PLOD3
PPP2R2B	PLP2
POC1B	PLS3
PRKCQ	PMPCA
CCND3	PNP
ANXA1	PNPO
CLTC	PNPT1
DISP1	POF1B
FLT4	POGLUT3
PRKD3	POLD1
STK4	POLDIP2
LPXN	POLDIP3
PRKAB2	POLR1C
STUB1	POLR2E
RAB7A	PON2
SLK	POR
C1orf54	PPA1
RPS6KC1	PPAT
ACTA1	PPIA
DCAF11	PPIB
AGRN	PPIG
WDR20	PPIL1
PPP2R5C	PPIL4
MYLK	PPM1A
SFN	PPM1B
MAP7D2	PPM1G
CCDC6	PPME1
PLA2G3	PPP1CA
ALB	PPP1CB
TRAF3IP2	PPP1R12A
NRAS	PPP2CA
RAB5C	PPP2CB
OBSCN	PPP2R1A
SERPINA1	PPP2R1B
NCSTN	PPP2R2A
CCNI	PPP2R5E
CCNK	PPP4R3A
CSF3	PPP4R3B
APBB1	PPP5C
SERPINA3	PPP6C
IGLL5	PPT1
ULK3	PQBP1
NFKBIA	PRCP
VAV1	PRDX1
NAA38	PRDX2
MOXD1	PRDX3
GRAP2	PRDX4
CD53	PRDX5
NEDD4	PRDX6
NGF	PREP
SPAG6	PRKCSH
DCAF4L1	PRMT1
RAF1	PRMT5
TLR3	PRPF19
BPIFB1	PRPF31
PIK3CG	PRPF40A
TRAF2	PRPF6
EXOC8	PRPF8
STRN4	PRPS1
PTPRC	PRPS2
NRG3	PRRC1
CDK11B	PRSS1
FYB1	PRSS2
CNKSR1	PRSS3
PKD1	PRTFDC1
GLI1	PSAT1
GPR62	PSMA1
CIC	PSMA2
PRKAB1	PSMA3
CDC6	PSMA4
NAIP	PSMA5
WAC	PSMA6
MAPK1	PSMA7
STXBP4	PSMB1
CITED1	PSMB2
IL21R	PSMB3
EML4	PSMB4
MAZ	PSMB5
RARB	PSMB6
CLK1	PSMB7
UBE2K	PSMC1
AREG	PSMC2
EEF1E1	PSMC3
ARHGAP27	PSMC4
EFNA2	PSMC5
PAK3	PSMC6
PPARD	PSMD1
RPTOR	PSMD11
TSSK6	PSMD12
ACVR1C	PSMD13
TSSK3	PSMD14
MAGI3	PSMD2
SNW1	PSMD3
IL7R	PSMD4
RGS7	PSMD5
WDR24	PSMD6
SNX27	PSMD7
TRIO	PSMD8
LCN1	PSME1
RGS10	PSME2
TNS3	PSME3
NIM1K	PSMG1
BOP1	PSMG2
MAPK8IP3	PSPC1
RBPJ	PSPH
SEC13	PTBP1
ITGB7	PTGES2
BRWD1	PTGES3
RPS6KA6	PTMA
RPS6KA2	PTMS
ZBTB2	PTPA
LYPD4	PTPN1
BMP2K	PTPN11
CCNB1	PTPN14
WDR34	PTS
STT3B	PUF60
IL5RA	PUS7
HTT	PYCR1
AP2A2	PYCR2
CDC42BPA	PYGB
EML2	PYGL
APOA4	PYM1
NR2F2	QARS1
CDO1	QDPR
EIF2B5	QPCTL
FAXC	QPRT
PHIP	QRICH1
RANBP3	RAB10
PAAF1	RAB11A
UBE2G2	RAB11B
DCAF8	RAB14
MADCAM1	RAB18
RAE1	RAB1A
FEN1	RAB1B
RARG	RAB21
MNAT1	RAB2A
SNCA	RAB3GAP1
RGL2	RAB5C
ANGPT2	RAB6A
RHOD	RAB6B
PPP3R1	RAB7A
FOS	RAC1
CCNB2	RACK1
SMURF1	RAE1
ROR2	RAF1
LLGL2	RALA
EVA1B	RALB
ITGB6	RALY
MAPK4	RALYL
KCNJ11	RAN
TAOK3	RANBP1
EIF4EBP1	RANBP3
IFNAR1	RANGAP1
HERC1	RAP1A
TSC2	RAP1B
ADAM17	RAP1GDS1
CARD11	RARS1
MAP3K2	RBBP4
WDR47	RBBP7
UFSP1	RBIS
DYRK1A	RBM10
CDC37	RBM12
MACF1	RBM14
CDC34	RBM25
GDNF	RBM27
TBL3	RBM3
DYRK3	RBM39
FRS2	RBM4
RFC1	RBM42
TOB1	RBM46
MUSK	RBM8A
TAL1	RBMX
CHRNA7	RBMXL1
TMEM74	RBX1
TXN	RCC1
PRKCI	RCC2
SIK3	RCN2
DUSP2	RCOR1
BDNF	RDX
COPS2	RECQL
GNPTAB	REEP5
TGM2	REEP6
ACVR1B	RER1
PKP1	RFC4
CDK18	RHOA
DUSP1	RHOC
JAK3	RHPN2
UBE2D2	RIC8A
CRLF1	RIC8B
ACTG1	RICTOR
STAP2	RIDA
JAK2	RIN1
NEK2	RIN2
FOXO4	RIOK1
GLMN	RNF114
STK38	RNF20
DISP3	RNH1
SIK1	RNPEP
CDC73	RPA1
BMP2	RPA2
WDR82	RPIA
LRCH1	RPL10
JUN	RPL10A
MAP3K14	RPL11
TIRAP	RPL12
SIX1	RPL13
TRPV4	RPL13A
WDR27	RPL17
BIRC3	RPL18
HSPA8	RPL19
DTX1	RPL21
INPP5D	RPL22
KIT	RPL22L1
GPR156	RPL23
RHEB	RPL23A
STK3	RPL24
DDIT3	RPL26
WDFY1	RPL27
STK25	RPL27A
CTSA	RPL28
NEK5	RPL29
STAT5B	RPL3
MAML2	RPL30
ARPC1B	RPL31
FGF18	RPL32
FCGR2B	RPL34
TCF4	RPL35
STK10	RPL36AL
PTN	RPL37A
NR2E3	RPL38
PTPN11	RPL39
SORBS3	RPL4
STRAP	RPL5
IL10RB	RPL6
ACTRT3	RPL7
FBXW7	RPL7A
MAVS	RPL8
DMWD	RPL9
EDA2R	RPLP0
SIRT1	RPLP1
SHF	RPLP2
IQCF1	RPN1
ABHD16B	RPN2
IL26	RPRD1B
CCNT2	RPS10
ITGAX	RPS11
APOA1	RPS13
CCNJ	RPS14
PKP3	RPS15A
PRLR	RPS16
LITAF	RPS17
WDSUB1	RPS18
DMBT1	RPS19
SLC25A41	RPS19BP1
PAGR1	RPS2
HSPB8	RPS20
PDGFA	RPS21
ITGB8	RPS23
TGM1	RPS24
SLC12A2	RPS25
PRICKLE3	RPS26
RIPK4	RPS27
WNK3	RPS27A
DVL1	RPS27L
PEBP4	RPS28
CHMP3	RPS29
GRM3	RPS3
ITGB3	RPS3A
CNTD1	RPS4X
GRK5	RPS5
RPS6KA5	RPS6
MTSS1	RPS6KA3
MAP3K19	RPS7
IFT80	RPS8
SHB	RPS9
TANC2	RPSA
ZRANB1	RRBP1
TNS4	RRM1
COPB2	RRM2
LRP6	RRP1B
PSKH1	RSU1
IL4R	RTCB
ARHGAP32	RTKN
TSC1	RTN3
WDHD1	RTN4
KDM3A	RTRAF
DCAF12	RUVBL1
ARMC1	RUVBL2
GNAZ	RYBP
ITGA4	S100A7
MAP2K6	S100A8
TGFBRAP1	S100A9
COPS3	SAAL1
PARD3	SAE1
TEP1	SAMHD1
PPP4R3A	SAP30BP
WDR25	SAR1A
AAAS	SAR1B
WRAP53	SARNP
PPP5C	SARS1
TGFB1	SART1
NEUROG3	SBDS
KIF5A	SCCPDH
TMOD4	SCD
DQX1	SCFD1
CAMK1	SCYL1
LCP2	SDF2
WDR5B	SDF2L1
SNX17	SDHA
CDK16	SEC11A
CD81	SEC13
PDE4D	SEC16A
SOWAHB	SEC22B
CSNK2A2	SEC23A
TRAF6	SEC23B
ADA	SEC23IP
PRKAR2A	SEC24A
GRWD1	SEC24C
ARHGAP39	SEC24D
CRLF2	SEC31A
FZR1	SEC61A1
ACTR8	SEC61A2
MAPKBP1	SEC61B
TTYH1	SEC63
UTRN	SEH1L
IL1R1	SEPHS1
SHD	SEPTIN10
APAF1	SEPTIN11
LRRK2	SEPTIN2
EPHA1	SEPTIN7
MAP3K9	SEPTIN9
WDR43	SERBP1
DRD2	SERF2
SOX13	SERPINA1
CLK3	SERPINB1
MAGI1	SERPINB11
C9orf16	SERPINB12
FGR	SERPINB6
KCNQ1	SERPINH1
EFNB2	SET
MTNR1A	SETSIP
MAPK6	SF1
UQCRC2	SF3A1
CCDC96	SF3A2
CDK8	SF3A3
STK40	SF3B1
DOK3	SF3B2
PDE6G	SF3B3
UBE2J1	SF3B6
MASTL	SFN
ELP2	SFPQ
CRADD	SGPL1
ETS2	SGTA
FKBP5	SH3GL1
ACTG2	SHMT1
VRK3	SHMT2
RAC1	SHPK
PPP2R5A	SHTN1
PROSER2	SIK3
PRPF40B	SKA1
EML1	SKP1
SFRP1	SLAIN2
FGF7	SLC16A1
KATNB1	SLC1A5
NOTCH2	SLC25A11
DYRK2	SLC25A3
EIF2AK1	SLC25A4
MAP3K5	SLC25A5
LTBR	SLC25A6
PRKD1	SLC2A1
SNAP29	SLC2A14
POGZ	SLC2A3
DLL3	SLC39A14
CDK7	SLC3A2
GH1	SLC46A1
TNS2	SLC4A1AP
GMFB	SLC7A5
FZD3	SLC9A3R1
IL24	SLIRP
DNM3	SMARCE1
APBB1IP	SMS
IFT20	SMU1
NPHS1	SNAPIN
MEP1B	SND1
PDGFC	SNRNP200
LEP	SNRNP40
PRKCB	SNRPA
FES	SNRPA1
RPS6KL1	SNRPB
PCSK9	SNRPD1
CYSRT1	SNRPD2
HECW1	SNRPD3
SGK3	SNRPE
NR0B2	SNRPF
LTK	SNRPG
TRIP10	SNRPN
ORM1	SNU13
RAP1A	SNX1
PLD2	SNX2
SH2D4B	SNX3
DLL1	SNX5
CDK9	SNX6
GRN	SORD
LRBA	SPAG9
PATJ	SPIN1
NR1I3	SPR
PIAS4	SPTBN1
FBXW2	SPTLC1
FKBP1A	SRM
RAPGEF5	SRP14
PCNA	SRP19
PXN	SRP54
MTMR4	SRP68
GOLPH3	SRP72
GC	SRP9
UBE2R2	SRPRA
UBE2Z	SRPRB
PI4K2B	SRRT
GCNT7	SRSF1
CHN1	SRSF11
IL16	SRSF2
RNASEL	SRSF3
USP6NL	SRSF6
APC	SRSF7
CFLAR	SRSF8
HSPA1A	SSB
SDF4	SSBP1
ARAP1	SSR3
PSENEN	SSR4
SHC1	SSRP1
APOA2	ST13
BAMBI	STAM
LURAP1	STARD10
IFT43	STAT1
MAP2K1	STAT3
CDK6	STAU1
CELSR3	STIP1
ADGRG6	STK31
PTEN	STK38
POTEF	STK38L
IL6R	STMN1
LTF	STMN2
EFS	STRAP
GPC3	STT3A
BMP15	STT3B
PLTP	STX7
COPA	SUB1
ASB16	SUCLA2
DBNL	SUCLG1
TENM1	SUCLG2
CAMKK2	SUGT1
C10orf88	SUMO2
PKN2	SUMO3
USP8	SUMO4
PCSK2	SUPT16H
PRPF19	SUPT5H
HTR2A	SURF4
NOTCH3	SYNCRIP
PRKACA	SYNE1
AZI2	SYNGR2
ITGA7	SYPL1
NR4A1	TAB1
NEDD1	TAB2
CILK1	TAF4
INSR	TAGLN
CCN5	TAGLN2
MYC	TALDO1
MEGF8	TARDBP
NR2C1	TARS1
AKT3	TBC1D4
GABRR2	TBCA
IRAK2	TBCB
CTDNEP1	TBL3
IL2RG	TBRG4
FRMD6	TCEA1
TICAM2	TCERG1
WDR41	TCP1
RET	TECR
FZD4	TES
SPOPL	TFAM
CCDC136	TFG
ARMC3	TFIP11
CCNC	TFRC
IL7	TGM2
FZD5	THOC3
IL23A	THRAP3
KSR2	TIGAR
MAP3K3	TIMM13
NR2F1	TIMM44
TOLLIP	TIMP3
EDA	TK1
CDK3	TKT
GNB2	TLN1
ERBB4	TM9SF3
PAK1IP1	TM9SF4
PPP4C	TMA7
PRMT1	TMED10
UBE2I	TMED7
DCLK3	TMED9
PPFIA1	TMEM109
ARAF	TMEM214
LIN37	TMEM258
UBE2F	TMEM33
SH2D3C	TMEM97
FADD	TMOD3
UQCRC1	TMPO
UBE2N	TMSB10
GADD45G	TMSB4X
CNTNAP1	TMX1
GSK3A	TMX2
DAAM1	TNPO1
WDR53	TOMM34
PLEKHH1	TOP1
MAPK3	TPD52L2
CDK19	TPI1
EMB	TPM2
HBEGF	TPM3
TGFB3	TPM4
PPP1CA	TPP2
GRB2	TPT1
WWP2	TRA2B
NR1I2	TRAP1
ESR2	TRAPPC3
STON1	TRIM21
SIK2	TRIM25
TNK2	TRIM27
FLT3	TRIM28
ERBB2	TRIM4
IRAK4	TRIP10
IGFBP1	TRIP13
NEK9	TRMT112
TOPBP1	TSG101
PAXIP1	TSN
SDCBP	TSNAX
WNT16	TTLL12
C4A	TTN
PRLHR	TUBA1A
CFL1	TUBA1B
PASK	TUBA1C
WNT8A	TUBA4A
RXRA	TUBB
FBXW5	TUBB2A
NEK10	TUBB2B
PILRA	TUBB3
TGFA	TUBB4A
FADS6	TUBB4B
TAOK1	TUBB6
CASP1	TUBB8
GNAI2	TUBG1
NTRK1	TUBG2
STK39	TUFM
ARC	TWF1
HDAC3	TXLNA
HAVCR2	TXLNG
PROCA1	TXN
HDAC6	TXNDC12
WDR33	TXNDC5
NEK8	TXNDC9
NUP37	TXNL1
REV1	U2AF1
HIF1A	U2AF2
FOXH1	UAP1
TP73	UAP1L1
APPL1	UBA1
WDR54	UBA2
EFNA1	UBA52
DBN1	UBAP2L
KAT2A	UBB
ECT2	UBC
IL11	UBE2D2
UCHL5	UBE2D3
BCL9	UBE2I
BTK	UBE2L3
CISH	UBE2M
WBP4	UBE2N
BRWD3	UBE2NL
CLU	UBE2O
EPHA8	UBE2S
ACTR3B	UBE2V1
GAB2	UBE4A
PRL	UCHL3
PRKACB	UCK2
PTCH1	UGDH
ABL1	UGGT1
PTPRD	UGP2
CCNY	UMPS
PIM2	UNC45A
SPOP	UPF1
GNA12	UQCRC1
AKAP12	UQCRC2
MAP2K7	USO1
FAM222B	USP10
FGF3	USP14
IFNGR2	USP15
INPPL1	USP5
KNG1	USP7
GLIS2	UTS2
NRBP1	VAMP3
PLA2G2E	VAPA
POU3F1	VAPB
AAK1	VARS1
PEAK1	VASP
PBK	VAT1
ZNF512B	VCL
FRS3	VCP
GFRA1	VDAC1
GNB5	VDAC2
STAMBPL1	VEZT
KYNU	VIL1
UBE2B	VIM
DOK5	VPS16
AP3M1	VPS26A
PLPP3	VPS29
EML6	VPS35
UBE2V2	VPS4A
CDK2	VPS4B
HCK	VRK1
ITFG2	WAPL
MET	WARS1
PIP	WASF2
AP2A1	WASL
GRIN2C	WBP11
RALB	WDR1
RASSF3	WDR61
CP	WDR77
KRT18	WDR82
EPN1	WDR83
CDC42EP3	XPNPEP1
TLE1	XPO1
TTK	XPO5
RBX1	XPO7
WDR62	XPOT
WIF1	XRCC5
TLE2	XRCC6
CDK5R1	YARS1
TACR3	YARS2
PAK4	YBX1
STAT5A	YBX3
GRIN3B	YTHDF1
CDKL1	YTHDF2
WDR35	YTHDF3
GNA13	YWHAB
PM20D2	YWHAE
NR1H2	YWHAG
MYD88	YWHAH
RIN2	YWHAQ
GNAI1	YWHAZ
EPHB4	ZC3H15
STRADB	ZGPAT
TICAM1	ZNF207
TAF5L	ZNF593
CCNB3	ZNF705A
GCNT2	ZNF706
FBXW9	ZW10
CTNND2
EFNB3
LATS2
SH2D7
ADRA1A
SPHK1
APBA3
SRPK3
RBM33
MRFAP1L1
CIAO1
OLFM2
DCAF13
ITGA1
UBE2G1
CASK
PARP4
PINK1
DVL2
NCOA1
NISCH
UBE2S
PDE3B
WEE2
CCNL2
CRK
CAPZB
NAA11
CSF2RB
NPHP1
TOP2A
GRK7
TNFRSF13B
WDR12
STK32C
TNIP2
SNX6
IL1RAP
WDR1
GNG7
TTN
NBEAL2
CLK4
EXOC2
LRRK1
TPBG
NOTCH1
CCNE2
GRIN1
RIPK3
CTDSP1
WDR31
YWHAG
UBE2Q1
BRCA1
STK31
ACTR1B
ITGB5
PIDD1
MEF2D
YWHAE
PRKACG
PGR
SOCS1
SMAD1
AR
CTF1
CHN2
PIAS2
HAX1
SIT1
PRKG1
RADX
TAB2
CSF1
INHBC
ATG16L2
THPO
FBXW10
WWP1
THRA
CDK17
DAW1
GNB3
HYAL2
FOXO3
RGS12
SNAPC4
TPP2
IL15
SBK3
KDR
DOK7
SCYL1
LACRT
CASP8
IL10
NOS2
PIK3CA
CHRDL1
ARVCF
CCNYL1
INHBE
CD7
CAV1
PIP5K1A
PPP1CC
EPHA4
GTF2A1L
IL12A
MEF2C
SCGB2A1
SMAD7
FLNA
AP1M2
MAX
NCOR2
DUSP3
CD247
BRCA2
APBB3
PIM1
PAK5
PIK3R3
DNER
TTR
IL36G
SMUG1
C3orf18
SPARC
ZNF710
SKI
ADAMTSL1
PCBP4
STAM
USP7
AURKC
CAPRIN2
TP53BP2
C5AR1
HSH2D
CUL3
INHBA
PKP4
CHMP4A
CSNK2B
MEF2A
STXBP5
WDR77
ADGRB1
RSKR
PPP1R2
HIPK3
UBE2W
RBBP4
MPL
PHKG1
WDFY3
CAMKV
IL15RA
SMO
EIF3I
UBASH3A
AHSG
ATF1
AXIN2
CDC16
CDC20
TULP4
PCSK7
CNTF
LEF1
CEP97
AHI1
CD2AP
PPP2R2A
ITGA11
AVPR2
AP2B1
DPH7
TRAF5
RASIP1
CDK13
CDS1
GRIA2
WDTC1
RUNX2
PARP1
NOS3
PTK2
RARRES1
ATXN2L
PLA2G4C
PPP2R5B
GKAP1
CSF2
EIF2AK3
CAMK4
OARD1
SH3GL2
NR1H4
DCTN2
LRP2
ERRFI1
PLCB1
MAGEA9
FAAP100
UBE2M
MCPH1
AP2M1
RYK
TRADD
PPP1R13B
RAPGEF2
CCL25
PKDCC
CCNF
DFFA
NR3C2
STK32B
EMILIN1
RCVRN
WEE1
CFAP57
TBL2
DTL
NCAPH2
FLNB
SOCS3
PXK
TLE4
DUSP22
PLA2G4E
FIBP
PLA2G12A
RASSF5
MFAP5
PRKCZ
TNFRSF10D
PTGES3
PTK6
PPP3CA
FGFR3
XIAP
ARCN1
IL19
ANKS1B
IRAK1
NPR1
PLA2G2F
ACTR5
COMMD5
C6orf58
EPHB2
SUMO1
WDR70
EIPR1
DSTYK
RAB14
PLXNB3
CELSR2
TPP1
HES6
TBL1Y
CDC40
[truncated: 293 more rows]

## Sheet: Sheet2
Table S8. Coverage comparison between the Ras signaling network reconstructed in this work and 3 experimental network sources
List of proteins for the 4 different datasets broken down by layer.
Ras network proteins (this work)					WT+MT Ras AP-MS (this work)					Ras BioID (Kovalski)					Effector AP-MS (BioPlex)
RAS	L0	L1	L2	L3	RAS	L0	L1	L2	L3	RAS	L0	L1	L2	L3	RAS	L0	L1	L2	L3
HRAS	ARAF	ABI2	ABI1	AAAS	HRAS	AFDN	ACTA2	ABI1	ABI1	KRAS	AFDN	KRAS	SPTBN1	SPTBN1	HRAS	ARAF	BRAF	BRAF	BRAF
KRAS	BRAF	ABL1	ABL1	AAK1	KRAS	ARAF	AP1M1	ANXA5	ACP1	NRAS	RAF1	EGFR	ITGB1	SLC12A2	KRAS	BRAF	CLU	YWHAH	YWHAH
NRAS	RAF1	ABL2	ABL2	AATK		BRAF	APOA1	ARAF	ACTA1		BRAF	CLINT1	EPHA2	KRAS	NRAS	RAF1	YWHAH	YWHAG	STK36
	AFDN	ABTB2	ACAP1	ABCA1		RAF1	ARHGAP12	BRAF	ACTA2		RASSF8	EHD1	MTOR	SLK		PIK3CA	ZNRD2	YWHAQ	YWHAG
	PIK3CA	ACTA2	ACVR1	ABCC8		RIN1	BAG2	CCNK	ACTB		RIN1	SNAP29	BAIAP2	AFDN		PIK3CB	EEF1AKMT3	ARAF	HDAC6
	PIK3CB	ACTL6B	ACVRL1	ABHD16B		RIN2	BAG6	CDC42	ACTC1		KRIT1	BRAF	ZAP70	ITGB1		PIK3CD	KLHL14	YWHAZ	YWHAQ
	PIK3CG	ADAMTSL4	ADA	ABI1			BRAF	CLIC1	ACTG1		PIK3CA	YWHAQ	EGFR	EPHA2		PIK3C2B	CDC37	YWHAB	CDK20
	PIK3C2B	ADRA2A	ADAM10	ABL1			CAPN2	CLTC	ACTG2		ARAF	GORASP2	ERBIN	CTNND1		PIK3C2A	YWHAG	HRAS	MTMR4
	RIN1	AGBL4	ADAM17	ABL2			CAPZA2	CSNK1A1	ACTL8		RAPGEF6	RALA	NOTCH1	MTOR		RGL1	EMILIN1	MAP2K1	SETD2
	RASSF1	AGO4	ADRA2A	ACAP1			CAPZB	CSNK1A1L	ACTR1A		RASSF5	PICALM	RAF1	ROCK2		AFDN	NUBP2	MAP2K2	ARAF
	GRB7	AHSG	ADRA2B	ACKR3			CCDC6	CSNK2A1	ACTR1B			ARHGAP12	MARK2	BAIAP2		PLCE1	YWHAQ	RAF1	YWHAZ
	GRB10	AKT1	ADRA2C	ACP1			CDC37	CSNK2A2	ACTR2			SRC	PAK2	ZAP70		RIN1	CIAO2A	YWHAE	YWHAB
	GRB14	ALB	ADRB2	ACTA1			CLINT1	CSTF1	ACTR3			PAK4	SHB	SPRY4		RIN2	YWHAZ	PIK3R3	HRAS
	SNX27	ANKS1B	AGAP2	ACTA2			DDX6	CTNNB1	AFDN			RALB	ITGB4	EGFR		RIN3	YWHAB	GRB2	KRAS
	RASSF5	ANXA13	AGTR1	ACTB			EHD1	DFFA	AIFM1			DAG1	PTPN1	ERBIN		SNX27	FKBP5	IRS4	MAP2K1
	RASSF7	AP1M1	AKAP13	ACTBL2			EHD4	DNM2	AKT2			PARD3	LYN	ITGA6		TIAM1	KRAS	CRKL	MAP2K2
	PIK3CD	APBA3	AKT1	ACTC1			EIF2B5	EEF1A1	ANXA1			PPP3CA	BRAF	JAG1		ARAP1	MAP2K1	PIK3R2	RAF1
	PIK3C2A	APOA1	AKT1S1	ACTG1			EIF5A2	EIF3I	ANXA5			PPP1R9A	YWHAQ	PLEKHA5		DGKQ	MAP2K2	CD7	RPTOR
	PLCE1	APOA2	ALK	ACTG2			GNAI1	FEN1	AP1M1			TGM1	WASF2	YES1		RASSF1	HSPB8	EFNB2	YWHAE
	RIN2	APOA4	ANXA5	ACTL6A			GNAI3	FLNA	AP1M2			NRAS	RPS6KA1	EPHA1		RASSF2	UBXN6	CXCR4	DNAI2
	RIN3	APPL1	APC	ACTL6B			GOLPH3	HGS	AP2A1			EHD4	ARHGAP32	STK10		RASSF3	VSIG4	TGFBR2	NFKBIB
	TIAM1	ARC	APC2	ACTL7A			HSPA1A	HRAS	AP2B1			GOLPH3	MPZL1	NOTCH1		RASSF6	CCT8L2	SKAP1	PIK3R3
	ARHGAP20	ARHGAP12	AR	ACTL8			HSPA8	ILK	AP3M1			ABI2	PPFIA1	RAF1		RASSF7	PIK3R3	PDGFRB	GRB2
	ARAP1	ARID1B	ARAF	ACTL9			KDM1A	ITGB1	ARAF			ITCH	CUL1	IGF2R		RASSF8	GRB2	PIK3R1	IL20RA
	ARAP2	ARL4C	ARHGAP32	ACTR10			KRAS	JAK1	ARCN1			PPP3CB	CTNNB1	MARK2		RAPGEF2	KCNE3	STAMBP	IRS4
	DGKQ	ASB3	ARHGEF7	ACTR1A			LYZ	KHDRBS1	ARF6				PLCB1	LRP2		RAPGEF4	HAVCR2	RAP1B	CAV1
	RASSF2	ATE1	ARMC6	ACTR1B			MAP2K1	KRT18	ARHGAP12				PTPRJ	PAK2		RAPGEF5	TMEM74	RRAS2	CRKL
	RASSF3	AURKA	ASIC1	ACTR2			MAP2K2	KRT8	ARPC1B				EFNB2	SHB		RAPGEF6	CDH5	NCK2	PIK3R2
	RASSF4	BACE2	ATF2	ACTR3			MAPK1	MAP2K1	ARRB1				LCK	ITGB4		APBB1IP	SKAP1	ABL1	CD7
	RASSF6	BAG2	AURKA	ACTR3B			NAA10	MAP2K2	ATP2A2				CSNK1A1	AKAP12		RAPH1	PDGFRB	ABL2	EFNB2
	RASSF8	BAG6	AXIN1	ACTR3C			NANS	MAPK1	ATXN2L				SRC	PTPN1		MYO9B	PIK3R1	PPARD	CXCR4
	RAPGEF2	BBS7	AXL	ACTR5			PARD6B	PAK1	BRAF				USP6NL	LYN		RGS12	CLINT1	RRAS	CHRM3
	RAPGEF3	BCR	BAIAP2	ACTR6			PICALM	PAK2	BUB3				SPRY2	RAB23		GRB10	STAMBP	RASSF1	TGFBR2
	RAPGEF4	BPIFA1	BCAR1	ACTR8			PPM1B	PCNA	CAMK2D				MAP4K4	SCRIB		GRB14	STAMBPL1	SH3KBP1	SKAP1
	RAPGEF6	BPIFB1	BCR	ACTRT2			PPP1CA	PPM1A	CCNB1				PKN2	BRAF			PICALM	CRK	PDGFRB
	APBB1IP	BRAF	BLNK	ACTRT3			PSMC3	PPP1CA	CCNK				PAK4	ITGA2			FAM136A	NCK1	PIK3R1
	RAPH1	BTRC	BMP2	ACVR1			PTGES3	PPP2CA	CD2AP				ABI1	RAB7A			C10orf88	LRP6	STAMBP
	MYO9B	C10orf88	BMPR1B	ACVR1B			PTPN11	PPP2R1A	CDC42				EFNB1	YWHAQ			RBM47	STK3	DUSP16
	RGS12	C1orf54	BMX	ACVR1C			QPRT	PPP5C	CDC73				PARD3	WASF2			EIF5A2	STK4	CCNJL
	RALGDS	C3	BRAF	ACVR2A			RAB5C	PRMT1	CDK1				RIN1	RPS6KA1			CCDC96	FBXW11	CAMK2A
	RGL2	C3orf18	BRCA1	ACVR2B			RAC1	PTPN1	CDK6				PAK6	ARHGAP32			DUSP16	PPP1CA	RAP1A
	RAPGEF5	C4A	BTK	ACVRL1			RALA	PTPN11	CFL1				MINK1	MPZL1			QPRT	PPP1CC	NRAS
	RGL1	C6orf141	C5AR1	ADA			RALB	RAC1	CIAO1				PIK3CA	CDC42EP1			CDC16	PAK3	RAP1B
		C6orf58	CASP8	ADAM10			RAP1A	RAF1	CLIC1				SIRPA	PPFIA1			C6orf141	PARD3	RRAS2
		C9orf16	CAV2	ADAM17			RAP1B	RAP1B	CLTC				SORBS2	SDCBP			BACE2	POC1A	RAP2A
		CA6	CBL	ADAMTSL1			SEC23A	RFC4	COPA				GAB1	LRBA			CRYL1	PRKCI	NCK2
		CAMK2A	CBLB	ADGRB1			SERPINA1	RHOA	COPB2				ARAF	CUL1			PTGES3	MAPK8IP2	SORBS3
		CAPN2	CBLC	ADGRG6			SF3B3	RHOC	COPS2				GNA13	SLC9A3R1			DUSP21	PIK3CB	FGF9
		CAPZA2	CCKAR	ADRA1A			TUBB	RIN1	COPS3				EPHB3	ROCK1			SEC23A	RIPK1	ABL1
		CAPZB	CCKBR	ADRA1B			TUBB6	SPTBN1	CORO1C				RALBP1	CTNNB1			CCNJL	AURKA	ABL2
		CARTPT	CCND1	ADRA2A			TXLNA	STAM	CSNK1A1				EPHB2	KALRN			BAG2	SRC	PPARD
		CCDC136	CCND3	ADRA2B			VAPB	STAT1	CSNK1A1L				WASL	NUMB			LRCH1		FBXW5
		CCDC6	CCNK	ADRA2C			YWHAB	STAT3	CSNK1D				OCRL	PLCB1			CXCL16		WDR5B
		CCDC96	CCR10	ADRB1			YWHAG	TAB1	CSNK1E				PTPRB	LLGL2			DNAJC6		RRAS
		CCL25	CCR5	ADRB2			YWHAH	VCP	CSNK2A1				RASSF5	EPHA4			MAGEA9		PPP2R5D
		CCNJL	CD19	AFDN			YWHAQ	WASF2	CSNK2A2				PSEN1	SNX6			HNRNPCL2		STK16
		CCT8L2	CD2	AGAP2			YWHAZ	WASL	CSTF1				TNIK	TNS3			GPR182		RASSF1
		CD28	CD28	AGRN				XPO1	CTNNB1				CDC42BPA	ARHGAP12			MAP7D2		CDK16
		CD3D	CD3E	AGTR1				YWHAB	CTNND1				IL6ST	PTPRJ			OASL		CIT
		CDC16	CD4	AHI1				YWHAE	CTSA				MAP4K5	EFNB2			CAPN2		GREM2
		CDC37	CD7	AIFM1				YWHAG	DBN1				FRS2	ITGB5			NCAPH2		SH3KBP1
		CDH5	CDC42	AKAP12				YWHAH	DBNL				ITCH	MAGI1			LGALS3BP		CRK
		CDH8	CDC42BPA	AKAP13				YWHAQ	DCAF7				NUMBL	LCK			LYPD4		NCK1
		CDK16	CDC42SE2	AKAP5				YWHAZ	DDX41				CDK14	IFNGR1			EEF1AKMT2		LRP6
		CDS1	CDC7	AKAP9					DFFA				SLC9A1	ITGB6			SNAPC4		BTRC
		CEBPB	CDK14	AKT1					DNM2					CSNK1A1			POGZ		STK3
		CENPH	CDK5	AKT1S1					EEF1A1					GJA1			PILRA		STK4
		CEP72	CELSR2	AKT2					EEF1E1					SRC			HES6		DCAF5
		CEP97	CELSR3	AKT3					EIF3I					USP6NL			SLC25A41		FBXW11
		CHEK1	CHEK1	AKTIP					EIF4E					SH2D4A			THBS3		PICK1
		CHRDL1	CHEK2	ALK					EML4					TRIO			AGBL4		PPP1CA
		CIAO2A	CHRNA7	AMBRA1					FEN1					SPRY2			ASB3		PPP1CC
		CIT	CHUK	AMH					FLNA					MAP4K4			CAMK2A		CORO1A
		CITED1	CLIC1	AMHR2					FLNB					MARK3			GPBP1L1		PAK3
		CLEC16A	CLTC	ANAPC10					GALM					TSC1			SMUG1		PARD3
		CLINT1	CNKSR1	ANAPC2					GEMIN5					AKAP5			OLFM2		POC1A
		CLU	CNTFR	ANGPT1					GNAI1					PKN2			BBS7		PRKCI
		COMMD5	CNTN1	ANGPT2					GNAI2					STT3B			RAP1A		DCAF10
		COPS9	CNTNAP1	ANGPT4					GNAI3					PAK4			NRAS		HERC1
		CORO1A	CREBBP	ANGPTL1					GNAO1					PKP4			RAP1B		MAPK8IP2
		CP	CRK	ANKAR					GNB1					ABI1			RRAS2		PIK3CB
		CRK	CRKL	ANKRD6					HGS					CTDSP1			RAP2A		PRKACB
		CRYBA4	CSF1R	ANXA1					HRAS					EFNB1			SENP3		PRKACG
		CRYL1	CSF2RA	ANXA5					IDE					TAOK3			NCK2		RIPK1
		CST4	CSF2RB	AP1M1					ILK					CCNB1			SORBS3		WNK1
		CXCL16	CSF3R	AP1M2					ITGA2					PIP5K1A			HSPA2		AURKA
		CYSRT1	CSK	AP2A1					ITGB1					PARD3			RPL35A		ACTA2
		DAG1	CSNK1A1	AP2A2					JAK1					AP2M1			ABL1		ARHGAP12
		DAPK3	CSNK1A1L	AP2B1					JUP					COPS3			ABL2		MCC
		DCAF5	CSNK2A1	AP2M1					KHDRBS1					NF2			TFPT		ACTL6B
		DDX6	CSNK2A2	AP3M1					KPNA1					CSNK1G3			NAA10		MAPK4
		DHDH	CSNK2B	AP3M2					KPNA2					STON2			NAA11		GNAI1
		DMBT1	CSTF1	AP4M1					KPNA3					PEAK1			PPP2R5D		GNAI3
		DNAJC6	CTNNB1	AP5M1					KPNA4					RIN1			ANKS1B		NBEA
		DNM3	CUL1	APAF1					KPNA5					PAK6			GKAP1		CCNYL1
		DQX1	CXCR2	APBB1					KPNA6					GAP43			ARC		WDR59
		DUSP16	CXCR4	APBB2					KPNB1					MINK1			STK16		SRC
		DUSP21	DAPK1	APBB3					KRAS					PIK3CA			AHSG
		EDA	DBP	APC					KRT18					PATJ			ALB
		EEF1AKMT2	DDR1	APC2					KRT8					ARF6			APOA1
		EEF1AKMT3	DFFA	APH1A					LRRFIP2					WDR44			APOA2
		EGFR	DNM2	APH1B					MAGED1					SIRPA			APOA4
		EHD1	DOK1	APLP2					MAP2K1					PKP1			BPIFA1
		EHD4	DOK2	APPL1					MAP2K2					SORBS2			BPIFB1
		EHMT1	DOK4	AR					MAP3K7					CHMP3			C3
		EHMT2	DOK5	ARAF					MAPK1					GAB1			C4A
		EID1	DOK6	ARCN1					MAPK15					PREB			C6orf58
		EIF1AD	DRD3	AREG					MAPK8IP3					BAMBI			CP
		EIF2B5	DTX1	ARF6					MARS1					SHOC2			CST4
		EIF5A2	DUSP1	ARHGAP12					MDK					ARAF			DMBT1
		EMB	DVL1	ARHGAP27					NRBP1					GNA13			FGA
		EMILIN1	DVL2	ARHGAP32					OGT					EPHB3			FGB
		ERBB2	DYRK1A	ARHGAP39					OXSR1					RALBP1			FGG
		ERBB3	EEF1A1	ARHGAP5					PAAF1					MAP4K3			GC
		EVA1B	EFNA5	ARHGAP9					PAFAH1B1					EPHB2			HP
		EXOC8	EFNB1	ARHGEF15					PAK1					AKT2			HPX
		FAAP100	EFNB2	ARHGEF7					PAK2					ITGA5			IGLL5
		FAM124A	EGFR	ARL4D					PARK7					WASL			JCHAIN
		FAM131B	EIF2AK2	ARMC1					PARP1					SNX17			KNG1
		FAM136A	EIF3I	ARMC3					PCNA					NRAS			LACRT
		FAXC	ELK1	ARMC6					PDGFA					UBE2J1			LCN1
		FBXW11	ELK3	ARMC7					PEBP1					CCNY			LCN2
		FGA	ELK4	ARMC8					PIP5K1A					OCRL			LTF
		FGB	EP300	ARPC1A					PKP3					EPHB4			LYZ
		FGG	EPHA2	ARPC1B					PMPCA					PTPRB			MTPN
		FKBP5	EPHB1	ARR3					PNP					RASSF5			ORM1
		FPR2	EPHB2	ARRB1					PPM1A					PLPP3			PIGR
		FRMD6	EPHB3	ARRB2					PPP1CA					SH3RF1			PPM1B
		FTL	EPOR	ARVCF					PPP2CA					WDR20			PRR4
		FYN	EPS15	ASB16					PPP2R1A					PSEN1			SCGB1D1
		GC	EPS8	ASIC1					PPP2R2A					CASK			SCGB2A1
		GKAP1	ERBB2	ATF1					PPP2R5E					CCNYL1			SERPINA1
		GNAI1	ERBB3	ATF2					PPP4R3A					TNIK			SERPINA3
		GNAI3	ERBB4	ATG16L1					PPP5C					CDC42BPA			CDS1
		GNB2	ERBIN	ATG16L2					PQBP1					IL6ST			TACR3
		GNPTAB	ESR1	ATM					PRKCSH					MAP4K5			EIF1AD
		GOLGA2	ESR2	ATP2A2					PRMT1					TTN			MARCHF1
		GOLPH3	ESRRA	ATR					PRPF19					CDKL5			PDCD2L
		GORASP2	ETS1	ATXN2L					PRPF40A					ROR1			CCL25
		GPBP1L1	EXOC2	AURKA					PRPF6					RAB11A			TANC2
		GPR156	FAF1	AURKB					PTPN1					APLP2			CDK16
		GPR182	FBXW11	AURKC					PTPN11					FRS2			VPS26B
		GRB2	FBXW7	AVPR2					RAB11A					ITCH			EVA1B
		GREM2	FCGR2B	AXIN1					RAB14					NUMBL			COPS9
		GRN	FEN1	AXIN2					RAB5C					CDC42BPB			CIT
		HAVCR2	FER	AXL					RAB7A					CDK14			SPANXN4
		HAX1	FGFR1	AZI2					RAC1					SLC9A1			CARTPT
		HES6	FGFR2	BAG3					RACK1					PTPRG			GPR156
		HNRNPCL2	FGFR3	BAIAP2					RAE1					MAPK13			LRRC36
		HOXA1	FLNA	BAMBI					RAF1					GNA12			TGM1
		HP	FLT1	BARD1					RAN					CAMKV			PROSER2
		HPX	FLT3	BCAR1					RANBP3					EPHA7			GREM2
		HSPA1A	FLT4	BCAR3					RAP1A					APBB1			TAFA3
		HSPA2	FOXO1	BCAS3					RAP1B								FAM124A
		HSPA8	FOXO3	BCL10					RAP1GDS1								ZNF512B
		HSPB8	FOXO4	BCL9					RBBP4								C3orf18
		IFT20	FRS2	BCR					RBBP7								MRPL42
		IFT43	FRS3	BDNF					RBX1								CHRDL1
		IGF1R	FSHR	BHLHE41					RFC4								TF
		IGLL5	FYB1	BIRC2					RHOA								TTR
		IL16	FYN	BIRC3					RHOC								ZG16B
		INSR	GAB1	BIRC5					RIN1								PIP
		ISLR	GAB2	BIRC6					RPL29								ABTB2
		ITCH	GABRR1	BIRC7					RPS6								SH3KBP1
		JAK2	GFRA1	BIRC8					RPS6KA3								CAPZA2
		JCHAIN	GH1	BLK					RSU1								CRK
		KCNE3	GIT1	BLNK					RYBP								NCK1
		KDM1A	GLI1	BMP15					SCYL1								CAPZB
		KDM3A	GLI3	BMP2					SDF2								FPR2
		KDR	GLIS2	BMP2K					SEC13								SF3B3
		KIT	GNA13	BMP4					SEC31A								VAPB
		KLHL14	GNAQ	BMP6					SEH1L								BTRC
		KNG1	GNAZ	BMP7					SFN								STK3
		KRAS	GNG4	BMP8B					SIK3								STK4
		KRTAP10-8	GP1BA	BMPR1A					SLC9A3R1								DCAF5
		KYNU	GP1BB	BMPR1B					SMU1								PPP1R9A
		LACRT	GPR45	BMPR2					SNRNP40								PPP3CA
		LCN1	GRAP	BMX					SNX6								PPP3CB
		LCN2	GRAP2	BOC					SPAG9								PPP3R1
		LGALS3BP	GRB10	BOP1					SPTBN1								EMB
		LITAF	GRB14	BRAF					STAM								FBXW11
		LRCH1	GRB2	BRCA1					STAT1								LITAF
		LRRC36	GRB7	BRCA2					STAT3								KDM3A
		LTF	GRIA1	BRSK1					STK31								NANS
		LURAP1	GRIA2	BRSK2					STK38								HSPA8
		LYPD4	GRIA3	BRWD1					STK38L								C9orf16
		LYZ	GRIA4	BRWD3					STMN1								CCDC6
		MAGEA6	GRIK1	BTC					STMN2								CEBPB
		MAGEA9	GRIK2	BTK					STRAP								CENPH
		MAP2K1	GRIN1	BTRC					STT3A								CEP72
		MAP2K2	GRIN2B	BUB1					STT3B								CEP97
		MAP7D2	GRIN2D	BUB1B					TAB1								GNPTAB
		MAPK1	GRIP1	BUB3					TAB2								PCM1
		MAPK4	GRK2	CABLES1					TBL3								PICK1
		MAPK8	GRM3	CABLES2					TCERG1								PPP1CA
		MARCHF1	GSK3A	CAMK1					TFG								PPP1CC
		MCC	GSK3B	CAMK1D					TGM2								PPP1R13B
		MPDZ	HDAC3	CAMK1G					THOC3								PSMC3
		MRAS	HGS	CAMK2A					THRAP3								SNAP29
		MRFAP1L1	HIPK2	CAMK2B					TPD52L2								SPARC
		MRPL42	HNF1A	CAMK2D					TPP2								TARS3
		MTPN	HNF4A	CAMK2G					TRIP10								TP53BP2
		NAA10	HRAS	CAMK4					TTN								AGO4
		NAA11	HTR2A	CAMKK1					TUFM								ARID1B
		NANS	HUS1	CAMKK2					TXN								ATE1
		NBEA	IFNAR1	CAMKV					UBE2D2								CLEC16A
		NBPF19	IFT122	CAPRIN2					UBE2D3								CORO1A
		NCAPH2	IGF1R	CARD11					UBE2I								EDA
		NCK1	IL13	CASK					UBE2L3								FAAP100
		NCK2	IL1R1	CASP1					UBE2M								FRMD6
		NEDD4	IL1RAP	CASP8					UBE2N								GOLGA2
		NEDD4L	IL27RA	CAV1					UBE2O								GOLPH3
		NEUROG3	IL2RB	CAV2					UBE2S								PAK3
		NOTCH2NLA	IL2RG	CAV3					UBE2V1								PARD3
		NR3C1	IL6ST	CBL					UQCRC1								POC1A
		NRAS	ILK	CBLB					UQCRC2								PRKCI
		NUBP2	INPP5D	CBLC					USP7								MPDZ
		OARD1	INPPL1	CBY1					VCP								TCF20
		OASL	INSR	CCDC22					VRK1								ZBTB2
		OLFM2	IRAK1	CCKAR					WASF2								ZCCHC9
		ORM1	IRS1	CCKBR					WASL								ZNF639
		PAK3	IRS2	CCN3					WDR1								RADX
		PAK4	IRS4	CCN5					WDR61								HSPA1A
		PARD3	ITCH	CCNA2					WDR77								SERPINB2
		PARD6B	ITGA2B	CCNB1					WDR82								SOWAHB
		PCM1	ITGB1	CCNB2					WDR83								RARRES1
		PDCD2L	ITGB3	CCNB3					XPO1								FTL
		PDGFRA	ITGB4	CCNC					YWHAB								APBA3
		PDGFRB	ITGB7	CCND1					YWHAE								AURKA
		PICALM	ITK	CCND2					YWHAG								GRN
		PICK1	JAK1	CCND3					YWHAH								S100A2
		PIGR	JAK2	CCNE1					YWHAQ								PLEKHH1
		PIK3R1	JAK3	CCNE2					YWHAZ								ANXA13
		PIK3R3	JUN	CCNF													ACTA2
		PILRA	KCNH2	CCNG1													ABI2
		PIN1	KDR	CCNG2													ARHGAP12
		PIP	KHDRBS1	CCNH													DNM3
		PLEKHH1	KIT	CCNI													SDF4
		PM20D2	KRT18	CCNI2													MCC
		POC1A	KRT8	CCNJ													CITED1
		POGZ	KSR1	CCNJL													DQX1
		PPM1B	LAT	CCNK													NEUROG3
		PPP1CA	LAT2	CCNL1													TRIM52
		PPP1CC	LCK	CCNL2													ZCCHC10
		PPP1R13B	LCP2	CCNO													CA6
		PPP1R9A	LEPR	CCNQ													FAXC
		PPP2R2D	LIFR	CCNT1													C1orf54
		PPP2R5D	LIMK1	CCNT2													CD3D
		PPP3CA	LRIG1	CCNY													HAX1
		PPP3CB	LRP6	CCNYL1													RBM33
		PPP3R1	LTK	CCR10													MRFAP1L1
		PRKAA1	LYN	CCR5													TTYH1
		PRKAA2	MALT1	CD19													ACTL6B
		PRKACA	MAP2K1	CD2													IFT43
		PRKCD	MAP2K2	CD244													EID1
		PRKCI	MAP2K3	CD247													FAM131B
		PRKCZ	MAP2K4	CD28													DHDH
		PRKG1	MAP2K5	CD2AP													TUBB
		PROSER2	MAP3K1	CD3E													LURAP1
		PRR4	MAP3K11	CD4													TUBB6
		PSMC3	MAP3K2	CD53													COMMD5
		PTGES3	MAP3K20	CD7													CDH8
		PTPN11	MAP3K3	CD79A													TMOD4
		QPRT	MAP3K4	CD79B													ISLR
		RAB5A	MAP3K5	CD81													MAPK4
		RAB5B	MAP3K8	CDC20													EIF2B5
		RAB5C	MAP4K1	CDC20B													CRYBA4
		RAC1	MAP4K4	CDC34													ARL4C
		RAC2	MAP4K5	CDC40													EHMT1
		RAC3	MAPK1	CDC42													EHMT2
		RADX	MAPK10	CDC42BPA													GNAI1
		RALA	MAPK11	CDC42BPB													GNAI3
		RALB	MAPK12	CDC42BPG													NBEA
		RAP1A	MAPK14	CDC42EP1													PM20D2
		RAP1B	MAPK3	CDC42EP3													PPP2R2D
		RAP2A	MAPK7	CDC42SE2													WIZ
		RARRES1	MAPK8	CDC6													SRC
		RBM33	MAPK8IP1	CDC7
		RBM47	MAPK8IP2	CDC73
		RET	MAPK9	CDK1
		RND1	MAPKAPK2	CDK10
		RPL35A	MARK2	CDK11A
		RRAS2	MATK	CDK11B
		S100A2	MDM2	CDK12
		S100Z	MED1	CDK13
		SCGB1D1	MED14	CDK14
		SCGB2A1	MEF2C	CDK15
		SDF4	MEF2D	CDK16
		SEC23A	MERTK	CDK17
		SENP3	MET	CDK18
		SERPINA1	MICAL1	CDK19
		SERPINA3	MINK1	CDK2
		SERPINB2	MPZL1	CDK20
		SF3B3	MS4A2	CDK3
		SGK1	MST1R	CDK4
		SH3KBP1	MTNR1A	CDK5
		SKAP1	MTNR1B	CDK5R1
		SLC25A41	MTOR	CDK6
		SMUG1	MYC	CDK7
		SNAP29	NCK1	CDK8
		SNAPC4	NCK2	CDK9
		SORBS3	NCKIPSD	CDKL1
		SOWAHB	NCOA1	CDKL2
		SPANXN4	NCOA2	CDKL3
		SPARC	NCOA3	CDKL4
		SQSTM1	NCOR2	CDKL5
		SRC	NEDD4	CDKN1C
		STAMBP	NEDD4L	CDO1
		STAMBPL1	NEDD9	CDRT1
		STK16	NEK3	CELSR2
		STK3	NEK6	CELSR3
		STK4	NFKBIA	CFAP44
		TACR3	NGFR	CFAP52
		TAFA3	NOS2	CFAP57
		TANC2	NOS3	CFL1
		TARS3	NOTCH1	CFLAR
		TCF20	NOTCH3	CHAF1B
		TEK	NPHS1	CHEK1
		TENT5D	NPR1	CHEK2
		TF	NR1H4	CHMP3
		TFPT	NR1I3	CHMP4A
		TGFB1	NR2F2	CHN1
		TGM1	NR3C1	CHN2
		THBS3	NR3C2	CHRM2
		TLE1	NR4A1	CHRM3
		TLX3	NR4A2	CHRNA7
		TMEM74	NR4A3	CHUK
		TMOD4	NRIP1	CIAO1
		TNFRSF10A	NTRK1	CIC
		TP53BP2	NTRK2	CIDEB
		TRIM52	NTRK3	CILK1
		TTR	NUMBL	CIR1
		TTYH1	OCRL	CISH
		TUBB	OPRD1	CIT
		TUBB6	OSMR	CLIC1
		TXLNA	OTUD7B	CLK1
		UBQLN1	P2RX7	CLK2
		UBQLN2	PAK1	CLK3
		UBXN6	PAK2	CLK4
		UFSP1	PAK3	CLNK
		VAPB	PAK4	CLTC
		VPS26B	PAK5	CNKSR1
		VSIG4	PAK6	CNKSR2
		WIZ	PARD3	CNTD1
		YWHAB	PARD6A	CNTD2
		YWHAG	PCNA	CNTF
		YWHAH	PCSK6	CNTFR
		YWHAQ	PDC	CNTN1
		YWHAZ	PDE3B	CNTN6
		ZBTB2	PDE4D	CNTNAP1
		ZCCHC10	PDE6G	COP1
		ZCCHC9	PDGFRA	COPA
		ZG16B	PDGFRB	COPB2
		ZNF410	PDIK1L	COPS2
		ZNF512B	PDK1	COPS3
		ZNF639	PDPK1	CORO1A
		ZNRD2	PGR	CORO1C
		ZRANB1	PIK3C2B	CORO2A
			PIK3CA	CORO2B
			PIK3CB	CORO6
			PIK3CD	CORO7
			PIK3CG	CRADD
			PIK3R1	CREB1
			PIK3R2	CREBBP
			PIK3R3	CRK
			PIM1	CRKL
			PKN2	CRLF1
			PLCB1	CRLF2
			PLCG1	CSF1
			PLCG2	CSF1R
			PLD1	CSF2
			PLD2	CSF2RA
			POC1A	CSF2RB
			PPARD	CSF3
			PPARG	CSF3R
			PPFIA1	CSK
			PPM1A	CSNK1A1
			PPP1CA	CSNK1A1L
			PPP1CC	CSNK1D
			PPP1R15A	CSNK1E
			PPP1R2	CSNK1G1
			PPP1R9B	CSNK1G2
			PPP2CA	CSNK1G3
			PPP2R1A	CSNK2A1
			PPP4C	CSNK2A2
			PPP5C	CSNK2B
			PRKAA1	CSPG4
			PRKACA	CSTF1
			PRKCA	CTBP1
			PRKCB	CTDNEP1
			PRKCD	CTDSP1
			PRKCE	CTDSP2
			PRKCG	CTF1
			PRKCI	CTNNB1
			PRKCQ	CTNND1
			PRKCZ	CTNND2
			PRKD1	CTSA
			PRKN	CUL1
			PRLHR	CUL3
			PRLR	CXCR2
			PRMT1	CXCR4
			PSEN1	DAAM1
			PTEN	DAB1
			PTH1R	DAB2
			PTK2	DACT2
			PTK2B	DAPK1
			PTK6	DAPK2
			PTPN1	DAPK3
			PTPN11	DAPP1
			PTPN22	DAW1
			PTPN6	DAXX
			PTPRA	DBH
			PTPRB	DBN1
			PTPRC	DBNL
			PTPRE	DBP
			PTPRF	DCAF10
			PTPRJ	DCAF11
			PTPRZ1	DCAF12
			PXN	DCAF13
			RAC1	DCAF4
			RAC2	DCAF4L1
			RAD51	DCAF5
			RAD9A	DCAF6
			RAF1	DCAF7
			RALBP1	DCAF8
			RANBP9	DCLK1
			RAP1B	DCLK2
			RARA	DCLK3
			RASA1	DCTN2
			RASSF1	DDB2
			RASSF5	DDIT3
			RB1	DDR1
			RET	DDR2
			RFC4	DDX41
			RGS19	DENND3
			RGS7	DFFA
			RHOA	DFFB
			RHOC	DHH
			RHOU	DISP1
			RIN1	DISP2
			RIPK1	DISP3
			RPS6KA1	DKK1
			RPS6KA2	DLG4
			RPS6KA4	DLL1
			RPS6KA5	DLL3
			RPS6KB1	DLL4
			RRAD	DMD
			RRAS	DMPK
			RRAS2	DMWD
			RXRA	DMXL1
			S1PR1	DMXL2
			SGK1	DNAI1
			SH2B1	DNAI2
			SH2B2	DNER
			SH2B3	DNM2
			SH2D2A	DNTT
			SH3BP2	DOK1
			SH3GL2	DOK2
			SH3GLB1	DOK3
			SH3KBP1	DOK4
			SHB	DOK5
			SHC1	DOK6
			SHC2	DOK7
			SHC3	DPH7
			SHF	DRD2
			SIK1	DRD3
			SIRPA	DRP2
			SKAP1	DSTYK
			SKAP2	DTL
			SLC9A1	DTX1
			SMAD1	DTX4
			SMAD2	DUSP1
			SMAD3	DUSP10
			SMAD4	DUSP16
			SMAD6	DUSP19
			SMAD7	DUSP2
			SMURF1	DUSP22
			SMURF2	DUSP3
			SNCA	DUSP4
			SNIP1	DUSP5
			SOCS6	DUSP6
			SOCS7	DUSP9
			SORBS2	DVL1
			SOS1	DVL2
			SPRY2	DVL3
			SPTBN1	DYNC1I1
			SQSTM1	DYNC1I2
			SRC	DYRK1A
			SRPK1	DYRK1B
			SSTR2	DYRK2
			STAM	DYRK3
			STAMBP	DYRK4
			STAT1	ECT2
			STAT2	EDA2R
			STAT3	EDNRB
			STAT4	EED
			STAT5A	EEF1A1
			STAT5B	EEF1E1
			STAT6	EFNA1
			STK25	EFNA2
			STK3	EFNA3
			STK4	EFNA4
			SUFU	EFNA5
			SUMO1	EFNB1
			SYK	EFNB2
			SYNJ1	EFNB3
			TAB1	EFS
			TBK1	EGF
			TBXA2R	EGFR
			TCF3	EGR3
			TEC	EIF2AK1
			TEK	EIF2AK2
			TGFA	EIF2AK3
			TGFB2	EIF2AK4
			TGFBR1	EIF3I
			TGFBR2	EIF4E
			THRA	EIF4EBP1
			TIE1	EIPR1
			TLR2	ELK1
			TLR3	ELK3
			TNFAIP3	ELK4
			TNFRSF11A	ELP1
			TNIK	ELP2
			TNIP2	EML1
			TNK2	EML2
			TP53	EML3
			TP73	EML4
			TRAF3	EML5
			TRAF6	EML6
			TRAT1	EP300
			TRIB1	EPHA1
			TRIB3	EPHA2
			TRIP6	EPHA3
			TSC2	EPHA4
			TSHR	EPHA5
			TYK2	EPHA6
			TYRO3	EPHA7
			UBE2F	EPHA8
			UCHL5	EPHB1
			USP6NL	EPHB2
			USP8	EPHB3
			VAV1	EPHB4
			VCP	EPN1
			VDR	EPO
			VEGFB	EPOR
			WASF2	EPS15
			WASL	EPS8
			WWOX	ERBB2
			XPO1	ERBB3
			XYLT1	ERBB4
			YAP1	ERBIN
			YTHDC1	ERCC8
			YWHAB	ERN1
			YWHAE	ERN2
			YWHAG	ERRFI1
			YWHAH	ESR1
			YWHAQ	ESR2
			YWHAZ	ESRRA
			ZAP70	ESRRB
				ESRRG
				ETS1
				ETS2
				EVL
				EXOC2
				EXTL1
				FADD
				FADS6
				FAF1
				FAM193B
				FAM222B
				FBXW10
				FBXW11
				FBXW2
				FBXW4
				FBXW5
				FBXW7
				FBXW8
				FBXW9
				FCGR1A
				FCGR2B
				FEN1
				FER
				FES
				FGF1
				FGF10
				FGF17
				FGF18
				FGF2
				FGF3
				FGF6
				FGF7
				FGF9
				FGFR1
				FGFR2
				FGFR3
				FGR
				FHL3
				FIBP
				FKBP1A
				FLNA
				FLNB
				FLT1
				FLT3
				FLT4
				FMN2
				FNBP4
				FOS
				FOXA2
				FOXC2
				FOXF1
				FOXH1
				FOXL1
				FOXO1
				FOXO3
				FOXO4
				FOXP3
				FPR1
				FRAT1
				FRK
				FRS2
				FRS3
				FRZB
				FSHR
				FURIN
				FYB1
				FYN
				FZD1
				FZD3
				FZD4
				FZD5
				FZD7
				FZD8
				FZR1
				GAB1
				GAB2
				GABRB3
				GABRR1
				GABRR2
				GADD45B
				GADD45G
				GAK
				GALM
				GAP43
				GAS1
				GAS6
				GAS7
				GATA3
				GCNT1
				GCNT2
				GCNT4
				GCNT7
				GDF1
				GDF11
				GDF5
				GDF6
				GDNF
				GEMIN5
				GFRA1
				GH1
				GHR
				GIPC1
				GIT1
				GJA1
				GJD3
				GLI1
				GLI3
				GLIS2
				GLMN
				GMFB
				GNA12
				GNA13
				GNAI1
				GNAI2
				GNAI3
				GNAO1
				GNAQ
				GNAZ
				GNB1
				GNB1L
				GNB2
				GNB3
				GNB4
				GNB5
				GNG12
				GNG2
				GNG4
				GNG7
				GP1BA
				GP1BB
				GPC3
				GPR45
				GPR62
				GRAP
				GRAP2
				GRAPL
				GRASP
				GRB10
				GRB14
				GRB2
				GRB7
				GREM2
				GRIA1
				GRIA2
				GRIA3
				GRIA4
				GRIK1
				GRIK2
				GRIK3
				GRIN1
				GRIN2A
				GRIN2B
				GRIN2C
				GRIN2D
				GRIN3B
				GRIP1
				GRK1
				GRK2
				GRK3
				GRK4
				GRK5
				GRK6
				GRK7
				GRM1
				GRM3
				GRM5
				GRWD1
				GSK3A
				GSK3B
				GTF2A1L
				GTF3C2
				HASPIN
				HBEGF
				HCK
				HDAC3
				HDAC6
				HECW1
				HECW2
				HERC1
				HGF
				HGS
				HHAT
				HHIP
				HIF1A
				HIPK1
				HIPK2
				HIPK3
				HIPK4
				HIRA
				HNF1A
				HNF4A
				HOMER1
				HOMER2
				HOXC8
				HRAS
				HSH2D
				HSPB6
				HTR2A
				HTR2C
				HTT
				HUNK
				HUS1
				HYAL2
				IDE
				IFNAR1
				IFNAR2
				IFNG
				IFNGR1
				IFNGR2
				IFNL3
				IFNLR1
				IFT122
				IFT140
				IFT80
				IGF1
				IGF1R
				IGF2
				IGF2R
				IGFBP1
				IGFLR1
				IHH
				IKBKB
				IKBKE
				IL10
				IL10RA
				IL10RB
				IL11
				IL11RA
				IL12A
				IL12RB1
				IL13
				IL13RA1
				IL13RA2
				IL15
				IL15RA
				IL19
				IL1A
				IL1B
				IL1R1
				IL1RAP
				IL2
				IL20RA
				IL20RB
				IL21
				IL21R
				IL22
				IL22RA1
				IL22RA2
				IL23A
				IL23R
				IL24
				IL26
				IL27
				IL27RA
				IL2RB
				IL2RG
				IL3
				IL31RA
				IL36G
				IL3RA
				IL4
				IL4R
				IL5
				IL5RA
				IL6
				IL6R
				IL6ST
				IL7
				IL7R
				IL9R
				ILK
				INHBA
				INHBC
				INHBE
				INPP5D
				INPPL1
				INS
				INSR
				INVS
				IQCA1
				IQCF1
				IRAK1
				IRAK2
				IRAK3
				IRAK4
				IRF9
				IRS1
				IRS2
				IRS4
				ITCH
				ITFG2
				ITGA1
				ITGA11
				ITGA2
				ITGA2B
				ITGA4
				ITGA5
				ITGA6
				ITGA7
				ITGA8
				ITGA9
				ITGAL
				ITGAM
				ITGAV
				ITGAX
				ITGB1
				ITGB1BP2
				ITGB2
				ITGB3
				ITGB4
				ITGB5
				ITGB6
				ITGB7
				ITGB8
				ITK
				ITPR1
				ITSN1
				JAG1
				JAG2
				JAK1
				JAK2
				JAK3
				JUN
				JUP
				KALRN
				KAT2A
				KAT5
				KATNB1
				KCNH2
				KCNJ11
				KCNK15
				KCNQ1
				KDR
				KHDRBS1
				KIDINS220
				KIF21A
				KIF21B
				KIF22
				KIF5A
				KIFAP3
				KIT
				KPNA1
				KPNA2
				KPNA3
				KPNA4
				KPNA5
				KPNA6
				KPNB1
				KRAS
				KREMEN1
				KRT18
				KRT8
				KSR1
				KSR2
				LAMTOR3
				LAT
				LAT2
				LATS1
				LATS2
				LAX1
				LCK
				LCP2
				LEF1
				LEP
				LEPR
				LFNG
				LHCGR
				LIF
				LIFR
				LIG4
				LIMK1
				LIN37
				LLGL2
				LMTK2
				LPXN
				LRBA
				LRIG1
				LRP2
				LRP5
				LRP6
				LRRFIP2
				LRRK1
				LRRK2
				LRWD1
				LSP1
				LTBR
				LTC4S
				LTK
				LY6E
				LYN
				LYST
				MACF1
				MADCAM1
				MAGED1
				MAGI1
				MAGI2
				MAGI3
				MAK
				MALT1
				MAML2
				MAML3
				MAP2K1
				MAP2K2
				MAP2K3
				MAP2K4
				MAP2K5
				MAP2K6
				MAP2K7
				MAP3K1
				MAP3K10
				MAP3K11
				MAP3K12
				MAP3K13
				MAP3K14
				MAP3K15
				MAP3K19
				MAP3K2
				MAP3K20
				MAP3K3
				MAP3K4
				MAP3K5
				MAP3K6
				MAP3K7
				MAP3K8
				MAP3K9
				MAP4K1
				MAP4K2
				MAP4K3
				MAP4K4
				MAP4K5
				MAPK1
				MAPK10
				MAPK11
				MAPK12
				MAPK13
				MAPK14
				MAPK15
				MAPK3
				MAPK4
				MAPK6
				MAPK7
				MAPK8
				MAPK8IP1
				MAPK8IP2
				MAPK8IP3
				MAPK9
				MAPKAPK2
				MAPKAPK3
				MAPKAPK5
				MAPKBP1
				MARK1
				MARK2
				MARK3
				MARK4
				MARS1
				MAST1
				MAST2
				MAST3
				MAST4
				MASTL
				MATK
				MAVS
				MAX
				MAZ
				MBIP
				MBTPS1
				MCC
				MCPH1
				MDC1
				MDK
				MDM2
				MED1
				MED12
				MED14
				MED16
				MEF2A
				MEF2C
				MEF2D
				MEGF8
				MELK
				MEP1A
				MEP1B
				MERTK
				MET
				MFAP2
				MFAP5
				MFNG
				MIB1
				MIB2
				MICAL1
				MINK1
				MKNK1
				MKNK2
				MLST8
				MNAT1
				MOK
				MOXD1
				MPL
				MPZL1
				MRAS
				MS4A2
				MST1
				MST1R
				MTAP
				MTMR4
				MTNR1A
				MTNR1B
				MTOR
				MTSS1
				MUSK
				MVP
				MYC
				MYD88
				MYLK
				MYLK2
				MYLK3
				MYLK4
				MYO3A
				MYO3B
				NAA38
				NAIP
				NAT9
				NBEA
				NBEAL1
				NBEAL2
				NCK1
				NCK2
				NCKIPSD
				NCOA1
				NCOA2
				NCOA3
				NCOR2
				NCSTN
				NDC80
				NEDD1
				NEDD4
				NEDD4L
				NEDD9
				NEK1
				NEK10
				NEK11
				NEK2
				NEK3
				NEK4
				NEK5
				NEK6
				NEK7
				NEK8
				NEK9
				NEURL1
				NF2
				NFKBIA
				NFKBIB
				NGEF
				NGF
				NGFR
				NIM1K
				NISCH
				NKD1
				NKIRAS1
				NLE1
				NLK
				NOD1
				NOD2
				NOS2
				NOS3
				NOTCH1
				NOTCH2
				NOTCH3
				NOTCH4
				NPHP1
				NPHS1
				NR0B1
				NR0B2
				NR1D1
				NR1H2
				NR1H3
				NR1H4
				NR1I2
				NR1I3
				NR2C1
				NR2C2
				NR2E3
				NR2F1
				NR2F2
				NR2F6
				NR3C1
				NR3C2
				NR4A1
				NR4A2
				NR4A3
				NR5A1
				NR5A2
				NRAS
				NRBP1
				NRDC
				NRG1
				NRG2
				NRG3
				NRG4
				NRGN
				NRIP1
				NRK
				NSMAF
				NTF3
				NTRK1
				NTRK2
				NTRK3
				NUAK1
				NUAK2
				NUMB
				NUMBL
				NUP153
				NUP214
				NUP37
				NUP43
				NWD1
				OBSCN
				OCRL
				OGT
				OPRD1
				OPRK1
				OSM
				OSMR
				OTOP3
				OTUD7B
				OXSR1
				OXTR
				P2RX7
				P2RY2
				PAAF1
				PAFAH1B1
				PAG1
				PAGR1
				PAK1
				PAK1IP1
				PAK2
				PAK3
				PAK4
				PAK5
				PAK6
				PAM
				PARD3
				PARD6A
				PARK7
				PARP1
				PARP3
				PARP4
				PASK
				PATJ
				PAXIP1
				PBK
				PCBP4
				PCIF1
				PCNA
				PCSK1
				PCSK2
				PCSK4
				PCSK5
				PCSK6
				PCSK7
				PCSK9
				PDC
				PDE3B
				PDE4D
				PDE6G
				PDGFA
				PDGFC
				PDGFD
				PDGFRA
				PDGFRB
				PDIK1L
				PDK1
				PDK2
				PDPK1
				PEA15
				PEAK1
				PEBP1
				PEBP4
				PELI1
				PES1
				PEX7
				PGR
				PHIP
				PHKG1
				PHKG2
				PI4K2B
				PIAS1
				PIAS2
				PIAS3
				PIAS4
				PICK1
				PIDD1
				PIK3C2B
				PIK3CA
				PIK3CB
				PIK3CD
				PIK3CG
				PIK3R1
				PIK3R2
				PIK3R3
				PIK3R4
				PIM1
				PIM2
				PIN1
				PINK1
				PIP5K1A
				PITRM1
				PITX2
				PKD1
				PKDCC
				PKMYT1
				PKN1
				PKN2
				PKP1
				PKP3
				PKP4
				PLA2G10
				PLA2G12A
				PLA2G12B
				PLA2G1B
				PLA2G2A
				PLA2G2C
				PLA2G2D
				PLA2G2E
				PLA2G2F
				PLA2G3
				PLA2G4A
				PLA2G4B
				PLA2G4C
				PLA2G4D
				PLA2G4E
				PLA2G4F
				PLA2G5
				PLA2G6
				PLAA
				PLAAT3
				PLCB1
				PLCB2
				PLCG1
				PLCG2
				PLD1
				PLD2
				PLEKHA5
				PLK1
				PLK2
				PLK3
				PLK4
				PLPP3
				PLRG1
				PLTP
				PLXNB3
				PML
				PMPCA
				PMPCB
				PNCK
				PNP
				POC1A
				POC1B
				POFUT1
				POTEE
				POTEF
				POU3F1
				PPARA
				PPARD
				PPARG
				PPFIA1
				PPM1A
				PPP1CA
				PPP1CC
				PPP1R15A
				PPP1R17
				PPP1R1B
				PPP1R2
				PPP1R9B
				PPP2CA
				PPP2R1A
				PPP2R2A
				PPP2R2B
				PPP2R5A
				PPP2R5B
				PPP2R5C
				PPP2R5D
				PPP2R5E
				PPP4C
				PPP4R3A
				PPP5C
				PPWD1
				PQBP1
				PRAG1
				PRDM10
				PREB
				PRICKLE3
				PRKAA1
				PRKAA2
				PRKAB1
				PRKAB2
				PRKACA
				PRKACB
				PRKACG
				PRKAG1
				PRKAG2
				PRKAR1A
				PRKAR2A
				PRKCA
				PRKCB
				PRKCD
				PRKCE
				PRKCG
				PRKCH
				PRKCI
				PRKCQ
				PRKCSH
				PRKCZ
				PRKD1
				PRKD2
				PRKD3
				PRKG1
				PRKG2
				PRKN
				PRKX
				PRL
				PRLHR
				PRLR
				PRMT1
				PROCA1
				PROSER3
				PRPF19
				PRPF4
				PRPF40A
				PRPF40B
				PRPF4B
				PRPF6
				PRRT2
				PSEN1
				PSEN2
				PSENEN
				PSKH1
				PSKH2
				PSTPIP1
				PTCH1
				PTCH2
				PTEN
				PTH1R
				PTK2
				PTK2B
				PTK6
				PTN
				PTPN1
				PTPN11
				PTPN2
				PTPN22
				PTPN6
				PTPRA
				PTPRB
				PTPRC
				PTPRD
				PTPRE
				PTPRF
				PTPRG
				PTPRJ
				PTPRK
				PTPRT
				PTPRZ1
				PWP1
				PWP2
				PXK
				PXN
				RAB11A
				RAB14
				RAB23
				RAB4A
				RAB5C
				RAB7A
				RABEP2
				RAC1
				RAC2
				RACK1
				RAD51
				RAD9A
				RAE1
				RAF1
				RALBP1
				RAN
				RANBP3
				RANBP9
				RAP1A
				RAP1B
				RAP1GAP
				RAP1GDS1
				RAP2A
				RARA
				RARB
				RARG
				RASA1
				RASIP1
				RASSF1
				RASSF5
				RB1
				RBBP4
				RBBP5
				RBBP7
				RBPJ
				RBX1
				RCVRN
				RET
				REV1
				RFC1
				RFC4
				RFWD3
				RFX1
				RGS10
				RGS14
				RGS19
				RGS7
				RHEB
				RHO
				RHOA
				RHOB
				RHOC
				RHOD
				RHOQ
				RHOU
				RIMS4
				RIN1
				RIPK1
				RIPK2
				RIPK3
				RIPK4
				RNASEL
				RND1
				RNF111
				ROCK1
				ROCK2
				ROR1
				ROR2
				ROS1
				RPL29
				RPS6
				RPS6KA1
				RPS6KA2
				RPS6KA3
				RPS6KA4
				RPS6KA5
				RPS6KA6
				RPS6KB1
				RPS6KB2
				RPS6KC1
				RPS6KL1
				RPTOR
				RRAD
				RRAS
				RRAS2
				RRP9
				RSKR
				RSU1
				RUNX2
				RXRA
				RXRB
				RXRG
				RYBP
				RYK
				S1PR1
				SAG
				SAMD10
				SAP18
				SAV1
				SBK1
				SBK2
				SBK3
				SCAP
				SCRIB
				SCTR
				SCYL1
				SCYL2
				SCYL3
				SDCBP
				SDF2
				SEC13
				SEC31A
				SEC31B
				SEH1L
				SETD2
				SEZ6L2
				SFN
				SFRP1
				SFRP2
				SGK1
				SGK2
				SGK3
				SH2B1
				SH2B2
				SH2B3
				SH2D1A
				SH2D1B
				SH2D2A
				SH2D3A
				SH2D3C
				SH2D4A
				SH2D4B
				SH2D6
				SH2D7
				SH3BP2
				SH3BP5
				SH3GL2
				SH3GLB1
				SH3KBP1
				SH3RF1
				SHANK2
				SHB
				SHC1
				SHC2
				SHC3
				SHC4
				SHD
				SHE
				SHF
				SHH
				SHOC2
				SIK1
				SIK2
				SIK3
				SIRPA
				SIRT1
				SIT1
				SIX1
				SIX4
				SKAP1
				SKAP2
				SKI
				SKIL
				SLA
				SLA2
				SLC12A2
				SLC34A1
				SLC9A1
				SLC9A3R1
				SLK
				SMAD1
				SMAD2
				SMAD3
				SMAD4
				SMAD5
				SMAD6
				SMAD7
				SMC1A
				SMO
				SMU1
				SMURF1
				SMURF2
				SNCA
				SNIP1
				SNRK
				SNRNP40
				SNW1
				SNX17
				SNX21
				SNX6
				SNX9
				SOCS1
				SOCS2
				SOCS3
				SOCS4
				SOCS5
				SOCS6
				SOCS7
				SORBS1
				SORBS2
				SORBS3
				SOS1
				SOX13
				SPAG16
				SPAG6
				SPAG9
				SPATA25
				SPEG
				SPHK1
				SPOP
				SPOPL
				SPRY2
				SPRY4
				SPTBN1
				SQSTM1
				SRC
				SRPK1
				SRPK2
				SRPK3
				SSTR2
				STAM
				STAMBP
				STAP1
				STAP2
				STAT1
				STAT2
				STAT3
				STAT4
				STAT5A
				STAT5B
				STAT6
				STK10
				STK11
				STK16
				STK17A
				STK17B
				STK24
				STK25
				STK26
				STK3
				STK31
				STK32A
				STK32B
				STK32C
				STK33
				STK35
				STK36
				STK38
				STK38L
				STK39
				STK4
				STK40
				STKLD1
				STMN1
				STMN2
				STON1
				STON2
				STRADA
				STRADB
				STRAP
				STRN
				STRN3
				STRN4
				STT3A
				STT3B
				STUB1
				STXBP4
				STXBP5
				STXBP5L
				SUFU
				SUMO1
				SUPT6H
				SYK
				SYNJ1
				TAB1
				TAB2
				TAF5
				TAF5L
				TAL1
				TANK
				TAOK1
				TAOK2
				TAOK3
				TBC1D31
				TBCK
				TBK1
				TBL1X
				TBL1XR1
				TBL1Y
				TBL2
				TBL3
				TBX2
				TBXA2R
				TCERG1
				TCF3
				TCF4
				TEC
				TEK
				TENM1
				TEP1
				TESK1
				TFG
				TGFA
				TGFB1
				TGFB1I1
				TGFB2
				TGFB3
				TGFBR1
				TGFBR2
				TGFBRAP1
				TGIF1
				TGM2
				THNSL2
				THOC3
				THPO
				THRA
				THRAP3
				THRB
				TICAM1
				TICAM2
				TIE1
				TIFA
				TIRAP
				TLE1
				TLE2
				TLE3
				TLE4
				TLK1
				TLK2
				TLR2
				TLR3
				TLR4
				TMEM100
				TMEM145
				TMEM219
				TNFAIP3
				TNFRSF10A
				TNFRSF10B
				TNFRSF10D
				TNFRSF11A
				TNFRSF13B
				TNFRSF14
				TNFRSF19
				TNFRSF8
				TNIK
				TNIP2
				TNK2
				TNS1
				TNS2
				TNS3
				TNS4
				TOB1
				TOLLIP
				TOP2A
				TOPBP1
				TP53
				TP73
				TPBG
				TPD52L2
				TPP1
				TPP2
				TRADD
				TRAF1
				TRAF2
				TRAF3
				TRAF3IP2
				TRAF4
				TRAF5
				TRAF6
				TRAF7
				TRAIP
				TRAPPC1
				TRAT1
				TRIB1
				TRIB2
				TRIB3
				TRIM33
				TRIM37
				TRIO
				TRIP10
				TRIP6
				TRPV4
				TSC1
				TSC2
				TSHR
				TSSK3
				TSSK6
				TTBK1
				TTBK2
				TTK
				TTN
				TUFM
				TULP4
				TXK
				TXN
				TYK2
				TYRO3
				TYROBP
				UBASH3A
				UBASH3B
				UBE2A
				UBE2B
				UBE2C
				UBE2D1
				UBE2D2
				UBE2D3
				UBE2D4
				UBE2E1
				UBE2E2
				UBE2E3
				UBE2F
				UBE2G1
				UBE2G2
				UBE2H
				UBE2I
				UBE2J1
				UBE2J2
				UBE2K
				UBE2L3
				UBE2L6
				UBE2M
				UBE2N
				UBE2O
				UBE2Q1
				UBE2Q2
				UBE2QL1
				UBE2R2
				UBE2S
				UBE2T
				UBE2U
				UBE2V1
				UBE2V2
				UBE2W
				UBE2Z
				UBR5
				UCHL5
				UHMK1
				ULK1
				ULK2
				ULK3
				ULK4
				UPP1
				UPP2
				UQCRC1
				UQCRC2
				USH1G
				USP6NL
				USP7
				USP8
				UTP15
				UTP4
				UTRN
				VAV1
				VAV2
				VAV3
				VCP
				VDR
				VEGFB
				VRK1
				VRK2
				VRK3
				WAC
				WASF2
				WASL
				WBP4
				WDFY1
				WDFY2
				WDFY3
				WDFY4
				WDHD1
				WDR1
				WDR11
				WDR12
				WDR13
				WDR17
				WDR18
				WDR20
				WDR24
				WDR25
				WDR26
				WDR27
				WDR3
				WDR31
				WDR33
				WDR34
				WDR35
				WDR36
				WDR37
				WDR4
				WDR41
				WDR43
				WDR44
				WDR45
				WDR45B
				WDR46
				WDR47
				WDR48
				WDR49
				WDR5
				WDR53
				WDR54
				WDR55
				WDR59
				WDR5B
				WDR6
				WDR60
				WDR61
				WDR62
				WDR63
				WDR64
				WDR66
				WDR7
				WDR70
				WDR72
				WDR74
				WDR75
				WDR76
				WDR77
				WDR78
				WDR81
				WDR82
				WDR83
				WDR86
				WDR87
				WDR88
				WDR89
				WDR90
				WDR91
				WDR92
				WDR97
				WDSUB1
				WDTC1
				WEE1
				WEE2
				WIF1
				WIPI1
				WIPI2
				WNK1
				WNK2
				WNK3
				WNK4
				WNT1
				WNT10B
				WNT16
				WNT2
				WNT3A
				WNT4
				WNT5A
				WNT7A
				WNT8A
				WRAP53
				WRAP73
				WSB1
				WSB2
				WWC1
				WWC2
				WWOX
				WWP1
				WWP2
				WWTR1
				XIAP
				XPO1
				XRCC1
				XYLT1
				YAP1
				YES1
				YTHDC1
				YWHAB
				YWHAE
[truncated: 10 more rows]

## Sheet: Sheet3
Table S8. Coverage comparison between the Ras signaling network reconstructed in this work and 3 experimental network sources
Dataset intersections referring to Figure 7a.
a (1626)	b (1372)	c (394)	d (119)	e (195)	f (121)	g (73)	h (261)	i (15)	j (7)	k (28)	l (38)	m (12)	n (2)	o (9)
RAD51	AAR2	DLG1	APOD	PQBP1	LCK	ACBD3	FGF9	ANK3	PPFIBP1	ITGB1	LYZ	ABI2	PACSIN2	ARHGAP12
LMTK2	AARS1	NIBAN2	OPALIN	BUB3	GJA1	ADD1	ZCCHC10	ATL3	CCDC88A	SPTBN1	YWHAH	RAPGEF6	RICTOR	YWHAQ
XRCC1	AASDHPPT	RAI14	P3H1	DDX6	SH2D4A	ADD3	MARCHF1	ATP2B2	DOCK5	CTNND1	YWHAB	SRC		CLINT1
OSMR	ABCE1	IGSF3	CLEC11A	ACTR1A	IFNGR1	ANXA11	ZG16B	BPNT1	TULP3	PTPN1	SF3B3	PPP3CB		PICALM
GRAPL	ABCF1	YKT6	RFXANK	HGS	SHOC2	ANXA7	PIK3R1	CAPZA1	SLC12A4	WASL	PPM1B	PPP1R9A		RAF1
WDR11	ABCF2	FERMT2	PSG11	THRAP3	PTPRG	ARFIP1	C6orf141	GSTM3	USP32	EHD1	YWHAZ	NRAS		GOLPH3
SPATA25	ABLIM1	SLC4A7	CRYBB3	CSNK1A1L	ITCH	ARHGDIA	MCC	MTUS2	ANK2	CSNK1A1	BAG2	TGM1		ARAF
SGK2	ABRAXAS2	F11R	IDS	BAG6	ERBIN	ATP1A1	FAM131B	NAT10		ARF6	CAPZA2	PARD3		BRAF
SAG	ACAA1	SNAP23	B3GNT3	STMN1	APLP2	ATP2B1	HP	P4HA1		CTNNB1	VAPB	EFNB2		KRAS
DBH	ACAA2	ZC3HAV1	P4HA2	ARRB1	PLEKHA5	ATP2B3	SPANXN4	PCBP1		WASF2	NANS	SNAP29
MDC1	ACADM	NECTIN2	FAM174A	ACTL8	JAG1	BCAP31	TF	PLEC		RAB11A	ACTA2	CCNYL1
GRIN2A	ACADSB	OCLN	LPP	CDC42	CSNK1G3	BLMH	CST4	PYCR2		AKT2	RAP1B	PPP3CA
GRIN2D	ACADVL	RELL1	MAP1A	TAB1	WDR44	BSG	VSIG4	RAB3GAP1		ITGA2	SEC23A
HOXA1	ACAP2	SLC6A6	NES	CDK1	ITGA5	BZW1	FPR2	UBB		RALA	GNAI3
FNBP4	ACAT1	SLC16A3	UTP18	RHOC	SLC9A1	CALU	ATE1	VAPA		AFDN	NAA10
PRKCE	ACAT2	PTPN3	ARMCX3	ACTR2	GAB1	CCDC47	TRIM52			EHD4	MAP2K2
ELK3	ACLY	MUC13	S100P	OXSR1	PTPRJ	CNP	ZCCHC9			PAK2	PSMC3
CDC42BPG	ACO2	FAM83F	FKBPL	ACTB	GORASP2	CSRP1	GOLGA2			RAB7A	TUBB6
ELK4	ACOT7	PODXL	JTB	DCAF7	YES1	CTNNA1	CARTPT			CCNB1	TUBB
NKIRAS1	ACOT9	UACA	USP28	PARK7	LYN	DHRS7	AGO4			STT3B	HRAS
MKNK2	ACSF2	CLDN6	LIPF	RPL29	EPHA2	DNAJB6	FGA			COPS3	EIF5A2
ITGAM	ACSL3	SLC38A1	KCNC4	PAFAH1B1	TNIK	DTD1	CRYL1			RALB	CCDC6
EPHA3	ACSL4	SLC12A7	DELE1	TCERG1	MARK3	EPB41L1	HNRNPCL2			SNX6	SERPINA1
PCSK5	ACSL5	DOCK9	NPAS1	LRRFIP2	PAK6	EPB41L2	ARID1B			TTN	EIF2B5
UBQLN1	ACSL6	FLOT2	INF2	AIFM1	SPRY2	ESYT1	FTL			PIP5K1A	CDC37
CAV3	ACTN1	LSR	CIB2	PMPCA	SH3RF1	ESYT2	VPS26B			ABI1	HSPA8
PIK3R4	ACTN4	ABCC1	FCN3	JAK1	ROR1	FAM83B	RBM47			SLC9A3R1	APOA1
VAV2	ACY1	SYTL4	C12orf74	VRK1	RPS6KA1	GNAT1	GREM2			RIN1	RAP1A
CDK5	ADH5	SLC29A1	FAM43A	RSU1	SPRY4	GPRC5A	CCNJL				HSPA1A
FAF1	ADRM1	KIRREL1	FLRT1	IDE	PTPRB	GSTA5	DUSP21				MAP2K1
STK17B	ADSL	EPB41	SUN2	XPO1	EGFR	HLA-A	DCAF5				PPP1CA
CDK15	ADSS2	OSBPL8	TMEM52B	PRPF6	EPHA7	HLA-C	RAP2A				GNAI1
EP300	AGMAT	CPNE8	AVPR1B	UBE2D3	ITGB4	IQGAP1	LGALS3BP				CAPZB
PLA2G6	AGPS	LLGL1	BTN3A1	DNM2	DAG1	IQGAP2	PPP2R5D				YWHAG
ACTL9	AGR2	FAM91A1	MANSC1	KHDRBS1	CDK14	KATNAL2	GPBP1L1				YWHAE
SEZ6L2	AHCY	STX3	ABCB9	WDR83	KALRN	MARCKS	DNAI2				PTGES3
MOK	AHNAK	ARHGAP1	ZDHHC1	UBE2V1	ITGA6	MBOAT7	RRAS2				QPRT
PRKN	AHR	NRP2	SLC31A1	RAN	RASSF8	MYOF	UBXN6				CAPN2
DMD	AHSA1	SCAMP1	NLGN3	RAP1GDS1	NUMBL	NDRG3	C3
TRIB3	AIMP1	DLG5	RNF19B	STAT3	ROCK1	PARVA	RRAS
SOCS7	AIMP2	MME	GPR150	STK38L	ROCK2	PDXDC1	WIZ
WDFY2	AK1	SPRED2	DEFA5	PPP2R5E	PSEN1	PKP2	PIK3R2
DMPK	AK4	CXADR	KLHDC10	PAK1	BAIAP2	PLEK2	NFKBIB
PRKCA	AKAP8L	VANGL2	NOL11	STMN2	MAPK13	PLEKHA7	FGG
STK35	AKR1A1	DEPDC1B	FEM1A	ACP1	CDC42EP1	PLIN2	PCM1
GRIN2B	AKR1B1	DCUN1D3	CACNG5	ACTR3	NUMB	POR	OASL
ARHGAP9	AKR1C1	DLG3	PTGER3	GNAO1	IL6ST	PTMA	CXCL16
NDC80	AKR1C2	NECTIN1	HCST	CAMK2D	RAB23	PTPN14	DHDH
TGFBR1	AKR7A2	EPB41L5	KCNE1	UBE2O	MAP4K4	RAB11B	SKAP1
SRPK2	ALDH18A1	SLC20A2	P2RY10	RPS6KA3	OCRL	RAB1A	CEP72
LAMTOR3	ALDH1A1	TBC1D8	PRMT2	GEMIN5	AKAP5	RAB6A	SCGB1D1
ERBB3	ALDH1B1	CD44	KLHL2	RACK1	IGF2R	RHPN2	PIGR
GDF1	ALDH2	ZDHHC5	SH3YL1	RHOA	MAP4K3	RPL36AL	ABTB2
FOXF1	ALDH3A2	TRPM7	ATL2	MDK	SORBS2	S100A7	NUBP2
NR3C1	ALDH5A1	VANGL1	LENG8	PPP2R1A	MINK1	S100A8	EHMT1
MIB1	ALDH7A1	RAB11FIP1	FRMD4B	CSNK1E	RALBP1	S100A9	S100A2
IL3	ALDH9A1	DAB2IP	CPNE2	KPNB1	CDC42BPB	SEPTIN10	AGBL4
RRAD	ALDOA	NDUFAF2	SSUH2	MAPK15	SLK	SLC16A1	ACTL6B
RGS19	ALDOC	SLC30A1	C1QTNF1	GNB1	WDR20	SLC1A5	STK36
DUSP19	ALYREF	PHACTR4	ABLIM2	TFG	APBB1	SLC2A1	DUSP16
CNTN1	ANP32B	SLC38A2	FGL1	DDX41	TRIO	SLC2A3	SERPINB2
CIR1	ANXA2	SLC19A1	ABLIM3	KPNA3	TNS3	SLC39A14	CXCR4
AGTR1	ANXA3	LEMD3	HORMAD2	RYBP	CDC42BPA	SLC3A2	DNAJC6
ARHGAP5	ANXA4	ESAM	KLHDC3	KPNA6	LLGL2	SLC7A5	IRS4
TNS1	AP1B1	RP2	ZNF382	MAGED1	ITGB6	SNX3	ZNRD2
HIPK4	AP1G1	PLEKHA1	CYP1A1	WDR61	TAOK3	STX7	BBS7
FOXP3	AP1S1	MEAK7	GNL2	ACTC1	FRS2	TFRC	CIAO2A
GRB7	AP1S3	DSG2	AKR7L	STT3A	PKP1	TMEM109	PDCD2L
CFAP44	AP3D1	PROM1	TGM7	KPNA1	STK10	TMEM97	KCNE3
IRF9	AP3S1	LAMTOR1	ARMS2	SDF2	SLC12A2	TMX1	CORO1A
RND1	APEH	MPP5	C1orf189	KDM1A	CHMP3	TXLNG	SENP3
MARK1	APEX1	PTTG1IP	HIF1AN	KPNA4	SHB	VAMP3	CLEC16A
AKAP13	API5	LMAN1	FUOM	OGT	ARHGAP32	VAT1	HSPA2
MFNG	APMAP	BAIAP2L1	KIAA1522	RBBP7	TSC1		NCK1
AXIN1	APOE	HMOX2	ANKS1A	KPNA2	SNX17		STK16
CD2	APRT	VPS13C	GGPS1	MAP3K7	EPHA1		NBEA
ACAP1	ARF1	SLC39A10	ISCA1	KRT8	MAGI1		CENPH
IFT122	ARF3	UBIAD1	CCM2	SMU1	UBE2J1		ISLR
TESK1	ARF4	TMEM199	KLHL34	TPD52L2	LRBA		CHRM3
KIDINS220	ARGLU1	NEB	AMZ1	PEBP1	PATJ		EEF1AKMT3
PHKG2	ARHGAP18	PLCB4	NT5C	PPP2CA	USP6NL		CRYBA4
SFRP2	ARHGAP42	CPD	SOHLH1	THOC3	BAMBI		PDGFRB
APH1A	ARHGDIB	FLVCR1	NPRL2	SNRNP40	PKN2		CD3D
PRKG2	ARHGEF1	MACC1	TRAK2	STAT1	PPFIA1		FAM136A
PKN1	ARID3A	RLIM	DCTN3	CSNK2A1	SDCBP		KLHL14
LIFR	ARL1	PANX1	B4GALT2	PNP	CCNY		PIK3CB
TBL1XR1	ARL3	CLTRN	KLHL29	ANXA5	GNA12		HPX
CHUK	ARL6IP1	ZDHHC20	YPEL3	PPM1A	AKAP12		IL20RA
GRASP	ARPC2	TMEM87A	LY86	CLIC1	PEAK1		TGFBR2
RASA1	ARPC3	STXBP6	TTC30B	PRKCSH	PLPP3		ANXA13
ITK	ARPC4	GNL3L	CLASRP	ATP2A2	PAK4		AURKA
DOK2	ARPC5	INPP5F	SULT1C4	PARD6B	GNA13		MTPN
PTPRE	ARPC5L	KIF26B	ATG7	ANXA1	EPHB4		FBXW11
TGIF1	ASCC1	TANC1	EID3	CLTC	CASK		CDH5
DOK6	ASL	FERMT1	RAB28	ACTA1	NOTCH1		WNK1
PITX2	ASNS	WLS	TTC30A	SFN	CTDSP1		SH3KBP1
RASSF7	ASPH	LRRC57	TRIM11	RAB5C	ITGB5		EEF1AKMT2
PTPRZ1	ATIC	MAPKAP1	D2HGDH	CCNK	PIK3CA		PRR4
TRIB1	ATP1B1	CD276	ITPRIP	MAPK1	EPHA4		POC1A
SH2D2A	ATP1B3	CLDN3	ITPRIPL1	EML4	PKP4		EID1
RASSF4	ATP2B4	PTK7	MAP1B	EEF1E1	CAMKV		NCK2
WDR17	ATP5F1A	SCARB1	MAP1S	MAPK8IP3	LRP2		CCT8L2
CCNA2	ATP5F1B	PLCB3	MTHFR	SEC13	PLCB1		CAMK2A
MAPK8	ATP5F1C	VPS13A	NDUFV2	RANBP3	AP2M1		CEBPB
NEK3	ATP5F1D	LGALS7	MARCHF7	PAAF1	RASSF5		FAM124A
NTRK3	ATP5MG	PRTG	ANK1	RAE1	EPHB2		CRKL
PLA2G4D	ATP5PB	SLC7A11	DDHD2	FEN1	GAP43		TARS3
EPHB1	ATP5PO	PSD3	PRKAR1B	TBL3	MARK2		WDR59
IQCA1	ATP6V1A	KIF16B	TUBB1	TXN	CUL1		STK4
PRKAG2	ATP6V1B2	VPS45	URI1	SIK3	ZAP70		C1orf54
PEA15	ATP6V1D	RAB13	ZNHIT2	COPS2	CDKL5		MAP7D2
FGF17	ATP6V1E1	EPB41L4B	ZZEF1	TGM2	MPZL1		ALB
WNT10B	ATP6V1G1	PALM2AKAP2	AHNAK2	UBE2D2	SIRPA		SERPINA3
PDK1	ATXN10	PLEKHO2	MAGEA3	ACTG1	MAP4K5		IGLL5
TNFRSF11A	BANF1	CDCA3	NRN1	STK38	NF2		BPIFB1
CIDEB	BAX	SPECC1	RILP	CDC73	EPHB3		CITED1
SMAD2	BAZ1A	RABL3	USP47	WDR82	STON2		PAK3
VAV3	BCAT1	STOM	EPDR1	CTSA	EFNB1		PPARD
SH2B3	BCCIP	PACS1	CFB	ARPC1B	MTOR		RPTOR
NRIP1	BCL2L1	STX12		PTPN11	SCRIB		SNX27
SAP18	BCLAF1	ARL13B		STRAP	PREB		LCN1
BMP7	BDKRB2	PI4KA		PKP3			ZBTB2
DYRK4	BIN1	EHBP1		PDGFA			LYPD4
PPP1R15A	BLVRB	CD46		COPB2			APOA4
DUSP5	BRCC3	SLC29A2		PPP4R3A			FAXC
INVS	BTF3	SLC35F2		PPP5C			PPP3R1
WNT2	BUD23	FGD6		CSNK2A2			EVA1B
PITRM1	BZW2	RUFY2		UQCRC2			MAPK4
IL2	C11orf98	CEACAM1		ACTG2			HERC1
MBTPS1	C19orf53	TRPM4		RAC1			TMEM74
TBX2	C1QBP	RASAL2		TRIP10			PRKCI
GTF3C2	CACYBP	FARP1		PCNA			GNPTAB
MAP2K3	CAD	SIGLEC6		CDK6			LRCH1
FHL3	CALD1	FNDC3A		COPA			GPR156
TENT5D	CALR	FAT1		DBNL			STK3
LAX1	CAMSAP3	PALM		PRPF19			SORBS3
FSHR	CAND1	SLC7A2		PRMT1			LITAF
WRAP73	CANX	JPH1		UBE2I			DMBT1
ARHGAP20	CAP1	OCIAD1		UQCRC1			SLC25A41
KRTAP10-8	CAP2	ARHGAP31		UBE2N			HSPB8
ACVR2A	CAPN1	TMEM51		CFL1			TANC2
AXL	CAPNS1	EFR3A		GNAI2			LRP6
HUS1	CAPRIN1	FCHO2		DBN1			KDM3A
GAS6	CARM1	MARCKSL1		NRBP1			NEUROG3
SORBS1	CASP14	SEMA4C		AP3M1			TMOD4
ANGPTL1	CAST	DIP2B		AP2A1			DQX1
GSK3B	CAT	PLSCR3		KRT18			WDR5B
ACVR2B	CBR1	RAB34		RBX1			CDK16
PDGFD	CBS	STX5		RIN2			SOWAHB
CCND2	CBX1	PPFIBP2		CIAO1			TTYH1
ARHGEF15	CBX3	CDC42EP4		UBE2S			C9orf16
BIRC6	CCAR1	AUP1		WDR1			CCDC96
ADAM10	CCAR2	GPRIN1		STK31			FKBP5
RPS6KA4	CCDC124	PHLPP1		ACTR1B			PROSER2
HGF	CCT2	SLCO4A1		TAB2			POGZ
TRIB2	CCT3	MYO18A		TPP2			DNM3
UBASH3B	CCT4	ATP11A		SCYL1			ORM1
TNFRSF10A	CCT5	ARFGEF2		FLNA			GRN
EFNA5	CCT6A	TMEM237		AP1M2			RAPGEF5
CCNL1	CCT6B	ARHGAP21		STAM			MTMR4
NRG2	CCT7	MYO1E		USP7			GC
P2RY2	CCT8	ABCC5		WDR77			SDF4
WDR26	CDC123	SPCS2		RBBP4			APOA2
ZNF410	CDH17	DTNA		EIF3I			LURAP1
TTBK2	CDV3	SLC15A1		CD2AP			IFT43
DISP2	CES1	ARHGAP29		PPP2R2A			LTF
KIF21A	CFAP157	ANTXR1		AP2B1			C10orf88
MELK	CFAP20	PRG4		PARP1			FRMD6
ELP1	CGNL1	CBARP		ATXN2L			EDA
SOCS2	CHCHD2	CHCHD3		UBE2M			PLEKHH1
ERCC8	CHD7	MTMR10		DFFA			EMB
FYN	CHERP	LRSAM1		FLNB			GRB2
PRKX	CHMP1A	PHLDB2		ARCN1			C4A
DCLK2	CHMP2B	NECTIN3		RAB14			FBXW5
PLA2G4A	CHMP4B	S100A11		VCP			PILRA
PLRG1	CHORDC1	FLRT3		RPS6			ARC
ITGB2	CHTOP	SPRY1		CSNK1D			HAVCR2
IFNG	CIRBP	AGTPBP1		SEH1L			HDAC6
TEC	CISD2	CASKIN2		AP1M1			CLU
TYK2	CKAP4	PLLP		JUP			PRKACB
NRDC	CKAP5	PCDH1		TUFM			ABL1
CDC20B	CKB	SFT2D2		UBE2L3			KNG1
CDKL2	CLIC4	ANO6		SEC31A			ZNF512B
WDR87	CLNS1A	MCAM		TXLNA			STAMBPL1
RANBP9	CLPP	STEAP3		EEF1A1			PIP
DRP2	CLUH	MPP7		CORO1C			CP
UPP1	CMAS	MXRA7		PRPF40A			TACR3
SRPK1	CMBL	SNX30		CSTF1			PM20D2
TBK1	CMPK1	SLCO2A1		EIF4E			APBA3
PRKAA1	CNDP2	ST14		GALM			RBM33
RHOQ	CNN2	EXOC3		MARS1			MRFAP1L1
PLA2G10	CNN3	KRIT1		SPAG9			OLFM2
MS4A2	CNOT9	SPAG1		RFC4			CRK
GAS7	CNPY2	ARFIP2		ILK			NAA11
GRIK2	CNTN2	RAB3B		KPNA5			PRKACG
UBE2J2	COLGALT1	SLC12A6					HAX1
ACTL6A	COMMD9	VTI1B					RADX
IGF1	COMT	AGFG1					SNAPC4
PIAS1	COPB1	SH3BP4					LACRT
CSNK1G2	COPE	SLC34A2					CHRDL1
ESRRG	COPG1	CADM1					CD7
CBLB	COPS4	CCDC25					CAV1
TCF3	COPS5	IGFBP3					PPP1CC
DLG4	COPS6	CNNM3					SCGB2A1
CAMKK1	COPS7A	STX10					PIK3R3
AKAP9	COPS7B	CD99					TTR
IGF2	COPS8	NPTN					SMUG1
ADRB1	COPZ1	GCC2					C3orf18
MAP3K12	COQ8A	ABCG2					SPARC
PAM	CORO1B	TACSTD2					TP53BP2
SMAD3	COTL1	COL2A1					AHSG
GCNT4	COX5B	CDHR5					CDC16
BCAR1	CPNE1	SNX11					CEP97
PSKH2	CPNE3	PTPN13					CDS1
PPARG	CPSF6	SNRNP27					RARRES1
CAV2	CPSF7	FNBP1					GKAP1
AKT1S1	CPVL	SPRED1					MAGEA9
ARL4D	CRBN	HRH1					FAAP100
NEURL1	CROCC	TGOLN2					PPP1R13B
ULK1	CRYZ	SLC7A1					RAPGEF2
STK26	CS	CHP1					CCL25
IRAK3	CSDE1	NF1					EMILIN1
PLA2G2A	CSE1L	GPAT3					NCAPH2
DDR2	CSNK2A3	PLEKHF2					ANKS1B
PLK2	CTNNBL1	SPTBN2					COMMD5
NRG4	CTPS1	GOSR2					C6orf58
NR1H3	CTSB	KIAA0319L					HES6
CDKN1C	CTSD	BUD31					PICK1
TAOK2	CTSZ	DSC3					BPIFA1
NUAK2	CTTN	LGALS8					FGB
SHC4	CUL2	RAB37					RASSF1
HECW2	CUL4A	SMAGP					CDK20
DOK4	CUL4B	CALML3					MPDZ
PLA2G1B	CXorf56	VPS51					STAMBP
PPP1R9B	CYB5B	STX6					TFPT
LTC4S	CYB5R3	ATP13A3					ZNF639
PDGFRA	CYCS	STXBP3					COPS9
HHIP	CYFIP1	AP1AR					ASB3
RAD9A	CYP2S1	ADAM9					LRRC36
ADRA2A	CYP51A1	SLC5A6					MAPK8IP2
DBP	CYRIA	MPZL2					CIT
MAST3	CYRIB	CTNNA2					BTRC
NEK4	DAD1	PPP1R37					SETD2
ZSWIM3	DARS1	CDCP1					CA6
NRG1	DARS2	C2CD2					PPP2R2D
CCNG2	DAZAP1	GOSR1					ABL2
SBK2	DCD	GJC1					TAFA3
DAPK3	DCPS	DCBLD2					EHMT2
AMH	DCXR	DEPDC7					TCF20
PMPCB	DDAH1	SNTB1					JCHAIN
IRS2	DDB1	EXD2					RPL35A
EGF	DDOST	SLC19A2					LCN2
PLK4	DDX1	FNBP1L					CDH8
WDR4	DDX17	PPID					BACE2
DUSP6	DDX19A	SLC26A6					DCAF10
GRIA4	DDX19B	VAMP7					THBS3
IGF1R	DDX21	TBC1D5					EIF1AD
OTUD7B	DDX39A	VAMP5					MRPL42
WDR48	DDX39B	VPS28					GPR182
ANGPT1	DDX3X	ADD2					ARL4C
SMAD5	DDX3Y	VPS53					RIPK1
SNX9	DDX42	SLC20A1
MAP3K4	DDX46	TMEM159
MALT1	DDX47	ZDHHC18
PWP1	DDX5	VAMP2
TGFB1I1	DDX50	ALG13
DUSP10	DECR1	GPR107
SLA	DEK	ATG4C
P2RX7	DENND10	EDAR
MAST1	DENR	SERPINB3
CCNH	DERA	CPLX2
RAC2	DHCR24	SCAMP3
ABCA1	DHCR7	C1orf43
GNAQ	DHRS7B	STX8
WDR64	DHX15	FZD6
PRPF4B	DHX35	RAP2B
CNTD2	DHX9	PTPRM
ABCC8	DIAPH1	PHLDA1
RAPGEF4	DIMT1	STX4
ALK	DIS3	MTMR12
AKT1	DKC1	GOLGA5
IHH	DLD	MTM1
TIFA	DNAAF1	TTPAL
MAP3K15	DNAJA1	EEPD1
AGAP2	DNAJA2	UNC5B
FOXC2	DNAJA3	LNPEP
GABRB3	DNAJB1	ABCB1
MAPKAPK3	DNAJB11	NCCRP1
OSM	DNAJC10	GULP1
MEP1A	DNAJC7	TRIM13
TLX3	DNAJC9	KIAA0754
WIPI2	DNM1L	PARP12
GRIP1	DNMT1	ANTXR2
TGFB2	DNPEP	MXRA8
WDR7	DPP3	ASPRV1
FRAT1	DPP4	UBXN4
SNIP1	DPP7	TACC1
TIE1	DPP9	CHMP6
NR0B1	DPRX	ELMOD3
MAP2K4	DPYSL2	SLC9A3R2
WSB2	DPYSL3	CDC42EP2
AKTIP	DR1	SLC1A3
CDKL3	DRG1	KDF1
NEK6	DSC1	CTDSPL
OTOP3	DSG1	ZDHHC14
DLL4	DSP	SEMA6A
WDR18	DSTN	TTC4
IL22	DTYMK	PLEKHA2
SCTR	DUT	DLGAP4
BARD1	DYNLL1	SLC30A4
TXK	DYNLL2	EPN2
WNT4	EBP	PLSCR1
NEK1	ECH1	MFSD10
CAMK1D	ECHDC1	NAPEPLD
MAP3K1	ECHS1	AVL9
CCR5	ECI1	COBL
LRIG1	EDC4	LRRC7
CTBP1	EDF1	EBAG9
BRSK1	EEF1B2	HLA-G
UBE2E1	EEF1D	GOPC
TMEM145	EEF1G	APPL2
UBQLN2	EEF2	GOLPH3L
EPO	EFTUD2	PRXL2A
BHLHE41	EIF1AX	LDLRAP1
ANGPT4	EIF1AY	PTPMT1
TRIP6	EIF2A	VAMP4
WDR86	EIF2B1	SLC5A3
EFNA4	EIF2B2	DCBLD1
PELI1	EIF2B3	DOCK6
LAT2	EIF2B4	ATP10D
ACTL7A	EIF2S1	CFTR
OXTR	EIF2S2	PLXNC1
DAXX	EIF2S3	ADCY9
NR5A1	EIF3B	CRNN
TRIM33	EIF3C	SLC4A8
ITGAL	EIF3CL	C2orf72
STK11	EIF3D	ANKRD26
CDK4	EIF3E	SIGIRR
DFFB	EIF3F	INA
CDKL4	EIF3G	CLDN1
TBC1D31	EIF3H	MPP1
DAPK1	EIF3J	OAS1
KSR1	EIF3K	MICAL3
MED1	EIF3L	NAV2
BLK	EIF3M	SLC26A2
ESRRA	EIF4A1	ABCC2
NCKIPSD	EIF4A2	PRR15L
NEDD9	EIF4A3	RALGAPA2
CREBBP	EIF4B	SYT7
EVL	EIF4E2	PDZK1
MTNR1B	EIF4G1	NOX1
CSF3R	EIF4G2	OLR1
ARMC6	EIF4H	PLEKHA6
CDRT1	EIF5	SLC43A1
STAP1	EIF5A	ARHGEF26
UBE2E3	EIF5AL1	GPRC5B
YTHDC1	EIF5B	PCDH7
CSPG4	EIF6	NUBPL
AMHR2	ELAVL1	SLC6A8
DAPK2	ELOC	COL3A1
SH2D6	EMC1	SMPD4
MAPK7	EMD	ADCY6
NCOA2	EMG1	OSBPL10
JAG2	ENAH	STIM2
GRB10	ENDOD1	SLCO2B1
STKLD1	ENO1	TMEM94
PROSER3	ENO2	IPMK
PIK3CD	EPCAM	DNAJC16
TLR2	EPPK1	CARMIL2
GPR45	ERAP1	ASPSCR1
CDC7	ERGIC2	DIAPH2
GIT1	ERH	MAP6
IL13	ERO1A	SLC4A3
SLC34A1	ERP29	PHACTR2
CABLES1	ERP44	TBC1D10A
SPEG	ESD	CACTIN
GP1BB	ETF1	DGKD
MAK	ETFA	C4orf19
ARRB2	ETFB	TAF2
CD3E	EWSR1	SYTL2
TRAPPC1	EXOSC6	ZRSR2
NGEF	EXOSC8	NHP2
ARMC7	EZR	PLSCR4
UBE2Q2	FABP5	RALGAPB
GATA3	FAM207A	ARFGAP3
IL4	FAM32A	GPRC5C
RAC3	FAM50A	LZTR1
APBB2	FAM83H	EFR3B
IL27RA	FAM98A	EPS8L2
STRN3	FAM98B	EHD3
UTP15	FARSA	SLC11A2
UBE2E2	FARSB	PLXNB2
NR1D1	FASN	C11orf52
TYROBP	FAU	ARHGEF16
ESR1	FBL
NOD1	FBXO2
ANAPC10	FBXO21
ACKR3	FDFT1
SH2D1A	FDPS
PPWD1	FH
PSEN2	FIGNL1
ARR3	FKBP3
ITPR1	FKBP4
TP53	FLG2
LIMK1	FLNC
RNF111	FN1
TRAIP	FNTA
ITGA9	FNTB
TNFRSF8	FOXP1
EXTL1	FOXP4
DDB2	FRG1
CD19	FUBP1
FGFR1	FUNDC1
PRKAR1A	FUS
MERTK	G3BP1
SH3BP5	G3BP2
STXBP5L	G6PD
SLA2	GALC
WDR45	GALK1
GIPC1	GAN
RAB5B	GANAB
SKIL	GAPDH
MAPK11	GARS1
CD79A	GART
ACTBL2	GATAD2A
PTPN6	GATAD2B
WDR75	GCDH
CREB1	GCN1
MAP2K5	GDI2
ACVRL1	GET3
NTF3	GET4
AMBRA1	GFPT1
HHAT	GGH
BLNK	GLB1
PRKCH	GLDC
RASSF6	GLE1
STAT6	GLO1
BMPR1A	GLOD4
GRB14	GLRX3
MAP3K8	GLS
NBPF19	GLUD1
ADRA1B	GLUD2
BIRC8	GLUL
PLA2G2D	GMDS
PLK3	GMPS
DKK1	GNAL
SIX4	GNAS
CXCR2	GNAT2
MAP4K1	GNAT3
PLCG1	GNPDA1
FOXA2	GNPNAT1
PEX7	GOLGB1
RIMS4	GOLT1B
PLD1	GOT1
HOMER2	GOT2
NUP43	GPI
CDK10	GPKOW
THNSL2	GPN1
UBE2U	GPS1
XYLT1	GPT2
PPARA	GPX4
FBXW4	GRPEL1
TMEM219	GSN
PTH1R	GSPT1
WDR49	GSPT2
LIF	GSR
MAGI2	GSS
CLNK	GSTA1
MICAL1	GSTA2
LRP5	GSTA3
FGF6	GSTK1
HUNK	GSTO1
TYRO3	GSTP1
BUB1	GTF2F1
LSP1	GTF2F2
TLK1	GTF2I
GDF11	H1-0
NKD1	H1-10
IFNL3	H1-2
STRADA	H1-3
SMAD6	H1-4
HNF1A	H1-5
ETS1	H2AC1
IL22RA1	H2AC11
CNTN6	H2AC12
GCNT1	H2AC14
WWOX	H2AC18
CCKAR	H2AC20
FZD1	H2AC4
GJD3	H2AC6
WDR45B	H2AC7
CORO7	H2AJ
CCN3	H2AW
CABLES2	H2AX
TBL1X	H2AZ1
SMC1A	H2AZ2
EED	H2BC1
SOS1	H2BC11
FAM193B	H2BC12
BUB1B	H2BC13
FZD8	H2BC14
ARMC8	H2BC15
MIB2	H2BC17
PIK3C2B	H2BC18
GLI3	H2BC21
WNT5A	H2BC3
SCAP	H2BC4
TMEM100	H2BC5
WDR3	H2BC9
SUFU	H2BS1
ADRA2C	H2BU1
WDR63	H3-3A
RRP9	H3-4
MED14	H3-5
ANKRD6	H3C1
BRSK2	H3C15
AP5M1	H4C1
HNF4A	HACD3
PSTPIP1	HADH
SNX21	HADHA
FGF1	HADHB
WDR91	HARS1
PDK2	HAT1
APC2	HBA1
RAB5A	HBB
MAP3K11	HBD
MAP3K20	HDAC1
NR5A2	HDGF
UBE2C	HDHD5
CNTFR	HDLBP
DGKQ	HEATR3
CDK12	HELLS
RASSF2	HEXB
TNFRSF19	HEXIM1
PTCH2	HIBADH
MAP3K6	HK2
MDM2	HM13
OPRK1	HMBS
TRAF7	HMGA1
LAT	HMGA2
DYRK1B	HMGB1
MST1	HMGB2
STAT2	HMGB3
PLA2G4F	HMGCS1
BMPR1B	HMGCS2
WDR92	HMGN1
GNB1L	HMGN2
IL21	HMMR
IL2RB	HNRNPA0
NRGN	HNRNPA1
CFAP52	HNRNPA1L2
PPP1R17	HNRNPA2B1
PCSK6	HNRNPA3
RFWD3	HNRNPAB
RIPK2	HNRNPC
STK17A	HNRNPD
CBL	HNRNPF
SH2D3A	HNRNPH1
MAST4	HNRNPH2
GRIA3	HNRNPH3
CCNG1	HNRNPK
DMXL1	HNRNPL
PDC	HNRNPM
WDFY4	HNRNPR
KCNK15	HNRNPU
RAPGEF3	HOOK1
DRD3	HPDL
MED12	HPRT1
PRDM10	HRNR
MVP	HS2ST1
PTK2B	HSD17B10
IL13RA2	HSD17B12
RAB4A	HSD17B4
WWC1	HSDL2
ROS1	HSP90AA1
FRZB	HSP90AB1
CHAF1B	HSP90B1
GABRR1	HSPA1B
WDR37	HSPA4
FOXL1	HSPA5
ATG16L1	HSPA6
DAPP1	HSPA9
NGFR	HSPB1
LATS1	HSPBP1
IKBKB	HSPD1
SYK	HSPE1
TEK	HSPH1
GRM5	HYOU1
STK32A	IARS2
LEPR	IDH1
SH2D1B	IDH2
ITGA2B	IDH3A
MYO3A	IDH3B
SGK1	IDI1
PARD6A	IFI16
SOCS4	IGF2BP1
NR4A3	ILF2
GRK3	ILF3
BMP4	IMPDH1
BMP6	IMPDH2
WDR36	IPO11
RHOB	IPO4
MYLK2	IPO5
MAST2	IPO7
EIF2AK2	IPO8
CCKBR	IPO9
CBY1	ISOC1
NEK11	IST1
STRN	IVNS1ABP
FGF2	KARS1
GNG12	KCTD17
ERN1	KCTD2
PLAA	KCTD5
EML5	KHSRP
PTPN22	KIAA1217
VEGFB	KIAA1614
CD79B	KIAA2026
IL31RA	KIF11
RALGDS	KIF2C
UBE2L6	KIF5B
FURIN	KLC4
RAP1GAP	KLHDC8A
TBXA2R	KPRP
SUPT6H	KRT1
UBR5	KRT10
CCNQ	KRT14
TLK2	KRT15
PRKCD	KRT16
BCAR3	KRT17
TRAF1	KRT19
EDNRB	KRT2
BIRC2	KRT20
RXRG	KRT23
IFNLR1	KRT5
DNTT	KRT6A
WDR88	KRT6B
PRKD2	KRT6C
SCYL2	KRT73
MAP3K13	KRT74
ULK2	KRT78
CCNT1	KRT79
HSPB6	KRT80
GRIK3	KRT9
RHOU	KRTCAP2
PRKAG1	LAD1
CD28	LAMP2
UBE2QL1	LAP3
PRKCG	LARS1
FPR1	LASP1
WNK2	LCP1
CSF2RA	LDHA
NOTCH4	LDHB
DYNC1I1	LGALS3
BOC	LIMA1
MAP3K10	LIMS1
ZNF106	LMAN2
IL3RA	LMNA
WDR60	LMNB1
FOXO1	LMNB2
ANKAR	LMO7
WNT7A	LONP1
PTPN2	LPCAT3
PML	LRPAP1
LYST	LRPPRC
CCDC22	LRRC47
TNFRSF10B	LRRC59
PTPRK	LSM12
STK33	LSM14A
IGFLR1	LSM14B
CSK	LSM4
SHANK2	LSM8
CSF1R	LSS
DDR1	LTA4H
RGS14	LUC7L2
TRAT1	LYPLA1
STK24	LYRM4
HOMER1	LYRM7
IL13RA1	M6PR
CCNO	MACROD1
NOTCH2NLA	MACROH2A1
PDPK1	MAGED2
PRAG1	MAGOH
PIN1	MAGOHB
THRB	MAL2
FZD7	MAP4
CHEK1	MAP7
CCND1	MAP7D1
NBEAL1	MAPRE1
BMX	MAT2A
CAMK2B	MAT2B
WDR66	MATR3
LIG4	MCCC2
FER	MCM2
COP1	MCM3
PTPRF	MCM4
IL12RB1	MCM5
DCAF6	MCM6
GRM1	MCM7
PARP3	MCTS1
VDR	MDH1
IFNAR2	MDH2
PRRT2	ME1
SYNJ1	ME2
FBXW8	MFAP1
DAB1	MGST1
WDR5	MIF
INS	MMS19
BAG3	MOB1A
WDR46	MOB1B
GRK1	MOB2
CORO6	MOGS
SSTR2	MORF4L1
BTC	MORF4L2
DHH	MRE11
ADRB2	MRPL14
MYO9B	MRPL33
AATK	MRPL46
TRAF4	MRPL48
CCR10	MRPL55
WDR78	MRPS7
GNB4	MRRF
SQSTM1	MSH2
CCNI2	MSH6
GRK4	MSMO1
BIRC5	MSN
SH3GLB1	MTA1
POFUT1	MTA2
DNAI1	MTA3
TRIM37	MT-ATP6
WWC2	MTHFD1
RFX1	MTHFD1L
KIF21B	MTHFD2
WNK4	MTMR14
EPHA5	MVB12A
GP1BA	MVD
PLCE1	MVK
RBBP5	MYADM
KIFAP3	MYDGF
PLAAT3	MYH14
SHE	MYH9
FGF10	MYL1
CCNE1	MYL12A
MED16	MYL12B
RABEP2	MYL3
DUSP9	MYL6
AP4M1	MYL9
KCNH2	MYO1G
FMN2	NAA15
SAMD10	NACA
HASPIN	NADK2
DENND3	NAMPT
WDR6	NAP1L1
EIF2AK4	NAP1L4
MAPKAPK2	NARS1
ITGA8	NASP
GAK	NCBP1
NOD2	NCBP2
HIPK2	NCEH1
DYNC1I2	NCKAP1
IL27	NCL
PDIK1L	NCLN
CBLC	NDRG1
UBE2D4	NDUFA9
IL22RA2	NDUFAF7
GNG2	NDUFS2
WWTR1	NDUFS3
KAT5	NELFA
AURKB	NELFB
SHC3	NELFCD
ADRA2B	NELFE
IL10RA	NFAT5
GRAP	NFS1
VRK2	NIF3L1
PIAS3	NIPSNAP1
SPAG16	NIT2
PPP2R2B	NLRP2
POC1B	NLRP7
PRKCQ	NME1
CCND3	NME2
DISP1	NMT1
FLT4	NOB1
PRKD3	NOC4L
LPXN	NOLC1
PRKAB2	NONO
STUB1	NOP14
RPS6KC1	NOP56
DCAF11	NOP58
AGRN	NPEPPS
PPP2R5C	NPLOC4
MYLK	NPM1
PLA2G3	NPM3
TRAF3IP2	NSF
OBSCN	NSFL1C
NCSTN	NSUN2
CCNI	NT5C2
CSF3	NTPCR
ULK3	NUDC
NFKBIA	NUDT21
VAV1	NUDT5
NAA38	NUFIP2
MOXD1	NUP155
GRAP2	NUP205
CD53	NUP54
NEDD4	NUP93
NGF	NUP98
SPAG6	NUTF2
DCAF4L1	OAT
TLR3	ODR4
PIK3CG	OGFR
TRAF2	OLA1
EXOC8	ORC2
STRN4	ORMDL1
PTPRC	ORMDL2
NRG3	OSBP
CDK11B	OSTC
FYB1	OTUB1
CNKSR1	OTUD4
PKD1	OXCT1
GLI1	P4HB
GPR62	PA2G4
CIC	PABPC1
PRKAB1	PABPC3
CDC6	PABPN1
NAIP	PAFAH1B2
WAC	PAICS
STXBP4	PAIP1
IL21R	PAPSS1
MAZ	PARVB
RARB	PAWR
CLK1	PCBP2
UBE2K	PCID2
AREG	PCK2
ARHGAP27	PCNP
EFNA2	PCYOX1
TSSK6	PCYT1A
ACVR1C	PCYT1B
TSSK3	PDAP1
MAGI3	PDCD5
SNW1	PDCD6IP
IL7R	PDIA3
RGS7	PDIA4
WDR24	PDIA6
RGS10	PDLIM1
NIM1K	PDLIM5
BOP1	PDS5A
RBPJ	PDXK
ITGB7	PEG10
BRWD1	PEPD
RPS6KA6	PEX5
RPS6KA2	PFDN2
BMP2K	PFKFB2
WDR34	PFKFB3
IL5RA	PFKL
HTT	PFKM
AP2A2	PFKP
EML2	PFN1
NR2F2	PGAM1
CDO1	PGAM2
PHIP	PGAM5
UBE2G2	PGD
DCAF8	PGK1
MADCAM1	PGM1
RARG	PGM3
MNAT1	PHB
SNCA	PHB2
RGL2	PHGDH
ANGPT2	PIGS
RHOD	PIGT
FOS	PIN4
CCNB2	PIP4K2C
SMURF1	PIP5K1C
ROR2	PKM
KCNJ11	PLBD2
EIF4EBP1	PLIN3
IFNAR1	PLOD3
TSC2	PLP2
ADAM17	PLS3
CARD11	PNPO
MAP3K2	PNPT1
WDR47	POF1B
UFSP1	POGLUT3
DYRK1A	POLD1
MACF1	POLDIP2
CDC34	POLDIP3
GDNF	POLR1C
DYRK3	POLR2E
RFC1	PON2
TOB1	PPA1
MUSK	PPAT
TAL1	PPIA
CHRNA7	PPIB
DUSP2	PPIG
BDNF	PPIL1
ACVR1B	PPIL4
CDK18	PPM1G
DUSP1	PPME1
JAK3	PPP1CB
CRLF1	PPP1R12A
STAP2	PPP2CB
JAK2	PPP2R1B
NEK2	PPP4R3B
FOXO4	PPP6C
GLMN	PPT1
DISP3	PRCP
SIK1	PRDX1
BMP2	PRDX2
JUN	PRDX3
MAP3K14	PRDX4
TIRAP	PRDX5
SIX1	PRDX6
TRPV4	PREP
WDR27	PRMT5
BIRC3	PRPF31
DTX1	PRPF8
INPP5D	PRPS1
KIT	PRPS2
RHEB	PRRC1
DDIT3	PRSS1
WDFY1	PRSS2
STK25	PRSS3
NEK5	PRTFDC1
STAT5B	PSAT1
MAML2	PSMA1
FGF18	PSMA2
FCGR2B	PSMA3
TCF4	PSMA4
PTN	PSMA5
NR2E3	PSMA6
IL10RB	PSMA7
ACTRT3	PSMB1
FBXW7	PSMB2
MAVS	PSMB3
DMWD	PSMB4
EDA2R	PSMB5
SIRT1	PSMB6
SHF	PSMB7
IQCF1	PSMC1
ABHD16B	PSMC2
IL26	PSMC4
CCNT2	PSMC5
ITGAX	PSMC6
CCNJ	PSMD1
PRLR	PSMD11
WDSUB1	PSMD12
PAGR1	PSMD13
ITGB8	PSMD14
PRICKLE3	PSMD2
RIPK4	PSMD3
WNK3	PSMD4
DVL1	PSMD5
PEBP4	PSMD6
GRM3	PSMD7
ITGB3	PSMD8
CNTD1	PSME1
GRK5	PSME2
RPS6KA5	PSME3
MTSS1	PSMG1
MAP3K19	PSMG2
IFT80	PSPC1
ZRANB1	PSPH
TNS4	PTBP1
PSKH1	PTGES2
IL4R	PTMS
WDHD1	PTPA
DCAF12	PTS
ARMC1	PUF60
GNAZ	PUS7
ITGA4	PYCR1
MAP2K6	PYGB
TGFBRAP1	PYGL
TEP1	PYM1
WDR25	QARS1
AAAS	QDPR
WRAP53	QPCTL
TGFB1	QRICH1
KIF5A	RAB10
CAMK1	RAB18
LCP2	RAB1B
CD81	RAB21
PDE4D	RAB2A
TRAF6	RAB6B
ADA	RALY
PRKAR2A	RALYL
GRWD1	RANBP1
ARHGAP39	RANGAP1
CRLF2	RARS1
FZR1	RBIS
ACTR8	RBM10
MAPKBP1	RBM12
UTRN	RBM14
IL1R1	RBM25
SHD	RBM27
APAF1	RBM3
LRRK2	RBM39
MAP3K9	RBM4
WDR43	RBM42
DRD2	RBM46
SOX13	RBM8A
CLK3	RBMX
FGR	RBMXL1
KCNQ1	RCC1
MTNR1A	RCC2
MAPK6	RCN2
CDK8	RCOR1
STK40	RDX
DOK3	RECQL
PDE6G	REEP5
MASTL	REEP6
ELP2	RER1
CRADD	RIC8A
ETS2	RIC8B
VRK3	RIDA
PPP2R5A	RIOK1
PRPF40B	RNF114
EML1	RNF20
SFRP1	RNH1
FGF7	RNPEP
KATNB1	RPA1
NOTCH2	RPA2
DYRK2	RPIA
EIF2AK1	RPL10
MAP3K5	RPL10A
LTBR	RPL11
PRKD1	RPL12
DLL3	RPL13
CDK7	RPL13A
GH1	RPL17
TNS2	RPL18
GMFB	RPL19
FZD3	RPL21
IL24	RPL22
APBB1IP	RPL22L1
IFT20	RPL23
NPHS1	RPL23A
MEP1B	RPL24
PDGFC	RPL26
LEP	RPL27
PRKCB	RPL27A
FES	RPL28
RPS6KL1	RPL3
PCSK9	RPL30
CYSRT1	RPL31
HECW1	RPL32
SGK3	RPL34
NR0B2	RPL35
LTK	RPL37A
PLD2	RPL38
SH2D4B	RPL39
DLL1	RPL4
CDK9	RPL5
NR1I3	RPL6
PIAS4	RPL7
FBXW2	RPL7A
FKBP1A	RPL8
PXN	RPL9
UBE2R2	RPLP0
UBE2Z	RPLP1
PI4K2B	RPLP2
GCNT7	RPN1
CHN1	RPN2
IL16	RPRD1B
RNASEL	RPS10
APC	RPS11
CFLAR	RPS13
ARAP1	RPS14
PSENEN	RPS15A
SHC1	RPS16
CELSR3	RPS17
ADGRG6	RPS18
PTEN	RPS19
POTEF	RPS19BP1
IL6R	RPS2
EFS	RPS20
GPC3	RPS21
BMP15	RPS23
PLTP	RPS24
ASB16	RPS25
TENM1	RPS26
CAMKK2	RPS27
USP8	RPS27A
PCSK2	RPS27L
HTR2A	RPS28
NOTCH3	RPS29
PRKACA	RPS3
AZI2	RPS3A
ITGA7	RPS4X
NR4A1	RPS5
NEDD1	RPS7
CILK1	RPS8
INSR	RPS9
CCN5	RPSA
MYC	RRBP1
MEGF8	RRM1
NR2C1	RRM2
AKT3	RRP1B
GABRR2	RTCB
IRAK2	RTKN
CTDNEP1	RTN3
IL2RG	RTN4
TICAM2	RTRAF
WDR41	RUVBL1
RET	RUVBL2
FZD4	SAAL1
SPOPL	SAE1
CCDC136	SAMHD1
ARMC3	SAP30BP
CCNC	SAR1A
IL7	SAR1B
FZD5	SARNP
IL23A	SARS1
KSR2	SART1
MAP3K3	SBDS
NR2F1	SCCPDH
TOLLIP	SCD
CDK3	SCFD1
GNB2	SDF2L1
ERBB4	SDHA
PAK1IP1	SEC11A
PPP4C	SEC16A
DCLK3	SEC22B
LIN37	SEC23B
UBE2F	SEC23IP
SH2D3C	SEC24A
FADD	SEC24C
GADD45G	SEC24D
CNTNAP1	SEC61A1
GSK3A	SEC61A2
DAAM1	SEC61B
WDR53	SEC63
MAPK3	SEPHS1
CDK19	SEPTIN11
HBEGF	SEPTIN2
TGFB3	SEPTIN7
WWP2	SEPTIN9
NR1I2	SERBP1
ESR2	SERF2
STON1	SERPINB1
SIK2	SERPINB11
TNK2	SERPINB12
FLT3	SERPINB6
ERBB2	SERPINH1
IRAK4	SET
IGFBP1	SETSIP
NEK9	SF1
TOPBP1	SF3A1
PAXIP1	SF3A2
WNT16	SF3A3
PRLHR	SF3B1
PASK	SF3B2
WNT8A	SF3B6
RXRA	SFPQ
NEK10	SGPL1
TGFA	SGTA
FADS6	SH3GL1
TAOK1	SHMT1
CASP1	SHMT2
NTRK1	SHPK
STK39	SHTN1
HDAC3	SKA1
PROCA1	SKP1
WDR33	SLAIN2
NEK8	SLC25A11
NUP37	SLC25A3
REV1	SLC25A4
HIF1A	SLC25A5
FOXH1	SLC25A6
TP73	SLC2A14
APPL1	SLC46A1
WDR54	SLC4A1AP
EFNA1	SLIRP
KAT2A	SMARCE1
ECT2	SMS
IL11	SNAPIN
UCHL5	SND1
BCL9	SNRNP200
BTK	SNRPA
CISH	SNRPA1
WBP4	SNRPB
BRWD3	SNRPD1
EPHA8	SNRPD2
ACTR3B	SNRPD3
GAB2	SNRPE
PRL	SNRPF
PTCH1	SNRPG
PTPRD	SNRPN
PIM2	SNU13
SPOP	SNX1
MAP2K7	SNX2
FAM222B	SNX5
FGF3	SORD
IFNGR2	SPIN1
INPPL1	SPR
GLIS2	SPTLC1
PLA2G2E	SRM
POU3F1	SRP14
AAK1	SRP19
PBK	SRP54
FRS3	SRP68
GFRA1	SRP72
GNB5	SRP9
KYNU	SRPRA
UBE2B	SRPRB
DOK5	SRRT
EML6	SRSF1
UBE2V2	SRSF11
CDK2	SRSF2
HCK	SRSF3
ITFG2	SRSF6
MET	SRSF7
GRIN2C	SRSF8
RASSF3	SSB
EPN1	SSBP1
CDC42EP3	SSR3
TLE1	SSR4
TTK	SSRP1
WDR62	ST13
WIF1	STARD10
TLE2	STAU1
CDK5R1	STIP1
STAT5A	SUB1
GRIN3B	SUCLA2
CDKL1	SUCLG1
WDR35	SUCLG2
NR1H2	SUGT1
MYD88	SUMO2
STRADB	SUMO3
TICAM1	SUMO4
TAF5L	SUPT16H
CCNB3	SUPT5H
GCNT2	SURF4
FBXW9	SYNCRIP
CTNND2	SYNE1
EFNB3	SYNGR2
LATS2	SYPL1
SH2D7	TAF4
ADRA1A	TAGLN
SPHK1	TAGLN2
SRPK3	TALDO1
DCAF13	TARDBP
ITGA1	TARS1
UBE2G1	TBC1D4
PARP4	TBCA
PINK1	TBCB
DVL2	TBRG4
NCOA1	TCEA1
NISCH	TCP1
PDE3B	TECR
WEE2	TES
CCNL2	TFAM
CSF2RB	TFIP11
NPHP1	TIGAR
TOP2A	TIMM13
GRK7	TIMM44
TNFRSF13B	TIMP3
WDR12	TK1
STK32C	TKT
TNIP2	TLN1
IL1RAP	TM9SF3
GNG7	TM9SF4
NBEAL2	TMA7
CLK4	TMED10
EXOC2	TMED7
LRRK1	TMED9
TPBG	TMEM214
CCNE2	TMEM258
GRIN1	TMEM33
RIPK3	TMOD3
WDR31	TMPO
UBE2Q1	TMSB10
BRCA1	TMSB4X
PIDD1	TMX2
MEF2D	TNPO1
PGR	TOMM34
SOCS1	TOP1
SMAD1	TPI1
AR	TPM2
CTF1	TPM3
CHN2	TPM4
PIAS2	TPT1
SIT1	TRA2B
PRKG1	TRAP1
CSF1	TRAPPC3
INHBC	TRIM21
ATG16L2	TRIM25
THPO	TRIM27
FBXW10	TRIM28
WWP1	TRIM4
THRA	TRIP13
CDK17	TRMT112
DAW1	TSG101
GNB3	TSN
HYAL2	TSNAX
FOXO3	TTLL12
RGS12	TUBA1A
IL15	TUBA1B
SBK3	TUBA1C
KDR	TUBA4A
DOK7	TUBB2A
CASP8	TUBB2B
IL10	TUBB3
NOS2	TUBB4A
ARVCF	TUBB4B
INHBE	TUBB8
GTF2A1L	TUBG1
IL12A	TUBG2
MEF2C	TWF1
SMAD7	TXNDC12
MAX	TXNDC5
NCOR2	TXNDC9
DUSP3	TXNL1
CD247	U2AF1
BRCA2	U2AF2
APBB3	UAP1
PIM1	UAP1L1
PAK5	UBA1
DNER	UBA2
IL36G	UBA52
ZNF710	UBAP2L
SKI	UBC
ADAMTSL1	UBE2NL
PCBP4	UBE4A
AURKC	UCHL3
CAPRIN2	UCK2
C5AR1	UGDH
HSH2D	UGGT1
CUL3	UGP2
INHBA	UMPS
CHMP4A	UNC45A
CSNK2B	UPF1
MEF2A	USO1
STXBP5	USP10
ADGRB1	USP14
RSKR	USP15
PPP1R2	USP5
HIPK3	UTS2
UBE2W	VARS1
MPL	VASP
PHKG1	VCL
WDFY3	VDAC1
IL15RA	VDAC2
SMO	VEZT
UBASH3A	VIL1
ATF1	VIM
AXIN2	VPS16
CDC20	VPS26A
TULP4	VPS29
PCSK7	VPS35
CNTF	VPS4A
LEF1	VPS4B
AHI1	WAPL
ITGA11	WARS1
AVPR2	WBP11
DPH7	XPNPEP1
TRAF5	XPO5
RASIP1	XPO7
CDK13	XPOT
GRIA2	XRCC5
WDTC1	XRCC6
RUNX2	YARS1
NOS3	YARS2
PTK2	YBX1
PLA2G4C	YBX3
PPP2R5B	YTHDF1
CSF2	YTHDF2
EIF2AK3	YTHDF3
CAMK4	ZC3H15
OARD1	ZGPAT
SH3GL2	ZNF207
NR1H4	ZNF593
DCTN2	ZNF705A
ERRFI1	ZNF706
MCPH1	ZW10
RYK
TRADD
PKDCC
CCNF
NR3C2
STK32B
RCVRN
WEE1
CFAP57
TBL2
DTL
SOCS3
PXK
TLE4
DUSP22
PLA2G4E
FIBP
PLA2G12A
MFAP5
PRKCZ
TNFRSF10D
PTK6
FGFR3
XIAP
IL19
IRAK1
NPR1
PLA2G2F
ACTR5
SUMO1
WDR70
EIPR1
DSTYK
PLXNB3
CELSR2
TPP1
TBL1Y
CDC40
PLK1
RAPH1
MBIP
BCAS3
MFAP2
MYLK3
TSHR
EPS8
WDR89
SMURF2
NLK
NCOA3
MYO3B
CD244
EPHA6
ARPC1A
GAS1
PTPRA
HIPK1
GDF6
CHEK2
NEK7
NR2F6
IL9R
TLR4
RXRB
GADD45B
SMAD4
IL1B
GRIA1
MRAS
DOK1
CAMK1G
ZFYVE9
LY6E
ITSN1
UBE2T
NLE1
CLK2
TRAF3
ASIC1
IL1A
IRS1
ATM
PPP1R1B
PES1
MLST8
TNFAIP3
WDR97
NUP214
HIRA
MAPK9
WDR76
ADAMTSL4
SBK1
UTP4
POTEE
PLCB2
RIN3
HTR2C
YAP1
DTX4
NRK
MAP4K2
NTRK2
RB1
NUAK1
CDC42SE2
SKAP2
ANAPC2
MARK4
WNT1
ATR
DCAF4
GDF5
CNKSR2
TAF5
FGFR2
BMP8B
CDK11A
WDR55
ARHGEF7
NAT9
PIK3C2A
SCYL3
PLA2G5
SHC2
FLT1
TNFRSF14
GHR
IL6
PWP2
SH2B1
EML3
WDR13
IL5
SOCS6
LHCGR
LRWD1
NEDD4L
KIF22
SNRK
DVL3
CD4
PLCG2
PKMYT1
WNT3A
LFNG
CTDSP2
S100Z
RPS6KB2
UHMK1
RARA
NR2C2
PAG1
SH2B2
TANK
WIPI1
WDR90
GRK2
S1PR1
CHRM2
DCLK1
IL23R
BIRC7
UPP2
AP3M2
UBE2D1
TTBK1
FRK
KREMEN1
IL11RA
ACTR3C
ACTR6
TBCK
CSNK1G1
OPRD1
DAB2
PRPF4
ELK1
FCGR1A
MKNK1
SH3BP2
ACVR1
SAV1
DMXL2
EPS15
CORO2A
MYLK4
PLA2G2C
GNG4
IKBKE
WDR72
CORO2B
NWD1
BCR
BMPR2
IFT140
NUP153
PNCK
ULK4
MAGEA6
EPOR
ITGAV
ZSWIM1
UBE2A
GRIK1
MATK
MAML3
SHH
ITGB1BP2
PLA2G4B
HOXC8
ACTRT2
STAT4
PCSK1
ESRRB
UBE2H
PRKAA2
WSB1
PCSK4
DUSP4
SEC31B
CAMK2G
WDR74
GRK6
RHO
EGR3
ARAP2
BCL10
MAPK14
TLE3
ATF2
APH1B
MAPKAPK5
PCIF1
SOCS5
TIAM1
PLA2G12B
PTPRT
MST1R
ACTR10
IL20RB
MTAP
MAPK12
USH1G
RPS6KB1
EFNA3
MAPK10
WDR81
DACT2
NR4A2
RGL1
MAPK8IP1
ERN2
NSMAF
